# Supplementary material for: Smchd1 regulates a subset of autosomal genes subject to monoallelic expression in addition to being critical for X inactivation
Source: Epigenetics Chromatin. 2013 Jul 2;6:19. doi: 10.1186/1756-8935-6-19 (PMC3707822; doi:10.1186/1756-8935-6-19)
Supplement: Additional file 1 — Table of differentially expressed genes/probes from the microarray analysis of female E9.5 Smchd1MommeD1/MommeD1 versus Smchd1+/+ embryos. [file 1756-8935-6-19-S1.xlsx]

## Sheet: Female comparison
Microarray analysis - comparison of female Smchd1+/+ vs Smchd1MommeD1/MommeD1 E9.5 embryos (top 500 differently expressed genes/probes)
ID	logFC	AveExpr	t	P.Value	adj.P.Val	B	Probe_Id_0	Gene_symbol	Gene_description	Gene_synonyms	Chromosome_0	Genomic_location	Ensembl_gene_id	Quality_comments	Coding_zone	Probe_sequence
4150612	-2.42633	8.66999	-33.5973	5.81403e-22	1.49403e-17	31.3979	ILMN_1242619	Smchd1	SMC hinge domain containing 1	mKIAA0650		chr17:71694604:71694653:-	ENSMUSG00000024054		3pUTR	CTGGCAAGAATTTCCTGTTCCTCCAAATGGGCCTGGAAGCCATTGAAGCT
1070341	1.59789	9.48798	26.7283	1.34335e-19	1.726e-15	28.8285	ILMN_2944601	Pisd-ps1		4933439C20Rik	11	chr11:3031643:3031692:+	ENSMUSG00000023452		5pUTR	GGTTGAGGCCTTGCCCTGCAGAAGTAGGGGACATGCTGCTATTGGTCTAG
1990504	1.1852	9.28563	13.1721	1.35898e-12	1.16405e-08	17.7431	ILMN_2754447	Mkrn3	Makorin, ring finger protein, 3			chr7:69562516:69562565:-			3pUTR	GTGTGGGCTGTATGTGAATTGTGTGGATAATCTGCCCCTGCACTGATGTC
510349	0.786888	11.7097	12.0202	9.52611e-12	6.11981e-08	16.1159	ILMN_1255237	Ssr4	Signal sequence receptor, delta			chrX:71036088:71036137:+	ENSMUSG00000002014	* Transcript match to reverse strand	CDS	CCAGGCCTGAGGCGAGCAACTTCAGCCGTCCATTGCTTCTTTCAATAAAC
7200014	0.766854	9.23133	11.6533	1.82252e-11	9.36668e-08	15.5634	ILMN_2978525	Taz	Tafazzin		X	chrX:71535156:71535205:+	ENSMUSG00000009995	* Transcript match to reverse strand	3pUTR	GGTCCCTTGGATGGGCTACTACTTGCCCACTGCTCACAAACCTCATCAGG
3830136	1.12084	8.4165	11.392	2.91934e-11	1.2503e-07	15.1592	ILMN_2702233	Ccng1	Cyclin G1			chr11:40564431:40564480:-	ENSMUSG00000020326		CDS	CCTAACGGTCAGAAGTTGAAATGGATTGTGTCTGGACGCACTGCACGGCA
5130154	0.773894	8.03635	11.1568	4.48982e-11	1.64821e-07	14.7877	ILMN_2696855	Taz	Tafazzin		X	chrX:71534653:71534702:+	ENSMUSG00000009995		CDS	GCCCTCACAGACTTCATTCAAGAGGAATTCCAGCGGCTGAAGATGCAGGC
1030632	1.08132	6.94732	11.0628	5.3419e-11	1.71589e-07	14.6372	ILMN_2640457	Pcdhb22	Protocadherin beta 22		18	chr18:37680712:37680761:+	ENSMUSG00000073591		3pUTR	AGGACACTTCACGCTCCTGATTGAATTTGCCATAGTCTGTCCTAAAGAAC
4490367	0.660969	12.8922	10.8399	8.09807e-11	2.31218e-07	14.2755	ILMN_2622374	Ndn	Necdin	BC015268		chr7:69494739:69494788:+	ENSMUSG00000033585		3pUTR	CAGTGTAGGCACTTAGCACCCTTTACAAAACATGTATGCAACCCCACCAT
290328	0.75257	8.1599	10.5012	1.54125e-10	3.61524e-07	13.7124	ILMN_2923607	Phlda3	Pleckstrin homology-like domain, family A, member 3		1	chr1:137665353:137665402:+	ENSMUSG00000041801		3pUTR	CCCAAAGAAGGGCTGGCTGTTCTTCATGGCGTGCTAAGCCAGTGCCTCAG
3130630	0.945689	8.40708	10.499	1.54756e-10	3.61524e-07	13.7088	ILMN_2634083	Cdkn1a	Cyclin-dependent kinase inhibitor 1A (P21)		17	chr17:29237493:29237542:+	ENSMUSG00000023067		3pUTR	CATCCTGGTCTGGACTGTCTACCCTTAGCCCGCACCCCAAGAACATGTAT
1090328	0.64027	8.97861	10.1643	2.96314e-10	6.34531e-07	13.1363	ILMN_2692306	Suv39h1	Suppressor of variegation 3-9 homolog 1 (Drosophila)		X	chrX:7638783:7638832:-	ENSMUSG00000039231		3pUTR	GAAATGTACAAAAGGCAAAGATTCTGATGGCTGCCTTGCCCCCTGCTTCC
3710014	0.858443	9.97067	9.67439	7.85775e-10	1.55323e-06	12.2693	ILMN_2500276	Ccng1	Cyclin G1	AK192284		chr11:40562289:40562338:-	ENSMUSG00000020326	* Transcript match to reverse strand	3pUTR	AGCTCAGGGCCCTGGACAGCCTGAGTCAACCTAGAGTAGCTGGAACCATT
3890739	0.615973	12.1794	9.43716	1.27386e-09	2.33816e-06	11.8366	ILMN_1251370	Ndufa1	NADH dehydrogenase (ubiquinone) 1 alpha subcomplex, 1	Y07708 AK131584		chrX:34729903:34729952:-	ENSMUSG00000016427		CDS	CGAGTTGCTCGTGTTCAGTACCAGTGGTATCTGATGGAACGCGATAGACG
780386	-1.82712	8.18562	-9.38417	1.42042e-09	2.43336e-06	11.7388	ILMN_2846865	Actb	Actin, beta	AK151514 AK088287	5	chr5:143665226:143665275:-	ENSMUSG00000034158	* Transcript match to reverse strand	3pUTR	GGTGAAGGCGACAGCAGTTGGTTGGAGCAAACATCCCCCAAAGTTCTACA
290520	0.657749	8.60922	9.34149	1.55105e-09	2.49108e-06	11.6597	ILMN_1247078	Ogt	O-linked N-acetylglucosamine (GlcNAc) transferase (UDP-N-acetylglucosamine:polypeptide-N-acetylglucosaminyl transferase)		X	chrX:98877597:98877646:+	ENSMUSG00000034160		CDS	GTGGGAGCATTATGCAGCTGGCAACAAACCTGACCACATGATTAAGCCTG
6060040	0.675877	9.61274	9.25038	1.87295e-09	2.76661e-06	11.49	ILMN_2757150	Pctk1	PCTAIRE-motif protein kinase 1	AK212751	X	chrX:20276696:20276745:+	ENSMUSG00000031065		3pUTR	GCTGTTGAGTAGGGGCTCTGCCAGGAATTGACCAGCTTAGTGAGGAGCCA
6550689	0.634348	11.4535	9.23396	1.93793e-09	2.76661e-06	11.4593	ILMN_2607547	Atp6ap1	ATPase, H+ transporting, lysosomal accessory protein 1		X	chrX:71549955:71550004:+	ENSMUSG00000019087	* Transcript match to reverse strand	3pUTR	GTCAAGAGGCCGGAGGTGTGTGTGGGGGGTTGCTCTGTTGTTTCCTTCCT
6420324	0.592939	10.5167	9.16235	2.24957e-09	3.04248e-06	11.3248	ILMN_1224368	Idh3g	Isocitrate dehydrogenase 3 (NAD+), gamma		X	chrX:71027059:71027108:-	ENSMUSG00000002010		CDS	ACTTTGAAGAGGTGCATGTAAGCTCCAACGCTGATGAGGAGGACATCCGC
7210521	0.598155	11.5506	8.94776	3.53114e-09	4.53698e-06	10.9171	ILMN_2842877	Pja1	Praja1, RING-H2 motif containing	U06944	X	chrX:96661833:96661882:-	ENSMUSG00000034403		3pUTR	GTCAGCCTGGTTACATTCCCTGTCCGAAACCCACAATACTACAGGAGCCC
7000278	-0.891111	7.68656	-8.82934	4.54041e-09	5.49487e-06	10.6892	ILMN_3079236	Mdk	Midkine		2	chr2:91771898:91771947:-	ENSMUSG00000027239		5pUTR	TGACCGGCTCAGACCGGTTCTGGAGACAAAAGGGGCCTTAGCGGCCTTAG
1410204	0.873484	9.01097	8.81271	4.70433e-09	5.49487e-06	10.657	ILMN_2710229	Ccng1	Cyclin G1			chr11:40564942:40564942:-,chr11:40564813:40564861:-	ENSMUSG00000020326	**** Check this probe manually, mismatches for transcript alignment with the genome	CDS	GCCTTCTGTGCTGGCGCTATCTATCCTTGCGTTGGAGATCCAAGCACTGA
2360553	-0.922189	6.7265	-8.78173	5.02591e-09	5.51652e-06	10.5969	ILMN_2853225	Smchd1	SMC hinge domain containing 1	mKIAA0650	17	chr17:71698226:71698245:-,chr17:71694676:71694705:-	ENSMUSG00000024054	**** Check this probe manually, mismatches for transcript alignment with the genome	CDS	GAATCCACCAGACAGAATAGAAGGCCAAAAGGTGACGTACCAAACTGAGC
3370136	0.546433	12.4786	8.77012	5.15221e-09	5.51652e-06	10.5744	ILMN_2832979	Gpc3	Glypican 3		X	chrX:49625806:49625855:-	ENSMUSG00000055653		3pUTR	CCTCCTCCCACCACCATTAAGTAGGAGACTAACCGCGTGTTATGTTTTCG
2680722	-1.63549	8.1548	-8.70103	5.97449e-09	6.14106e-06	10.4397	ILMN_2588055	Actb	Actin, beta	AK151514 AK088287	5	chr5:143665227:143665276:-	ENSMUSG00000034158	* Transcript match to reverse strand	3pUTR	CGGTGAAGGCGACAGCAGTTGGTTGGAGCAAACATCCCCCAAAGTTCTAC
650059	0.605355	10.562	8.66341	6.47788e-09	6.31935e-06	10.3661	ILMN_2679532	Lage3	L antigen family, member 3		X	chrX:71598223:71598272:-	ENSMUSG00000015289		CDS	CGAACCACATCGAGGACTGGTAGGGAAGGAGCTTAAAGTGAGCGGCTGCA
7160148	0.847184	7.42353	8.65195	6.63978e-09	6.31935e-06	10.3436	ILMN_2626779	Nono	Non-POU-domain-containing, octamer binding protein	S64860		chrX:98643839:98643888:+	ENSMUSG00000031311	* Transcript match to reverse strand	3pUTR	ATTGTTCCAGATACCTTCAGTTTGGAAAGTTTTCTGAGAAATGGAGACGT
5090537	0.523628	9.99829	8.14796	1.9997e-08	1.83523e-05	9.33536	ILMN_2856628	Fam50a	Family with sequence similarity 50, member A	D0HXS9928E	X	chrX:71564201:71564208:+,chrX:71564389:71564430:+	ENSMUSG00000001962	**** Check this probe manually, mismatches for transcript alignment with the genome	CDS	TCCCCCATCATCACAGCTTCTATGACTTCATCGTTACCAAGGCACGAGGA
3890500	0.590585	12.3724	8.09069	2.27148e-08	2.01277e-05	9.21829	ILMN_2719973	Gpc3	Glypican 3		X	chrX:49625982:49626031:-	ENSMUSG00000055653		CDS	GCCGTCCCCACTGAAGATCCTCATCAGTGTGGCCATCTATGTGGCGTGCT
3890544	0.567556	9.15835	8.04335	2.52459e-08	2.16248e-05	9.12116	ILMN_2724415	Fam3a	Family with sequence similarity 3, member A	1810037C20Rik BC011237		chrX:71630172:71630221:-	ENSMUSG00000031399		3pUTR	CTTCTGCAAGCCTGAATGGAGCAATCTGGCCTTAAGTGCCCAAGTAGCTG
450180	0.531953	8.79655	7.9605	3.03959e-08	2.51963e-05	8.9503	ILMN_3065373	4930572J05Rik	RIKEN cDNA 4930572J05 gene		15	chr15:74554714:74554763:+	ENSMUSG00000056665		3pUTR	CACGCTGCTATGCTTGCCTTAGTGCTGTCAAGGGGAAAGCTGCAACCCGT
5550437	0.592506	6.96335	7.76689	4.70706e-08	3.77992e-05	8.54696	ILMN_2866276	Csf2ra	Colony stimulating factor 2 receptor, alpha, low-affinity (granulocyte-macrophage)	M85078	19	chr19:61300502:61300551:-	ENSMUSG00000059326		3pUTR	TGCCTCAGTTCCAGGGATGGCAGGGACAGCGTGCATATCCCCACCGTAAT
7040711	0.646336	9.29064	7.73673	5.04118e-08	3.92555e-05	8.48362	ILMN_2418426	Zmat3	Zinc finger matrin type 3			chr3:32234129:32234178:-	ENSMUSG00000027663		3pUTR	CAGGAAGCCGAGAGAATGTGAACCTTTCACGTGATCAGTGTGGCAAACCG
7380719	0.477748	12.0482	7.5408	7.89353e-08	5.96588e-05	8.06872	ILMN_2997022	Idh3g	Isocitrate dehydrogenase 3 (NAD+), gamma		X	chrX:71024328:71024377:-	ENSMUSG00000002010		3pUTR	AGGACTCTCTTCTCACTTTAGCACTCCAGCTAGCTTGGGGGACAGGACCC
4880673	-0.513674	7.81572	-7.41359	1.05897e-07	7.77496e-05	7.79624	ILMN_2740268	Otub2	OTU domain, ubiquitin aldehyde binding 2		12	chr12:104644481:104644530:+	ENSMUSG00000021203	* Transcript match to reverse strand	3pUTR	GAGTACCCAAGGCCAAGCCCTACAGCTTCCCTCAAGTGAAAACATTTCCC
3800307	-0.51298	11.1751	-7.37653	1.15406e-07	8.23777e-05	7.7164	ILMN_2863965	Pfn1	Profilin 1		11	chr11:70465532:70465581:-	ENSMUSG00000018293	**** Check this probe manually, mismatches for transcript alignment with the genome	3pUTR	CCCTTCTTTCCATACACACACATACCATTATTTTTTGGGCCATTACCCCA
1580259	0.552482	10.8661	7.25551	1.53012e-07	0.000106269	7.45428	ILMN_2744280	Ard1a	ARD1 homolog A, N-acetyltransferase (S. cerevisiae)	Ard1		chrX:71166646:71166695:-	ENSMUSG00000031388		CDS	GAACATGCAGCACTGCAACCTTCTCTGCCTGCCGGAGAACTACCAGATGA
130039	0.627188	9.58028	7.14471	1.98428e-07	0.000134184	7.21239	ILMN_2745259	Emd	Emerin			chrX:71501104:71501153:+	ENSMUSG00000001964		CDS	GGAGAGTTATTTGACCACCAAGACATACGGGGAGCCTGAGTCTGTGGGCA
6960095	0.564265	10.1953	7.12141	2.09616e-07	0.000138116	7.1613	ILMN_2611676	Ogt	O-linked N-acetylglucosamine (GlcNAc) transferase (UDP-N-acetylglucosamine:polypeptide-N-acetylglucosaminyl transferase)		X	chrX:98879341:98879390:+	ENSMUSG00000034160		3pUTR	ACTACTAAATGTGGGATTGGATAATAGACTTGGAGTGCCGCTGAGGCTGA
3060300	0.530344	7.50522	6.96255	3.05236e-07	0.000196092	6.81086	ILMN_2883110	Pqbp1	Polyglutamine binding protein 1		X	chrX:7472305:7472354:-	ENSMUSG00000031157		CDS	CGACGAGCCGCAAAGATGAAGAATTAGACCCCATGGACCCCAGCTCATAC
3400619	0.540238	10.5447	6.9153	3.41548e-07	0.000214067	6.70592	ILMN_2952114	Smc1a	Structural maintenance of chromosomes 1A		X	chrX:148495850:148495899:+	ENSMUSG00000041133		CDS	CAAGGAACAGTCAACTTGCAACTTCCAGGCCATTGTTATCTCTCTCAAGG
6840672	0.445652	9.85977	6.90164	3.52846e-07	0.000215883	6.67553	ILMN_2420366	Zrsr2	Zinc finger (CCCH type), RNA binding motif and serine/arginine rich 2			chrX:160391019:160391068:-	ENSMUSG00000031370		3pUTR	GCAGCTGCCCTGTTTTACACTCTGTACCACTCTGTGGCAAGTGTTAGTTT
5050326	0.532586	9.08848	6.87923	3.72214e-07	0.000222437	6.62562	ILMN_2687799	Fam50a	Family with sequence similarity 50, member A	D0HXS9928E BC026128	X	chrX:71563716:71563765:+	ENSMUSG00000001962		CDS	GGCAACACGATGCAGCAGTTCCTACAGAAAGCACTAGAGATCTTGCGGAA
450022	0.496285	9.80273	6.85522	3.94172e-07	0.000230206	6.57206	ILMN_2854659	Nkap	NFKB activating protein		X	chrX:34690524:34690573:+	ENSMUSG00000016409		3pUTR	CCTAGAGCTAGGCAGAGAGAAGGACCAGACAGCTAAGGGCCAGTGGCTGA
3190376	0.566199	8.11364	6.81814	4.30719e-07	0.00024596	6.48918	ILMN_2903734	Siah1b	Seven in absentia 1B		X	chrX:160508807:160508856:-	ENSMUSG00000040749		3pUTR	ACAATTTTTCGGGGTGGGGGTGTGCCTGCACACATGCGTGCACGTGTGTG
1980021	0.740569	6.74924	6.79894	4.50981e-07	0.000251932	6.4462	ILMN_2628567	Phlda3	Pleckstrin homology-like domain, family A, member 3		1	chr1:137665204:137665253:+	ENSMUSG00000041801		3pUTR	AGTTCCTGGACACTAAGACTGTTGTTATATCCAGCTCAGACTTGCGAGCC
2850494	0.540026	9.49749	6.78547	4.65776e-07	0.00025466	6.41602	ILMN_2708440	Snx12	Sorting nexin 12			chrX:98417601:98417602:-,chrX:98410870:98410917:-	ENSMUSG00000046032		CDS	GGACAAACCTACCCATCTTCAAGCTGAAAGAATCCTGTGTACGGCGACGC
6840440	0.535739	9.56132	6.75707	4.98628e-07	0.000266942	6.35227	ILMN_3163053	Commd3	COMM domain containing 3		2	chr2:18597552:18597601:+	ENSMUSG00000051154		CDS	AATTTGGGGAGGCTGATGACCCCAGGAGCCTAGAGGAAAACCAGACGCGC
5050706	0.504606	6.9794	6.7126	5.54878e-07	0.000290994	6.25225	ILMN_2649610	Yipf6	Yip1 domain family, member 6			chrX:96138153:96138202:+	ENSMUSG00000047694		CDS	TGGCGGAGGCCCAGAATTCGCAGAAGTATTTGTTATCATCTGGTTTGGAG
4260017	-0.619204	12.7845	-6.67655	6.05202e-07	0.000311037	6.17099	ILMN_2819841	Rpl7a	Ribosomal protein L7A		2	chr2:26766327:26766350:+,chr2:26766526:26766548:+	ENSMUSG00000067147		CDS	GCTTTTCTCCAGCAGCCGAGCAAGATGCCCAAAGGGAAGAAGGCCAAGGG
1260709	0.563657	8.44702	6.62366	6.87619e-07	0.000346465	6.05142	ILMN_2647864	Ogt	O-linked N-acetylglucosamine (GlcNAc) transferase (UDP-N-acetylglucosamine:polypeptide-N-acetylglucosaminyl transferase)		X	chrX:98877609:98877658:+	ENSMUSG00000034160		CDS	TGCAGCTGGCAACAAACCTGACCACATGATTAAGCCTGTTGAAGTCACCG
6620544	0.474949	8.17726	6.55939	8.03364e-07	0.000397001	5.90564	ILMN_3107059	Espn	Espin		4	chr4:151494997:151495046:-	ENSMUSG00000028943		3pUTR	AGTGCTCTCGCAAACCCCTGCTGTCGCCTGGAAAAAAGTGCCCAAGCTGC
6350326	0.486143	10.2141	6.54777	8.26316e-07	0.000400639	5.87923	ILMN_2630593	Emd	Emerin			chrX:71500581:71500630:+	ENSMUSG00000001964		CDS	CGAGTACGAGACCCAGAGAAGGAGACTCTTACCCCCCAACTCGTCATCTT
1340154	0.423524	8.57621	6.52237	8.7887e-07	0.000404554	5.82142	ILMN_3121687	1700029P11Rik	RIKEN cDNA 1700029P11 gene		15	chr15:81811306:81811355:+	ENSMUSG00000083763		CDS	TGCCAAACTATAAGATGATCGAGTGGGCCCGCCGGGAAGCTGCGATGCTG
3990332	0.469273	11.0942	6.51699	8.90419e-07	0.000404554	5.80918	ILMN_1215810	Mcts1	Malignant T cell amplified sequence 1		X	chrX:35959166:35959215:+	ENSMUSG00000000355		CDS	GTACTCAGTGGAGCAAATATCATGTGTCCTGGCTTAACTTCTCCCGGAGC
630170	0.436268	9.86667	6.51692	8.90573e-07	0.000404554	5.80901	ILMN_2618014	Siah1b	Seven in absentia 1B	U50958	X	chrX:160508792:160508841:-	ENSMUSG00000040749		3pUTR	GGGGGTGTGCCTGCACACATGCGTGCACGTGTGTGCTTGGTTTTCCTTTA
3370661	-0.530153	10.0165	-6.51379	8.97363e-07	0.000404554	5.80189	ILMN_2632940	Sumo1	SMT3 suppressor of mif two 3 homolog 1 (yeast)			chr1:59727603:59727652:-	ENSMUSG00000026021		5pUTR	TCCCTGCAGCCGCGGTGTTGTGCTGTAGAGAAGGGACGGATTTGTAAACC
2070377	0.556256	6.61948	6.47404	9.88449e-07	0.000437934	5.71121	ILMN_2846776	Cdkn1a	Cyclin-dependent kinase inhibitor 1A (P21)		17	chr17:29237186:29237235:+	ENSMUSG00000023067		3pUTR	TGGCAACCCCCTGCATTGTGGGTCTAGGGTGGGTCCTTGGTGGTGAGACA
6100561	0.537093	7.98001	6.43809	1.07892e-06	0.000465861	5.62904	ILMN_2972249	4930555G01Rik	RIKEN cDNA 4930555G01 gene		14	chr14:5161770:5161819:+	ENSMUSG00000071574		3pUTR	CTGCATTCTTCAAGGGACCTGGGCTCCATAGTTTCTTCACAGCCAGACTG
5550553	0.43771	9.96375	6.43475	1.08774e-06	0.000465861	5.6214	ILMN_2684759	Otud5	OTU domain containing 5		X	chrX:7451857:7451906:+	ENSMUSG00000031154		3pUTR	AAACTTGTCATCCCTTCCCAGCAATGATGACAGGAAAATGGAAGTGGCAA
4730037	0.481424	8.3487	6.37192	1.26815e-06	0.000534225	5.47734	ILMN_2770929	Fgf15	Fibroblast growth factor 15			chr7:152086627:152086676:+	ENSMUSG00000031073		3pUTR	GCCTGTGTCAACCTGGACCCCTCATTTACAAACAAGATTAGGAAGCCCCA
4590102	-0.417603	8.8733	-6.27993	1.58882e-06	0.000658517	5.26557	ILMN_1224162	Fam117a	Family with sequence similarity 117, memberA		11	chr11:95242906:95242955:+	ENSMUSG00000038893		3pUTR	GCATGAGCAGCTCCATGCCCTCTACCCACCCCAAGGTTGGGTTGAATTAG
1010201	0.561144	11.1898	6.25613	1.68451e-06	0.000687095	5.21061	ILMN_2768252	Myl7	Myosin, light polypeptide 7, regulatory	S70785		chr11:5798175:5798224:-	ENSMUSG00000020469		CDS	TGACCAGAACAGGGATGGGATCATCTGCAAATCAGACCTGAAGGAGACCT
6350086	0.388539	8.72021	6.24116	1.7477e-06	0.00070173	5.176	ILMN_2605212	Slc6a8	Solute carrier family 6 (neurotransmitter transporter, creatine), member 8		X	chrX:70927644:70927693:+	ENSMUSG00000019558		3pUTR	CGTGTAGCAGCTTAAACCCACATCTGTGTCCCATCAAGCCTGAAACAGCC
650131	0.458492	8.89113	6.21288	1.8737e-06	0.000740747	5.11055	ILMN_2876235	Zcchc7	Zinc finger, CCHC domain containing 7	D4Wsu132e	4	chr4:44944693:44944742:+	ENSMUSG00000035649	* Transcript match to reverse strand	3pUTR	CCAAGCCCGGCTTTGCTTGCATCAGAGGCTGTTGGAATCTCTCTCTGTAC
5340674	0.569438	8.19691	6.19273	1.9691e-06	0.000766665	5.06385	ILMN_2630975	Gdi1	Guanosine diphosphate (GDP) dissociation inhibitor 1	AK029156	X	chrX:71555417:71555466:+	ENSMUSG00000015291		CDS	ATGATGCCAATTCCTGCCAAATTATCATCCCTCAGAACCAGGTCAACAGG
5360619	0.448686	9.782	6.17682	2.04788e-06	0.000785437	5.02696	ILMN_2599532	Gdi1	Guanosine diphosphate (GDP) dissociation inhibitor 1	AK029156	X	chrX:71557074:71557123:+	ENSMUSG00000015291		3pUTR	CCCTGCCCCATGCCTTTTCCTTTAGTGGTGGGAAACCCTTACCTTGCAAA
1450020	0.534499	10.1783	6.14997	2.18819e-06	0.000826912	4.96462	ILMN_2645493	Pvrl2	Poliovirus receptor-related 2		7	chr7:20302202:20302251:-	ENSMUSG00000062300		3pUTR	GGTCCAATGCTAGAGGGGAGAACCTAATGCAAGTGTGCCTTGCCACCCCA
5220400	0.422003	7.22502	6.09042	2.53533e-06	0.000944208	4.82607	ILMN_2785679	Smpx	Small muscle protein, X-linked		X	chrX:154190370:154190419:+	ENSMUSG00000041476		3pUTR	GGGGGGATGGCAACGTGCAAGCAGTGATTTTGATGTTAAGTACTTTAAGT
3120767	0.447691	9.34586	6.07439	2.63801e-06	0.000968413	4.7887	ILMN_1250771	Ncrna00117	Non-protein coding RNA 117	2010316F05Rik	11	chr11:29413402:29413451:-	ENSMUSG00000032673		CDS	GGCTGTGCCACACCTTTGTCACTCTTCTGCGATGATGGAGATGTTAAATT
3190220	0.426516	8.89074	6.05755	2.75045e-06	0.000995469	4.74941	ILMN_2610835	Smc1a	Structural maintenance of chromosomes 1A		X	chrX:148481502:148481551:+	ENSMUSG00000041133		CDS	GACCGCCACAACCTGCTACAGGCCTGTAAGATGCAGGACATCAAACTGCC
2070092	0.38637	8.43073	6.0438	2.84585e-06	0.00101569	4.71731	ILMN_2588728	Rnf113a1	Ring finger protein 113A1		X	chrX:34732333:34732382:+	ENSMUSG00000036537		CDS	GAAAGCATCGAGCTGAAGCAGAGGGTGGTGTTTCTGATTCTCTAGAAGAC
6520164	-0.438207	9.04951	-6.01792	3.0346e-06	0.00106822	4.65685	ILMN_2939666	Fzd2	Frizzled homolog 2 (Drosophila)		11	chr11:102468680:102468729:+			3pUTR	TAGCCTCTGTGTTGGCAAACCCTGGGATCTTTGGCGCTTCCGTTCCCTTC
1940482	0.380294	11.5549	5.94942	3.59815e-06	0.00124948	4.49642	ILMN_2704499	Hprt1	Hypoxanthine guanine phosphoribosyl transferase 1			chrX:50374443:50374492:+	ENSMUSG00000025630		3pUTR	TTGCTGCGTCCCCAGACTTTTGATTTGCACTATGAGCCTATAGGCCAGCC
4780255	-0.371775	8.13843	-5.92942	3.78195e-06	0.0012958	4.44948	ILMN_2824002	Frat2	Frequently rearranged in advanced T-cell lymphomas 2		19	chr19:41920719:41920768:-		**** Check this probe manually, mismatches for transcript alignment with the genome	3pUTR	AGGGCGCCTCTCCTGCTAAACCTGTCAGTTCTTGGTGAGTGACTGAAACT
1990364	0.447229	11.5197	5.91358	3.93424e-06	0.00133024	4.41228	ILMN_1251333	Gabarap	Gamma-aminobutyric acid receptor associated protein		11	chr11:69807994:69808043:+	ENSMUSG00000018567		CDS	GCCTACAGTGATGAAAGCGTCTATGGTCTGTGAAGCTGCTGTACCTGAGG
4070538	0.46111	12.0131	5.89396	4.13148e-06	0.00137879	4.36618	ILMN_2896552	Timm8a1	Translocase of inner mitochondrial membrane 8 homolog a1 (yeast)		X	chrX:131071867:131071916:-	ENSMUSG00000048007		3pUTR	ACCGCGACTTAGGCCAGTTCAGAACTAACAACTGTTTCAGGTAGAGGTGC
990110	-0.397745	10.2337	-5.87455	4.33664e-06	0.0014287	4.32051	ILMN_2681776	Mapk6	Mitogen-activated protein kinase 6			chr9:75235005:75235054:-	ENSMUSG00000042688	* Transcript match to reverse strand	3pUTR	GCTGATCCGAGACGTCAGCTCGTCCTGAGGCTGTCCATGTACGTTAAGTA
5420747	0.426647	7.34691	5.82075	4.96073e-06	0.00161362	4.19377	ILMN_2829262	Ltbp4	Latent transforming growth factor beta binding protein 4		7	chr7:28090267:28090316:-	ENSMUSG00000040488		3pUTR	CAGTCTCGACTTAGGATGGACAGACACAGAGGGGTGCCTTCTATGGTGCC
1400152	0.400435	10.0053	5.80688	5.13602e-06	0.00164975	4.16103	ILMN_2698443	Efnb1	Ephrin B1		X	chrX:96344159:96344208:+			3pUTR	GGGAGCAAAACAGCCAGCCCCTTCCAGGTGGCAGTCGGAAGGGATTTTTG
460220	0.399191	8.0964	5.79834	5.247e-06	0.00166459	4.14087	ILMN_2834915	Slc22a5	Solute carrier family 22 (organic cation transporter), member 5		11	chr11:53678210:53678259:-	ENSMUSG00000018900	**** Check this probe manually, mismatches for transcript alignment with the genome	3pUTR	CTCAGAGTAGCTGGCTGCAGTCGTGTCACATCGGTGGGTGTTTTGTGTTC
2350386	0.512232	9.4851	5.761	5.76158e-06	0.00180555	4.05264	ILMN_1253414	Hes5	Hairy and enhancer of split 5 (Drosophila)		4	chr4:154335950:154335999:+	ENSMUSG00000048001		3pUTR	GTGTGTGCAGAGTTGTCATTTGGGGATAATCAGGGCCCACCCTCTGCCGC
2470064	0.373549	10.4097	5.72144	6.36276e-06	0.00196993	3.95903	ILMN_2652384	Igbp1	Immunoglobulin (CD79A) binding protein 1			chrX:97710961:97711010:+	ENSMUSG00000031221		CDS	AAAGCCTTGCACAGGATGCGAGAGTGGGACGACTGGAAGGACACCCATCC
1850022	0.450304	10.2886	5.69969	6.71992e-06	0.00203324	3.90751	ILMN_2710354	Acta2	Actin, alpha 2, smooth muscle, aorta			chr19:34326261:34326310:-	ENSMUSG00000035783		CDS	GGGGGATGAAGCCCAGAGCAAGAGAGGGATCCTGACGCTGAAGTATCCGA
1690403	0.402653	10.0292	5.69936	6.72552e-06	0.00203324	3.90672	ILMN_2711651	Tmco1	Transmembrane and coiled-coil domains 1			chr1:169260518:169260567:+	ENSMUSG00000052428	* Transcript match to reverse strand	3pUTR	CACTGCTTAACTAATGGGATAGTGCTATGGTCACGGATGGCTTCTTTAGT
2230010	0.406096	10.4411	5.68863	6.90937e-06	0.00206453	3.88128	ILMN_2862760	Gdi1	Guanosine diphosphate (GDP) dissociation inhibitor 1	AK029156	X	chrX:71557131:71557180:+	ENSMUSG00000015291		3pUTR	TGTCCCCTTCCCCAAGCTCTAGTATATTTCACAGAAAACAAAAACCTCCC
3990563	0.412766	7.97689	5.66434	7.34447e-06	0.00216932	3.82366	ILMN_1216215	Nudt18	Nudix (nucleoside diphosphate linked moiety X)-type motif 18			chr14:70979973:70980022:+	ENSMUSG00000045211		3pUTR	GGAAAAGGCTGCATGTCAATCCTTCCAACCCCATAGGAATGTAGAGAGGG
2140066	0.406074	7.71081	5.63679	7.8717e-06	0.00229863	3.75824	ILMN_1249624	Ftsj1	FtsJ homolog 1 (E. coli)		X	chrX:7822458:7822507:-	ENSMUSG00000031171		CDS	GACAGCTGGCCAAGGAACTCCTCCCCCAAGAATGCTCCATCAACAGTGTG
5570497	0.49592	8.35203	5.6223	8.16441e-06	0.00235731	3.72378	ILMN_2808336	Aes	Amino-terminal enhancer of split			chr10:81028778:81028827:+	ENSMUSG00000054452		3pUTR	CCCCCAGCTCCGGTTCCCTCAACCACAAAAGAAGGGGACAGAGAGAAAGC
6560066	0.373653	7.76976	5.61719	8.27007e-06	0.00236129	3.71165	ILMN_3001013	Gprasp1	G protein-coupled receptor associated sorting protein 1	Armcx5	X	chrX:132281455:132281504:+	ENSMUSG00000072969		CDS	TGACCAGAAACTCCAAGACTTAACAGACCACAGTGACCCTGATGTGAGAG
3140139	0.597525	6.78742	5.59791	8.68183e-06	0.00245162	3.66579	ILMN_1216781	Rab11fip5	RAB11 family interacting protein 5 (class I)			chr6:85285117:85285166:-	ENSMUSG00000051343	* Transcript match to reverse strand	3pUTR	GGTGTCCTGCAGAGAGGTCCTGAACTGAGGCCAGGGTTTTGTTCATTGTC
6860687	0.392627	7.44676	5.57392	9.22323e-06	0.00257619	3.60869	ILMN_2630423	Ikbkg	Inhibitor of kappaB kinase gamma			chrX:71694015:71694064:+	ENSMUSG00000004221		3pUTR	CTGCAGGCTCTCCTCCCAGGGCATGTGGCACTTGGGTCTATAACATGTGT
1580129	0.454622	7.3952	5.56431	9.44959e-06	0.00261103	3.5858	ILMN_2696026	Npr2	Natriuretic peptide receptor 2			chr4:43664041:43664090:+	ENSMUSG00000028469		3pUTR	CTCTTCCTGCCTCCTGTAAATATCTGTATCTAGACCAGAATATTTTGTCC
130689	0.354605	10.6254	5.5561	9.64746e-06	0.00262456	3.56624	ILMN_3002011	Cox18	COX18 cytochrome c oxidase assembly homolog (S. cerevisiae)		5	chr5:90643773:90643822:-	ENSMUSG00000035505		3pUTR	GTTTTGCTGAGAACAGGATTAGGTCCTGTGTGATCTCTACCCAACTGTCC
150129	-0.392075	9.54844	-5.55168	9.75584e-06	0.00262456	3.55569	ILMN_3113437	Tmem2	Transmembrane protein 2		19	chr19:21930713:21930762:+	ENSMUSG00000024754		CDS	GATGAGCAGGGCCTCGGAGTGCTTGAGCAGTTTCTCCCGTTGCAGATGGA
240653	0.380761	8.32195	5.54969	9.80497e-06	0.00262456	3.55095	ILMN_2721337	G6pdx	Glucose-6-phosphate dehydrogenase X-linked			chrX:71655257:71655306:-	ENSMUSG00000031400		3pUTR	CATTGTAGGGTTTCAGGGCCACCACTGGCCCTATCTGAGCCACCCATCTT
730280	-0.514489	8.56552	-5.53031	1.02967e-05	0.00272777	3.50475	ILMN_2594855	Pdpk1	3-phosphoinositide dependent protein kinase-1			chr17:24215909:24215958:-	ENSMUSG00000024122	* Transcript match to reverse strand	3pUTR	GATACCTGCCCCAGCGCGGCTCGGCCGCCACCCAGGACGCTTCCAGACCA
6250022	0.386141	12.1896	5.51485	1.07068e-05	0.00280749	3.46787	ILMN_2430374	Uba1	Ubiquitin-like modifier activating enzyme 1	Ube1x	X	chrX:20259260:20259309:+	ENSMUSG00000001924		CDS	TGCTGTCCCAGGGCGTGTCCATGCTCTATTCTTTCTTCATGCCAGCTGCT
1780647	0.39278	10.5206	5.47413	1.18681e-05	0.00308055	3.37064	ILMN_1249408	2310016M24Rik	RIKEN cDNA 2310016M24 gene		15	chr15:99558292:99558341:+	ENSMUSG00000023020		3pUTR	AAAAGATTTTCCTGCATGTCAACCCTGGCAAGAACTAGGCCCCCATGCCT
4060433	-0.472371	10.0141	-5.44147	1.28909e-05	0.00331257	3.29258	ILMN_2632942	Sumo1	SMT3 suppressor of mif two 3 homolog 1 (yeast)			chr1:59727601:59727650:-	ENSMUSG00000026021		5pUTR	CCTGCAGCCGCGGTGTTGTGCTGTAGAGAAGGGACGGATTTGTAAACCTC
4860753	0.518006	9.20839	5.39701	1.44283e-05	0.00367092	3.18616	ILMN_1250001	4930583H14Rik	RIKEN cDNA 4930583H14 gene		3	chr3:51192408:51192457:-	ENSMUSG00000037161		3pUTR	CTGAGTTATCTATGCAACCGGTGTCACTTTGATTTTCCTTTGCCTTTCTC
3060754	-0.373848	7.61403	-5.39053	1.46673e-05	0.0036859	3.17064	ILMN_2850450	Apbb2	Amyloid beta (A4) precursor protein-binding, family B, member 2		5	chr5:66693610:66693659:-	ENSMUSG00000029207		3pUTR	CCAGACAGTGTTAGACAAGCATGTGACCTCGTCTTGCCGCCACCATGTGA
580161	0.338789	10.9199	5.38681	1.48063e-05	0.0036859	3.16174	ILMN_1260262	Mrpl30	Mitochondrial ribosomal protein L30		1	chr1:37954569:37954618:+	ENSMUSG00000026087		CDS	GGTGGGGACCCCCAGAACCCTCACAAACTGCACATTGTCACAAGAATAAG
4060132	-0.341199	8.99227	-5.38386	1.49174e-05	0.0036859	3.15467	ILMN_1244134	AK142445			2	chr2:91353783:91353832:+	ENSMUSG00000027253		3pUTR	CCTGAGTGGAAAGGGGCAAGGATCTTTTTGCACTTGGGCTGTTCAGAATG
6040411	-0.380259	7.94353	-5.37699	1.51799e-05	0.00371503	3.13819	ILMN_2685318	Grip1	Glutamate receptor interacting protein 1		10	chr10:119512517:119512566:+	ENSMUSG00000034813		CDS	CAGCAACCCAGCCACGGTGGTAATCTAGAGACACGAGAACCCACTAACAC
160470	0.3931	8.36172	5.35991	1.58522e-05	0.00376978	3.09726	ILMN_1214713	Rcor2	REST corepressor 2		19	chr19:7349510:7349559:+	ENSMUSG00000024968		3pUTR	CTTTCCTTCTTTTTAGCAATAAGTCAGGTGCAGTGGAAGGGGATTGGGGT
4920441	0.347378	7.84257	5.3591	1.5885e-05	0.00376978	3.09531	ILMN_2895908	4932441K18Rik	RIKEN cDNA 4932441K18 gene	Rbbp7	X	chrX:159217199:159217248:-		**** Check this probe manually, mismatches for transcript alignment with the genome	3pUTR	GACCCCAAAATGTAGCGAAACTTGGGTATCAGGCCATTTCATCCTCAGAC
1690259	-0.353565	6.70708	-5.3572	1.59618e-05	0.00376978	3.09075	ILMN_2756618	Snw1	SNW domain containing 1	AX775979		chr12:88791356:88791405:-	ENSMUSG00000021039	* Transcript match to reverse strand	3pUTR	TGAACAGATGTCCCCACCCCCTCCAGACACTTGAGACTCCAGGGAATAGG
4490475	0.395014	9.78507	5.35132	1.62015e-05	0.00376978	3.07667	ILMN_1245994	Flna	Filamin, alpha			chrX:71469161:71469210:-	ENSMUSG00000031328		CDS	GGACAAAGGGGAGTACACACTGGTGGTCAAGTGGGGTGATGAGCATATCC
7550041	0.390952	9.21153	5.34937	1.62819e-05	0.00376978	3.07199	ILMN_1247682	Atp6v0a1	ATPase, H+ transporting, lysosomal V0 subunit A1			chr11:100924873:100924923:+	ENSMUSG00000019302		3pUTR	TGGTGACCTTGTTTGAACCCCTCTGTCCTTTTGTGCCCGGTTACGTGATC
2630427	0.369313	8.00878	5.34755	1.63576e-05	0.00376978	3.06761	ILMN_1218041	Ercc6l	Excision repair cross-complementing rodent repair deficiency complementation group 6 - like			chrX:99337433:99337482:-			Transcriptomic?	GGACACAACCCAGAGTTAGTGGGAGACTACAAGTTTTAGGCCTCAGTTCC
6250523	0.376408	9.21306	5.3458	1.64305e-05	0.00376978	3.06341	ILMN_2910221	Mmgt1	Membrane magnesium transporter 1	Tmem32	X	chrX:53839064:53839113:-	ENSMUSG00000061273	* Transcript match to reverse strand	3pUTR	CTGCCTAGGGTAGTTGAAAACCAGTGATCTGAGCTAGTGCTAGGTAAACC
1980671	0.371884	9.61644	5.33691	1.68053e-05	0.00382086	3.04211	ILMN_2883961	Vamp7	Vesicle-associated membrane protein 7		X	chrX_random:11132:11181:-	ENSMUSG00000051412	* Transcript match to reverse strand	3pUTR	CTCAGCCAACTATTAGCCTAGTCATGTGCCTTGAATATCTATGTGTCCTA
290376	0.541189	8.15918	5.33352	1.69506e-05	0.00382086	3.03397	ILMN_2494747	Huwe1	HECT, UBA and WWE domain containing 1	KIAA312 BC079665		chrX:148369375:148369424:+	ENSMUSG00000025261		3pUTR	CGAGACAAGATTGGCATCTGTGTTGTGGAGGTTTCAAATAAAGAGCACTC
2190523	0.388895	10.7479	5.32864	1.71623e-05	0.00383495	3.02225	ILMN_2837195	Fam92a	Family with sequence similarity 92, member A		4	chr4:12084835:12084884:-	ENSMUSG00000028218		CDS	GAAATGTTATTTCATGGAAAAGCCTTAGAGGTCTTCACTGCTGCCTACCA
50608	0.40359	8.7407	5.31967	1.75579e-05	0.00388952	3.00072	ILMN_1217822	Fam108c	Family with sequence similarity 108, member C		7	chr7:91258132:91258181:-	ENSMUSG00000038459	* Transcript match to reverse strand	3pUTR	TTACCCTAAGCTGATCTCTTAGTTTAGGAGTTATTTGGGTTTTGACACTG
4250608	-0.332421	9.99259	-5.28727	1.9065e-05	0.00418729	2.92292	ILMN_1254010	Pip5k1a	Phosphatidylinositol-4-phosphate 5-kinase, type 1 alpha			chr3:94863589:94863638:-	ENSMUSG00000028126		3pUTR	GCTGGACATTGTTCCTGCCTTGGCTCTCCCGCTGGTCTTTGGAGACTCCC
70438	0.361431	8.37158	5.2798	1.94304e-05	0.00419917	2.90498	ILMN_2920027	Dtnb	Dystrobrevin, beta		12	chr12:3781213:3781262:+	ENSMUSG00000071454		3pUTR	GGCTGCCAGACTCACTCAACCTCCAGAGAGAGGAGCCAAGCCTATGGGAA
3060192	0.363149	8.15317	5.27799	1.95199e-05	0.00419917	2.90064	ILMN_1228316	Gdi1	Guanosine diphosphate (GDP) dissociation inhibitor 1	AK029156	X	chrX:71555454:71555473:+,chrX:71555729:71555758:+	ENSMUSG00000015291	**** Check this probe manually, mismatches for transcript alignment with the genome	CDS	CCAGGTCAACAGGAAGTCAGACATCTATGTGTGCATGATCTCCTATGCGC
2760465	0.347652	9.4225	5.2762	1.96093e-05	0.00419917	2.89632	ILMN_2923671	Rragb	Ras-related GTP binding B		X	chrX:149606313:149606362:+	ENSMUSG00000041658		3pUTR	GAGGATTGCTGCAAGTTTAAGGCCAGCCTGTCTACATAGGGAGGTCCAGG
4040491	0.339807	12.5548	5.26805	2.00196e-05	0.00425161	2.87675	ILMN_2724191	Ard1a	ARD1 homolog A, N-acetyltransferase (S. cerevisiae)	Ard1		chrX:71162229:71162278:-	ENSMUSG00000031388		3pUTR	CAACCTTGCCCCATGTGCTTTTACAATAAATGTCACCCAGTGGCCTTGGG
7550445	0.398141	7.28749	5.24993	2.09644e-05	0.00441575	2.83319	ILMN_3150296	Acbd4	Acyl-Coenzyme A binding domain containing 4		11	chr11:102973308:102973357:+	ENSMUSG00000056938		3pUTR	GGGACTTGGACCTGGCCTGAAGACTGATTGGCTGGAAGGTTGGTTGCAGG
1940255	-0.406094	9.00193	-5.22648	2.22538e-05	0.00464923	2.77679	ILMN_2601833	Plcg2	Phospholipase C, gamma 2		8	chr8:120158934:120158983:+	ENSMUSG00000034330		3pUTR	ACTTTCTTAACTTATACTACCCCTGATAGAGGATCCCCCCAACTGTGTGC
5490719	0.372942	7.12497	5.22139	2.25442e-05	0.00467192	2.76454	ILMN_2759108	Dcxr	Dicarbonyl L-xylulose reductase	AK002803	11	chr11:120587755:120587804:-	ENSMUSG00000039450		CDS	CCCGTGGACCTTCTGGTGAACAATGCTGCTGTGGCTCTGTTGCAGCCCTT
6840079	0.331146	9.99297	5.18937	2.44601e-05	0.00500998	2.68747	ILMN_1220548	Lrrc41	Leucine rich repeat containing 41	Rad54l	4	chr4:115769250:115769299:+	ENSMUSG00000028703	* Transcript match to reverse strand	3pUTR	CTGCCACTTTGTCTATTTCTGTTTCCTTTTCATCTTCCCTTGCACTGAGG
2570523	-0.458021	8.19553	-5.18768	2.45654e-05	0.00500998	2.68341	ILMN_1225037	Grit	Rho GTPase-activating protein		9	chr9:32068690:32068739:+	ENSMUSG00000041444		CDS	AGTTGTCCTTGCCACATCCCGACACGCAGATCCATGCAGAATGAGCCCCG
4220259	0.365278	7.67664	5.15423	2.67522e-05	0.00540223	2.60282	ILMN_2706393	Siah1b	Seven in absentia 1B		X	chrX:160513533:160513582:-	ENSMUSG00000040749		5pUTR	CAAAATAGTGCCTGGGATCCGGATGACAGCAGGCATTAAGGGCTGGCTAC
460113	-0.337497	10.1447	-5.15194	2.69092e-05	0.00540223	2.5973	ILMN_2698353	Saps3	SAPS domain family, member 3		19	chr19:3455130:3455179:-	ENSMUSG00000024908		3pUTR	CTGGGAAAGGAACGCTTGGGTACTGTTCTTGGGAAAGGACTTAGGCTTGC
5220279	0.839795	11.8453	5.09604	3.10341e-05	0.00616766	2.46252	ILMN_2596522	Mt1	Metallothionein 1	AK154954	8	chr8:96704155:96704204:+	ENSMUSG00000031765		CDS	ACAGTTCCACCCTGTTTACTAAACCCCCGTTTTCTACCGAGTACGTGAAT
2940072	-0.302678	12.7006	-5.09324	3.12571e-05	0.00616766	2.45576	ILMN_2769696	Nap1l4	Nucleosome assembly protein 1-like 4			chr7:150699570:150699619:-	ENSMUSG00000059119		3pUTR	ACAGCCATGTCCACAGTGACCAGCCATGTAGAGTGTGCTCAGCCTTACCC
5490670	0.378923	8.89451	5.08841	3.16444e-05	0.00616766	2.44412	ILMN_2621909	1200009F10Rik	RIKEN cDNA 1200009F10 gene			chr10:90565078:90565127:+	ENSMUSG00000019975		CDS	GCGTTTGGAACCACTGGTAGATGACCTAACACTTCGCATTGGGAGACTAG
2070243	0.368691	8.84561	5.08795	3.1682e-05	0.00616766	2.443	ILMN_2664660	Aldh5a1	Aldhehyde dehydrogenase family 5, subfamily A1			chr13:25003420:25003469:-	ENSMUSG00000035936		CDS	GTACCTAGAGGTCAAGTATGTGTGTTACGGAGGCTTGTAGGGTTCTGCAC
1570598	0.42472	7.99408	5.05833	3.41709e-05	0.00660218	2.37153	ILMN_2840856	Ripk4	Receptor-interacting serine-threonine kinase 4		16	chr16:97963832:97963881:-	ENSMUSG00000005251		3pUTR	GAATGTGGGCAGAGGTGGCCATTGGAGATTGTTGTACTCTGAGGAGTCAG
430768	0.504669	8.15768	5.05034	3.4876e-05	0.00668812	2.35223	ILMN_2632299	Gdi1	Guanosine diphosphate (GDP) dissociation inhibitor 1	AK029156	X	chrX:71555419:71555468:+	ENSMUSG00000015291		CDS	GATGCCAATTCCTGCCAAATTATCATCCCTCAGAACCAGGTCAACAGGAA
2630333	0.42525	8.13413	5.04104	3.5715e-05	0.00679829	2.32976	ILMN_2942011	Robo4	Roundabout homolog 4 (Drosophila)		9	chr9:37221433:37221482:+	ENSMUSG00000032125		3pUTR	GGAGAAAGGTCGTGGATGCAGTGGGCCCTATACAGCGTCACAGTCAATGC
430390	0.309807	12.2513	5.02901	3.683e-05	0.00695898	2.30071	ILMN_2821014	Timm8b	Translocase of inner mitochondrial membrane 8 homolog b (yeast)	Ddp2	9	chr9:50413165:50413214:+	ENSMUSG00000039016	* Transcript match to reverse strand	CDS	CCGGTCGGTTTGCCCAGATCGTACAGAAAGGAGGGCAGTAGGCCATACCT
7210274	0.487552	9.27637	5.01297	3.83711e-05	0.00717098	2.26198	ILMN_2685769	AW555464	Expressed sequence AW555464			chr12:113984610:113984659:+	ENSMUSG00000072825		3pUTR	CTCCATACTTAGTTCCTCTGTCACTTTAGCCTTCAACCCGGCATTGGTAC
1580333	-0.323605	7.37834	-5.01155	3.85102e-05	0.00717098	2.25856	ILMN_2647156	Pet112l	PET112-like (yeast)		3	chr3:85456285:85456334:+	ENSMUSG00000028085		CDS	AAGAGGCCCTGGAAAAGCTCTGCCAGACCACCATAGATGGACACCCCCAA
7330767	-0.412475	7.85269	-5.00022	3.96424e-05	0.00732871	2.23117	ILMN_2678094	Prrx1	Paired related homeobox 1			chr1:165187949:165187998:-	ENSMUSG00000026586		CDS	CTCAAGTCCTACTCAGGAGACGTGACTGCTGTGGAGCAACCCATCGTACC
1470259	-0.338304	8.75026	-4.99054	4.06364e-05	0.00745881	2.20777	ILMN_2674132	Fibp	Fibroblast growth factor (acidic) intracellular binding protein			chr19:5464195:5464215:+,chr19:5464334:5464362:+	ENSMUSG00000024911		CDS	TTTGTGGACCTCGTGGAGAAGTTTGTGGAACCCTGCCGCTCTGACCACTG
5870730	-0.367758	7.79142	-4.97389	4.24042e-05	0.0077281	2.16753	ILMN_1227836	Arpc1b	Actin related protein 2/3 complex, subunit 1B		5	chr5:145887685:145887734:+	ENSMUSG00000029622		CDS	CTCCCAGCGTGGCATGACAGCCCGAGAGCGCTTCCAGAACCTGGACAAGA
6400017	0.34535	7.77872	4.97026	4.27988e-05	0.00774507	2.15878	ILMN_1242399	Hist1h2bc	Histone cluster 1, H2bc			chr13:23784083:23784132:+	ENSMUSG00000018102		3pUTR	GCTGGATGCTGTAACCTCAAGACAGTGCAAATGGGTGATACTAGCAGATT
7040491	0.40263	7.26142	4.96186	4.37291e-05	0.00785809	2.13846	ILMN_2846775	Cdkn1a	Cyclin-dependent kinase inhibitor 1A (P21)		17	chr17:29237369:29237418:+	ENSMUSG00000023067		3pUTR	CTTGGGGGCTAAGGGAGCTCACAGGACACTGAGCAATGGCTGATCCTTTC
50519	0.347826	8.18349	4.92313	4.82853e-05	0.00861658	2.0448	ILMN_3093626	Porcn	Porcupine homolog (Drosophila)	Mporc-b	X	chrX:7771118:7771167:-	ENSMUSG00000031169		3pUTR	GGAACACACACAACTTTCTATGCCTGTCAATCCTCACCCCGCCACCAGGC
2470670	0.313769	8.10245	4.88736	5.29157e-05	0.00937775	1.95827	ILMN_2598585	AK048446	Mus musculus 3 days neonate thymus cDNA, RIKEN full-length enriched library, clone:A630062P04 product:unclassifiable, full insert sequence.	Ikbkg	X	chrX:71696621:71696670:+	ENSMUSG00000004221		3pUTR	CTGACAACAGTTTGGTCCTCACAGTGACTGCTTCATTGGAGTGCCTCTCC
3800050	0.430548	6.8069	4.87267	5.49443e-05	0.00960782	1.92272	ILMN_2723346	1700029J07Rik	RIKEN cDNA 1700029J07 gene			chr8:47039036:47039085:-	ENSMUSG00000071103		3pUTR	TCAGAGAGTACACAACGTTCTGGAACAAATGGCTCCATGGCGGGTAAAGG
3140288	0.362785	7.09917	4.87255	5.49617e-05	0.00960782	1.92243	ILMN_2802244	Usp11	Ubiquitin specific peptidase 11		X	chrX:20297169:20297218:+	ENSMUSG00000031066		3pUTR	CTGTATTACTCTCTCAGAAAGAAGAGGCCCTATGCCCCTGGCAGTGTGCC
5390608	-0.307736	10.2456	-4.86384	5.62016e-05	0.00974757	1.90135	ILMN_2856568	Gpbp1	GC-rich promoter binding protein 1	GPBP	13	chr13:112216011:112216060:-	ENSMUSG00000032745	* Transcript match to reverse strand	3pUTR	GCTTCAGGAGGGGCTTGTCAGGAGCTTTGTTCGGTGTGCTGTCAGATCAG
4250646	0.366389	7.50284	4.86163	5.65198e-05	0.00974757	1.89601	ILMN_2867158	3110007F17Rik	RIKEN cDNA 3110007F17 gene		X	chrX:120256513:120256562:+	ENSMUSG00000079450		CDS	TCTGCTCCAGGTTGCAAATGTTGTTGGTCTGGTTGGGACAGTTTGTTCTG
3830524	0.365231	9.54069	4.84127	5.95465e-05	0.010138	1.84672	ILMN_1220482	Magee1	Melanoma antigen, family E, 1			chrX:102319145:102319194:+	ENSMUSG00000031227		3pUTR	GGCTGGCTTCCCTTTTGTCTGCTATTGTGTAAAGAATACTAACGTTTCCC
7050215	0.344695	12.3677	4.8411	5.95726e-05	0.010138	1.84631	ILMN_1233901	Lsm7	LSM7 homolog, U6 small nuclear RNA associated (S. cerevisiae)			chr10:80317381:80317430:-	ENSMUSG00000035215		CDS	AAGCATCTTGGACCTCTCCAAGTACATCGATAAGACCATTCGGGTGAAGT
4250204	-0.392954	8.59777	-4.83368	6.0716e-05	0.0102305	1.82835	ILMN_1223015	Dedd2	Death effector domain-containing DNA binding protein 2	Flame-3		chr7:25987891:25987940:-	ENSMUSG00000054499		3pUTR	AGGGAAGACGAGGACGAGGGCTGATGGGAAGATGGTTCACAAACTGCGCC
5960386	-0.357792	8.05909	-4.83241	6.09126e-05	0.0102305	1.82529	ILMN_2669343	Sass6	Spindle assembly 6 homolog (C. elegans)			chr3:116331709:116331758:+	ENSMUSG00000027959		CDS	CCTGGGCAGTTACCAAGTAGTTAATCCAACACCTTTTACTGCTCACCGAC
5720523	0.379557	11.1345	4.82911	6.14302e-05	0.0102418	1.8173	ILMN_2883392	S100a11	S100 calcium binding protein A11 (calgizzarin)	AK002490	3	chr3:93329926:93329975:+	ENSMUSG00000027907		CDS	CCTGGTGTCCTTGACCGCATGATGAAGAAGCTGGACCTCAACTGTGACGG
7150309	0.389264	7.34945	4.82691	6.17769e-05	0.0102418	1.81198	ILMN_2764551	Cox6b2	Cytochrome c oxidase subunit VIb polypeptide 2		7	chr7:4703418:4703467:-	ENSMUSG00000051811		3pUTR	ATCAAGCCCCAGCCTGGGTCACCCCCTCCCTCCACTTTGTCTTTGTGCCA
670594	0.358672	8.32783	4.82166	6.26145e-05	0.0102658	1.79926	ILMN_2450096	Zfp30	Zinc finger protein 30		7	chr7:30579476:30579525:+	ENSMUSG00000047473	* Transcript match to reverse strand	3pUTR	CCGTGTCTTCCACTGCGACATTGTGATATTCCCACCTAACTCAACGCACC
7100634	0.365002	9.75653	4.821	6.27209e-05	0.0102658	1.79766	ILMN_1235281	1810063B05Rik	RIKEN cDNA 1810063B05 gene		8	chr8:128948968:128949017:+	ENSMUSG00000051671		CDS	CCAGTCTTCACAGTCGACTGAAAATTCCTAGGCTCTTTCTGGACTTTCAC
5290465	0.347168	7.22406	4.81525	6.36505e-05	0.0103521	1.78375	ILMN_1220826	Ntn3	Netrin 3	Ntn2l		chr17:24343254:24343303:-	ENSMUSG00000079662		3pUTR	GGCTGATACCCGACGTCTCTTAAAGGTGTGAACCCGCCTATTCCCAGGGG
60647	0.488694	9.15602	4.78183	6.93434e-05	0.0111917	1.70283	ILMN_1243095	Vbp1	Von Hippel-Lindau binding protein 1			chrX:72780121:72780170:+	ENSMUSG00000031197		3pUTR	CTCTGGAAAGCCATTGGTACTGACTGTGGTAAAAGTACTTGGTGATACAG
7570068	-0.285916	11.1305	-4.77992	6.96839e-05	0.0111917	1.6982	ILMN_1224651	Fam98a	Family with sequence similarity 98, member A	2810405J04Rik	17	chr17:75936549:75936598:-	ENSMUSG00000002017	* Transcript match to reverse strand	3pUTR	TTGCTGCAGAAGACAGAAGCCTGGCTGAGTCACTCTCCACGTCTATCCTG
6590309	0.350812	8.54783	4.77624	7.03435e-05	0.0112274	1.6893	ILMN_2476804	Ube2a	Ubiquitin-conjugating enzyme E2A, RAD6 homolog (S. cerevisiae)			chrX:34423678:34423727:+		* Transcript match to reverse strand	3pUTR	GGCACTTACTGGTAGCAAGGAGACTGCTAAAGGACCCAGCTAACAAACTG
5050609	0.487354	6.80047	4.76973	7.15272e-05	0.0113459	1.67354	ILMN_3139693	Rab11fip5	RAB11 family interacting protein 5 (class I)		6	chr6:85285122:85285171:-	ENSMUSG00000051343	* Transcript match to reverse strand	3pUTR	GCAGGGGTGTCCTGCAGAGAGGTCCTGAACTGAGGCCAGGGTTTTGTTCA
5050162	0.366983	11.184	4.7612	7.31086e-05	0.0115256	1.65288	ILMN_2884098	Gorasp2	Golgi reassembly stacking protein 2		2	chr2:70529504:70529553:+	ENSMUSG00000014959		3pUTR	CTGTTGGTCTCTGTGAGTCGCATCTCTATTACGGTTTACACAAAACTCCC
940072	0.328645	9.91391	4.75377	7.45144e-05	0.0116022	1.63489	ILMN_2798255	Pigp	Phosphatidylinositol glycan anchor biosynthesis, class P		16	chr16:94586326:94586375:-	ENSMUSG00000022940	Transcript not perfectly alignable to the genome | **** Check this probe manually, mismatches for transcript alignment with the genome	3pUTR	GCAGAGGAAAAACTACCAAGAGGATGCCATCCCAGCATTGAGAGATGTCC
3450041	0.313945	10.5571	4.75351	7.45649e-05	0.0116022	1.63425	ILMN_3003308	Psmd10	Proteasome (prosome, macropain) 26S subunit, non-ATPase, 10		X	chrX:137483539:137483588:-	ENSMUSG00000031429		3pUTR	GCTCCTACTGAAGTACCGGGTCTATGCTTTCTACCCACTTTCCAGGGTTG
1450706	0.315624	12.2623	4.75151	7.49489e-05	0.0116022	1.62939	ILMN_2679077	Nhp2	NHP2 ribonucleoprotein homolog (yeast)	Nola2	11	chr11:51433311:51433360:+	ENSMUSG00000001056		CDS	GTTGCTAAGATGACCAAAGTAAAGGCCGCTCCCGAAGAGTCCGAGGCGCA
6510136	0.323405	9.89056	4.73995	7.72034e-05	0.0118796	1.6014	ILMN_2694080	Psmd10	Proteasome (prosome, macropain) 26S subunit, non-ATPase, 10		X	chrX:137483665:137483714:-	ENSMUSG00000031429		CDS	AGAGACTAGCAGAAAGTGAAGAGGCTTCTATGTAGTCTGTGTGCGGTCTG
2970408	-0.356646	11.2816	-4.73233	7.87265e-05	0.0119753	1.58295	ILMN_1245987	Hnrnpk	Heterogeneous nuclear ribonucleoprotein K	Hnrpk	13	chr13:58497551:58497600:-	ENSMUSG00000063902		CDS	CACTGCAACCAGCCAGCTCCCGCTCGAATCTGATGCTGTGGAATGCTTAA
6450039	0.382354	10.7266	4.73158	7.88772e-05	0.0119753	1.58114	ILMN_2970879	Uchl3	Ubiquitin carboxyl-terminal esterase L3 (ubiquitin thiolesterase)	UCHL3 BC029242	14	chr14:102065814:102065863:+	ENSMUSG00000022111		CDS	CCATCAGCAATGCCTGTGGAACGATTGGACTAATCCATGCCATTGCGAAC
6960332	0.328106	9.86309	4.72896	7.94095e-05	0.0119753	1.57479	ILMN_1231132	Crls1	Cardiolipin synthase 1			chr2:132692206:132692255:+	ENSMUSG00000027357	* Transcript match to reverse strand	3pUTR	GGCATTGAAGTTCACGAGTAGTCTTCCAGCCTCTCAGGTACCAAATAGTT
3400440	-0.320638	8.02197	-4.72759	7.96893e-05	0.0119753	1.57147	ILMN_1258136	Ccdc88a	Coiled coil domain containing 88A			chr11:29409085:29409134:+	ENSMUSG00000032740		3pUTR	CCCACTCTCTGTAATAGTCACTAGCAGGTTGTGTTTATAGCAACCATTGG
7380307	-0.30122	9.0144	-4.71855	8.15578e-05	0.0121491	1.54958	ILMN_2806291	Kbtbd4	Kelch repeat and BTB (POZ) domain containing 4		2	chr2:90750341:90750390:+	ENSMUSG00000005505	* Transcript match to reverse strand	3pUTR	CCATGCAGGAAGACAGAGGCCCATTCCTCTTGTCTATAGCCAGCCGAGTG
6020474	0.332566	10.4565	4.71744	8.17911e-05	0.0121491	1.54688	ILMN_2914271	Araf	V-raf murine sarcoma 3611 viral oncogene homolog		X	chrX:20437449:20437498:+	ENSMUSG00000001127		3pUTR	TGGAGAGCTGTTTTATCTCCAATGGCTGTGACTCAGTGCAAGGATTCCAC
1470082	0.336666	8.00266	4.69438	8.67722e-05	0.0128014	1.49104	ILMN_1231884	Tmem121	Transmembrane protein 121		12	chr12:114427471:114427520:+	ENSMUSG00000049036		3pUTR	TGTCTGCTTCTTCATCTCAGGAATCTCTCGGACCACGGACTCTCAGCCTC
6940224	0.311091	10.7545	4.69256	8.71795e-05	0.0128014	1.48662	ILMN_1244836	Tmem41a	Transmembrane protein 41a			chr16:21934747:21934796:-	ENSMUSG00000022856		3pUTR	GTGTGTGCAGAGGTCTGTTAGAAGGGCGTTTTGTCCTGTTCAGCAGGTTC
6270670	0.377105	7.74263	4.68812	8.81764e-05	0.0128743	1.47588	ILMN_2941712	Upk3b	Uroplakin 3B	AK035268	5	chr5:136520679:136520728:+	ENSMUSG00000042985		3pUTR	GACACGGCCTCGGGGAAAGCTGATTGTAACTTTGGAGGACTCTACCTTGC
60601	-0.414166	7.23254	-4.68224	8.95178e-05	0.0129963	1.46162	ILMN_2842802	Fam69a	Family with sequence similarity 69, member A		5	chr5:108337470:108337519:-	ENSMUSG00000029270		3pUTR	GAAACGTCCTAGACACCCCCTTCTCCTCAAACCAAATTTCACCGTTGTTC
4900411	-0.316739	8.14257	-4.67615	9.0925e-05	0.0131069	1.44689	ILMN_2524776	Rpain	RPA interacting protein			chr11:70785321:70785370:+	ENSMUSG00000018449		CDS	AGGCTGCAGGTAGCACGCCGGGGACAGCCTCAGACAGACTTCTTGTGCAA
1780553	-0.389614	7.5502	-4.67455	9.12999e-05	0.0131069	1.44301	ILMN_2963223	AK046417	Mus musculus adult male medulla oblongata cDNA, RIKEN full-length enriched library, clone:6330405K09 product:unclassifiable, full insert sequence.	Rab22a	2	chr2:173529859:173529908:+			3pUTR	GGGACCCCTAAGCTAACCTGTAATCCTGCTTCAGAGCATGGCTGCCGACC
2260255	0.330679	7.10008	4.66596	9.33337e-05	0.0132553	1.4222	ILMN_2989204	Gm266	Gene model 266, (NCBI)		12	chr12:112723490:112723539:-	ENSMUSG00000010529		CDS	GCCCGTTCCTGGAAATCACGACCAAGAGCAAAACGATGGTGGACCGCGTG
1440286	0.2999	7.3492	4.66583	9.33655e-05	0.0132553	1.42188	ILMN_2839877	Hectd2	HECT domain containing 2		19	chr19:36695134:36695183:+	ENSMUSG00000041180	* Transcript match to reverse strand	3pUTR	GGTCTGCATGTCTAACGATGTGTGTGTATTGGTAGCTATGTCACTTTTGC
10500	-0.335176	10.1387	-4.64515	9.84513e-05	0.0139006	1.3718	ILMN_2883990	Rbms1	RNA binding motif, single stranded interacting protein 1		2	chr2:60594493:60594521:-,chr2:60593533:60593553:-	ENSMUSG00000026970	**** Check this probe manually, mismatches for transcript alignment with the genome	CDS	GTCATCTGTCACTGGGCAGCACCGGAACATACATGCCTGCAACATCAGCC
4560347	-0.30481	10.0715	-4.6016	0.000110087	0.0154584	1.26633	ILMN_2704360	Cnot2	CCR4-NOT transcription complex, subunit 2		10	chr10:115922712:115922761:-	ENSMUSG00000020166		3pUTR	CTGAAAGGCGGTTTGGCCAGGCTTACTGCAGGCATCCGACTGTAGAGATC
3310373	0.317562	8.97431	4.59094	0.000113137	0.0158004	1.24053	ILMN_2468617	Med12	Mediator of RNA polymerase II transcription, subunit 12 homolog (yeast)	Nlgn3		chrX:98492562:98492611:+	ENSMUSG00000079487		CDS	GCTACTGAGTCACCTGGAGGAACTGCTTGTACACTGGATGTGGCCCAGCC
6370725	0.384197	10.1381	4.5837	0.000115259	0.0160098	1.22299	ILMN_1226709	Bxdc1	Brix domain containing 1			chr10:39943471:39943520:-	ENSMUSG00000038510		3pUTR	TGGTTGTTTACTAAAGAGAATTGCTCTACTTGAGGCTGTTCGGTTTCCTG
2360519	-0.337109	8.7913	-4.58114	0.000116019	0.0160288	1.21678	ILMN_1220170	Tek	Endothelial-specific receptor tyrosine kinase			chr4:94541219:94541268:+	ENSMUSG00000006386		3pUTR	CTCACCTGCAGAAGCCAGTTTGTTTGGCCATGTGACAATTGTCCTGTGTT
6940735	0.384752	9.36996	4.57627	0.000117478	0.0161434	1.20499	ILMN_2675811	Slc11a1	Solute carrier family 11 (proton-coupled divalent metal ion transporters), member 1	AK090303 AK171343		chr1:74432558:74432607:+	ENSMUSG00000026177	* Transcript match to reverse strand	3pUTR	TGGGATCCCTCTTCTGGTGTGTCTGAAGACAACAACAGTGTCCTCACATA
4560228	0.342808	6.6514	4.57138	0.000118958	0.0162019	1.19316	ILMN_2634167	Cldn3	Claudin 3		5	chr5:135463178:135463227:+	ENSMUSG00000070473	* Transcript match to reverse strand	3pUTR	CTGTCCAAGCCGAATGGACAAAGAAACCTCGCCCTTCCCAAGAACTGGGC
6560722	0.316302	8.77017	4.57071	0.000119164	0.0162019	1.19154	ILMN_1217927	Qtrt1	Queuine tRNA-ribosyltransferase 1	AB034632	9	chr9:21224505:21224554:+	ENSMUSG00000002825		CDS	GCAGTATCTTGGAACAGCGCTTTCCTGACTTTGTACGAAACTTCATGCGC
4640626	-0.31795	8.31594	-4.56832	0.000119896	0.0162131	1.18575	ILMN_2743723	Ptpn11	Protein tyrosine phosphatase, non-receptor type 11		5	chr5:121581256:121581305:-	ENSMUSG00000043733		3pUTR	CGCTCGGGAAGGAAGCACAGGCAGAAGTGTGGGCTCGTTCTACATTGTCC
4490075	-0.317554	7.96331	-4.5658	0.000120674	0.0162131	1.17965	ILMN_2988191	Arl5b	ADP-ribosylation factor-like 5B		2	chr2:15000621:15000670:+	ENSMUSG00000017418		3pUTR	CACGTCAACAGGGATGAGATGGAGGGGAGTGGCTATGTTTCACATTCTCC
4610551	-0.342934	9.30629	-4.5643	0.00012114	0.0162131	1.17601	ILMN_2602011	Papola	Poly (A) polymerase alpha	BC156654		chr12:107067335:107067384:+	ENSMUSG00000021111		CDS	GTCTCCAGAGTTGTCTCCTCAACACGACTGGTAAACCCATCGCCTAGACC
3400367	-0.312565	9.62839	-4.55584	0.000123798	0.0164386	1.15553	ILMN_2611450	Ift172	Intraflagellar transport 172 homolog (Chlamydomonas)		5	chr5:31555656:31555705:-	ENSMUSG00000038564		3pUTR	GGCGCAGCCGAGACGCTTACATCTGTCCCTCATTAAAGTTCTCTGAGTAG
6020730	-0.316977	9.62514	-4.55114	0.000125298	0.0164386	1.14416	ILMN_1226143	Rabgef1	RAB guanine nucleotide exchange factor (GEF) 1		5	chr5:130690108:130690157:+	ENSMUSG00000025340		3pUTR	GCTGATTAGTACAGTTGACTTGGAACTGTGCTTGCAGCTTCCTTTCCCTG
4390020	0.316094	8.43725	4.55093	0.000125367	0.0164386	1.14364	ILMN_1219583	Capn2	Calpain 2		1	chr1:184402664:184402713:-	ENSMUSG00000026509		CDS	CGATGTGGACAGGTCTGGAACCATGAATTCCTACGAGATGCGGAAAGCAC
5490452	0.350358	9.51684	4.55088	0.000125383	0.0164386	1.14352	ILMN_2884416	Galnt2	UDP-N-acetyl-alpha-D-galactosamine:polypeptide N-acetylgalactosaminyltransferase 2		8	chr8:126869288:126869337:+	ENSMUSG00000031977		3pUTR	CTCGCCGAGCTTGTATTGCTTTGTAGTCATCTGGGCTATCCCACCCTCCC
7560202	0.31247	7.46225	4.54045	0.000128781	0.0167984	1.11828	ILMN_2869082	Spry3	Sprouty homolog 3 (Drosophila)		X|NT_165789.2	chrX_random:101741:101790:-	ENSMUSG00000061654		3pUTR	CTGCATCTGGTTTACATAGAGATGGGTCCTGTTGAGGTATGCACACAGAC
5690634	-0.284881	8.54164	-4.5346	0.000130731	0.0169666	1.1041	ILMN_2787310	Pelp1	Proline, glutamic acid and leucine rich protein 1		11	chr11:70206438:70206487:-	ENSMUSG00000018921		CDS	TCGATTGTCCCCCTGACGATGAGAAGCCACCACCTGCTACAGAGCCTGAC
3840082	0.327226	7.30423	4.52503	0.000133976	0.0173004	1.08096	ILMN_2849567	AK031311			12	chr12:22212181:22212212:-,chr12:22186467:22186484:-	ENSMUSG00000079159		CDS	AGTGCCGGGACACCATGTCGGCCATCGAGGAGGATGCGGTGACTTATGAT
1980427	-0.303406	9.72994	-4.51979	0.000135792	0.0174171	1.06825	ILMN_2701815	Plxna2	Plexin A2			chr1:196638623:196638672:+	ENSMUSG00000026640		3pUTR	GGCTTGAGCCAGATGGTTCTGCCTCTGTGACTGCTGCTTTGCATGAAAAT
2000167	0.316111	11.2652	4.51852	0.000136235	0.0174171	1.06518	ILMN_2698589	Cstf2	Cleavage stimulation factor, 3' pre-RNA subunit 2		X	chrX:130621251:130621300:+	ENSMUSG00000031256	* Transcript match to reverse strand	3pUTR	CATGTAACAATGTACTTAGTGGGTGATATGGGAGTGGGAAGCTTGGTCGT
4860445	0.421105	9.41657	4.49625	0.000144243	0.0183495	1.01128	ILMN_2998807	mKIAA0189	Mus musculus 8 days embryo whole body cDNA, RIKEN full-length enriched library, clone:5730529F06 product:START domain containing 8, full insert sequence.	Stard8	X	chrX:96269779:96269828:+	ENSMUSG00000031216		3pUTR	GTGGTGGTTTGTAGCCATCGTTGTGATGTTAATCCTGTTTTGTCTGTGCC
580364	0.356028	9.95185	4.48586	0.000148137	0.0185509	0.986151	ILMN_2930897	Igfbp2	Insulin-like growth factor binding protein 2		1	chr1:72898843:72898892:+	ENSMUSG00000039323		3pUTR	TATTTGGAAAGAGACCAACACTGAGCTCAGAAGCCCCCCTCTGACCCCCC
1780735	-0.356522	7.89523	-4.4825	0.00014942	0.0185509	0.978012	ILMN_2590638	Bcl2l11	BCL2-like 11 (apoptosis facilitator)			chr2:127987232:127987281:+	ENSMUSG00000027381		3pUTR	CTGCTTTGGCTTCTGGCATTCAGTGCTTGGGTTCTGCCGCCTTTCTGATG
1010669	0.331776	8.42492	4.4817	0.000149725	0.0185509	0.976088	ILMN_2671286	Tmem50b	Transmembrane protein 50B		16	chr16:91575051:91575100:-	ENSMUSG00000022964		3pUTR	TACTCCCTCTCACACTCGCTGCACAGTTAGGTGTGCTGGGGGAAGTGACC
6270753	-0.278461	10.402	-4.47899	0.000150768	0.0185509	0.96954	ILMN_2679094	Map3k7ip2	Mitogen-activated protein kinase kinase kinase 7 interacting protein 2		10	chr10:7626097:7626146:-	ENSMUSG00000015755		3pUTR	CCCGGGAAGAAGTGTGGCTGTCGGACTGTTGGCACAGTCATGTGTATTTA
7210139	-0.395664	8.01013	-4.4786	0.000150919	0.0185509	0.968598	ILMN_2905866	Cited2	Cbp/p300-interacting transactivator, with Glu/Asp-rich carboxy-terminal domain, 2		10	chr10:17444019:17444068:+	ENSMUSG00000039910		CDS	GCCGCCAGGTTTAACAACTCCCAGTTCATGGGTCCCCCGGTGGCCAGCCA
5080594	-0.291855	10.1264	-4.47825	0.000151055	0.0185509	0.967745	ILMN_2879486	Mtap	Methylthioadenosine phosphorylase		4	chr4:88826627:88826676:+	ENSMUSG00000062937		3pUTR	CCACTGCGGGGTGGGCATCCGTTTTGTTGCCTTTAGAAAATGCTGCTCTC
5900731	0.305237	9.48665	4.47817	0.000151088	0.0185509	0.967544	ILMN_1234519	Fam181b	Family with sequence similarity 181, member B			chr7:100229784:100229833:+			CDS	GACTGCGAGGAACTCGTTCCTTTCATTATGACTACTGTGGGCTGCGTGCC
7650224	-0.269476	8.21425	-4.47685	0.000151601	0.0185509	0.964341	ILMN_2719001	Ercc8	Excision repaiross-complementing rodent repair deficiency, complementation group 8	CSA		chr13:108973985:108974034:+	ENSMUSG00000021694		CDS	AGCTCAGAGTTTGTGTTTGTTCCCCACGGCAGCACCATCGCTGTGTACGC
7510035	0.301527	9.92724	4.47495	0.000152342	0.0185532	0.959744	ILMN_2719498	March5	Membrane-associated ring finger (C3HC4) 5			chr19:37296355:37296404:+	ENSMUSG00000023307	* Transcript match to reverse strand	3pUTR	AGGAATAGCAACTCGATGAAGGAACTGTGAGGGCTTTTCTCATTGGTGTA
290224	-0.304231	12.1323	-4.46332	0.000156953	0.0189357	0.931612	ILMN_2793488	Psma7	Proteasome (prosome, macropain) subunit, alpha type 7		2	chr2:179772770:179772819:-	ENSMUSG00000027566		CDS	CTCCCAGACTCTATCAGACTGACCCCTCGGGCACATACCATGCTTGGAAG
3190609	0.32344	8.42054	4.46331	0.000156956	0.0189357	0.931593	ILMN_2509928	Unk	Unkempt homolog (Drosophila)		11	chr11:115922306:115922355:+	ENSMUSG00000020770		3pUTR	AGATGCAGTGAATCGGGAAAGCAGAGTGGGCAGAGGGAGGCAGCCCTGTT
2680458	-0.352897	7.92383	-4.4561	0.000159883	0.0191986	0.914167	ILMN_3030470	1700023B02Rik	RIKEN cDNA 1700023B02 gene		2	chr2:73150512:73150560:-	ENSMUSG00000041777	Transcript not perfectly alignable to the genome	CDS	GGACTCAGACGCCAAGATGGGGAAGTCATTCGCCAATTTCATGTGTAAGA
1580653	0.327644	7.16571	4.45279	0.000161246	0.0192723	0.906158	ILMN_2970345	Slc35a2	Solute carrier family 35 (UDP-galactose transporter), member A2	mUGT1	X	chrX:7471324:7471373:+	ENSMUSG00000031156		CDS	ACCAAGGTGAAGGGGTCGTAGCTGCTGGACTTGAAGATGCTGGCCTGTCT
3390546	-0.337359	9.71358	-4.45059	0.000162158	0.0192915	0.90084	ILMN_2684987	Hnrnph1	Heterogeneous nuclear ribonucleoprotein H1	Hnrph1		chr11:50195018:50195067:+	ENSMUSG00000007850		CDS	CGGGGGAGGCCTTCGTGCAGTTTGCTTCACAGGAAATAGCTGAAAAGGCT
6350484	-0.351582	12.6372	-4.44716	0.000163591	0.0193723	0.892539	ILMN_2975640	Snrpg	Small nuclear ribonucleoprotein polypeptide G		6	chr6:86321534:86321583:+	ENSMUSG00000057278		CDS	GCTCACTCCTTCGCCGTTGTGCCGAGCCCGCAGAGGAGTCGCCATGAGCA
5960176	0.340488	7.6012	4.44407	0.000164893	0.0193812	0.885062	ILMN_2738554	Ftsj1	FtsJ homolog 1 (E. coli)		X	chrX:7822457:7822506:-	ENSMUSG00000031171		CDS	ACAGCTGGCCAAGGAACTCCTCCCCCAAGAATGCTCCATCAACAGTGTGG
1470608	0.352011	7.50136	4.44235	0.000165622	0.0193812	0.8809	ILMN_2998406	2610305D13Rik	RIKEN cDNA 2610305D13 gene		4	chr4:146986384:146986433:-	ENSMUSG00000066000		3pUTR	GTGGGGAAGCCATACGACTATAGTATTGTGTAACCCTTTCATGGAGACAG
1090142	-0.273778	11.8745	-4.44163	0.000165928	0.0193812	0.879159	ILMN_1222637	Anp32a	Acidic (leucine-rich) nuclear phosphoprotein 32 family, member A		9	chr9:62226488:62226537:+			3pUTR	CCCTGCGTCTCATTGGTACAGAACAACTGCCACTCATTTTTCTCCCGCCC
1400601	0.450401	10.1276	4.43964	0.000166777	0.0193922	0.874346	ILMN_1257855	mKIAA0189	Mus musculus 8 days embryo whole body cDNA, RIKEN full-length enriched library, clone:5730529F06 product:START domain containing 8, full insert sequence.	Stard8	X	chrX:96269326:96269375:+	ENSMUSG00000031216		3pUTR	CCTCATGCCTTTTGCCTACAGTGGTGGTCTATAAGAACAGTCCTTTTGGC
5960358	-0.309083	10.3844	-4.43358	0.000169387	0.0196069	0.8597	ILMN_1237939	Prkrir	Protein-kinase, interferon-inducible double stranded RNA dependent inhibitor, repressor of (P58 repressor)		7	chr7:105866379:105866428:+			3pUTR	GCAGCTGACTTGTCTGTTGTCTCCTTACATGACTGTGTCTGCTGCCTTGG
6520215	0.299745	8.60738	4.42989	0.000170998	0.0196733	0.850772	ILMN_1232030	Kif4	Kinesin family member 4		X	chrX:97913912:97913961:+	ENSMUSG00000034311		CDS	CTGTGGCCGAGCAGGACAATGAGGACAGTGACGACCATGCTGATGAGGAG
5260243	0.325208	9.77037	4.42767	0.000171973	0.0196733	0.845412	ILMN_2817996	Ppa2	Pyrophosphatase (inorganic) 2		3	chr3:133030914:133030914:+,chr3:133033344:133033392:+	ENSMUSG00000028013		CDS	GGCTTTCGCCCTCGACGTTATTAACTCTGCACATGAACGTTGGAAAGAGA
6180678	-0.310738	10.3591	-4.42599	0.000172717	0.0196733	0.841337	ILMN_2855334	Gusb	Glucuronidase, beta		5	chr5:130464958:130465007:-	ENSMUSG00000025534		3pUTR	CCTCCATTTCCCAGGTGATCCAAATGCCCTTTTGGCCCCTGCGGGTACCA
3460142	-0.303704	9.09311	-4.4253	0.000173023	0.0196733	0.839671	ILMN_2819558	Bach2	BTB and CNC homology 2		4	chr4:32668044:32668093:+	ENSMUSG00000040270	* Transcript match to reverse strand	3pUTR	CTCCCCTTGTGTTTTCCCCTCGTCTCTGCGGATACTGTACAGCAATGGTC
7380180	-0.442365	8.95353	-4.42293	0.000174076	0.0197059	0.833946	ILMN_2819530	Rpap3	RNA polymerase II associated protein 3		15	chr15:97505681:97505730:-	ENSMUSG00000022466		CDS	GGCTGACCTCCATGATCGGACGTTGCCGCCTCTGTGTACATTATTTTCCT
5360577	-0.296284	8.97932	-4.4141	0.000178062	0.0200687	0.812597	ILMN_2970241	AI597479	Expressed sequence AI597479		1	chr1:43172276:43172325:+	ENSMUSG00000010290		3pUTR	CTGGAATCCTGCAGCACCAGGGCACTGAATTGCTTCCCAAAGGCTGTCAC
1260164	0.280816	11.7005	4.40976	0.000180054	0.0202045	0.802107	ILMN_2643513	Asns	Asparagine synthetase		6	chr6:7625248:7625297:-	ENSMUSG00000029752		3pUTR	GTGTAAAAGTAAATGTTTCTTCCGGCTCTGAAGGTCGAGACAGCGACACA
5490050	0.325963	12.2934	4.40122	0.000184041	0.0205603	0.781453	ILMN_2589039	Cox6c	Cytochrome c oxidase, subunit VIc			chr15:35865044:35865093:-	ENSMUSG00000014313		CDS	GAGATGAGGAAGGCTGGTATCTTTCAGAGTGCCAAGTGATTTCAGAATGC
4480292	0.3343	10.8694	4.39956	0.000184824	0.0205603	0.777447	ILMN_1233065	Rbmx	RNA binding motif protein, X chromosome			chrX:54639704:54639753:-	ENSMUSG00000031134		3pUTR	AAAACCAACGAGCAAACCTGAGCTCCGATGCCTAGGATGTACTGTTTACC
6860138	0.327401	6.62784	4.39252	0.000188191	0.0208446	0.760424	ILMN_2771709	Ppargc1b	Peroxisome proliferative activated receptor, gamma, coactivator 1 beta			chr18:61458006:61458055:-	ENSMUSG00000033871		3pUTR	TTGATGTTCCACTGCCACGTTAGCGTCGTCCTCGCTTCCAGCGGATCGTC
3130136	0.338262	10.0359	4.38955	0.000189626	0.0209134	0.753265	ILMN_2710353	Acta2	Actin, alpha 2, smooth muscle, aorta			chr19:34326262:34326311:-	ENSMUSG00000035783		CDS	TGGGGGATGAAGCCCAGAGCAAGAGAGGGATCCTGACGCTGAAGTATCCG
2030162	-0.316423	10.5119	-4.38317	0.000192753	0.0211674	0.737844	ILMN_1225995	Morc2a	Microrchidia 2A		11	chr11:3590293:3590342:+	ENSMUSG00000034543		3pUTR	GCTGCCCCCATCCAACTTTCTGTTGACCCTATCCAGGCAGAGTATGATCC
510692	0.321392	7.9709	4.38113	0.000193764	0.0211879	0.73291	ILMN_1244059	Ulk2	Unc-51 like kinase 2 (C. elegans)		11	chr11:61590495:61590544:-			3pUTR	GCGTTCATGTGAACCTTTGCATTTTTCTCACCTGTTATCTTCACCAACAG
3310270	0.327897	8.71381	4.37897	0.00019484	0.0212152	0.727691	ILMN_1250531	Slc19a2	Solute carrier family 19 (thiamine transporter), member 2			chr1:166195371:166195420:+	ENSMUSG00000040918	* Transcript match to reverse strand	3pUTR	GCAGAATGCAGACCCTAGTGGGCTGTACTGTATGCACTTTGATGAAGACG
3140619	0.366393	6.32162	4.37076	0.000198982	0.0215002	0.707859	ILMN_2716876	Frmd8	FERM domain containing 8	1200004M23Rik		chr19:5851152:5851201:-		* Transcript match to reverse strand	3pUTR	GTAACCACACGTGTCCTGTGTGCCCATGGTATAGCCTCAGGTCTTCACCC
6550632	0.2839	11.0211	4.37013	0.000199304	0.0215002	0.706333	ILMN_2621882	0910001L09Rik	RIKEN cDNA 0910001L09 gene			chr5:138700443:138700492:+	ENSMUSG00000050552		CDS	ACCTTCTGCTGTCCTTGCTGGAGTTGGGCTTGTGCTCACTACCTCCTTCC
4730014	-0.306738	7.5235	-4.36842	0.000200177	0.0215002	0.702211	ILMN_3163529	Smurf2	SMAD specific E3 ubiquitin protein ligase 2		11	chr11:106685951:106686000:-	ENSMUSG00000018363		CDS	AAGAGAGACGAGCACGGTTGCTCCAGTTTGTGACAGGGTCCTCTCGAGTG
7100608	0.477648	8.34375	4.3672	0.000200804	0.0215002	0.699267	ILMN_2601884	Prei4	Preimplantation protein 4	Gde5 AK122510		chr2:132355513:132355562:-	ENSMUSG00000027346		3pUTR	GATTGTACATGTTTACTGTTAAGTCCTTGCATCTGGTGCTAGGTGAGGGA
3890082	0.306292	9.88785	4.3588	0.000205172	0.0218768	0.678977	ILMN_2682279	Gkap1	G kinase anchoring protein 1		13	chr13:58360802:58360851:-	ENSMUSG00000021552	* Transcript match to reverse strand	CDS	GCTGACCTTGAGAAGGCGTTGCTGTTGAGTAAGCTGGAGTATGAAGAGCA
2810072	0.353108	9.00408	4.35153	0.000209032	0.0221963	0.661409	ILMN_2966632	Cyb5	Cytochrome b-5		18	chr18:85048986:85049035:+	ENSMUSG00000024646		3pUTR	CCGAAGCCGAAGAACTAAAAGACTGCCCCAGAGCGGGGAGAAAAGAAGCC
7330274	0.343071	6.87348	4.34073	0.000214897	0.0224568	0.635326	ILMN_2740149	Chpt1	Choline phosphotransferase 1		10	chr10:87952339:87952388:-	ENSMUSG00000060002		CDS	GGACAAACTCTTGCTCTCCCTTAGGGGAACTATTTGATCATGGTTGTGAC
4040176	0.307401	9.53146	4.34025	0.00021516	0.0224568	0.634175	ILMN_2466034	Ubl4	Ubiquitin-like 4	AK048689	X	chrX:71613146:71613195:-	ENSMUSG00000015290		CDS	GTTGTTAAGCCTTTGGAGAAGGTGCTACTGGAAGAAGGGTCTGCCCACAG
6350561	-0.330451	8.13814	-4.3399	0.000215356	0.0224568	0.633318	ILMN_2834573	Brwd1	Bromodomain and WD repeat domain containing 1		16	chr16:96214401:96214450:-	ENSMUSG00000022914		3pUTR	CACTAACAAGCCAAGTGTCGGGGAGTCTGGCCTCTGGTCGTTGTGCTACA
4920736	-0.315465	10.621	-4.33976	0.000215433	0.0224568	0.632981	ILMN_2685507	Anp32a	Acidic (leucine-rich) nuclear phosphoprotein 32 family, member A	AK014013	9	chr9:62221395:62221444:+	ENSMUSG00000032249		CDS	ACCTCGATGGCTATGACAGGGACAACAAGGAGGCCCCCGACTCCGATGTT
3890398	-0.294344	13.3574	-4.33796	0.000216425	0.0224568	0.628651	ILMN_2936118	Rpl24	Ribosomal protein L24		16	chr16:55966506:55966551:+,chr16:55966660:55966662:+	ENSMUSG00000022601	* Transcript match to reverse strand	5pUTR	GCTCTTCGCCATCTTTACCCCGGCAGGCCGACATCTATCACCATGAAGGT
380324	-0.2799	10.2323	-4.33724	0.000216824	0.0224568	0.626913	ILMN_2732482	Rbm45	RNA binding motif protein 45			chr2:76221655:76221704:+	ENSMUSG00000042369		3pUTR	CATTGCTTATCTGGGATCGCTGACATGTATTTTTGTCTGACCTTAATGGA
6550537	0.394742	7.21527	4.3345	0.000218355	0.0224568	0.620281	ILMN_2688533	Ribc1	RIB43A domain with coiled-coils 1		X	chrX:148439144:148439193:-	ENSMUSG00000025257		3pUTR	CCCAGTAGGAGGGAACTAAAGCCAAACCTCCACTGTCTACTCTAGGTAAT
6110102	0.274829	7.9606	4.33428	0.000218477	0.0224568	0.619757	ILMN_2836924	Wdr45	WD repeat domain 45		X	chrX:7305118:7305167:+	ENSMUSG00000039382		3pUTR	CAGCTCGCTTCCACGAGCACTTTTTGTGACTGGAGTGCTAAAGGCCAGAG
6180411	0.303073	9.87029	4.33039	0.000220662	0.0225911	0.610375	ILMN_2971816	Gltp	Glycolipid transfer protein		5	chr5:115119710:115119759:-	ENSMUSG00000011884		3pUTR	TGTACCAGCAAGCCTTTTCAACCAACTGACTAGGCGCACACAGGTGACCC
4850082	0.346417	6.84524	4.32818	0.000221919	0.0226296	0.605024	ILMN_1217118	Enpp5	Ectonucleotide pyrophosphatase/phosphodiesterase 5		17	chr17:44223309:44223358:+	ENSMUSG00000023960		3pUTR	CATTAGTATTGTTCCCTGTGGATGAGTCTAGTCCTGACTCCGTGATGAGG
5260201	0.368821	8.45297	4.3232	0.000224763	0.022829	0.593023	ILMN_2506012	Trp53inp1	Transformation related protein 53 inducible nuclear protein 1		4	chr4:11100946:11100995:+	ENSMUSG00000028211		3pUTR	AAACCGTGATTTGTGAGGTTAGAAGTGTGTATTTGGGGGCCTCAGGTGTG
160437	0.310373	6.32113	4.31868	0.000227384	0.0230042	0.582099	ILMN_3125606	Ifi27l1	Interferon, alpha-inducible protein 27 like 1	D12Ertd647e	12	chr12:104678265:104678314:+	ENSMUSG00000064215		CDS	CTCATGGGATCAGAGGTGGCAGACATGGCGACAGAGGTGGCAGATATGGC
3360471	-0.33899	8.50651	-4.31235	0.000231096	0.0232881	0.566839	ILMN_2921526	Capza1	Capping protein (actin filament) muscle Z-line, alpha 1		3	chr3:104627309:104627358:-	ENSMUSG00000070372	* Transcript match to reverse strand | **** Check this probe manually, mismatches for transcript alignment with the genome	3pUTR	GTTGGGAGGCAAAGTTTCCTGGAAATTCCATGGCAGCAGCTTCTCTAGGG
4050711	-0.367057	8.34561	-4.31073	0.000232056	0.0232935	0.562932	ILMN_2627660	Lig1	Ligase I, DNA, ATP-dependent		7	chr7:13867828:13867877:+	ENSMUSG00000056394		CDS	GTAAAGCGAAGAAGCCAGAGAAGGAGACACCCAGCAGCATCAGAGAGAAG
1300411	0.320729	11.8082	4.3065	0.000234586	0.0234559	0.552714	ILMN_2987107	Fam162a	Family with sequence similarity 162, member A	2310056P07Rik	16	chr16:36046509:36046558:-	ENSMUSG00000003955		CDS	TGCTGCGAAGAACAAGCTCCGGGTGAAGGTCAGCTATCTAATGATTGCCC
6860288	-0.288836	10.2101	-4.29604	0.000240952	0.023933	0.527488	ILMN_2647331	Nfatc4	Nuclear factor of activated T-cells, cytoplasmic, calcineurin-dependent 4	AF283284	14	chr14:56452675:56452724:+	ENSMUSG00000023411		3pUTR	CTGGAGGCCAGAACTGACTGGGCTGAACATGATGTCCTGATCGTGCAGGC
3890097	0.303943	10.9949	4.29561	0.000241221	0.023933	0.526435	ILMN_3161021	Prkra	Protein kinase, interferon inducible double stranded RNA dependent activator			chr2:76468202:76468251:-	ENSMUSG00000002731		3pUTR	CCACAAGGCTGAGTGTGGTTTTCATTTTACAGGGTCAGACGCATAGGTTG
6650132	0.306207	7.46093	4.28209	0.000249712	0.0246801	0.493844	ILMN_1243455	Celsr2	Cadherin, EGF LAG seven-pass G-type receptor 2 (flamingo homolog, Drosophila)			chr3:108195396:108195445:-	ENSMUSG00000068740		3pUTR	TTCCGAAGCAGCAGCGACGAACCGTCCATCTGAGGAGCCTGGGCCTTGCA
580767	0.329009	7.9634	4.27518	0.000254168	0.0250244	0.477179	ILMN_2828112	Igfbpl1	Insulin-like growth factor binding protein-like 1		4	chr4:45822480:45822529:-	ENSMUSG00000035551		3pUTR	ACAACACGTAATTGGGTCTGGCTCACAGAACTGCCCGGATGCAGGAGGCC
6770202	-0.468517	6.62574	-4.27039	0.000257303	0.0252363	0.465634	ILMN_2812926	Slc30a10	Solute carrier family 30, member 10		1	chr1:187292316:187292365:+	ENSMUSG00000026614		3pUTR	GGGTTGACACGGGAGAGCCATCCTTTCCTGGAGGCTTGAGGTTATGTTAC
6290707	0.304462	6.47733	4.26647	0.000259897	0.0253782	0.456184	ILMN_2731135	Syce2	Synaptonemal complex central element protein 2		8	chr8:87409947:87409996:+	ENSMUSG00000003824		CDS	CCATCTGGAAATGGAGCTTAAACAAGTCTGCCAAACTGTGGAAACGGTGT
130634	0.408182	9.17925	4.26167	0.000263115	0.0253782	0.444592	ILMN_2993109	Ddit4	DNA-damage-inducible transcript 4		10	chr10:59412594:59412643:-	ENSMUSG00000020108		3pUTR	AGCCAGCCCATCCCGGTGCCCATGTACTGGAGGATTCAACTGTGAGGAGA
7400301	-0.303105	6.52034	-4.26163	0.000263142	0.0253782	0.444496	ILMN_2491860	Ttyh2	Tweety homolog 2 (Drosophila)	AK003193		chr11:114582214:114582263:+	ENSMUSG00000034714		3pUTR	GGTTCTACAAGAGTCGGGTGGGCAAACCTCTTCTTGATCCATGTTCGCCC
6060564	0.287264	8.92111	4.26147	0.000263245	0.0253782	0.444129	ILMN_2648967	Arrdc4	Arrestin domain containing 4			chr7:75887484:75887533:-	ENSMUSG00000042659		CDS	ATGGTTGGCTGTTGGCTTTTCACCTCTGGTCCTGTGTCACTGAGCGTCAA
4040484	-0.261192	9.68817	-4.26007	0.000264191	0.0253782	0.44075	ILMN_2718645	Luzp1	Leucine zipper protein 1		4	chr4:136104922:136104971:+	ENSMUSG00000001089	* Transcript match to reverse strand	3pUTR	TTACGCATGATAGGTCCTTTGCTGGGGCCTCAGCTGTTGGTCTACACCTG
1340537	0.304936	6.86885	4.25936	0.000264675	0.0253782	0.439027	ILMN_2744228	2610209A20Rik	RIKEN cDNA 2610209A20 gene		7	chr7:107309487:107309536:+	ENSMUSG00000030725		3pUTR	CAACAGAGATGGGTTAGAGGCTTCATAAAGACAAGGTACTCCCTCCATGC
5080767	-0.34443	7.39682	-4.25668	0.000266497	0.0254579	0.432564	ILMN_1242390	Actn4	Actinin alpha 4		7	chr7:29696527:29696576:-	ENSMUSG00000054808		CDS	GGCCCGACGAGAAGGCCATAATGACATATGTGTCCAGCTTCTACCATGCC
2100162	0.323862	8.81868	4.25349	0.000268678	0.0254857	0.424887	ILMN_2747031	Dhcr24	24-dehydrocholesterol reductase			chr4:106261477:106261526:+	ENSMUSG00000034926		3pUTR	CACTGTCTTTGGCTAGAAAGCTGAATTGGCTGTTGCTGAAAGGAAGGAGG
1740112	0.292651	8.27489	4.25335	0.000268771	0.0254857	0.424561	ILMN_1255871	Loxl1	Lysyl oxidase-like 1			chr9:58136500:58136549:-	ENSMUSG00000032334		3pUTR	CTGGATGCCAGACCCTGTCTTGTACCTACTTCTCCTCTACAACACCATGG
6760017	0.323987	9.14816	4.25014	0.00027099	0.0256016	0.416819	ILMN_2610127	rp9	Retinitis pigmentosa 9 (human)		9	chr9:22253239:22253288:-	ENSMUSG00000032239	* Transcript match to reverse strand	CDS	TTAAAGCAGTTACTGGAGGACTCCACCTCAGATGACGACGGGAGCAGCTC
2140059	0.294708	9.2976	4.23673	0.000280448	0.0263981	0.38451	ILMN_2761876	Fez2	Fasciculation and elongation protein zeta 2 (zygin II)			chr17:78777757:78777806:-	ENSMUSG00000056121		3pUTR	GAGGGACATGAATCGTGCATGTTGTTGTTTTTGACAGTGTGGCTGTCAGT
6760053	-0.307556	11.4835	-4.23243	0.000283551	0.0265928	0.374149	ILMN_1248637	Nsmce1	Non-SMC element 1 homolog (S. cerevisiae)		7	chr7:132611230:132611279:-	ENSMUSG00000030750		CDS	AGCTGTGTCCTGCATCGTTCTGGGCTGACCCTCACAGTCCATTTAGGACT
2340441	0.270932	6.95147	4.23026	0.000285128	0.0266434	0.368928	ILMN_1231420	Golga2	Golgi autoantigen, golgin subfamily a, 2		2	chr2:32147627:32147676:+	ENSMUSG00000002546		CDS	GCAGAAGAACAGCCCGGGTGTTCCTGCAGGAGCAAAGAAGAAGAAAAAGA
6960189	0.281391	10.0154	4.22865	0.000286309	0.0266475	0.365035	ILMN_3148489	Furin	Furin (paired basic amino acid cleaving enzyme)		7	chr7:87534198:87534247:-	ENSMUSG00000030530	* Transcript match to reverse strand	3pUTR	CACCCCTCACGGCCATCCAGGCTGGTTTTGTAAGATGCTGGGTTGGTGCA
5420086	-0.284047	9.53135	-4.22737	0.000287246	0.0266475	0.361958	ILMN_2933692	Upf1	UPF1 regulator of nonsense transcripts homolog (yeast)		8	chr8:72855699:72855748:-	ENSMUSG00000058301		3pUTR	AAACCTGAGAGATGCGAGAAGCTTCCGGGAAAGGCAGCGCTGAGAAGCCT
1780619	0.290981	7.4536	4.22432	0.000289497	0.0267597	0.354609	ILMN_1221274	Rab32	RAB32, member RAS oncogene family		10	chr10:10265073:10265122:-	ENSMUSG00000019832		3pUTR	GGTTATATAATGCCTCGGGCACTTAGGAAGACCCACTATACTGTATTGCC
990594	-0.289098	8.23074	-4.22258	0.000290784	0.0267824	0.350431	ILMN_2965093	Cryz	Crystallin, zeta		3	chr3:154285697:154285746:+	ENSMUSG00000028199	* Transcript match to reverse strand	3pUTR	ATGGCTGTCTTGGGCCCTGAAGACTTTCTGGGCTGAAAAATATCCTTTTA
6290079	-0.28287	8.08875	-4.22117	0.000291836	0.0267832	0.347033	ILMN_2506115	Ulk1	Unc-51 like kinase 1 (C. elegans)		5	chr5:111213961:111214010:-	ENSMUSG00000029512		3pUTR	CTCCCTGACCTGCCAGTCCTTTGTCACGGCTCTGTTCATGCATACTTGAA
2320243	-0.346518	9.42944	-4.21789	0.000294292	0.026895	0.339143	ILMN_2588456	Tgs1	Trimethylguanosine synthase homolog (S. cerevisiae)			chr4:3542109:3542158:+	ENSMUSG00000028233		CDS	GACCAGCACTTCTGAAGACCAGCACTTCTGAAGCGGAAGTGTGATACTGT
6520484	-0.314359	10.6651	-4.21546	0.000296126	0.026895	0.333293	ILMN_1213167	Eif4g2	Eukaryotic translation initiation factor 4, gamma 2			chr7:118219814:118219863:-	ENSMUSG00000005610		CDS	CCAGCTACAAGGACAGTCGAAGGATATGCCACCTCGGTTTTCTAAGAAAG
6180379	0.415758	8.00443	4.21533	0.000296229	0.026895	0.332966	ILMN_3095356	100041119	Predicted gene, 100041119		14	chr14:8156724:8156773:-	ENSMUSG00000079377	**** Check this probe manually, mismatches for transcript alignment with the genome	3pUTR	CATGGGACTTGGGCTCCATAGTTTCTTCACAGCCAGACTGAACTACAAAG
6620753	0.322298	10.3562	4.21271	0.000298218	0.026895	0.326665	ILMN_2427063	Uxt	Ubiquitously expressed transcript		X	chrX:20529087:20529136:-	ENSMUSG00000001134		CDS	TACAAGGCCTGCAGAATTTCCCAGAGCCATCTCCCCATTGACTGCATCTT
1070487	0.315964	6.69469	4.21221	0.000298603	0.026895	0.32545	ILMN_2958484	Nlrx1	NLR family member X1		9	chr9:44060835:44060884:-	ENSMUSG00000032109	* Transcript match to reverse strand	3pUTR	CTCAAATGCACAGGATCGATGGCTCCAAGGCTGCTAGGGACAAGTGGGCC
2120634	0.320465	7.12098	4.21125	0.000299333	0.026895	0.323152	ILMN_2883164	Serpine2	Serine (or cysteine) peptidase inhibitor, clade E, member 2		1	chr1:79790826:79790875:-	ENSMUSG00000026249		3pUTR	GCTGTCAAGCCGCGTACCTGTCACTACTGGTCTGTACTCTTTGGATTGGC
2940681	0.301731	7.67234	4.20571	0.000303604	0.0271363	0.309815	ILMN_2612283	Gata2	GATA binding protein 2		6	chr6:88156797:88156846:+			3pUTR	GCTGCAGAGCACCCTAACCGGAAGTAACTTATTTTGTGCTAGTACCCGCA
50603	-0.291124	9.17193	-4.20503	0.000304131	0.0271363	0.308182	ILMN_2904321	Akt3	Thymoma viral proto-oncogene 3		1	chr1:178952626:178952675:-	ENSMUSG00000019699		3pUTR	CCGTCTGTACTGTCTACATCACGGTTCCCTTAGCTTGCTCCTGGTAGTGC
2190446	0.422511	6.00461	4.19915	0.000308737	0.027452	0.294031	ILMN_1253649	Pcdhb3	Protocadherin beta 3			chr18:37463497:37463546:+	ENSMUSG00000045498		3pUTR	GTGCACAGAAGTTGTGCCCTGTTCTGTTGTGAGCACCATGTATACAAAAG
2320647	0.304247	8.26137	4.1968	0.000310598	0.0275222	0.288376	ILMN_3002505	Abhd8	Abhydrolase domain containing 8		8	chr8:73980935:73980984:-	ENSMUSG00000007950		3pUTR	GCATGCCCCAGAGCGAACCAGGCACAGTCAGTGTTGGAGACTCAGTGCCC
5420367	-0.311622	10.1248	-4.19426	0.000312624	0.0276066	0.282254	ILMN_2534090	Mars	Methionine-tRNA synthetase			chr10:126733447:126733496:-	ENSMUSG00000040354		CDS	GGCAACGTCGTCCGGGAACTGAAAGCACAGAAGGCAGACAAGAACCAGGT
1470128	-0.390946	8.26135	-4.19236	0.000314143	0.0276457	0.277691	ILMN_2756578	Flrt3	Fibronectin leucine rich transmembrane protein 3		2	chr2:140489101:140489150:-	ENSMUSG00000051379		5pUTR	GAATTTAGTGTGCTTCCTTCTCTTTCCATGAAGACTGCATGCACTGTGCC
5390669	-0.263706	8.82098	-4.17787	0.000325994	0.0284733	0.242841	ILMN_2605941	Gnpat	Glyceronephosphate O-acyltransferase		8	chr8:127413484:127413533:+	ENSMUSG00000031985		3pUTR	TACTGCCACTCAGATTCCCACACCTACCCCACTCTCAGGCTGACCTCCGA
1470209	0.329703	12.6449	4.17747	0.000326327	0.0284733	0.241878	ILMN_1239922	Snrpb	Small nuclear ribonucleoprotein B			chr2:129997616:129997665:-	ENSMUSG00000027404		3pUTR	TCACACAGCATTATGTCAGTAGCTCAGAGGCGATGTGGACCCTGTTCCCC
4280441	0.305099	9.52174	4.1753	0.000328144	0.0284733	0.236653	ILMN_2958016	Fundc1	FUN14 domain containing 1		X	chrX:17134084:17134133:-	ENSMUSG00000025040	* Transcript match to reverse strand	3pUTR	CTTGATTATATGATGTAAGCACTAGGGCTCTCAGGCATTGCTAGCGTTCC
6580192	0.301417	9.74008	4.17505	0.000328356	0.0284733	0.236045	ILMN_2822134	Hmgcl	3-hydroxy-3-methylglutaryl-Coenzyme A lyase		4	chr4:135518188:135518234:+	ENSMUSG00000028672	Transcript not perfectly alignable to the genome	3pUTR	GAGGAGATGGAATGAGAGCAAATGAGCCGGCATCACAGAGGTCCCTGTCC
5960343	0.35787	8.63628	4.17418	0.000329087	0.0284733	0.233952	ILMN_1259559	H1f0	H1 histone family, member 0			chr15:78860848:78860897:+			3pUTR	CCTTTTTAAACAAGTGTAACTAGTGCCCGGGAGAAATTACTGTGGTTGTA
4610661	-0.298331	6.11393	-4.16698	0.000335192	0.0289041	0.216656	ILMN_2886672	Gm97	Gene model 97, (NCBI)		19	chr19:11773936:11773985:+	ENSMUSG00000055933		CDS	AGGGGCAAGCTGCCCAGTAACTTCCATAAGGCCAGATGAACTTGAGTTCT
5270520	0.423509	6.59886	4.16438	0.000337428	0.0289996	0.2104	ILMN_2765454	Svop	SV2 related protein			chr5:114477006:114477055:-	ENSMUSG00000042078		3pUTR	GTCACTGCTCAATGGACACATTGCAAGGAAGCCAAATGTGCGCTGCGCTG
4760373	0.323683	11.07	4.16188	0.000339595	0.029005	0.204376	ILMN_2990864	Rab28	RAB28, member RAS oncogene family		5	chr5:42016582:42016631:-			3pUTR	CAGAGCGCTGATGGTGAAAGCCTCTCAAGAAGGTGTTCCTTTGCTGGCTA
4830139	0.338745	7.5757	4.16162	0.000339818	0.029005	0.203757	ILMN_2996941	Mageh1	Melanoma antigen, family H, 1	AK000896	X	chrX:149471087:149471136:-	ENSMUSG00000047238		3pUTR	GGTTGTGGAGGGTGGGGAGGGCACTGTATTTGGTATTTGTGACCAGTGCT
6860095	-0.358215	7.04827	-4.1604	0.000340876	0.029005	0.200832	ILMN_3129198	Pgm5	Phosphoglucomutase 5		19	chr19:24757724:24757773:-	ENSMUSG00000041731		3pUTR	GGCCTCAGGTCCTTTGTGCCTCTTGCTGCTTTGCCATTCCATCAGTGGCC
1470392	0.368127	9.16581	4.15898	0.000342115	0.0290143	0.197419	ILMN_2738123	Gprin1	G protein-regulated inducer of neurite outgrowth 1			chr13:54838057:54838106:-	ENSMUSG00000069227		3pUTR	GCCCTGGTCCCTCTAGCCTCCGTTTTTGGCTACTAACTGTCACAGTATAC
2710446	0.290898	10.5352	4.1539	0.000346584	0.0292966	0.185207	ILMN_3092673	0610007C21Rik	RIKEN cDNA 0610007C21 gene		5	chr5:31356894:31356943:+	ENSMUSG00000013622	* Transcript match to reverse strand	3pUTR	ATTGCACCACCTCGGGGGTCTTGTGGACACTTGGTTCAGGAGTGGACTCG
4120220	0.29965	9.37891	4.15245	0.000347873	0.029308	0.181714	ILMN_2881296	Tmem66	Transmembrane protein 66		8	chr8:35233751:35233800:+	ENSMUSG00000031532		3pUTR	TTTCAGGCGGTAGCATTCAGACGCAAAAGCATGGAGTTCTCTGTGGAGTC
1340707	0.309546	9.7182	4.15105	0.000349121	0.029308	0.178346	ILMN_1240153	Uchl5	Ubiquitin carboxyl-terminal esterase L5			chr1:145645619:145645623:+,chr1:145647051:145647095:+	ENSMUSG00000018189		CDS	CAGAGGAGGAACCCATGGATACAGATCAAGGTAGTACCGTGTTAAGTGCT
1170255	-0.457631	9.02426	-4.1499	0.00035014	0.029308	0.175602	ILMN_2748795	Prtg	Protogenin homolog (Gallus gallus)			chr9:72760783:72760832:+	ENSMUSG00000036030		3pUTR	CTGCAAAACCACCTTTCCCTTTGCTCCACAGCCGGCCAAGGGCTGCGCTG
3180189	-0.31174	10.793	-4.14311	0.000356272	0.0297056	0.159269	ILMN_2842366	Mrpl2	Mitochondrial ribosomal protein L2		17	chr17:46786985:46787034:+	ENSMUSG00000002767	* Transcript match to reverse strand	CDS	TCGGCCACTACCACCCATGAAGAGTTATGTGAAGCTGCCCTCCGCTGCTG
2810739	-0.320114	8.3616	-4.14208	0.000357202	0.0297056	0.156817	ILMN_2456243	Zfp148	Zinc finger protein 148	AK019061		chr16:33500350:33500399:+	ENSMUSG00000022811	* Transcript match to reverse strand	3pUTR	CCACAGGTGAGGGACACTTGCAAAGTGCCAGCAAGGCTAGATGTTTTGCC
5570477	-0.350133	8.21961	-4.13999	0.000359118	0.0297117	0.151785	ILMN_1213981	Mbd4	Methyl-CpG binding domain protein 4		6	chr6:115794608:115794657:-	ENSMUSG00000030322		3pUTR	GACGTGTCGGAGCTTCTCAAGCCTCTTGGTCTCTACGATCTCCGTGCAAA
3930097	-0.261579	8.12542	-4.13815	0.000360807	0.0297117	0.147371	ILMN_3159840	Fert2	Fer (fms/fps related) protein kinase, testis specific 2		17	chr17:64428241:64428290:+	ENSMUSG00000000127		CDS	GCTGAAGCTGAAGCAGTTGGTGAGATTTTCCTTGGACGTTGCTGCTGGCA
1090180	0.27518	7.96283	4.13719	0.000361697	0.0297117	0.145053	ILMN_2789948	Arhgdib	Rho, GDP dissociation inhibitor (GDI) beta		6	chr6:136872439:136872488:-	ENSMUSG00000030220		3pUTR	CTTACCCCATCTCTCAGAGTGTTCCCTGCAAATGAGACTTAAAACCCTGG
1780600	0.369679	7.72811	4.13697	0.000361901	0.0297117	0.144522	ILMN_2821850	Nampt	Nicotinamide phosphoribosyltransferase		12	chr12:33536352:33536401:+	ENSMUSG00000020572		3pUTR	CTATAGTTGGTATGTCTTAAATGAATTGCTGGAGTGGGTAGTGAGTGTAC
4890139	-0.308132	9.40621	-4.133	0.000365583	0.0299185	0.134999	ILMN_2860501	Lrrc49	Leucine rich repeat containing 49		9	chr9:60435148:60435197:-	ENSMUSG00000047766		3pUTR	CCAAGCTCGCTGTGTGCTGATGGGCTAGCATGAGATGCCTCCACCAACCT
520333	0.32319	7.92004	4.12935	0.000369008	0.0300312	0.126227	ILMN_2941714	Upk3b	Uroplakin 3B	AK035268	5	chr5:136520771:136520820:+	ENSMUSG00000042985		3pUTR	ACTGCTGGGGAGATGTCATGCTCTCAAACTATCCTCGGAGTCACTCTCCC
540609	-0.253076	6.00755	-4.12788	0.000370395	0.0300312	0.1227	ILMN_2999818	Slc17a9	Solute carrier family 17, member 9	1700019H03Rik	2	chr2:180476626:180476675:+	ENSMUSG00000023393		3pUTR	TTTCTGCTTCTCTCCAGGAGTCAGGCTTGCCACTCCAGCTGGGCCGGTGT
2810612	-0.260021	10.8989	-4.1278	0.000370467	0.0300312	0.122518	ILMN_2603699	Birc5	Baculoviral IAP repeat-containing 5			chr11:117710773:117710775:+,chr11:117711068:117711114:+	ENSMUSG00000017716		CDS	CGAATGGCGGAGGCTGGCTTCATCCACTGCCCTACCGAGAACGAGCCTGA
7560047	0.310886	10.0178	4.12449	0.00037361	0.0301907	0.114571	ILMN_2790181	Phgdh	3-phosphoglycerate dehydrogenase		3	chr3:98143618:98143652:-,chr3:98138567:98138581:-	ENSMUSG00000053398	* Transcript match to reverse strand	CDS	ACTTGAGCAAGGAGGAGCTGATAGCTGAACTCCAGGACTGTGAAGGCCTC
130754	0.27414	8.8934	4.12067	0.000377273	0.0303912	0.105394	ILMN_2655785	Hist1h2bk	Histone cluster 1, H2bk		13	chr13:22128074:22128123:+	ENSMUSG00000062727		CDS	CTGGCCAAGCACGCCGTGTCGGAGGGCACCAAGGCTGTCACCAAGTATAC
4200672	-0.282666	9.05172	-4.11941	0.000378492	0.0303941	0.10236	ILMN_2678373	Myst4	MYST histone acetyltransferase monocytic leukemia 4			chr14:22491205:22491254:+	ENSMUSG00000021767	* Transcript match to reverse strand	3pUTR	GGCGCGGCCTTGTATAAAATAGGAGCCAGCGGGACTCTTGTATCTACCTG
5310768	0.27584	9.15188	4.10786	0.000389811	0.0311255	0.0746484	ILMN_2681057	Acer3	Alkaline ceramidase 3	Phca AK017361		chr7:105365140:105365189:-	ENSMUSG00000030760		3pUTR	TGGCCTGTTGGGTATTTAGCTCCTGGCTTTATCTCGTTTGCCCTGGACCT
5490259	-0.265942	9.81677	-4.10701	0.00039066	0.0311255	0.0726023	ILMN_2660386	Ttll12	Tubulin tyrosine ligase-like family, member 12			chr15:83406250:83406299:-	ENSMUSG00000016757	* Transcript match to reverse strand	3pUTR	CGGGTGGGACACTGTGGTGGCTGTTGTACTTGTGAAGGTAAAAGTGACCT
1500274	0.316192	7.28703	4.10643	0.000391234	0.0311255	0.071221	ILMN_2611501	Bcap31	B-cell receptor-associated protein 31		X	chrX:70934012:70934061:-	ENSMUSG00000002015		CDS	AGAACAAGAGCCTGAAGAATGACCTGAGGAAGCTAAAAGATGAGCTGGCC
2260093	0.411025	7.42174	4.10209	0.000395591	0.031275	0.0608059	ILMN_2678755	Rpl22l1	Ribosomal protein L22 like 1		3	chr3:28705692:28705741:+	ENSMUSG00000039221	* Transcript match to reverse strand	CDS	GGAAAAACTGGAAATCTTGGCAATGTTGTTCACATTGAACGCCTGAAGAA
4730520	0.271399	13.0542	4.10171	0.000395975	0.031275	0.0598951	ILMN_2682800	Cox5a	Cytochrome c oxidase, subunit Va	BC003831		chr9:57378076:57378125:+	ENSMUSG00000000088		CDS	GGTTCCTGAGCCCAAAATCATTGATGCTGCATTGCGAGCATGTAGACGGT
4480167	0.257449	8.63174	4.10093	0.000396765	0.031275	0.0580206	ILMN_2683586	Capn2	Calpain 2		1	chr1:184402658:184402707:-	ENSMUSG00000026509		CDS	GGACAGGTCTGGAACCATGAATTCCTACGAGATGCGGAAAGCACTGGAAG
1260669	0.303533	11.4565	4.09824	0.0003995	0.0312872	0.0515596	ILMN_2598916	Actc1	Actin, alpha, cardiac muscle 1		2	chr2:113873131:113873180:-	ENSMUSG00000068614		3pUTR	CTTATATTCAGGATGACCGTATTGTGCTTCTTGGAATCCTCTGAGCCCCC
7040386	-0.317559	7.07747	-4.09616	0.000401622	0.0312872	0.0465786	ILMN_2622190	Pnma2	Paraneoplastic antigen MA2		14	chr14:67538778:67538827:+	ENSMUSG00000046204		3pUTR	GCCTGACTCCACGTGGCATTATGTTCCTGGGAATAGCTTTGCCGTTGTAC
4120270	-0.310825	6.95352	-4.09525	0.000402562	0.0312872	0.0443814	ILMN_1256434	BC060175		AK046246		chr3:152448804:152448853:+			3pUTR	CTTCCGTTCATAGGTTTGTGTGTGCTGTCTTGGTCTGTTTATCTATGGAC
4900053	-0.311814	9.60418	-4.09487	0.000402948	0.0312872	0.0434803	ILMN_2961005	Ier5l	Immediate early response 5-like	BC020428	2	chr2:30328173:30328222:-	ENSMUSG00000078200		3pUTR	CTGGCCACTCGGGGCTGAGCTGGGGACGAGCAGAGGCTGATGTTTTATAA
450356	0.270548	11.0976	4.09446	0.00040337	0.0312872	0.042495	ILMN_3139875	Acot1	Acyl-CoA thioesterase 1		12	chr12:85358495:85358544:+	ENSMUSG00000072949	* Transcript match to reverse strand	3pUTR	TGTCAAGTCCTTGACTGGCGCATGCAGGATCCTGGGTTCAATCCAGCTGC
730129	0.310981	11.1824	4.09276	0.000405122	0.0312872	0.0384212	ILMN_2632264	Acot7	Acyl-CoA thioesterase 7		4	chr4:151645779:151645828:+	ENSMUSG00000028937		3pUTR	GAGAGCTGGTGTTGTGTGAAGTGTTGAGTGGCAGTGTTCCCTATGGCCCA
2940372	0.255306	9.69912	4.09245	0.000405442	0.0312872	0.0376776	ILMN_1256412	Sh2b1	SH2B adaptor protein 1	Sh2bpsm1 Psmbeta	7	chr7:133610715:133610764:-	ENSMUSG00000030733		3pUTR	GTTCATGAGCCCTGTTAAGTCCCCAGTTACTACACACTACAGGTGCCCTT
1690678	0.317917	8.76925	4.08636	0.000411792	0.031565	0.0230679	ILMN_3033922	0610007C21Rik	RIKEN cDNA 0610007C21 gene		5	chr5:31351883:31351932:+	ENSMUSG00000013622	* Transcript match to reverse strand	CDS	GCTTACTGTGAGGATACATCGAAGCTAATGCAGGCCCGATGCTGCCTGAA
3610465	0.330049	9.91991	4.08566	0.000412525	0.031565	0.0213956	ILMN_3002745	Vkorc1	Vitamin K epoxide reductase complex, subunit 1		7	chr7:135036854:135036903:-	ENSMUSG00000030804		CDS	ATGATTTCTGCATTGTGTGCATTACCACCTATGCCATCAATGTGGGTCTG
6280088	-0.25202	10.5633	-4.08547	0.000412727	0.031565	0.0209356	ILMN_2678431	Mns1	Meiosis-specific nuclear structural protein 1		9	chr9:72306284:72306333:+	ENSMUSG00000032221		3pUTR	GTTGGTGACAGTAGGCCCTGGTCTATCTGCATGTTCTAAAACATCCTCCT
2000474	0.27502	8.50993	4.08383	0.000414461	0.0316036	0.0169936	ILMN_2972292	Esrra	Estrogen related receptor, alpha	BC034165	19	chr19:6985584:6985633:-	ENSMUSG00000024955		3pUTR	ATTTATTTTTGGGTTTGGCCAGGGAGGCGCAGGGCCATGGGGCAAGCCAG
4610382	-0.316928	6.15948	-4.07999	0.000418532	0.0318196	0.00780377	ILMN_2865047	Gm1123	Gene model 1123, (NCBI)		9	chr9:98923749:98923798:-	ENSMUSG00000044860		CDS	AGCAGACAATTCAGGAAGTCCAAGGGGAAACTGTCCATCTGCCCTGCATG
6040402	-0.266577	7.9122	-4.07718	0.000421543	0.0319539	0.00106579	ILMN_2491462	Peli2	Pellino 2			chr14:48880366:48880415:+	ENSMUSG00000021846		3pUTR	ATCTGTCACTGGCTTTACGGGGACGCTCGGTAGGACATGGATGCAAACCT
1470035	-0.346239	7.28174	-4.06911	0.000430313	0.0323959	-0.0182898	ILMN_2823011	Myo10	Myosin X	BC157051 BC156151	15	chr15:25740215:25740264:+	ENSMUSG00000022272		CDS	GTATGAGCACATCCTCTCGTTCGGGGCACCGCTGGCCAACACGTACAAGA
6420253	0.323865	10.264	4.06895	0.000430486	0.0323959	-0.0186682	ILMN_2823778	Sc4mol	Sterol-C4-methyl oxidase-like		8	chr8:67197308:67197357:-	ENSMUSG00000031604		3pUTR	CACGAAGTGAGTGTATCACCTGGTGAGCGAGTGACTGAAACCTGCTCTGG
5310360	-0.26012	7.80808	-4.06834	0.000431155	0.0323959	-0.020128	ILMN_2589790	Stat3	Signal transducer and activator of transcription 3	AK219330 AK216400	11	chr11:100749661:100749710:-	ENSMUSG00000004040		3pUTR	CGGGGTTGGTTGTTAGACAAGTGCCTCCTGGTGCCCATGGCATCCTGTTG
3850731	-0.291952	5.98923	-4.06226	0.000437889	0.0328059	-0.0346949	ILMN_3003607	Defb28	Defensin beta 28	BC148776 BC141496	2	chr2:152345761:152345810:+	ENSMUSG00000074679		CDS	TCAGAACCTGCTTTTATGGCTTGGGGAAATGCAGGCGCATATGCAGGGCC
4060575	0.315049	8.75038	4.05911	0.000441413	0.0329738	-0.0422296	ILMN_2782082	Itm2b	Integral membrane protein 2B	BC064434 AK008861	14	chr14:73762178:73762227:-		* Transcript match to reverse strand	3pUTR	CACAAAGCCATGTGATGAGACTGTGCGTTGTTTTTCCCATAGGATAAAAC
5890553	0.293238	8.81905	4.05394	0.000447273	0.0333147	-0.0546241	ILMN_2614161	Lss	Lanosterol synthase			chr10:76016423:76016472:+	ENSMUSG00000033105		3pUTR	AAGTCATTTGAATGATCACCGACTCCCTTACTAAACAGACCCTGGGCGTA
3520220	-0.366092	7.43809	-4.04754	0.000454629	0.0337648	-0.0699535	ILMN_2672297	Gcnt1	Glucosaminyl (N-acetyl) transferase 1, core 2		19	chr19:17401318:17401367:-			3pUTR	CTTCGCACCATTGCACTTGTTGAACCATGTCTGATGCTGTAGTGGCCCAG
2940747	0.281891	8.58652	4.04516	0.000457393	0.0338721	-0.0756495	ILMN_1236123	Tomm6	Translocase of outer mitochondrial membrane 6 homolog (yeast)			chr17:47823958:47824007:-	ENSMUSG00000033475		3pUTR	GAGCAGCTCTCCTGTGTTTCCCCGTTTCTGATGCTGTTATCTGCTTACAG
5960189	0.252855	10.9388	4.0435	0.000459327	0.0338807	-0.0796132	ILMN_3150996	Blm	Bloom syndrome homolog (human)		7	chr7:87600217:87600266:-	ENSMUSG00000030528		CDS	GATCCCGCTCGGCCTCATGTGCTTCTCAGGCAACATCATCAGCCAGTAGA
270593	-0.246874	11.8338	-4.04246	0.000460542	0.0338807	-0.0820955	ILMN_1216689	Aplp2	Amyloid beta (A4) precursor-like protein 2			chr9:30957214:30957263:-	ENSMUSG00000031996		3pUTR	GGCCCTAGCCGTGCCTCGTCCCACTATGCACAGATTGAAACTTCACCTAC
5090215	0.31971	6.89122	4.04168	0.000461464	0.0338807	-0.0839763	ILMN_2675853	Ftsj1	FtsJ homolog 1 (E. coli)		X	chrX:7817615:7817664:-	ENSMUSG00000031171		3pUTR	CGTCAGCAACCTCCACCAAACATGATGGAGGAAAGCGTGAATGTTGTCAC
6290181	0.349667	8.09838	4.0372	0.000466755	0.0341715	-0.094687	ILMN_2765662	Kcne1l	Potassium voltage-gated channel, Isk-related family, member 1-like		X	chrX:138739348:138739397:-			3pUTR	AGTTATTACTGCAATGTATGTATGCTTCATTCAGGGCCAGTCATCCCTAG
6420349	0.296968	8.42438	4.02797	0.000477865	0.0348855	-0.116789	ILMN_2770180	Hdac6	Histone deacetylase 6	AK155545		chrX:7507299:7507348:-	ENSMUSG00000031161		CDS	CTAGGAAGGAGCTGAGATCACAAGGATGACATTGAAGGAGACAACGGGGC
3930133	0.246426	8.96322	4.02199	0.000485191	0.03532	-0.131082	ILMN_2847136	Fastk	Fas-activated serine/threonine kinase		5	chr5:23947346:23947361:-,chr5:23947235:23947268:-	ENSMUSG00000028959	**** Check this probe manually, mismatches for transcript alignment with the genome	CDS	AAGACCCTGCCCAAAGGGTGGTGCTGATGCTGAGAGAACGCTGGCATTTC
7040327	0.30015	12.4147	4.02041	0.000487156	0.0353405	-0.134879	ILMN_2998020	Spcs1	Signal peptidase complex subunit 1 homolog (S. cerevisiae)	AK088658	14	chr14:31813232:31813281:-	ENSMUSG00000021917		CDS	TGGGACTTTCATGATTCAGCACCTGCTTTTGTTTCCTGTGAGATGAGCTG
6980100	0.323924	5.87977	4.01955	0.000488224	0.0353405	-0.136936	ILMN_1240987	Scrn1	Secernin 1			chr6:54458993:54459042:-	ENSMUSG00000019124		3pUTR	GTAACGCGATCCCATTTGCCTCTTGCTCCATTGTGTGATAAGCTATGGGC
2650253	0.316974	13.7237	4.0171	0.000491276	0.0354616	-0.14279	ILMN_2624280	Rps27l	Ribosomal protein S27-like		9	chr9:66795417:66795466:+	ENSMUSG00000036781	* Transcript match to reverse strand	CDS	TTCAGCCATGCACAGACTGTGGTTCTTTGTGTGGGTTGTTCAACTGTGTT
2490091	-0.351586	8.27463	-4.01437	0.000494695	0.0355073	-0.149305	ILMN_2669461	Bbx	Bobby sox homolog (Drosophila)			chr16:50197324:50197373:-	ENSMUSG00000022641		3pUTR	GCTGCCTTTGCTGTAGCTCATCCAGCACCTCTTTTACCAACCAGAGAGCG
6650372	-0.294012	10.6663	-4.01373	0.0004955	0.0355073	-0.150832	ILMN_2470211	Upf2	UPF2 regulator of nonsense transcripts homolog (yeast)			chr2:5977675:5977724:+	ENSMUSG00000043241		3pUTR	GCTGCCCAATCTTCACCAGCTTCAGAAATCTGACCTTTGCCGATGCTGCA
6020576	0.285913	10.249	4.0133	0.000496055	0.0355073	-0.151883	ILMN_2800655	Etfa	Electron transferring flavoprotein, alpha polypeptide		9	chr9:55309437:55309486:-	ENSMUSG00000032314		CDS	GATCCAGAAGCTCCAATTTTCCAGGTGGCAGATTATGGAATAGTTGCAGA
4860711	0.317499	7.65414	4.00944	0.000500942	0.0356999	-0.161091	ILMN_2599125	Foxg1	Forkhead box G1	AK132305	12	chr12:50487676:50487725:+	ENSMUSG00000020950		3pUTR	ACCTTGCAAATATGTAACCTGTGTTGCGCAAATGCCGCATCAATTTGAGT
1030630	0.276932	8.44738	4.00899	0.000501525	0.0356999	-0.162184	ILMN_2838629	Rccd1	RCC1 domain containing 1		7	chr7:87461807:87461856:-	ENSMUSG00000038930		CDS	CTTGAAGTAAGGGCTGTGACATGTGGACCCTGGAATACCTATGTCTATGC
1990112	0.288577	8.73572	4.00375	0.000508247	0.0359203	-0.17469	ILMN_2707043	Ebp	Phenylalkylamine Ca2+ antagonist (emopamil) binding protein		X	chrX:7762841:7762890:-	ENSMUSG00000031168		CDS	GCCACCCCGTTTATTTCTGGTTCTATTTTGTTTTCCTGAATGCTGTATGG
4180386	0.401521	8.34476	4.00363	0.000508406	0.0359203	-0.174983	ILMN_2763115	Cdc34	Cell division cycle 34 homolog (S. cerevisiae)		10	chr10:79145178:79145227:+	ENSMUSG00000020307		CDS	CAAGCTCGCAGAAGGCGCTGCTGCTGGAACTGAAGGGGCTGCAGGAGGAG
5490161	-0.265364	6.4861	-4.00271	0.000509599	0.0359203	-0.177184	ILMN_3011214	Tle4	Transducin-like enhancer of split 4, homolog of Drosophila E(spl)	Grg4	19	chr19:14671876:14671925:-	ENSMUSG00000024642		CDS	CGCAGCCAACTAAAGCGGCGTGGATGATTCGCGACCTGAGCAAGATGTAC
610315	0.285016	9.84668	4.00181	0.000510776	0.0359203	-0.17935	ILMN_2596499	Ldoc1l	Leucine zipper, down-regulated in cancer 1-like			chr15:84383915:84383964:-			3pUTR	CGATCCTAGCTCACCGTGAGTCGTTTCACACCAAGTGACTGCATTTCCTC
2630669	-0.251743	8.1099	-4.00047	0.000512518	0.0359203	-0.182549	ILMN_2627713	C2cd3	C2 calcium-dependent domain containing 3			chr7:107618344:107618393:+	ENSMUSG00000047248		3pUTR	CTGCTGACCAGAGCCCACCTTCTGCTTAAATAGGACAGGCTATTTTTGCC
620754	0.293797	8.67518	3.99976	0.000513437	0.0359203	-0.18423	ILMN_3129497	Nelf	Nasal embryonic LHRH factor		2	chr2:24918187:24918236:+	ENSMUSG00000006476		3pUTR	ACTGTGAGGTCCCCATGACTCCCTTCAGTCTTGTCCAGGGTCTAGCAGGG
4260181	0.297511	6.33053	3.99894	0.000514519	0.0359203	-0.186208	ILMN_2944657	4930506M07Rik	RIKEN cDNA 4930506M07 gene		19	chr19:59048133:59048182:-	ENSMUSG00000041362	* Transcript match to reverse strand	3pUTR	CCTATTGTATTTTTGCACGTGTGCTACTAGCGTGGGCCTGGGGAGGTGGG
6370019	-0.300361	8.97378	-3.99796	0.000515802	0.0359203	-0.188548	ILMN_1231586	Sertad2	SERTA domain containing 2			chr11:20548953:20549002:+	ENSMUSG00000049800		3pUTR	CCTGCTGCCCTGGCGTAGGAGAGAAGACATTTGAAGACTGTGTTGCTAAT
4570397	0.28502	7.19063	3.99246	0.000523059	0.0363272	-0.201668	ILMN_1232601	Cyb561	Cytochrome b-561		11	chr11:105795289:105795338:-	ENSMUSG00000019590		3pUTR	GCTGTAAGGCTAGGGAATCTTAGGAGTTCTGTCGTCGGTTGGCACACTTG
4640161	0.292309	12.1337	3.98932	0.000527262	0.0364716	-0.209183	ILMN_2739843	Metrn	Meteorin, glial cell differentiation regulator			chr17:25931879:25931928:-	ENSMUSG00000002274	* Transcript match to reverse strand	CDS	CTGGACTGAGAGACCTGGGAGCAAGCCCTGGATGGACCTTCTTCTGGAGA
5810521	0.253725	11.3041	3.98879	0.000527978	0.0364716	-0.210456	ILMN_2939424	Atp6ap2	ATPase, H+ transporting, lysosomal accessory protein 2		X	chrX:12193731:12193780:+	ENSMUSG00000031007		3pUTR	CCCCTGTGAAGTTACTCTTGGTTTGTGTGTGGTATGGCTTCAATCTGTAG
5820563	-0.313323	8.98166	-3.98649	0.000531071	0.0365869	-0.215941	ILMN_2917540	Atp5o	ATP synthase, H+ transporting, mitochondrial F1 complex, O subunit		16	chr16:91931803:91931852:-		* Transcript match to reverse strand	5pUTR	GCGCCAGTAGTCTCTTTTCATTTGGGTTTGACCTACAGCCGCCCGGGAAA
4490180	-0.277478	7.59939	-3.97523	0.000546497	0.037549	-0.242825	ILMN_3154640	Aff1	AF4/FMR2 family, member 1	AK030884	5	chr5:104284100:104284149:+	ENSMUSG00000029313	* Transcript match to reverse strand	3pUTR	GCCTCATGGGAGACTCTGAAAGGGGGCAGACGTGATCTGTGAGAGTTTTT
4210246	-0.25857	11.6027	-3.97236	0.000550502	0.0377233	-0.24968	ILMN_2762326	Kif22	Kinesin family member 22		7	chr7:134171291:134171340:-	ENSMUSG00000030677		CDS	CTTGGCCGCCAGCCAGCACAGCGGTCCCTCTTGACACTACCTTCTTTTAA
1510224	-0.291462	9.4715	-3.9694	0.000554654	0.0379068	-0.256734	ILMN_3051252	BC026590	CDNA sequence BC026590		4	chr4:56822281:56822330:+	ENSMUSG00000038827	* Transcript match to reverse strand	3pUTR	CAGCAGAAGGCAAGCCCTACACTGACGGAGCCTTTTCTCCAGCCTCACTC
7550376	0.347461	7.68116	3.96653	0.000558715	0.038083	-0.263582	ILMN_2496817	Ulk2	Unc-51 like kinase 2 (C. elegans)		11	chr11:61589355:61589404:-		Transcript not perfectly alignable to the genome | **** Check this probe manually, mismatches for transcript alignment with the genome	3pUTR	GCTTGGAGAGGGTAAGGTTGGTGTGAAGACAGGAAGTAGGCAAGTGTTGA
5560458	0.263764	5.87963	3.95976	0.000568413	0.0386252	-0.279735	ILMN_2658008	Pcdhb16	Protocadherin beta 16		18	chr18:37642131:37642180:+	ENSMUSG00000047910		3pUTR	CTGGTGCAGTTAACCTTTTATCTTTGGCAAAATAATGCCCGTTGATGCCT
6040368	0.328485	6.01761	3.95889	0.000569675	0.0386252	-0.281817	ILMN_3015028	Ott	Ovary testis transcribed	LOC100034729	X	chrX:144955418:144955467:+	ENSMUSG00000072924	* Transcript match to reverse strand | **** Check this probe manually, mismatches for transcript alignment with the genome	3pUTR	ATAGAATGAGAAGACCTGAAGACTAAACTGCCTTTTCCTTCGGGCGTTGG
1240296	-0.307865	6.9444	-3.95576	0.000574228	0.0388314	-0.28929	ILMN_2441501	Clstn1	Calsyntenin 1			chr4:149022577:149022626:+	ENSMUSG00000039953	*** Check this probe manually, no CDS annotation	Transcriptomic?	CACCAAAAGGAGACCCCGAGGCCCAAAGATAAACTGCTACAATGCTCCAG
1110435	0.263214	11.2107	3.95278	0.000578594	0.039024	-0.296399	ILMN_2734060	1110007M04Rik	RIKEN cDNA 1110007M04	Ndufaf4		chr4:24829126:24829175:+	ENSMUSG00000028261		CDS	AAATCACGAAACAACTTCCCCTGTATGTGTTCCCAAGCTCCGCGCCCTTG
5270500	0.309328	8.17542	3.95165	0.000580248	0.0390331	-0.299078	ILMN_1236161	Slc10a3	Solute carrier family 10 (sodium/bile acid cotransporter family), member 3		X	chrX:71614811:71614860:-	ENSMUSG00000032806		CDS	GTGGTACCTCCGAGATGTTGGCTTTGGTTATTGGCCAGTTCATCTATAGC
4250255	-0.315601	8.25733	-3.94977	0.000583036	0.0391182	-0.303576	ILMN_3098616	NR_002321	Mus musculus 12 days embryo spinal ganglion cDNA, RIKEN full-length enriched library, clone:D130069F09 product:similar to CDNA FLJ20618 FIS, CLONE KAT05049 [Homo sapiens], full insert sequence.	NR_002322 AK165129 Tug1	11	chr11:3545300:3545349:-	ENSMUSG00000056579		3pUTR	CATGATGTGGCCTTTACCTCCACTCCTGTCCTACTCTGCCCAGATTCAGC
2850703	-0.33206	9.03913	-3.94807	0.00058556	0.0391853	-0.30763	ILMN_1232121	Zeb2	Zinc finger E-box binding homeobox 2			chr2:44843946:44843995:-	ENSMUSG00000026872		3pUTR	CTTCCAGGAAGCTGTAGAGAGGGACAGAAGGGGCAGTTCAGCCAAGACAG
5720092	-0.257542	7.72006	-3.93535	0.000604779	0.0402666	-0.337934	ILMN_1222770	Rbm9	RNA binding motif protein 9		15	chr15:76913013:76913062:-	ENSMUSG00000033565		3pUTR	GTATCCGAAAGGCAAGGGTCCCACAGAGGCTCCAAAATGAAGGCATTAGG
50079	0.312139	8.36803	3.93531	0.000604853	0.0402666	-0.338049	ILMN_2855315	Hist1h1c	Histone cluster 1, H1c		13	chr13:23831925:23831974:+	ENSMUSG00000036181		3pUTR	CGGTTTGTTTGCCACAGCGATGGAGTTGTGGGTTGAACTGCGTCACAACC
620110	-0.379047	10.9885	-3.93285	0.000608636	0.0404137	-0.343899	ILMN_2860804	Tfrc	Transferrin receptor		16	chr16:32632436:32632485:+			3pUTR	GTCCCTTCAGTCTTCACAGTGTTTCTCTTGTACCAGTATGAGTATCACCG
6400634	0.317256	8.37923	3.93163	0.000610518	0.0404342	-0.346796	ILMN_2470672	Tmem47	Transmembrane protein 47		X	chrX:78341684:78341733:+	ENSMUSG00000025666		3pUTR	CTCCCAGAGCAGATTTCTGCTTTCAGCTTATCTTAAGAATGGTTGCCAAG
7320280	-0.290014	9.05015	-3.92753	0.00061691	0.0406724	-0.356567	ILMN_3152594	Zfp60	Zinc finger protein 60		7	chr7:28536407:28536456:+	ENSMUSG00000037640		3pUTR	CTTGGAGATTTACCCACCTCTAGTCTGTGAGCCAGCGGTCAGGATGCTCC
5220187	-0.307024	7.51627	-3.9273	0.000617279	0.0406724	-0.357129	ILMN_1237990	Gale	Galactose-4-epimerase, UDP			chr4:135521952:135522001:+	ENSMUSG00000028671		CDS	TCAAGGCTGTGGGCGAGTCAGTGCAGAAGCCTCTGGACTACTATAGAGTT
4150753	-0.288228	10.6366	-3.92496	0.000620955	0.0407686	-0.3627	ILMN_2593038	Rxrb	Retinoid X receptor beta			chr17:34175258:34175307:+	ENSMUSG00000039656		3pUTR	TGGGCTGCATGGTTTTTGCCCTGGACCTCTTTTGGGGGTTCCCTCCCATC
1740497	0.322359	7.95836	3.92435	0.000621913	0.0407686	-0.364145	ILMN_2595857	Ankrd37	Ankyrin repeat domain 37			chr8:47082368:47082417:-	ENSMUSG00000050914		3pUTR	CAAGCCATTGCTTTGGCTCATCACATGATGAAACTCCTGAGGAGGAAAAC
2060471	-0.260008	7.19628	-3.91997	0.000628874	0.0411201	-0.374588	ILMN_2767764	Ifrg15	Interferon alpha responsive gene		1	chr1:157900757:157900806:+	ENSMUSG00000079252		3pUTR	GCTTTCCCTTATGGCACCTCACCTCCGCTGATAAAACTGACATCCATCCC
6110551	-0.236851	6.6817	-3.91806	0.000631931	0.0411423	-0.379136	ILMN_2852533	Ahcy	S-adenosylhomocysteine hydrolase		2	chr2:154885174:154885223:-			3pUTR	TCTACAAGTGCAAACGGTCTTACCCACTGAGCCATCTCTTCACGGATCGC
4040243	0.319852	6.88975	3.91659	0.000634282	0.0411423	-0.38262	ILMN_2941715	Upk3b	Uroplakin 3B		5	chr5:136520416:136520465:+	ENSMUSG00000042985		3pUTR	AGTTATATGAGGTTCAGGCCACCTTCCGTCTGACCCAACAACCAGGGGTG
1300072	-0.35789	7.0525	-3.91587	0.000635445	0.0411423	-0.384339	ILMN_2686320	E130308A19Rik	RIKEN cDNA E130308A19 gene			chr4:59733770:59733819:+			3pUTR	TATAATCACTGTTACAGACTGGCAAAAACCATAGCGGTTCTCAGGCAACT
110630	0.271036	10.5808	3.91576	0.000635618	0.0411423	-0.384594	ILMN_1250555	Ebpl	Emopamil binding protein-like		14	chr14:61959904:61959953:-	ENSMUSG00000021928		3pUTR	GACCAGACATTCCGATCTGTGCTCCTTTTTTACAGTGTTTTGAAGCGGCC
5260523	0.256917	8.78626	3.90792	0.00064839	0.0418635	-0.403254	ILMN_1221983	1810030N24Rik	RIKEN cDNA 1810030N24 gene			chr4:34715988:34716037:-	ENSMUSG00000028295		3pUTR	CCATTTGCATGGAGTTTCTAACGTTTTAGAGTGGATTGTGCCTTTGCAGC
6200348	0.383552	6.99364	3.90521	0.000652875	0.0419988	-0.40972	ILMN_2663281	2310045A20Rik	RIKEN cDNA 2310045A20 gene			chr5:53498590:53498639:-	ENSMUSG00000029189		3pUTR	CTAGGAAATCTTTACCGTTTAAGTGTAGTCTGCTTCCCCATGAGTCACCA
360373	0.290737	7.37467	3.90449	0.000654063	0.0419988	-0.411426	ILMN_2745614	Fam134b	Family with sequence similarity 134, member B	1810015C04Rik	15	chr15:25902042:25902091:+	ENSMUSG00000022270		3pUTR	CATATATACATACTGTGGTGTCCTAAGTGCTTAGGGGCTGTTTGTAAAGT
3890634	-0.268076	7.80994	-3.90134	0.000659302	0.0419988	-0.418907	ILMN_1257501	Pet112l	PET112-like (yeast)		3	chr3:85458013:85458062:+	ENSMUSG00000028085		3pUTR	GGCCCCATGATGGTGGCAGCAGTGACTAAAGAAATTGTAAGTCTACACAG
3420528	0.244	8.93472	3.90087	0.000660098	0.0419988	-0.420038	ILMN_1252437	4933407N01Rik	RIKEN cDNA 4933407N01 gene			chr11:30834690:30834739:-	ENSMUSG00000020311		CDS	AATCAGACTCTCCTCATGCTGTCACTGTGTATATGCTAGAGCCTCACTCG
5910372	0.278901	10.6818	3.90078	0.000660243	0.0419988	-0.420245	ILMN_2720925	Tctex1d2	Tctex1 domain containing 2	0610012D17Rik	16	chr16:32428859:32428908:+	ENSMUSG00000014075		CDS	GGTGGCAGCATTTGGGTGTTTCTACTATTGAATCGTTGGGAAGTGTGACT
5720577	0.280714	9.33537	3.90075	0.000660292	0.0419988	-0.420314	ILMN_2623591	Apbb1	Amyloid beta (A4) precursor protein-binding, family B, member 1		7	chr7:112707107:112707156:-	ENSMUSG00000037032		3pUTR	CCAGTGTTTGAGGTAGAGCAAGAGGAACTGGTCCAAGCCAGGCCCCATCC
4670689	-0.230622	9.53483	-3.89404	0.000671632	0.0425433	-0.436283	ILMN_2971721	2410025L10Rik	RIKEN cDNA 2410025L10 gene		5	chr5:110791622:110791671:-	ENSMUSG00000043323		3pUTR	GGCCCGGCTCTGGCCTTCCCTTGGTACTTGGAACCGACGTTACAGATATA
1990402	-0.316753	6.63738	-3.89342	0.000672685	0.0425433	-0.437753	ILMN_2833993	4921501E09Rik	RIKEN cDNA 4921501E09 gene		17	chr17:33202358:33202407:-	ENSMUSG00000023350		3pUTR	GAAAGTGAGGCGGGAAATGCTTGTGTAGATGAACAGGGCAGCTTAGGAGC
2680553	-0.366064	7.211	-3.89157	0.000675841	0.0425433	-0.442142	ILMN_2830811	Plag1	Pleiomorphic adenoma gene 1		4	chr4:3829766:3829815:-	ENSMUSG00000003282		3pUTR	AGCAGTCTTGCCCGGTGAGCTCTTGCTCAGTGCGTATCCATCTTGCCCTG
1230240	0.296419	10.0578	3.88965	0.000679145	0.0425433	-0.446715	ILMN_1236788	Igfbp2	Insulin-like growth factor binding protein 2		1	chr1:72871436:72871485:+	ENSMUSG00000039323		CDS	TGCTATCCCAACCCGGGCTCCGAGCTGCCCCTGAAGGCGCTTGTCACAGG
4480168	0.285407	5.70608	3.88933	0.000679694	0.0425433	-0.447472	ILMN_1243833	Dync2li1	Dynein cytoplasmic 2 light intermediate chain 1			chr17:85054769:85054818:+	ENSMUSG00000024253		3pUTR	GGCAACATGTGAAGAAAGTTGAGCATATAACCTGTTAGGGAAAATCTGTT
2260332	-0.317519	8.37815	-3.88894	0.000680378	0.0425433	-0.448415	ILMN_2881681	Tnrc6c	Trinucleotide repeat containing 6C	AK147551	11	chr11:117623799:117623848:+	ENSMUSG00000025571		3pUTR	GAACGCCAGGGCTCCCGAGGGCGGTGCCACACCACTTCATGTATTTTTAA
990221	0.282491	6.49667	3.8889	0.000680441	0.0425433	-0.448501	ILMN_3119914	Trnp1	TMF1-regulated nuclear protein 1			chr4:133047103:133047152:-	ENSMUSG00000056596		3pUTR	GATGTATCCTGATAGAGGGAAGGAGGCACATTTACTCCCACACCGCCCAG
3710440	-0.277449	7.63268	-3.88665	0.000684331	0.0426827	-0.453847	ILMN_2691982	Afg3l2	AFG3(ATPase family gene 3)-like 2 (yeast)			chr18:67564786:67564835:-	ENSMUSG00000024527	* Transcript match to reverse strand	3pUTR	GGGATGGCCTCCATTGCAGCTGAGGGCTTCACAACTGCAGCAACTGCCAG
4220086	-0.270368	7.64817	-3.88363	0.000689587	0.0428314	-0.461021	ILMN_2728997	Cbx1	Chromobox homolog 1 (Drosophila HP1 beta)			chr11:96669686:96669735:+	ENSMUSG00000018666		3pUTR	GCTCAATCTTGTGCCCTAGTCTTTTAAATGGCCTCAGTTTATTAATATAG
360068	-0.249434	9.61202	-3.88337	0.000690049	0.0428314	-0.461649	ILMN_1244324	Hdgf	Hepatoma-derived growth factor		3	chr3:87718869:87718918:+	ENSMUSG00000004897		CDS	CTGCTGTCTGGGTGCTACTGGGGAAACTGGCCATGGCCTGCAAACTGGGA
4060154	-0.244433	10.3361	-3.88179	0.00069282	0.0428998	-0.465406	ILMN_1228287	Calu	Calumenin			chr6:29326206:29326255:+	ENSMUSG00000029767		3pUTR	GAACATCACTGCCTTCCAGGCCCTCAACTGTATTGTTAAGGAGACCAGAG
1990639	-0.268163	9.52655	-3.88036	0.00069534	0.0429523	-0.46881	ILMN_3143577	Apaf1	Apoptotic peptidase activating factor 1		10	chr10:90452237:90452286:-	ENSMUSG00000019979	* Transcript match to reverse strand	3pUTR	TGCTCTGGCGGCCTGCATGACCACTTGTGGCCCTTTCCTTGCTGAACTTT
1440026	-0.28924	10.5517	-3.8773	0.000700738	0.0431819	-0.47606	ILMN_2896582	Snx6	Sorting nexin 6		12	chr12:55847769:55847818:-	ENSMUSG00000005656		3pUTR	CTGCCACCTCGCACTCCACCTTCCAAGAAGCCCAAAGTTCTACCCTCTCT
4570360	-0.288875	6.79882	-3.87614	0.000702816	0.0432064	-0.478836	ILMN_2594066	2210417D09Rik	RIKEN cDNA 2210417D09 gene			chr6:146981838:146981887:+	ENSMUSG00000040121		CDS	GGGCTGAGTGACATGGGCAGAGTTTACATCCGCATCCTCTAAACTGGGCA
7560195	-0.261501	7.70614	-3.86659	0.000720029	0.0441589	-0.501517	ILMN_2993711	Frs2	Fibroblast growth factor receptor substrate 2		10	chr10:116507699:116507748:-	ENSMUSG00000020170		3pUTR	GCTCGCTGCCTGGTTCCCAACCCTGCGTCCTCAATGTTCAGGGTGTAACA
3180019	-0.275858	7.48232	-3.864	0.00072476	0.0442274	-0.507656	ILMN_3143604	Gng2	Guanine nucleotide binding protein (G protein), gamma 2		14	chr14:20691877:20691926:-		* Transcript match to reverse strand	3pUTR	TTCCCCTGTCTCTGACTCGAGAATAAAGGCATGAGCCACCACACCCAGCT
4220240	0.277446	7.13484	3.8636	0.000725503	0.0442274	-0.508616	ILMN_2689473	Acadl	Acyl-Coenzyme A dehydrogenase, long-chain		1	chr1:66904010:66904059:-	ENSMUSG00000026003		CDS	CAGGAGAATCTTTTCCTCGGAGCATGACATTTTCCGGGAGAGTGTAAGGA
4540424	0.335658	8.70698	3.86259	0.000727358	0.0442274	-0.511009	ILMN_2751228	Nudcd2	NudC domain containing 2		11	chr11:40553122:40553171:+	ENSMUSG00000020328		3pUTR	AGAGTTGTATACCCTTTGTCTAAATATGCTTGTCTGTTCACGGAAAGGAC
1940370	0.335364	13.5146	3.86223	0.00072803	0.0442274	-0.511875	ILMN_2806159	Tmsb4x	Thymosin, beta 4, X chromosome	AK205579	X	chrX:163645264:163645313:-	ENSMUSG00000049775		3pUTR	GCTGCCCCTTTCACATCAAAGAATCAGAACTACTGAGCAGGAAGGCCTCC
70037	-0.269636	7.16756	-3.85847	0.000734982	0.0443468	-0.520782	ILMN_2663230	Slco3a1	Solute carrier organic anion transporter family, member 3a1			chr7:81429226:81429275:-	ENSMUSG00000025790		CDS	GGGGAGGGACCCTGTGCCCGCACACCAGACACATAGGACAAAATTTATCT
1510014	-0.299405	11.9919	-3.85846	0.000735015	0.0443468	-0.520824	ILMN_1214036	Heatr1	HEAT repeat containing 1		13	chr13:12531082:12531131:+	ENSMUSG00000050244		3pUTR	GCCTGTCTGGGATACCACAGAATCCTCTCCTGCCTTTTGTACAGAGTTGC
7100433	0.24853	8.75885	3.85837	0.000735172	0.0443468	-0.521025	ILMN_2623929	Dexi	Dexamethasone-induced transcript			chr16:10530435:10530484:-	ENSMUSG00000038055		3pUTR	CTCTCCAGGTTGACAGAACTGAGATACTGCACTGGGAAGGCCATGCTTCC
4250692	0.262179	6.83237	3.8571	0.000737538	0.0443853	-0.524036	ILMN_2776619	Ltbp3	Latent transforming growth factor beta binding protein 3	Ltbp-3		chr19:5758281:5758330:+	ENSMUSG00000024940		3pUTR	GCTTTATCCCCAAGGGTGATTCCTAGAAACTTCGACATCAGATCTGCCCC
7320735	0.321062	7.57239	3.8542	0.000742978	0.044596	-0.530923	ILMN_2954195	Scyl1	SCY1-like 1 (S. cerevisiae)		19	chr19:5758593:5758642:-	ENSMUSG00000024941	* Transcript match to reverse strand	CDS	TGGAAGCCAAACGGGCAGAGAAAAAGACCACCAAGGGGCCCATGAAGCTG
5690092	0.358974	7.28776	3.85339	0.000744511	0.044596	-0.532854	ILMN_2667805	Ak1	Adenylate kinase 1			chr2:32490205:32490254:+	ENSMUSG00000026817	* Transcript match to reverse strand	3pUTR	GAGCATGCAGATTAAGGAGTGTGAGCTGCCATAGACAAGGATGTGGGATC
1030612	0.264316	13.6421	3.85157	0.000747948	0.0446977	-0.53717	ILMN_2940017	Rps13	Ribosomal protein S13	AK088237	7	chr7:123477414:123477453:-,chr7:123477279:123477288:-	ENSMUSG00000081431	**** Check this probe manually, mismatches for transcript alignment with the genome	CDS	GTCCCAGTCGGCGCTGCCCTACCGCCGTAGCGTCCCCACGTGGCTGAAGT
6270092	-0.297857	8.57074	-3.84782	0.000755083	0.0450194	-0.546067	ILMN_2717621	Rps15a	Ribosomal protein S15A		7	chr7:125247950:125247999:-			3pUTR	CCTTTTCATTCAACCTCTCCTATGTGCTCTCCTCTTACTCAATTTCTCGA
610689	0.289848	9.39795	3.84588	0.000758799	0.0451363	-0.550668	ILMN_1250852	Ccdc5	Coiled-coil domain containing 5			chr18:77996346:77996395:-	ENSMUSG00000041840		3pUTR	GAGATGATGATGTCTCTATTAGTAAAACAACAGGGTTCGCTTCTGCCTTT
4920050	0.331885	10.6661	3.84152	0.000767218	0.0455317	-0.561007	ILMN_1219208	Nol6	Nucleolar protein family 6 (RNA-associated)			chr4:41061524:41061573:-	ENSMUSG00000028430		3pUTR	CTGTGAATGCGATTATTCCTTGTCGAGTTCACTTGGCAGGCATGCATACC
6550603	0.251386	10.6054	3.83719	0.000775679	0.0458711	-0.571282	ILMN_2660862	Sepn1	Selenoprotein N, 1			chr4:134093904:134093953:-	ENSMUSG00000050989		3pUTR	GCAGTCCTATGGGAAGTACTGATTGCTGGGGCTTTCTGGGTCTTCATCAG
5340246	-0.261771	11.9602	-3.83676	0.000776509	0.0458711	-0.572284	ILMN_2707834	Rpl13a	Ribosomal protein L13A			chr7:52381170:52381219:-			3pUTR	CTGTGGATAGAGGGGACATTAGAGAGCTGACAGCGCACCACCTGCATGAG
3780161	0.250699	9.41787	3.83398	0.000781992	0.0460891	-0.578877	ILMN_2781798	Gm561	Gene model 561, (NCBI)		2	chr2:144420931:144420980:+	ENSMUSG00000074754	* Transcript match to reverse strand	CDS	CCACTCAAAGGTTCCTGACCTATCTGAAGTCATGGACTGGTGGGCCTGGC
50678	-0.263099	8.98352	-3.83144	0.000787036	0.0462137	-0.5849	ILMN_2691815	G3bp2	GTPase activating protein (SH3 domain) binding protein 2			chr5:92492377:92492426:-	ENSMUSG00000029405		CDS	GCCTCCTAGTGGTACTGTTTCTTCCTCTGGAATTCCACCCCATGTTAAAG
3370440	-0.247461	9.99637	-3.83111	0.000787702	0.0462137	-0.585692	ILMN_1214450	Qrsl1	Glutaminyl-tRNA synthase (glutamine-hydrolyzing)-like 1			chr10:43594129:43594178:-	ENSMUSG00000019863		3pUTR	GCCCCTTAGAAGTGCTGTTCTCTGAGTGTCGGTGATCTCATTCAGCCCTG
1510408	-0.261352	8.32195	-3.8256	0.000798752	0.0466199	-0.598742	ILMN_1254793	Sart1	Squamous cell carcinoma antigen recognized by T-cells 1			chr19:5381683:5381732:-	ENSMUSG00000039148		CDS	ATCCTGGATGAGGAGCCCATCGTGAACAGAGGGCTGGCTGCTGCCCTGCT
2070367	0.261749	6.79229	3.82424	0.000801511	0.0466199	-0.601972	ILMN_2925895	A2ld1	AIG2-like domain 1		14	chr14:123290526:123290575:-	ENSMUSG00000041625		CDS	AAAGGGCTGTGCCCCAGACGCCAACAGGATGGAGGGAACCAGATAGCTTC
2370494	0.264589	10.7633	3.82189	0.00080629	0.0466199	-0.60754	ILMN_1238838	Dtx3	Deltex 3 homolog (Drosophila)			chr10:126627554:126627603:-	ENSMUSG00000040415		3pUTR	GTCCTACCTTAACGGACCCTTTCTCTCCCGTGTCTGTCTTTGTCAGTCTG
1430091	-0.238308	10.2956	-3.82076	0.000808598	0.0466199	-0.610217	ILMN_2870688	Anapc7	Anaphase promoting complex subunit 7		5	chr5:122894358:122894407:+	ENSMUSG00000029466		3pUTR	ACTGCAGAGCAGCACTTGGCCCCAGTGGGCAGATCTGAGGAGCAGATGAT
460056	-0.269253	8.96091	-3.82038	0.000809363	0.0466199	-0.611103	ILMN_2882820	Oraov1	Oral cancer overexpressed 1	AK083816	7	chr7:152106902:152106951:+	ENSMUSG00000031072		3pUTR	CCTCTCAGGTATTCAGCACCACTCTCTCAGGTGCCCAGGATCAGGGACTC
650626	0.290897	7.49145	3.81992	0.000810319	0.0466199	-0.612208	ILMN_2922728	Rwdd3	RWD domain containing 3		3	chr3:120859104:120859153:-	ENSMUSG00000028133		CDS	GGACTTGGGGAGCTCTTCTCAGAGTGTGTACTGGGGCTGGTGAAATGAGG
1850678	-0.265397	9.56268	-3.81978	0.000810592	0.0466199	-0.612524	ILMN_3160212	AU021838	Expressed sequence AU021838		12	chr12:58340774:58340823:+	ENSMUSG00000079104	* Transcript match to reverse strand	3pUTR	CTGAGCGTCCTTACACATAGTTCAGTGGTTGAGCATCCTGTAAGGCAGGG
6200397	-0.276094	9.61205	-3.8193	0.000811584	0.0466199	-0.613669	ILMN_2721357	Lhfpl2	Lipoma HMGIC fusion partner-like 2		13	chr13:94965110:94965159:+	ENSMUSG00000045312		3pUTR	GCAGAAGGGTCTTTAGGTGCTGGGAAGGAACTTGGGCACCACTTGATGTC
5670739	-0.25358	10.092	-3.81887	0.000812465	0.0466199	-0.614686	ILMN_1246173	Msx1	Homeobox, msh-like 1			chr5:38212320:38212369:-	ENSMUSG00000048450	* Transcript match to reverse strand	3pUTR	GCTACACACTTCCTCCTGGTTGTCGCTTCCTAAACCTTCCTCATCTGACC
2760619	0.253919	10.118	3.81872	0.000812768	0.0466199	-0.615035	ILMN_1230082	Vps16	Vacuolar protein sorting 16 (yeast)		2	chr2:130269055:130269104:+	ENSMUSG00000027411		CDS	ACAGCATAACAAACATGAGGCCAAGAAGTATGCTTCCCGTGTGGGCCCTG
7040181	0.283308	7.40738	3.81776	0.000814755	0.0466298	-0.617322	ILMN_2759563	2410008K03Rik	RIKEN cDNA 2410008K03 gene			chr11:4122291:4122340:+	ENSMUSG00000020424		3pUTR	TTCCTAGCCAGATGAGTTCAGCAGTGCACTCCCTTCGCGGGACTCCGAAG
6760228	-0.277889	8.6935	-3.81479	0.000820886	0.0468252	-0.624343	ILMN_2658407	Elmo1	Engulfment and cell motility 1, ced-12 homolog (C. elegans)		13	chr13:20698099:20698148:+	ENSMUSG00000041112		3pUTR	CCTGCTACAGCCCAGGTTTTCCAGGGTGGTCAAGCTGTCAGACATCCAAG
6980056	0.287185	8.38033	3.81435	0.000821814	0.0468252	-0.625401	ILMN_1236246	Zcchc7	Zinc finger, CCHC domain containing 7	D4Wsu132e	4	chr4:44944387:44944436:+	ENSMUSG00000035649		3pUTR	ACCTGTTAATGAGACGCTGGGATTGAATGCTGAGTTCCGGCCATGCCTGG
4890338	-0.243858	11.6331	-3.8118	0.000827125	0.0470235	-0.631434	ILMN_2724919	Mtx1	Metaxin 1	AX775987	3	chr3:89013077:89013126:-	ENSMUSG00000064068		CDS	GCGTTCCTGTTCCCAGGACTGACTTTTCTACTCGTGCATTCCAGCTGTCC
6480142	-0.27459	12.0197	-3.80974	0.000831447	0.0470735	-0.636315	ILMN_2697248	Tmbim6	Transmembrane BAX inhibitor motif containing 6		15	chr15:99240311:99240360:+	ENSMUSG00000023010		3pUTR	CCTAACAGGCTTTTAACACAGGTGTCCATCTCCACTCTGTCCCCGGTCTC
10674	-0.27436	11.556	-3.80876	0.000833494	0.0470735	-0.638617	ILMN_2628258	Syvn1	Synovial apoptosis inhibitor 1, synoviolin	BC032931	19	chr19:6053573:6053622:+	ENSMUSG00000024807		3pUTR	CCTAGCTGCTGCTTCCTTCTTTTGGTTTTGTGTTACAGGAGTTTCTGGAG
6370592	0.274205	6.98547	3.80876	0.000833499	0.0470735	-0.638623	ILMN_1237846	Brp44	Brain protein 44		1	chr1:167409629:167409678:+	ENSMUSG00000026568	* Transcript match to reverse strand | **** Check this probe manually, mismatches for transcript alignment with the genome	CDS	TATACCAAAAAATTGGAGTTTGTTCGCTGTTAATTTCTTTGTGGGGTCAG
7200050	0.350654	8.11098	3.80716	0.000836874	0.0471604	-0.642407	ILMN_2608043	Hes6	Hairy and enhancer of split 6 (Drosophila)		1	chr1:93309494:93309543:-	ENSMUSG00000067071		CDS	TGGTGGAGAAGAAGCGACGCGCACGGATCAACGAGAGTCTTCAGGAGCTG
6550343	-0.236435	11.8496	-3.80364	0.000844362	0.0474783	-0.650748	ILMN_2987844	Crk	V-crk sarcoma virus CT10 oncogene homolog (avian)	AK088519 AK036905	11	chr11:75519100:75519149:+	ENSMUSG00000017776		3pUTR	CGTGAACTGTTTGGTTGGATTTGGCTGGGTGTAGCAGTTATTGGACCTCA
520427	-0.232203	12.1156	-3.80208	0.000847693	0.0475615	-0.654434	ILMN_1255053	Plk1	Polo-like kinase 1 (Drosophila)	L06144		chr7:129313287:129313336:+	ENSMUSG00000030867		3pUTR	CCCTGCCCTCGCTCAGCCCACTGTATGAATTGTATAAATGTTTCTATTAA
4590746	-0.294529	13.1695	-3.79757	0.000857416	0.0480022	-0.665113	ILMN_2611821	Ppp2ca	Protein phosphatase 2 (formerly 2A), catalytic subunit, alpha isoform		11	chr11:51935969:51936018:+	ENSMUSG00000020349		3pUTR	CCCTTCTCAAATCTCAGCCCCGCGTTGTTCTTTGTTACTGTCAGAAAACC
6560021	0.278849	9.22856	3.79546	0.000861988	0.0481533	-0.670091	ILMN_2650603	Irx5	Iroquois related homeobox 5 (Drosophila)		8	chr8:94884736:94884785:+	ENSMUSG00000031737		CDS	CAGCTAGACCTGTGCAAAGACTCCCCCTATGAGTTGAAGAAAGGTATGTC
7000475	0.229572	10.8018	3.79322	0.000866874	0.0483212	-0.675384	ILMN_2682362	Gemin4	Gem (nuclear organelle) associated protein 4		11	chr11:76024211:76024260:-	ENSMUSG00000049396		CDS	GACCTGTTGAGGGCAGAACAAAACTATGCCTCCGTCCACCGTGGTGTTTC
3140274	0.321436	7.09051	3.79217	0.000869191	0.0483454	-0.677882	ILMN_2868280	Dcxr	Dicarbonyl L-xylulose reductase		11	chr11:120587073:120587122:-	ENSMUSG00000039450		CDS	CCGGACCAACTGGAGTGACCCCCACAAAGCTAAGGCCATGCTGGATCGTA
3800228	-0.294408	7.88838	-3.79036	0.000873176	0.0484622	-0.682165	ILMN_2480682	Sgms1	Sphingomyelin synthase 1			chr19:32198276:32198325:-	ENSMUSG00000040451		3pUTR	TCCAGAGAGGTTTGCTCGCCTGGGGTTTTATACAGTCAGCAGAGACGGTG
7550100	0.25136	9.46399	3.78512	0.00088479	0.0487577	-0.694534	ILMN_2901227	Tmem5	Transmembrane protein 5		10	chr10:121518584:121518633:-	ENSMUSG00000034620		CDS	GAGGCCTGCTCCTTTGGCTCCATTCCTGTGGTAGAAGATGTGATGACAGC
1240040	-0.248756	8.73435	-3.78488	0.000885343	0.0487577	-0.695118	ILMN_1223848	Wipf2	WAS/WASL interacting protein family, member 2		11	chr11:98764545:98764594:+	ENSMUSG00000038013		3pUTR	TAGGGAATGAGAGGGGAGAGAGGAGGCCATTAGGAGTCTGCCTTCAAGAC
4540048	-0.260855	6.59402	-3.7843	0.000886646	0.0487577	-0.696495	ILMN_2991339	Zfp646	Zinc finger protein 646		7	chr7:135027345:135027394:+	ENSMUSG00000049739		CDS	TCTCATTGTCCTCGCCGCTTCCGCCACCGAATCAGCTTTCTGCGACACCA
2570088	0.266305	5.70082	3.78375	0.000887867	0.0487577	-0.697783	ILMN_3154252	Enpp7	Ectonucleotide pyrophosphatase/phosphodiesterase 7	BC157003 BC156164	11	chr11:118852214:118852263:+	ENSMUSG00000046697		CDS	GGAGAAAGTTTACAGTGTCCTGAAGGACGCCCACCCCAGGCTGCATGTGT
5290484	-0.251708	6.29727	-3.7837	0.000887988	0.0487577	-0.697911	ILMN_2874777	4930430E16Rik	hypothetical protein LOC73873	Fam161a	11	chr11:22921111:22921133:+,chr11:22923430:22923456:+	ENSMUSG00000049811	**** Check this probe manually, mismatches for transcript alignment with the genome	CDS	CGAGGGCGGGAGCAAGCCATCAGAAGGAGTGAAAAGGCCAGGATGAGAGA
3840292	0.247184	9.22305	3.78164	0.000892599	0.0489064	-0.702759	ILMN_2658501	Ifitm3	Interferon induced transmembrane protein 3		7	chr7:148195586:148195635:-	ENSMUSG00000025492		CDS	CTTCACACTTAATAGAGGATTCCGACTTCCGGTCCTGAAGTGCTTCACCC
4290196	-0.309924	6.94848	-3.78015	0.000895974	0.0489511	-0.706291	ILMN_3154869	Ctdspl2	CTD (carboxy-terminal domain, RNA polymerase II, polypeptide A) small phosphatase like 2		2	chr2:121807096:121807100:+,chr2:121812685:121812729:+	ENSMUSG00000033411		CDS	TACAGCACCAGTAACTCCAGAGAGTGGGTACTCGTCAGCCCATGCAGAGG
5260703	-0.256133	7.67862	-3.7796	0.000897224	0.0489511	-0.707596	ILMN_2763772	Rpap3	RNA polymerase II associated protein 3		15	chr15:97510867:97510916:-	ENSMUSG00000022466		CDS	TGGGAGTGAGAAGGCCTCCGTGAGGGCAGAGCAGATGCCGGGTCAGCTGG
4280102	0.278562	10.7997	3.77756	0.000901853	0.0490994	-0.712413	ILMN_2996683	Pvrl2	Poliovirus receptor-related 2		7	chr7:20302145:20302194:-	ENSMUSG00000062300		3pUTR	GAGACTCTGCTCTTATCCTGAGGACTACTGAATTCTTTTAACCCCTACCC
1170059	-0.286959	8.86367	-3.77465	0.000908502	0.0493568	-0.719287	ILMN_2788475	Stxbp4	Syntaxin binding protein 4		11	chr11:90341432:90341481:-	ENSMUSG00000020546	* Transcript match to reverse strand	3pUTR	GCTGTCCCACTAGCTGCTGACTACAACTTGTACCAAATAGGACACCACCT
3840075	-0.285867	11.2152	-3.77024	0.00091867	0.0498039	-0.729703	ILMN_2694381	Dnajc7	DnaJ (Hsp40) homolog, subfamily C, member 7	mDj11		chr11:100444258:100444307:-	ENSMUSG00000014195		3pUTR	TCGTTTTCTCAGTCGGGTGCCCTGTGTCTGTATGAGGGGTGAAGGAAAGG
580563	0.355635	9.41089	3.76737	0.000925339	0.0500599	-0.736472	ILMN_2610798	Chmp4b	Chromatin modifying protein 4B			chr2:154516988:154517037:+	ENSMUSG00000038467		CDS	CCAGCAAGAACTTGCAGAGGAGATTTCCACAGCTATCTCCAAACCTGTGG
1740767	0.307719	9.74258	3.76326	0.000934998	0.0504762	-0.746189	ILMN_1248860	Dpm3	Dolichyl-phosphate mannosyltransferase polypeptide 3	BC037761		chr3:89070844:89070893:+	ENSMUSG00000042737		CDS	ATTTCACGACTGCGAGGACGCTGCCCGAGAGCTGCAGAGCCAGATCGTGG
3870072	-0.245999	10.5709	-3.76131	0.000939616	0.0505856	-0.750799	ILMN_2678218	Mmp2	Matrix metallopeptidase 2			chr8:95377093:95377142:+	ENSMUSG00000031740		3pUTR	TCCTGCCCAAAGGACTCGGGTTGTCTGACATCGCTGCATGATGCATCTCA
2850609	0.280127	9.19832	3.76031	0.000941988	0.0505856	-0.753158	ILMN_2976519	Faim	Fas apoptotic inhibitory molecule		9	chr9:98902356:98902405:+	ENSMUSG00000032463		3pUTR	GTGGACCAAACCACTAACATCCCACAACAGTAACCTTGACTGTAGTTAAC
4490500	0.250731	6.57305	3.75991	0.000942931	0.0505856	-0.754094	ILMN_2887239	Id2	Inhibitor of DNA binding 2		12	chr12:25778914:25778963:-	ENSMUSG00000020644		3pUTR	TGAGTGAACCTTGTGGACTCTTTAATTAGAGTTTTCTTGTATAGTGGCAG
2230091	-0.253072	9.74991	-3.75242	0.000960913	0.0514429	-0.771768	ILMN_2967362	1110057K04Rik	RIKEN cDNA 1110057K04 gene		12	chr12:8292253:8292302:+	ENSMUSG00000037669		3pUTR	GACAACACGAGGTCCTCCCTGGTGTCTGCACAAGGATGCCTCCTGCAGAG
1690114	-0.26759	9.29686	-3.74865	0.000970086	0.051826	-0.780655	ILMN_3001076	Setd8	SET domain containing (lysine methyltransferase) 8		5	chr5:124911831:124911880:+	ENSMUSG00000049327		3pUTR	TGTCAGCTGTCAGTCTAGCACCCCGGAGCATCAGGCACCAGACGTGCTTG
2230653	-0.323528	7.83605	-3.74552	0.000977775	0.0520379	-0.788041	ILMN_2628757	Ehd1	EH-domain containing 1		19	chr19:6299846:6299895:+			3pUTR	TCCACTGAGCTGGGTAGGGCATTGCAGCCTGCTCCTCTGACACTGTAGGT
2810091	-0.243524	10.8528	-3.74539	0.000978103	0.0520379	-0.788355	ILMN_2700448	mKIAA0376	Mus musculus mRNA for mKIAA0376 protein.	Specc1l Cytsa		chr10:74774961:74775010:+	ENSMUSG00000033444		3pUTR	GGGCTGTTTCCTGGGAAGCTCTAAGATGTAAGCTCGCCTCTTCCTAAAGC
4590128	0.278989	10.0729	3.74297	0.000984084	0.052248	-0.794057	ILMN_1258993	Mrps35	Mitochondrial ribosomal protein S35		6	chr6:147019098:147019147:+	ENSMUSG00000040112		CDS	GTAAGACCGAGGAAGACATGGACGAGTATGTGTGGGCAAAGAGCTCCTCG
2680746	-0.262876	8.921	-3.74091	0.000989204	0.052319	-0.798911	ILMN_2680128	Zc3h13	Zinc finger CCCH type containing 13			chr14:75724331:75724380:+	ENSMUSG00000022000		CDS	GAGACACTCGGGATCCGGCCAGGGATTCTTCCTTTGAGAGAAGGCATGGA
4920438	-0.288892	5.86887	-3.74079	0.000989494	0.052319	-0.799185	ILMN_2621930	Krt4	Keratin 4	X03491	15	chr15:101749154:101749203:-	ENSMUSG00000059668		3pUTR	CCCCAATGGACAGAGGGGATGAAGAGCAGAAACTCCTTCTGCAGATGTAC
6940528	-0.219295	10.3458	-3.73973	0.000992158	0.0523521	-0.801699	ILMN_2865939	Cep120	Centrosomal protein 120		18	chr18:53841505:53841554:-	ENSMUSG00000048799		3pUTR	GGCCCAGCGTTGGTTCTTCCTCCTGTATCCTGTGAGGCCTGGAGCTTTTC
6330368	-0.26413	9.98498	-3.73632	0.00100071	0.0526952	-0.809727	ILMN_2758632	Mnat1	Menage a trois 1	AK029174 AK011833		chr12:74289195:74289244:+	ENSMUSG00000021103		CDS	GCAGCTCGAGAAGCCCAGATCCATGAAGCCAGTGACGTTTTCCACAGGAA
630470	-0.242302	7.58374	-3.73343	0.00100803	0.0529721	-0.816543	ILMN_2753924	Mrpl35	Mitochondrial ribosomal protein L35			chr6:71765387:71765436:-	ENSMUSG00000052962		3pUTR	CCAGGGAACTCTCATTGGGCCATCCTGCCTTTTCCTCGTAAGTCTGAATC
4120224	0.271881	14.6436	3.73204	0.00101157	0.0530354	-0.819822	ILMN_2948086	Rps4x	Ribosomal protein S4, X-linked		X	chrX:99381816:99381865:-	ENSMUSG00000081400	* Transcript match to reverse strand	CDS	AGGAATCCCGCACCTGGTGACCCATGATGCTCGTACTATTCGGTACCCTG
4070356	0.247724	10.2055	3.73097	0.0010143	0.0530354	-0.822337	ILMN_2730803	Mpnd	MPN domain containing			chr17:56154916:56154965:+	ENSMUSG00000003199		CDS	TCCCCATGGACGTAGAGATGGCGTATGTCCAAGATAGCTTCTTGACCAAC
50341	-0.268397	8.05277	-3.72949	0.00101809	0.0530354	-0.82583	ILMN_2744492	Nhsl1	NHS-like 1			chr10:18253052:18253101:+	ENSMUSG00000039835	* Transcript match to reverse strand	3pUTR	CCTTCGAGGCTCCTCCCATCAGAATTGCAAATGTGCTTTAGAACCGGGAT
3360022	-0.251856	8.08811	-3.72913	0.001019	0.0530354	-0.826663	ILMN_2497349	Zkscan14	Zinc finger with KRAB and SCAN domains 14			chr5:145955991:145956040:-	ENSMUSG00000029627		CDS	CAAAATTCAGTCTCCTAGCTTCCATGTGTCTCTGCGTGACTCACGTGGCT
3850433	0.242291	10.425	3.72892	0.00101955	0.0530354	-0.827173	ILMN_1239765	Prdx5	Peroxiredoxin 5			chr19:6981556:6981569:-,chr19:6981406:6981441:-	ENSMUSG00000024953	**** Check this probe manually, mismatches for transcript alignment with the genome	CDS	CGTCGGCTGAAAAGGTTCTCCATGGTGATAGACAACGGCATAGTGAAGGC
6330546	0.266766	6.63916	3.72294	0.00103503	0.0535953	-0.841261	ILMN_2615766	Irak1	Interleukin-1 receptor-associated kinase 1	IRAK1-S		chrX:71260565:71260614:-	ENSMUSG00000031392		3pUTR	CAGACAGGGCCAGCCAAAGAACTTGATAGAAGCTGATAAGGCAGGCAATG
5890487	0.406747	8.13762	3.72278	0.00103544	0.0535953	-0.841631	ILMN_2792924	Gstk1	Glutathione S-transferase kappa 1		6	chr6:42200311:42200360:+	ENSMUSG00000029864		3pUTR	ATCTGATGTGGCCCTGGGAGCTGGAGCAAGAGTCCACCTTTAGCTGTGCC
360491	0.26218	13.01	3.72234	0.00103658	0.0535953	-0.842655	ILMN_2943599	Ngfrap1	Nerve growth factor receptor (TNFRSF16) associated protein 1		X	chrX:132806203:132806252:+	ENSMUSG00000046432		CDS	GACTTCGGTCATTCCCCCCTGAGATCCATACTGTGACTCCCGCTGTAGCC
2190220	-0.271002	8.50258	-3.72108	0.00103988	0.0536538	-0.84563	ILMN_1254814	Clk1	CDC-like kinase 1			chr1:58469127:58469176:-	ENSMUSG00000026034		CDS	GCTATCTCAGGATGCCGAACATGAGTTTCTCTTTGACCTCGTTGGGAAAA
50437	-0.238796	9.45798	-3.72032	0.00104188	0.0536538	-0.847429	ILMN_2768805	Pkn2	Protein kinase N2	AK082921		chr3:142456677:142456726:-	ENSMUSG00000004591	* Transcript match to reverse strand	3pUTR	GAAAACAGCAGCCCTGCATTTCCTTTCCGTGCCACCAGGAGCTTCTGAGA
670470	-0.240553	10.4527	-3.71597	0.00105333	0.0540089	-0.85765	ILMN_1240274	mKIAA0515	Mus musculus 13 days embryo lung cDNA, RIKEN full-length enriched library, clone:D430039P21 product:hypothetical protein, full insert sequence.	Bat2l	2	chr2:32089925:32089974:+	ENSMUSG00000039262	* Transcript match to reverse strand	3pUTR	CCTTCCCTCCGGGTCAGTCCCTGTTGTTTCTCCTTTCAAATATGTGATTG
