# Supplementary material for: Smchd1 regulates a subset of autosomal genes subject to monoallelic expression in addition to being critical for X inactivation
Source: Epigenetics Chromatin. 2013 Jul 2;6:19. doi: 10.1186/1756-8935-6-19 (PMC3707822; doi:10.1186/1756-8935-6-19)
Supplement: Additional file 2 — Table of differentially expressed genes/probes from the microarray analysis of male E9.5 Smchd1MommeD1/MommeD1 versus Smchd1+/+ embryos. [file 1756-8935-6-19-S2.xlsx]

## Sheet: Male comparison
Microarray analysis - comparison of male Smchd1+/+ vs Smchd1MommeD1/MommeD1 E9.5 embryos (top 500 differently expressed genes/probes)
ID	logFC	AveExpr	t	P.Value	adj.P.Val	B	Probe_Id_0	Gene_symbol	Gene_description	Gene_synonyms	Chromosome_0	Genomic_location	Ensembl_gene_id	Quality_comments	Coding_zone	Probe_sequence
4150612	-2.33773	8.66999	-32.3704	1.41492e-21	3.63593e-17	21.5296	ILMN_1242619	Smchd1	SMC hinge domain containing 1	mKIAA0650		chr17:71694604:71694653:-	ENSMUSG00000024054		3pUTR	CTGGCAAGAATTTCCTGTTCCTCCAAATGGGCCTGGAAGCCATTGAAGCT
1070341	1.70365	9.48798	28.4974	2.94262e-20	3.78082e-16	20.9134	ILMN_2944601	Pisd-ps1		4933439C20Rik	11	chr11:3031643:3031692:+	ENSMUSG00000023452		5pUTR	GGTTGAGGCCTTGCCCTGCAGAAGTAGGGGACATGCTGCTATTGGTCTAG
1990504	1.05315	9.28563	11.7045	1.66343e-11	1.42484e-07	12.7535	ILMN_2754447	Mkrn3	Makorin, ring finger protein, 3			chr7:69562516:69562565:-			3pUTR	GTGTGGGCTGTATGTGAATTGTGTGGATAATCTGCCCCTGCACTGATGTC
780386	-1.90919	8.18562	-9.80569	6.03243e-10	3.87539e-06	10.4483	ILMN_2846865	Actb	Actin, beta	AK151514 AK088287	5	chr5:143665226:143665275:-	ENSMUSG00000034158	* Transcript match to reverse strand	3pUTR	GGTGAAGGCGACAGCAGTTGGTTGGAGCAAACATCCCCCAAAGTTCTACA
2680722	-1.75344	8.1548	-9.32857	1.59296e-09	8.18685e-06	9.78342	ILMN_2588055	Actb	Actin, beta	AK151514 AK088287	5	chr5:143665227:143665276:-	ENSMUSG00000034158	* Transcript match to reverse strand	3pUTR	CGGTGAAGGCGACAGCAGTTGGTTGGAGCAAACATCCCCCAAAGTTCTAC
2360553	-0.947383	6.7265	-9.02165	3.02133e-09	1.29399e-05	9.336	ILMN_2853225	Smchd1	SMC hinge domain containing 1	mKIAA0650	17	chr17:71698226:71698245:-,chr17:71694676:71694705:-	ENSMUSG00000024054	**** Check this probe manually, mismatches for transcript alignment with the genome	CDS	GAATCCACCAGACAGAATAGAAGGCCAAAAGGTGACGTACCAAACTGAGC
1030632	0.862126	6.94732	8.82028	4.62894e-09	1.69929e-05	9.03387	ILMN_2640457	Pcdhb22	Protocadherin beta 22		18	chr18:37680712:37680761:+	ENSMUSG00000073591		3pUTR	AGGACACTTCACGCTCCTGATTGAATTTGCCATAGTCTGTCCTAAAGAAC
4490367	0.528414	12.8922	8.66602	6.44158e-09	2.06912e-05	8.79774	ILMN_2622374	Ndn	Necdin	BC015268		chr7:69494739:69494788:+	ENSMUSG00000033585		3pUTR	CAGTGTAGGCACTTAGCACCCTTTACAAAACATGTATGCAACCCCACCAT
6100561	0.683978	7.98001	8.1988	1.78652e-08	5.10091e-05	8.05744	ILMN_2972249	4930555G01Rik	RIKEN cDNA 4930555G01 gene		14	chr14:5161770:5161819:+	ENSMUSG00000071574		3pUTR	CTGCATTCTTCAAGGGACCTGGGCTCCATAGTTTCTTCACAGCCAGACTG
5550437	0.600022	6.96335	7.8654	3.76561e-08	9.67648e-05	7.50582	ILMN_2866276	Csf2ra	Colony stimulating factor 2 receptor, alpha, low-affinity (granulocyte-macrophage)	M85078	19	chr19:61300502:61300551:-	ENSMUSG00000059326		3pUTR	TGCCTCAGTTCCAGGGATGGCAGGGACAGCGTGCATATCCCCACCGTAAT
430390	0.336801	12.2513	5.46718	1.20786e-05	0.0282166	2.97879	ILMN_2821014	Timm8b	Translocase of inner mitochondrial membrane 8 homolog b (yeast)	Ddp2	9	chr9:50413165:50413214:+	ENSMUSG00000039016	* Transcript match to reverse strand	CDS	CCGGTCGGTTTGCCCAGATCGTACAGAAAGGAGGGCAGTAGGCCATACCT
1300202	-0.434134	8.3207	-5.41411	1.38163e-05	0.0295864	2.86881	ILMN_3148398	Eprs	Glutamyl-prolyl-tRNA synthetase		1	chr1:187187116:187187122:+,chr1:187191410:187191452:+	ENSMUSG00000026615	**** Check this probe manually, mismatches for transcript alignment with the genome	CDS	CCGCTGGAAGCTCTGCTGGCGGTGGAACATGTGAAAGGTGATGTCAGCAT
4260017	-0.49679	12.7845	-5.35662	1.5985e-05	0.0315975	2.74932	ILMN_2819841	Rpl7a	Ribosomal protein L7A		2	chr2:26766327:26766350:+,chr2:26766526:26766548:+	ENSMUSG00000067147		CDS	GCTTTTCTCCAGCAGCCGAGCAAGATGCCCAAAGGGAAGAAGGCCAAGGG
6650132	0.370616	7.46093	5.1828	2.48728e-05	0.0456541	2.38585	ILMN_1243455	Celsr2	Cadherin, EGF LAG seven-pass G-type receptor 2 (flamingo homolog, Drosophila)			chr3:108195396:108195445:-	ENSMUSG00000068740		3pUTR	TTCCGAAGCAGCAGCGACGAACCGTCCATCTGAGGAGCCTGGGCCTTGCA
3840292	0.318572	9.22305	4.8738	5.47859e-05	0.0938078	1.73279	ILMN_2658501	Ifitm3	Interferon induced transmembrane protein 3		7	chr7:148195586:148195635:-	ENSMUSG00000025492		CDS	CTTCACACTTAATAGAGGATTCCGACTTCCGGTCCTGAAGTGCTTCACCC
2190019	0.374742	7.38261	4.82911	6.14304e-05	0.0938078	1.63774	ILMN_2598571	Smarcc2	SWI/SNF related, matrix associated, actin dependent regulator of chromatin, subfamily c, member 2		10	chr10:127926956:127927005:+	ENSMUSG00000025369	* Transcript match to reverse strand	3pUTR	AGTTCCCCAAATGAGGACAAAGATTTGGGAGCAGTGCAGCGTGCCTCTGC
4210541	0.344682	8.06442	4.81949	6.29628e-05	0.0938078	1.61727	ILMN_1249439	Trabd	TraB domain containing	AK131116	15	chr15:88915767:88915816:+	ENSMUSG00000015363		CDS	TGGGGAGTTTCCTGACCTGCATCGCACCATTGTCTCAGAGCGTGACGTCT
5310682	0.355059	7.89626	4.80283	6.57096e-05	0.0938078	1.58178	ILMN_3046047	Ddef2	Development and differentiation enhancing factor 2	BC080847 AK172944 AK147656	12	chr12:21117888:21117937:+	ENSMUSG00000052632		CDS	GCCCCGGTGTTGCAGCGATGCCGGACCAGATCTCCGTGTCGGAATTCGTG
1690259	-0.308607	6.70708	-4.67599	9.09626e-05	0.112621	1.31114	ILMN_2756618	Snw1	SNW domain containing 1	AX775979		chr12:88791356:88791405:-	ENSMUSG00000021039	* Transcript match to reverse strand	3pUTR	TGAACAGATGTCCCCACCCCCTCCAGACACTTGAGACTCCAGGGAATAGG
6040411	-0.32914	7.94353	-4.65415	9.62044e-05	0.112621	1.26445	ILMN_2685318	Grip1	Glutamate receptor interacting protein 1		10	chr10:119512517:119512566:+	ENSMUSG00000034813		CDS	CAGCAACCCAGCCACGGTGGTAATCTAGAGACACGAGAACCCACTAACAC
4640692	0.351662	7.41528	4.64856	9.75943e-05	0.112621	1.25249	ILMN_1256699	Sfi1	Sfi1 homolog, spindle assembly associated (yeast)	BC049259		chr11:3032239:3032288:-	ENSMUSG00000023764		CDS	GCTAAGCCAGGAGGAGCCGAAATCCGAGGACCTTCACCTAGAAGAGCAGG
4060433	-0.401849	10.0141	-4.62909	0.00010259	0.112621	1.21087	ILMN_2632942	Sumo1	SMT3 suppressor of mif two 3 homolog 1 (yeast)			chr1:59727601:59727650:-	ENSMUSG00000026021		5pUTR	CCTGCAGCCGCGGTGTTGTGCTGTAGAGAAGGGACGGATTTGTAAACCTC
1470128	-0.429566	8.26135	-4.60651	0.000108709	0.112621	1.16254	ILMN_2756578	Flrt3	Fibronectin leucine rich transmembrane protein 3		2	chr2:140489101:140489150:-	ENSMUSG00000051379		5pUTR	GAATTTAGTGTGCTTCCTTCTCTTTCCATGAAGACTGCATGCACTGTGCC
2600754	-0.296457	10.6348	-4.60096	0.000110266	0.112621	1.15068	ILMN_2953411	Ppp3r1	Protein phosphatase 3, regulatory subunit B, alpha isoform (calcineurin B, type I)		11	chr11:17100018:17100067:+	ENSMUSG00000033953		3pUTR	CAGCCAGTGGTTTGATCTGTCCCAGTGTCAACCGCCATGTGCTCTGCTTC
7100634	0.346201	9.75653	4.57266	0.000118568	0.112621	1.0901	ILMN_1235281	1810063B05Rik	RIKEN cDNA 1810063B05 gene		8	chr8:128948968:128949017:+	ENSMUSG00000051671		CDS	CCAGTCTTCACAGTCGACTGAAAATTCCTAGGCTCTTTCTGGACTTTCAC
2570523	-0.403324	8.19553	-4.56817	0.000119943	0.112621	1.08047	ILMN_1225037	Grit	Rho GTPase-activating protein		9	chr9:32068690:32068739:+	ENSMUSG00000041444		CDS	AGTTGTCCTTGCCACATCCCGACACGCAGATCCATGCAGAATGAGCCCCG
6770367	-0.337045	8.57745	-4.5548	0.000124129	0.112621	1.05183	ILMN_2978009	N4bp2	NEDD4 binding protein 2	B3bp	5	chr5:66217890:66217939:+	ENSMUSG00000037795		3pUTR	AACCTAGAGCCCTGGACTTTGAAGCGTGAGGTTTGTGGGCTGACGTTGGT
6840458	-0.396755	8.96346	-4.5481	0.000126278	0.112621	1.0375	ILMN_2670662	mKIAA0885	Mus musculus 9.5 days embryo parthenogenote cDNA, RIKEN full-length enriched library, clone:B130007F14 product:unclassifiable, full insert sequence.	Csde1	3	chr3:102844402:102844451:+	ENSMUSG00000068823		CDS	TCCAGCTGCCCCGGGTCAGAGTCCAACAGGGAGTGTATGCTACGAACGTA
4120014	0.373738	6.29933	4.53561	0.000130391	0.112621	1.01073	ILMN_2625290	Ifi35	Interferon-induced protein 35			chr11:101318754:101318803:+	ENSMUSG00000010358	* Transcript match to reverse strand	CDS	AGGAACACAGAGTTAACTTAGAGGACTGCCGGCTGCGGGTGCAGGTCCAG
6180379	0.447028	8.00443	4.53237	0.000131479	0.112621	1.00378	ILMN_3095356	100041119	Predicted gene, 100041119		14	chr14:8156724:8156773:-	ENSMUSG00000079377	**** Check this probe manually, mismatches for transcript alignment with the genome	3pUTR	CATGGGACTTGGGCTCCATAGTTTCTTCACAGCCAGACTGAACTACAAAG
4640768	-0.337561	6.756	-4.4657	0.000155998	0.127384	0.860869	ILMN_2746328	Cwc22	CWC22 spliceosome-associated protein homolog (S. cerevisiae)	BC003993	2	chr2:77774680:77774729:-	ENSMUSG00000027014		5pUTR	AGCACGTGTCACTTGAATGAACCTGAAGAATCTGGGGCAGCTGACAGCAG
5960438	-0.471251	9.79824	-4.45917	0.000158629	0.127384	0.846884	ILMN_1226035	Tbc1d20	TBC1 domain family, member 20			chr2:152138194:152138243:+	ENSMUSG00000027465		3pUTR	CACCAGGATGATGTTGCCCGTGTCTCCCTGTTCTTTCTCCTCTACAAGCC
6110167	0.290991	5.6214	4.41402	0.000178096	0.138683	0.750044	ILMN_2483348	Uckl1	Uridine-cytidine kinase 1-like 1			chr2:181303899:181303948:-	ENSMUSG00000010492		3pUTR	CACATTAACTTATTTTGAGTTTAAAAATGTTACCGAAATAAAAATAATCA
7100008	0.312464	8.87518	4.37582	0.000196417	0.148451	0.668081	ILMN_2859440	Mnd1	Meiotic nuclear divisions 1 homolog (S. cerevisiae)		3	chr3:83920349:83920378:-,chr3:83908952:83908971:-	ENSMUSG00000033752	**** Check this probe manually, mismatches for transcript alignment with the genome	CDS	GAGAAAGCAAGAGTTGGCCGGCAAGAGACGGAAGAACGAGCCATGCTTGC
3370661	-0.35084	10.0165	-4.31064	0.00023211	0.169137	0.52821	ILMN_2632940	Sumo1	SMT3 suppressor of mif two 3 homolog 1 (yeast)			chr1:59727603:59727652:-	ENSMUSG00000026021		5pUTR	TCCCTGCAGCCGCGGTGTTGTGCTGTAGAGAAGGGACGGATTTGTAAACC
3840082	0.311139	7.30423	4.30258	0.00023695	0.169137	0.510914	ILMN_2849567	AK031311			12	chr12:22212181:22212212:-,chr12:22186467:22186484:-	ENSMUSG00000079159		CDS	AGTGCCGGGACACCATGTCGGCCATCGAGGAGGATGCGGTGACTTATGAT
5960358	-0.299101	10.3844	-4.29041	0.000244452	0.169775	0.484791	ILMN_1237939	Prkrir	Protein-kinase, interferon-inducible double stranded RNA dependent inhibitor, repressor of (P58 repressor)		7	chr7:105866379:105866428:+			3pUTR	GCAGCTGACTTGTCTGTTGTCTCCTTACATGACTGTGTCTGCTGCCTTGG
70037	-0.298426	7.16756	-4.27045	0.000257268	0.173974	0.44195	ILMN_2663230	Slco3a1	Solute carrier organic anion transporter family, member 3a1			chr7:81429226:81429275:-	ENSMUSG00000025790		CDS	GGGGAGGGACCCTGTGCCCGCACACCAGACACATAGGACAAAATTTATCT
6040368	0.352077	6.01761	4.24321	0.00027584	0.18175	0.383501	ILMN_3015028	Ott	Ovary testis transcribed	LOC100034729	X	chrX:144955418:144955467:+	ENSMUSG00000072924	* Transcript match to reverse strand | **** Check this probe manually, mismatches for transcript alignment with the genome	3pUTR	ATAGAATGAGAAGACCTGAAGACTAAACTGCCTTTTCCTTCGGGCGTTGG
360356	0.289315	8.76087	4.18261	0.000322075	0.200494	0.253488	ILMN_2759669	Scaf1	SR-related CTD-associated factor 1			chr7:52258658:52258707:-	ENSMUSG00000038406		CDS	TCAAGGTGAGCAATCTGGTGAGGGCCTACGTCCAGCGCTACCGCTACTTC
430746	-0.286535	5.80965	-4.18055	0.000323774	0.200494	0.249071	ILMN_1258509	Sit1	Suppression inducing transmembrane adaptor 1		4	chr4:43495514:43495563:-	ENSMUSG00000028460		CDS	TGTGTGCCCAGACCCGCAGAGGCCGGGCTTCCTTCCCAGATCAAGCCTAT
1850291	0.276724	9.60051	4.17584	0.000327695	0.200494	0.238969	ILMN_2974709	Nudt10	Nudix (nucleoside diphosphate linked moiety X)-type motif 10		X	chrX:5746174:5746223:-	ENSMUSG00000073293		3pUTR	GGAGGCTGAACCTGTGGGTTGAGAAAGGCTTCAGAGAATGATCAGTACCT
650131	0.305292	8.89113	4.13691	0.000361953	0.214881	0.155499	ILMN_2876235	Zcchc7	Zinc finger, CCHC domain containing 7	D4Wsu132e	4	chr4:44944693:44944742:+	ENSMUSG00000035649	* Transcript match to reverse strand	3pUTR	CCAAGCCCGGCTTTGCTTGCATCAGAGGCTGTTGGAATCTCTCTCTGTAC
1230468	-0.306689	7.03095	-4.13049	0.000367932	0.214881	0.141741	ILMN_2506499	Ube3a	Ubiquitin protein ligase E3A	mKIAA4216	7	chr7:66484300:66484349:+	ENSMUSG00000025326	* Transcript match to reverse strand	5pUTR	CCACGCAGCTGTTCACCGCCTCGTTACGCTTCTCTTCCGTCGACCTGTCG
4560095	0.429876	8.93898	4.08433	0.000413923	0.235771	0.0428204	ILMN_2624153	Hes5	Hairy and enhancer of split 5 (Drosophila)		4	chr4:154335951:154336000:+	ENSMUSG00000048001		3pUTR	TGTGTGCAGAGTTGTCATTTGGGGATAATCAGGGCCCACCCTCTGCCGCC
2750039	-0.324112	8.32141	-4.07516	0.000423726	0.235771	0.0231576	ILMN_2744435	Hdgf	Hepatoma-derived growth factor		3	chr3:87718877:87718926:+	ENSMUSG00000004897		CDS	TGGGTGCTACTGGGGAAACTGGCCATGGCCTGCAAACTGGGAACCCTTTC
4810474	-0.359602	6.9564	-4.06827	0.000431227	0.235771	0.00841516	ILMN_1247036	Ttc3	Tetratricopeptide repeat domain 3	mKIAA4119	16	chr16:94605542:94605591:+	ENSMUSG00000040785		CDS	GCTGAGGGAGGTCTCAGTTTGGCAGATGATATCTTACTGGAAGATTACCC
2370427	0.307619	12.1014	4.0284	0.000477344	0.247909	-0.0769563	ILMN_1217767	Glrx5	Glutaredoxin 5 homolog (S. cerevisiae)	AK050883 AK009158		chr12:106278864:106278913:+	ENSMUSG00000021102		3pUTR	GTATTGCTATAACCGTGATCTGTTCTTACGTTGTCTTTATTCTCTGCCGG
4390494	0.276353	6.08193	4.02676	0.000479336	0.247909	-0.0804566	ILMN_2751927	Hesx1	Homeo box gene expressed in ES cells		14	chr14:27815208:27815257:+	ENSMUSG00000040726		CDS	GCCGAGCAAAGATGAAAAGGTCCCGTAGAGAATCACAGTTTCTAATGGCG
4590102	-0.267141	8.8733	-4.01729	0.000491036	0.247909	-0.100723	ILMN_1224162	Fam117a	Family with sequence similarity 117, memberA		11	chr11:95242906:95242955:+	ENSMUSG00000038893		3pUTR	GCATGAGCAGCTCCATGCCCTCTACCCACCCCAAGGTTGGGTTGAATTAG
6480215	0.298117	7.2994	4.01355	0.00049573	0.247909	-0.108719	ILMN_2888454	Abhd14a	Abhydrolase domain containing 14A		9	chr9:106342650:106342691:-	ENSMUSG00000042210	Transcript not perfectly alignable to the genome	CDS	TCGAGAGTCACTTCAGCAGCTCCGCCACCTGCCCAACCACTCCATGGTGA
2850703	-0.337175	9.03913	-4.00888	0.000501665	0.247909	-0.118722	ILMN_1232121	Zeb2	Zinc finger E-box binding homeobox 2			chr2:44843946:44843995:-	ENSMUSG00000026872		3pUTR	CTTCCAGGAAGCTGTAGAGAGGGACAGAAGGGGCAGTTCAGCCAAGACAG
3850731	0.287572	5.98923	4.0013	0.000511427	0.247965	-0.13492	ILMN_3003607	Defb28	Defensin beta 28	BC148776 BC141496	2	chr2:152345761:152345810:+	ENSMUSG00000074679		CDS	TCAGAACCTGCTTTTATGGCTTGGGGAAATGCAGGCGCATATGCAGGGCC
1470392	0.353463	9.16581	3.99331	0.000521936	0.248374	-0.152018	ILMN_2738123	Gprin1	G protein-regulated inducer of neurite outgrowth 1			chr13:54838057:54838106:-	ENSMUSG00000069227		3pUTR	GCCCTGGTCCCTCTAGCCTCCGTTTTTGGCTACTAACTGTCACAGTATAC
510612	-0.28837	7.47305	-3.98181	0.000537429	0.248789	-0.176607	ILMN_2707400	Ilf3	Interleukin enhancer binding factor 3	AF497752 AF497751		chr9:21198159:21198208:+	ENSMUSG00000032178		CDS	GCTATCAGTCAACGATCCCCCGGACGTTCTGGACAGGCAGAAATGCCTTG
4220240	0.284586	7.13484	3.96303	0.000563711	0.248789	-0.216745	ILMN_2689473	Acadl	Acyl-Coenzyme A dehydrogenase, long-chain		1	chr1:66904010:66904059:-	ENSMUSG00000026003		CDS	CAGGAGAATCTTTTCCTCGGAGCATGACATTTTCCGGGAGAGTGTAAGGA
6380154	0.286506	8.17159	3.96116	0.000566404	0.248789	-0.220753	ILMN_2676181	Sirt2	Sirtuin 2 (silent mating type information regulation 2, homolog) 2 (S. cerevisiae)		7	chr7:29573344:29573393:+	ENSMUSG00000015149		3pUTR	GAAGCAGCCTTCCCTAACTTCTAATTATTCCCAGACAACAGGCTACCCCA
6650196	-0.280492	8.05848	-3.95518	0.000575071	0.248789	-0.233521	ILMN_2685695	Ing3	Inhibitor of growth family, member 3	AK004978	6	chr6:21900050:21900099:+	ENSMUSG00000029670		CDS	TTCCGATGGACCTACGGGACCGCTTCACGGAGATGCGCGAGATGGATCTG
4760458	0.292708	7.13987	3.95477	0.000575679	0.248789	-0.234408	ILMN_2900827	Ssbp4	Single stranded DNA binding protein 4		8	chr8:73121503:73121552:-	ENSMUSG00000070003		3pUTR	CGGCCGGCAGGGCCCCCACGAAGGACTTTTGTCATTTTCTAAACACACAT
5420747	0.289509	7.34691	3.94977	0.00058303	0.248789	-0.245077	ILMN_2829262	Ltbp4	Latent transforming growth factor beta binding protein 4		7	chr7:28090267:28090316:-	ENSMUSG00000040488		3pUTR	CAGTCTCGACTTAGGATGGACAGACACAGAGGGGTGCCTTCTATGGTGCC
2230215	-0.314688	6.69767	-3.94471	0.000590579	0.248789	-0.255894	ILMN_3133095	Slc35f2	Solute carrier family 35, member F2		9	chr9:53658746:53658795:+	ENSMUSG00000042195		CDS	TAAAGTCACGAGTGCCACTTCAGTCAACCTGGGCATCCTGACAGCTGACC
6510403	0.265459	6.62577	3.93281	0.000608702	0.252288	-0.281309	ILMN_1252464	Pcsk4	Proprotein convertase subtilisin/kexin type 4	AK003053	10	chr10:79784132:79784181:-	ENSMUSG00000020131		3pUTR	CCCAGTGGAAGAGATGTGTCCTTACTCATTTTGGAGCAGGTACAGTGGGC
1570523	0.298688	7.22086	3.9134	0.000639434	0.260818	-0.322727	ILMN_2833587	Alg8	Asparagine-linked glycosylation 8 homolog (yeast, alpha-1,3-glucosyltransferase)		7	chr7:104540518:104540569:+	ENSMUSG00000035704	* Transcript match to reverse strand | **** Check this probe manually, mismatches for transcript alignment with the genome	3pUTR	AAACTGCTGTGTCCACTGAGGGTGAACCGGGGGGTGGGTGAAAAGTGGCA
5820369	-0.372726	9.04704	-3.8925	0.000674253	0.267753	-0.367317	ILMN_2732465	Mef2c	Myocyte enhancer factor 2C			chr13:83802725:83802774:+	ENSMUSG00000005583		3pUTR	CATCCAAGCACGCTCACAAACCTGCAGGCATATCATTGGCGTATGGCACT
6040215	0.241429	10.3471	3.89074	0.000677276	0.267753	-0.371079	ILMN_2592239	Pigp	Phosphatidylinositol glycan anchor biosynthesis, class P		16	chr16:94589174:94589223:-	ENSMUSG00000022940		CDS	GCTTTCGTTCCCGAATCTTGGTTAAACTCCTTAGGCTTAACTTACTGGCC
5310341	0.263253	7.12532	3.8765	0.000702165	0.27334	-0.401433	ILMN_2706964	Wdr53	WD repeat domain 53			chr16:32256934:32256983:+	ENSMUSG00000022787		CDS	AAAGAGGGCAGCGTGCCCCACGCAGGGTGGAAACTCCAGAGCCCCAGGAG
6400017	0.268373	7.77872	3.86242	0.000727678	0.27334	-0.431451	ILMN_1242399	Hist1h2bc	Histone cluster 1, H2bc			chr13:23784083:23784132:+	ENSMUSG00000018102		3pUTR	GCTGGATGCTGTAACCTCAAGACAGTGCAAATGGGTGATACTAGCAGATT
1990364	0.292097	11.5197	3.86232	0.000727862	0.27334	-0.431663	ILMN_1251333	Gabarap	Gamma-aminobutyric acid receptor associated protein		11	chr11:69807994:69808043:+	ENSMUSG00000018567		CDS	GCCTACAGTGATGAAAGCGTCTATGGTCTGTGAAGCTGCTGTACCTGAGG
610091	0.276261	6.79099	3.85562	0.000740318	0.27334	-0.445936	ILMN_3022092	ENSMUSG00000072735	Predicted gene, ENSMUSG00000072735		14	chr14:6240604:6240618:-,chr14:6239188:6239222:-	ENSMUSG00000072735	**** Check this probe manually, mismatches for transcript alignment with the genome	5pUTR	GCCTGGGAGGAACCGAAAATCTTCAGTACTCGTCTCGCCACATGAACGTT
7000278	-0.388259	7.68656	-3.84696	0.000756715	0.27334	-0.464363	ILMN_3079236	Mdk	Midkine		2	chr2:91771898:91771947:-	ENSMUSG00000027239		5pUTR	TGACCGGCTCAGACCGGTTCTGGAGACAAAAGGGGCCTTAGCGGCCTTAG
5890487	0.420051	8.13762	3.84454	0.000761367	0.27334	-0.469518	ILMN_2792924	Gstk1	Glutathione S-transferase kappa 1		6	chr6:42200311:42200360:+	ENSMUSG00000029864		3pUTR	ATCTGATGTGGCCCTGGGAGCTGGAGCAAGAGTCCACCTTTAGCTGTGCC
2360519	-0.282734	8.7913	-3.84222	0.000765868	0.27334	-0.474476	ILMN_1220170	Tek	Endothelial-specific receptor tyrosine kinase			chr4:94541219:94541268:+	ENSMUSG00000006386		3pUTR	CTCACCTGCAGAAGCCAGTTTGTTTGGCCATGTGACAATTGTCCTGTGTT
2470441	0.388237	8.9204	3.81057	0.000829703	0.284699	-0.54182	ILMN_2946184	Hoxb7	Homeo box B7		11	chr11:96151153:96151202:+	ENSMUSG00000038721		3pUTR	CGGAAGGACATTATCTACCTGTTCTGTGGCTTTCTGGAATGTGCCTCCCC
3990563	0.277677	7.97689	3.81054	0.000829763	0.284699	-0.541881	ILMN_1216215	Nudt18	Nudix (nucleoside diphosphate linked moiety X)-type motif 18			chr14:70979973:70980022:+	ENSMUSG00000045211		3pUTR	GGAAAAGGCTGCATGTCAATCCTTCCAACCCCATAGGAATGTAGAGAGGG
6960332	0.263696	9.86309	3.80063	0.000850809	0.284699	-0.562952	ILMN_1231132	Crls1	Cardiolipin synthase 1			chr2:132692206:132692255:+	ENSMUSG00000027357	* Transcript match to reverse strand	3pUTR	GGCATTGAAGTTCACGAGTAGTCTTCCAGCCTCTCAGGTACCAAATAGTT
7380296	-0.230968	11.0101	-3.79887	0.000854598	0.284699	-0.56669	ILMN_1257333	2310022B05Rik	RIKEN cDNA 2310022B05 gene		8	chr8:127159728:127159777:-	ENSMUSG00000031983	* Transcript match to reverse strand	3pUTR	CCATTCTTCACTCCGCCCTCTCCTTTGATACATACTTTCGAAATGGTAAA
6520148	-0.267181	5.89605	-3.79683	0.00085901	0.284699	-0.571022	ILMN_2750099	Olfr24	Olfactory receptor 24		9	chr9:18559422:18559471:-	ENSMUSG00000054141		3pUTR	GCAGGAATGGTGATAGCCACACCTTTTGTCTGCATCCTGGCCTCCTATGC
7320102	0.267924	5.84816	3.79252	0.000868427	0.284699	-0.580194	ILMN_2691910	4921504E06Rik	RIKEN cDNA 4921504E06 gene			chr2:19397186:19397232:-,chr2:19384811:19384813:-	ENSMUSG00000026734	**** Check this probe manually, mismatches for transcript alignment with the genome	CDS	GGACCCCAGCAATGAGAACACACGCAGTGATCAGGTGTTTCCAGGAGTCA
7400301	-0.269435	6.52034	-3.78823	0.000877869	0.284699	-0.589292	ILMN_2491860	Ttyh2	Tweety homolog 2 (Drosophila)	AK003193		chr11:114582214:114582263:+	ENSMUSG00000034714		3pUTR	GGTTCTACAAGAGTCGGGTGGGCAAACCTCTTCTTGATCCATGTTCGCCC
2000301	0.292657	7.99877	3.78444	0.000886327	0.284699	-0.597358	ILMN_2972627	Hint3	Histidine triad nucleotide binding protein 3		10	chr10:30334519:30334525:-,chr10:30331481:30331523:-	ENSMUSG00000019791		CDS	GAAATGGTCGAGAGCATGGTGGCTGCTGGGAAAACCATGCTTGAGAGGAA
1030612	0.259356	13.6421	3.77929	0.000897925	0.284864	-0.608295	ILMN_2940017	Rps13	Ribosomal protein S13	AK088237	7	chr7:123477414:123477453:-,chr7:123477279:123477288:-	ENSMUSG00000081431	**** Check this probe manually, mismatches for transcript alignment with the genome	CDS	GTCCCAGTCGGCGCTGCCCTACCGCCGTAGCGTCCCCACGTGGCTGAAGT
6480142	-0.271772	12.0197	-3.77064	0.000917741	0.2876	-0.626659	ILMN_2697248	Tmbim6	Transmembrane BAX inhibitor motif containing 6		15	chr15:99240311:99240360:+	ENSMUSG00000023010		3pUTR	CCTAACAGGCTTTTAACACAGGTGTCCATCTCCACTCTGTCCCCGGTCTC
2000338	-0.288922	10.6682	-3.76109	0.000940121	0.288446	-0.646928	ILMN_2942276	Luzp1	Leucine zipper protein 1		4	chr4:136105097:136105146:+	ENSMUSG00000001089	* Transcript match to reverse strand	3pUTR	CAGGCAGTGGCTCAGGGCTCCTTGGGTGCATGTGTATAGTTGAAGCTGCC
3140402	0.228845	9.76693	3.75993	0.000942889	0.288446	-0.649402	ILMN_2660864	Klhl7	Kelch-like 7 (Drosophila)		5	chr5:23666215:23666264:+	ENSMUSG00000028986		3pUTR	CTCAGCAGTGTAAAAAGCACTCTATGTCCTCATTCTCTATGCGAGAGCCA
3780408	0.251903	8.75455	3.75498	0.000954737	0.288634	-0.659907	ILMN_2612738	Coq5	Coenzyme Q5 homolog, methyltransferase (yeast)		5	chr5:115734519:115734568:+	ENSMUSG00000041733		CDS	GAAGAGGATTCCTTGGGAGGTTCACTTGCCACGGTCTGTGACATCAACAG
7150753	0.241456	8.0559	3.74134	0.000988137	0.293256	-0.688835	ILMN_2878486	Llph	LLP homolog, long-term synaptic facilitation (Aplysia)	1190005P17Rik	10	chr10:119669037:119669086:+			3pUTR	TCTTAAAAAGGCCATCAGTGGATCTTACCAGTAGTACTTACTTGAAGTGT
6420215	0.225725	9.27048	3.73487	0.00100438	0.293256	-0.702554	ILMN_1235363	Gsg2	Germ cell-specific gene 2		11	chr11:72949528:72949577:-	ENSMUSG00000050107		CDS	CCTGCAACATTTCCACAGGACTGTACTGAGTTTCAGCTCTGCCACGGACC
2600128	0.262184	7.39051	3.7198	0.00104323	0.293256	-0.734484	ILMN_3076680	EG245297	Predicted gene, EG245297		12	chr12:18071875:18071924:+	ENSMUSG00000079153		3pUTR	GGATGGTTTCTTCCAAGGTTTCAAGTGTTCTGGGCTGTAGGGCTCCTTCC
2190446	0.37338	6.00461	3.71087	0.00106697	0.293256	-0.75341	ILMN_1253649	Pcdhb3	Protocadherin beta 3			chr18:37463497:37463546:+	ENSMUSG00000045498		3pUTR	GTGCACAGAAGTTGTGCCCTGTTCTGTTGTGAGCACCATGTATACAAAAG
1170255	-0.408958	9.02426	-3.70853	0.00107326	0.293256	-0.758354	ILMN_2748795	Prtg	Protogenin homolog (Gallus gallus)			chr9:72760783:72760832:+	ENSMUSG00000036030		3pUTR	CTGCAAAACCACCTTTCCCTTTGCTCCACAGCCGGCCAAGGGCTGCGCTG
270593	-0.22593	11.8338	-3.69951	0.0010979	0.293256	-0.777448	ILMN_1216689	Aplp2	Amyloid beta (A4) precursor-like protein 2			chr9:30957214:30957263:-	ENSMUSG00000031996		3pUTR	GGCCCTAGCCGTGCCTCGTCCCACTATGCACAGATTGAAACTTCACCTAC
5290204	-0.239602	7.97202	-3.69728	0.00110409	0.293256	-0.782177	ILMN_1260493	mKIAA0590	Hypothetical protein (Fragment).	Ift140		chr17:25236210:25236259:+	ENSMUSG00000024169		CDS	TGAGCTGCACTTGGTGGCTGGGGACTCTTGTTACTGTTAACTGTGCCTGG
50678	-0.253635	8.98352	-3.69362	0.00111429	0.293256	-0.789918	ILMN_2691815	G3bp2	GTPase activating protein (SH3 domain) binding protein 2			chr5:92492377:92492426:-	ENSMUSG00000029405		CDS	GCCTCCTAGTGGTACTGTTTCTTCCTCTGGAATTCCACCCCATGTTAAAG
650626	0.280795	7.49145	3.68727	0.00113222	0.293256	-0.803345	ILMN_2922728	Rwdd3	RWD domain containing 3		3	chr3:120859104:120859153:-	ENSMUSG00000028133		CDS	GGACTTGGGGAGCTCTTCTCAGAGTGTGTACTGGGGCTGGTGAAATGAGG
1240307	0.266311	5.72246	3.68538	0.00113762	0.293256	-0.807348	ILMN_2713826	Sult1c1	Sulfotransferase family, cytosolic, 1C, member 1		17	chr17:54101208:54101257:-	ENSMUSG00000023943		3pUTR	TTTTTGGTTACACTATGTGAATATTATTGATACCTACCACACAATCATGT
2810246	0.267985	8.7748	3.68488	0.00113904	0.293256	-0.808401	ILMN_2987161	Cnot3	CCR4-NOT transcription complex, subunit 3		7	chr7:3611054:3611103:+	ENSMUSG00000035632		CDS	GATGTGGTTCCAGAGGCACGAGGAGCCTAAGACCATCACAGATGAGTTTG
7330551	-0.283259	8.8581	-3.68424	0.00114088	0.293256	-0.80976	ILMN_2595478	Sall4	Sal-like 4 (Drosophila)			chr2:168575364:168575413:-	ENSMUSG00000027547		3pUTR	CCTGATATGCAAGTGATGTGGCTTGTGACCATAGCCTTGGGCAATCCTAC
1980072	-0.263386	8.09242	-3.6837	0.00114242	0.293256	-0.81089	ILMN_1213958	Sec23a	SEC23A (S. cerevisiae)			chr12:60079450:60079499:-	ENSMUSG00000020986		CDS	GAGGAAGGGCCAGACGTGCTAAGATGGTTGGACAGACAACTCATTCGACT
1030438	0.254245	5.82157	3.68306	0.00114426	0.293256	-0.812244	ILMN_1250913	9930023K05Rik	RIKEN cDNA 9930023K05 gene		19	chr19:56560979:56561028:+	ENSMUSG00000035818		3pUTR	CTCGATCTTCATGACTCTTGAGTTCTGAGCGGTTCGGGGAACAGAACCAC
2850451	-0.330523	8.34003	-3.68077	0.00115088	0.293256	-0.817097	ILMN_2965660	Apcdd1	Adenomatosis polyposis coli down-regulated 1			chr18:63112770:63112819:+	ENSMUSG00000071847		3pUTR	CTCCAAGTGAACCAATCCCCTGTGTCCTGGCTCACACTGTGGTTAGGGTG
5270671	-0.297267	8.31459	-3.68017	0.00115262	0.293256	-0.818369	ILMN_2705578	Snx30	Sorting nexin family member 30			chr4:59912450:59912499:+	ENSMUSG00000028385		3pUTR	GAGTGAGCACGCCAGCGTCCTTGTCCTTATGGGATGCCTCAGGATCTTGT
580161	0.231183	10.9199	3.67585	0.00116519	0.293549	-0.827497	ILMN_1260262	Mrpl30	Mitochondrial ribosomal protein L30		1	chr1:37954569:37954618:+	ENSMUSG00000026087		CDS	GGTGGGGACCCCCAGAACCCTCACAAACTGCACATTGTCACAAGAATAAG
7560482	-0.259684	6.34833	-3.6702	0.00118185	0.294854	-0.839436	ILMN_2714855	Senp6	SUMO/sentrin specific peptidase 6			chr9:79992266:79992315:+	ENSMUSG00000034252		3pUTR	ATCAAAGACAGTGCACCTTGACTTGTGCTAGTGAGGCGACCCTGCTCCAG
2070482	0.350154	7.9131	3.66103	0.00120939	0.296471	-0.858818	ILMN_2832675	Chrna4	Cholinergic receptor, nicotinic, alpha polypeptide 4		2	chr2:180757170:180757219:-	ENSMUSG00000027577		3pUTR	CTCAAATGTGAGTCTTGGAGACCAGTTCGGCTAGCCATCATATGTCTGGG
1190431	-0.306187	8.85145	-3.66037	0.0012114	0.296471	-0.860215	ILMN_2973288	Lama1	Laminin, alpha 1	X13459	17	chr17:68171792:68171841:+	ENSMUSG00000032796		3pUTR	TGTCGCCAGCCTCTGCCCTTGGAATCATCGCCAACGCATGGAAGAGAGCA
7650639	-0.297073	9.9912	-3.65569	0.00122572	0.297143	-0.870096	ILMN_2724226	4833439L19Rik	RIKEN cDNA 4833439L19 gene	AK004845		chr13:54652708:54652757:-	ENSMUSG00000025871		3pUTR	CCTGTTGGTCTCGAACACTCAACATATGATTGCTCGATCACTTTAGATAG
2000100	0.251207	10.5214	3.65169	0.00123807	0.297333	-0.878532	ILMN_2946817	Ndufs5	NADH dehydrogenase (ubiquinone) Fe-S protein 5	BC002163	16	chr4:123393144:123393193:-	ENSMUSG00000028648		CDS	GCACACGGGATCGGTGGGACCCGGGCGAAAAAGGAGTGCAAGATAGAGTT
4250709	-0.253636	7.08777	-3.64507	0.00125882	0.299517	-0.892514	ILMN_3123759	Gas2l1	Growth arrest-specific 2 like 1		11	chr11:4960884:4960933:-	ENSMUSG00000034201		3pUTR	TGGACACACAACCAGACCGTAAACCCTCACGCATACCGACACCTCGGGGA
1850110	0.24212	8.79792	3.63867	0.00127919	0.301573	-0.90602	ILMN_3114759	Pard6a	Par-6 (partitioning defective 6,) homolog alpha (C. elegans)		8	chr8:108227212:108227261:+	ENSMUSG00000005699		CDS	TCTGGCTGGGGGAATGGCATGCGAGGTGATGTTAGCGGATTCAGCCTCTG
4900292	0.30447	7.97863	3.63155	0.00130222	0.30421	-0.921026	ILMN_3123864	Kcnh2	Potassium voltage-gated channel, subfamily H (eag-related), member 2		5	chr5:23825735:23825784:-	ENSMUSG00000038319		3pUTR	TGGGTTCAGGGCATTACCTGACCGCTCTCCTTGGAGACCCTGGTTTGGAG
1110300	0.39111	8.35183	3.62335	0.00132926	0.307729	-0.938315	ILMN_2452383	Uros	Uroporphyrinogen III synthase			chr7:140878416:140878465:-	ENSMUSG00000030979		3pUTR	GGGTCTAGAAAGAAGGAACTGAAATCGACCATGTGGTGACTTGTGCCCAC
2260129	0.344509	7.55848	3.61102	0.00137099	0.311856	-0.964314	ILMN_1219908	Tmem8	Transmembrane protein 8 (five membrane-spanning domains)		17	chr17:26260052:26260101:+	ENSMUSG00000024180		3pUTR	AAAGCACACTTTAGCCCCTGAAAGGGGAAATGTGTATATTCTGTTGGGGG
6620544	0.26142	8.17726	3.6104	0.00137309	0.311856	-0.965602	ILMN_3107059	Espn	Espin		4	chr4:151494997:151495046:-	ENSMUSG00000028943		3pUTR	AGTGCTCTCGCAAACCCCTGCTGTCGCCTGGAAAAAAGTGCCCAAGCTGC
2370494	0.249739	10.7633	3.60739	0.00138349	0.311856	-0.971951	ILMN_1238838	Dtx3	Deltex 3 homolog (Drosophila)			chr10:126627554:126627603:-	ENSMUSG00000040415		3pUTR	GTCCTACCTTAACGGACCCTTTCTCTCCCGTGTCTGTCTTTGTCAGTCTG
5340132	-0.318762	7.08104	-3.59341	0.00143276	0.312394	-1.00138	ILMN_2432040	Zzz3	Zinc finger, ZZ domain containing 3	BC153178 BC148610		chr3:152091702:152091751:+	ENSMUSG00000039068		CDS	GAGAGTGCCAGTCAGCACACTGCCGAGGAGGAAGATGATGACCCTGATGT
730762	-0.273636	6.25158	-3.58786	0.0014528	0.312394	-1.01306	ILMN_2475867	Zbtb6	Zinc finger and BTB domain containing 6			chr2:37283711:37283760:-	ENSMUSG00000066798		3pUTR	GTACTGTCTTAAAACTAAAGGAGCACAATTCAAATTCACATGGGGCCAGC
4220086	-0.249755	7.64817	-3.58755	0.00145391	0.312394	-1.01371	ILMN_2728997	Cbx1	Chromobox homolog 1 (Drosophila HP1 beta)			chr11:96669686:96669735:+	ENSMUSG00000018666		3pUTR	GCTCAATCTTGTGCCCTAGTCTTTTAAATGGCCTCAGTTTATTAATATAG
2320400	0.281879	6.06374	3.58491	0.00146354	0.312394	-1.01926	ILMN_3145484	Ppfia3	Protein tyrosine phosphatase, receptor type, f polypeptide (PTPRF), interacting protein (liprin), alpha 3		7	chr7:52595126:52595175:-	ENSMUSG00000003863	* Transcript match to reverse strand	3pUTR	TTGATGATCCGTTTCGAATGGGAGTCAGGCGCCCTGCACCTGCGGAAAGG
2120114	-0.269595	6.46107	-3.58061	0.00147935	0.312394	-1.0283	ILMN_2471289	Trim44	Tripartite motif-containing 44			chr2:102144521:102144570:-	ENSMUSG00000027189		3pUTR	GGCTTCTGATATCTGTGAAAGCTGCCAGGCAACAAACTTCTTCTACTGGA
5340551	-0.273977	10.465	-3.58054	0.00147963	0.312394	-1.02845	ILMN_2753687	Arhgap29	Rho GTPase activating protein 29			chr3:121718953:121719002:+	ENSMUSG00000039831		3pUTR	GTCTGAATGGGATGTAAAAGGGACAGCACACACAGTAGCCTTCCGTACGT
2570427	-0.325993	7.85333	-3.58031	0.00148047	0.312394	-1.02893	ILMN_2887992	Mef2c	Myocyte enhancer factor 2C		13	chr13:83802663:83802712:+	ENSMUSG00000005583		3pUTR	GGTTTGGACAGACCCGGCAAGTGGTGACTACCGGTAATTGTAGGAACACG
2070593	0.248686	9.23595	3.5779	0.00148943	0.312394	-1.03401	ILMN_2849285	Krt10	Keratin 10		11	chr11:99246783:99246832:-	ENSMUSG00000019761		3pUTR	GAGTCTCTTCATACGGGCCACTGGACAGACGTGTGGAAAACATAAATGTC
2070270	-0.343139	7.88853	-3.57633	0.00149529	0.312394	-1.03731	ILMN_1245338	Hip1	Huntingtin interacting protein 1			chr5:135883926:135883975:-	ENSMUSG00000039959		3pUTR	GGATCCAATGGCATCTGCTGCATGCGTTCATGCAGAAGTGCCCACATACT
7320494	0.339761	7.1805	3.56894	0.00152313	0.313177	-1.05283	ILMN_2689177	Nr2e1	Nuclear receptor subfamily 2, group E, member 1		10	chr10:42281860:42281909:-	ENSMUSG00000019803		3pUTR	CCCGAGGGGGGAAATTCAGCACTGGCTTAGCATAGGATGAGTCAAACTTC
60128	0.316564	6.93953	3.56887	0.00152341	0.313177	-1.05298	ILMN_1220054	Diras1	DIRAS family, GTP-binding RAS-like 1		10	chr10:80482348:80482397:-	ENSMUSG00000043670		3pUTR	GTGGGGTCTGTGTACCGTTCTCTCGTAGACCTTGTCTTCCTGCAATAAAC
4260747	-0.309499	7.68244	-3.56384	0.00154269	0.314624	-1.06356	ILMN_2443831	Uba1	Ubiquitin-like modifier activating enzyme 1	Ube1x	X	chrX:20235581:20235630:+	ENSMUSG00000001924		CDS	TTTGCTCTTCCGTTGCCCTGTGGCTTCGGCTTGTCTCCAGAAGGAAGGCG
4120377	-0.237105	5.9406	-3.55936	0.00156004	0.315656	-1.07296	ILMN_2534497	Qrich2	Glutamine rich 2			chr11:116302724:116302773:-	ENSMUSG00000070331		CDS	AGTCTGCAGGGTAGCCAACAGGGGCTGAACATGCACATTGACGTGCCTCC
6760673	-0.30533	7.56864	-3.54729	0.00160775	0.319686	-1.0983	ILMN_3151642	Myocd	Myocardin	BSAC2A	11	chr11:64990295:64990344:-	ENSMUSG00000020542		3pUTR	CATACAGTTTGGCCAAGGCTCTCAGAGGCTTGCTGTGGCGCCAATTCAAG
5720356	0.262787	6.23102	3.54494	0.00161722	0.319686	-1.10323	ILMN_2450491	Trfr2	Transferrin receptor 2			chr5:138028324:138028373:+	ENSMUSG00000029716		CDS	AACTTTTGAAGCCAAAAGCCCTCCATGGGCCCCACGTGATTCTCCTTTCT
1300653	-0.278328	6.11577	-3.54493	0.00161728	0.319686	-1.10326	ILMN_2690755	Mtf1	Metal response element binding transcription factor 1		4	chr4:124524675:124524724:+	ENSMUSG00000028890		3pUTR	GCCTGAGTTTTGCCTGAGGCTTTGTATTATGCTGAATGTGTCCAGAGGGA
830209	0.242542	12.6746	3.53509	0.00165745	0.3203	-1.1239	ILMN_2469689	Ubl5	Ubiquitin-like 5			chr9:20449282:20449331:+			5pUTR	GGGGTTCCTCGCTCGAGCTACGAGTTGTGTCGTCGATAGGTTCGAGGATA
2120280	-0.301813	9.24332	-3.53265	0.00166755	0.3203	-1.12901	ILMN_2684986	Hnrnph1	Heterogeneous nuclear ribonucleoprotein H1	Hnrph1		chr11:50195017:50195066:+	ENSMUSG00000007850		CDS	ACGGGGGAGGCCTTCGTGCAGTTTGCTTCACAGGAAATAGCTGAAAAGGC
3930133	0.216358	8.96322	3.53124	0.00167342	0.3203	-1.13196	ILMN_2847136	Fastk	Fas-activated serine/threonine kinase		5	chr5:23947346:23947361:-,chr5:23947235:23947268:-	ENSMUSG00000028959	**** Check this probe manually, mismatches for transcript alignment with the genome	CDS	AAGACCCTGCCCAAAGGGTGGTGCTGATGCTGAGAGAACGCTGGCATTTC
2000551	-0.268802	10.4913	-3.52218	0.00171165	0.3203	-1.15095	ILMN_2630993	Ppap2b	Phosphatidic acid phosphatase type 2B			chr4:104903663:104903712:+	ENSMUSG00000028517		3pUTR	CTGCACGTTCCTGCTGCTCTCCGATCTCATCAGACAGTAGAATGTAGGGA
4780215	0.263884	5.76656	3.51909	0.00172488	0.3203	-1.15742	ILMN_2732087	Klk1b21	Kallikrein 1-related peptidase b21		7	chr7:51361144:51361145:+,chr7:51361242:51361289:+	ENSMUSG00000066516		CDS	ATGGCAAATCCCAAATGATCTCCAGTGTGGGTTCATCAAGCCCCTGCCTA
1690170	-0.230204	5.73223	-3.51429	0.00174562	0.3203	-1.16747	ILMN_2648346	Bst1	Bone marrow stromal cell antigen 1		5	chr5:44234239:44234288:+	ENSMUSG00000029082		3pUTR	CCAAGGTGGCATCTCACATAAACTTCTCAAAACTCTCAAAGCTGTGCATC
4050678	-0.243248	6.29752	-3.51392	0.00174723	0.3203	-1.16825	ILMN_2719687	Cyp4f16	Cytochrome P450, family 4, subfamily f, polypeptide 16		17	chr17:32674130:32674141:+,chr17:32677216:32677253:+	ENSMUSG00000048440		CDS	CACTTGGGCATGATCCAGAGCAATGAGGAAGGCATGCAGCTGGTTACCGA
6130431	-0.281302	8.74423	-3.50817	0.00177243	0.3203	-1.18029	ILMN_2807016	Tspan7	Tetraspanin 7	AK147306	X	chrX:10173149:10173198:+	ENSMUSG00000058254		3pUTR	GCCCCTCACTGTGGTCCAAGAATGCCACACACCTTTCCGTAGATATGCCG
4280112	0.219934	8.11492	3.50661	0.00177934	0.3203	-1.18356	ILMN_2660471	Dhcr7	7-dehydrocholesterol reductase		7	chr7:151033823:151033872:+	ENSMUSG00000058454	* Transcript match to reverse strand	3pUTR	GGCTCCATTTTTGTCTGTAGCATGTGCAGTGTTAATTGATCAGCCAAGGG
3520112	-0.244479	5.773	-3.50609	0.00178165	0.3203	-1.18465	ILMN_1238527	Btnl9	Butyrophilin-like 9		11	chr11:48982129:48982178:-	ENSMUSG00000040283		3pUTR	CATGTATGTGGCAATTCGAACATGAAATTCAATAATGGCAGTGATGTGGC
7570367	-0.244335	10.055	-3.50561	0.00178374	0.3203	-1.18564	ILMN_2730926	Lsm12	LSM12 homolog (S. cerevisiae)			chr11:102046474:102046523:-	ENSMUSG00000020922		CDS	AAGATGGCGGCACCTCCGGGCGAGTACTTCAGCGTTGGGAGCCAGGTGTC
3460612	0.237202	7.62316	3.50485	0.00178715	0.3203	-1.18724	ILMN_1235440	Trappc2	Trafficking protein particle complex 2			chrX:162887814:162887863:+	ENSMUSG00000079317		CDS	CGGTGGACAAATTTAATGAGTGGTTTGTATCAGCCTTTGTCACTGCAGGG
2000020	0.243635	6.71056	3.50248	0.00179773	0.3203	-1.1922	ILMN_1242042	Zfp398	Zinc finger protein 398		6	chr6:47817324:47817373:+	ENSMUSG00000062519		3pUTR	TCGCTCAGTAATTGTTGGGAGGTTGTGCTTTAGCCACTTGTTATGTTGCC
450397	-0.27195	7.72039	-3.49962	0.00181055	0.3203	-1.19818	ILMN_1217235	Fam114a1	Family with sequence similarity 114, member A1		5	chr5:65433019:65433068:+			3pUTR	TTGTGTGACTGTGTTTTGTTTTTTCAGCTGTATGTCTCCTGAAACAACCA
3120035	0.313023	5.98159	3.49808	0.00181753	0.3203	-1.20141	ILMN_3006459	Serpinb9e	Serine (or cysteine) peptidase inhibitor, clade B, member 9e		13	chr13:33352032:33352081:+	ENSMUSG00000062342		3pUTR	TTGGCAACTCTACCACTTCTACTGCTCTGTGAGAATGGACAAGTGGGTGG
7050440	0.232281	10.1028	3.49598	0.00182702	0.3203	-1.20579	ILMN_1250665	St5	Suppression of tumorigenicity 5		7	chr7:116667612:116667661:-	ENSMUSG00000031024	* Transcript match to reverse strand	3pUTR	CCCCTATCTGCCAAGCCTCTTGTTTCTGAAAGGCAAGGATCACTTCGCCC
5420451	0.247406	8.77232	3.49483	0.00183228	0.3203	-1.20821	ILMN_2716195	Hist1h2bh	Histone cluster 1, H2bh		13	chr13:23635157:23635206:-	ENSMUSG00000064168		3pUTR	AAGTCCGCTCCTGCCCCGAAGAAGGGCTCCAAGAAGGCCCTGACCAAGGC
580609	0.314325	8.17259	3.48846	0.00186149	0.321176	-1.22151	ILMN_2947568	Gadd45a	Growth arrest and DNA-damage-inducible 45 alpha		6	chr6:66985526:66985575:-	ENSMUSG00000036390		3pUTR	CCCCACGCTGATGCAAGGATTACAGAAACTGATGTCAAGGGGCCGAGTTC
1400746	0.289246	8.00856	3.4869	0.00186875	0.321176	-1.22478	ILMN_2748897	Ly6h	Lymphocyte antigen 6 complex, locus H			chr15:75395640:75395689:-	ENSMUSG00000022577		CDS	GGGGTTCATTAACTCTGGGATCTTAAAAGTCGACGTGGACTGCTGCGAGA
4060154	-0.219486	10.3361	-3.4856	0.00187478	0.321176	-1.22749	ILMN_1228287	Calu	Calumenin			chr6:29326206:29326255:+	ENSMUSG00000029767		3pUTR	GAACATCACTGCCTTCCAGGCCCTCAACTGTATTGTTAAGGAGACCAGAG
990438	0.309258	11.186	3.47661	0.00191718	0.326264	-1.24628	ILMN_2915232	Cotl1	Coactosin-like 1 (Dictyostelium)		8	chr8:122333250:122333299:-	ENSMUSG00000031827	* Transcript match to reverse strand	3pUTR	GGCTTTGTTTGCTTTTGAAGACAGCTGAGGCGGGCTTGGCTCCTCGAGAG
4640470	-0.231015	5.9383	-3.46547	0.00197095	0.3324	-1.26953	ILMN_2695427	BC008163	hypothetical protein LOC230789	Fam76a	4	chr4:132459813:132459824:-,chr4:132457982:132458019:-	ENSMUSG00000028878		CDS	AAAGAGAAGAAGATCACGGAGCTGAAGGCTGATTTTCAGTACCAGGAGTC
1170554	-0.286843	8.92908	-3.46381	0.00197911	0.3324	-1.273	ILMN_2879858	Prkx	Protein kinase, X-linked		X	chrX:75007449:75007498:-	ENSMUSG00000035725	* Transcript match to reverse strand	3pUTR	CAAATCCCAGCATCAACCTGGTGGCTCACAACTATCTGTAATGGGATCCG
940072	0.238423	9.91391	3.44873	0.00205458	0.342294	-1.30445	ILMN_2798255	Pigp	Phosphatidylinositol glycan anchor biosynthesis, class P		16	chr16:94586326:94586375:-	ENSMUSG00000022940	Transcript not perfectly alignable to the genome | **** Check this probe manually, mismatches for transcript alignment with the genome	3pUTR	GCAGAGGAAAAACTACCAAGAGGATGCCATCCCAGCATTGAGAGATGTCC
4220440	0.25561	5.9617	3.4444	0.00207672	0.342294	-1.31346	ILMN_2530415	Gm1604	hypothetical protein LOC381059	Gm1604A		chr17:8289968:8289994:-,chr17:8239518:8239540:-	ENSMUSG00000052126		CDS	CCCACCCCAGAAGATACCACAGAAGAAGGCAAAGGAGACACAACCTCCTC
5290056	0.321516	7.92449	3.44416	0.00207798	0.342294	-1.31397	ILMN_1213024	Neurog2	Neurogenin 2		3	chr3:127337783:127337832:+	ENSMUSG00000027967		3pUTR	CGTGTGAATCTCTCAGAGGGAATGCAACTGGTCCCTGTGATCTTTTCACC
10674	-0.247764	11.556	-3.43955	0.00210185	0.344021	-1.32357	ILMN_2628258	Syvn1	Synovial apoptosis inhibitor 1, synoviolin	BC032931	19	chr19:6053573:6053622:+	ENSMUSG00000024807		3pUTR	CCTAGCTGCTGCTTCCTTCTTTTGGTTTTGTGTTACAGGAGTTTCTGGAG
7200050	0.316366	8.11098	3.43489	0.00212629	0.345818	-1.33328	ILMN_2608043	Hes6	Hairy and enhancer of split 6 (Drosophila)		1	chr1:93309494:93309543:-	ENSMUSG00000067071		CDS	TGGTGGAGAAGAAGCGACGCGCACGGATCAACGAGAGTCTTCAGGAGCTG
4860328	0.263006	6.27413	3.4266	0.00217036	0.350765	-1.35052	ILMN_2707645	Rhbg	Rhesus blood group-associated B glycoprotein		3	chr3:88047064:88047113:-	ENSMUSG00000001417		3pUTR	GTCACCCAAGCCAGCTCCACTCTGGGTGGGAAGCTGGGTGATAAACAATG
4390392	0.22034	6.32012	3.41774	0.00221851	0.351003	-1.36896	ILMN_2752431	Itpka	Inositol 1,4,5-trisphosphate 3-kinase A			chr2:119576734:119576783:+	ENSMUSG00000027296		3pUTR	CCGGGTGCCATCCACTAAGGGGGTGTAGTACATCAGGAGTTGCCTACCAC
3290259	-0.21035	8.98045	-3.41634	0.00222621	0.351003	-1.37187	ILMN_1223168	Cdc23	CDC23 (cell division cycle 23, yeast, homolog)			chr18:34790658:34790707:-			3pUTR	ACGCTGACGTTAGCCTGCAGCACACTTCATACTGAGCTCATCCCTCAACT
290328	0.243996	8.1599	3.40465	0.00229151	0.351003	-1.39616	ILMN_2923607	Phlda3	Pleckstrin homology-like domain, family A, member 3		1	chr1:137665353:137665402:+	ENSMUSG00000041801		3pUTR	CCCAAAGAAGGGCTGGCTGTTCTTCATGGCGTGCTAAGCCAGTGCCTCAG
6840523	0.244348	9.06988	3.40355	0.00229777	0.351003	-1.39845	ILMN_2670415	Snupn	Snurportin 1		9	chr9:56830834:56830883:+	ENSMUSG00000055334		3pUTR	GACCTTATTTCAGAGCATTCTTTCCAAACCCAGGTTGCCCCCTGTCTGGA
520039	0.268523	6.79133	3.4035	0.00229808	0.351003	-1.39856	ILMN_1229936	Flcn	Folliculin		11	chr11:59607641:59607690:-	ENSMUSG00000032633		CDS	GGCCCACTATCCTGAATAAGATTGAAGCAGCTCTGACCAACCAGAACCTG
610020	-0.256066	7.60385	-3.39836	0.00232746	0.351003	-1.40923	ILMN_3138674	Aebp2	AE binding protein 2		6	chr6:140590866:140590879:+,chr6:140592469:140592504:+	ENSMUSG00000030232		CDS	ACGGCGCTCATTACCGCGGCCACACGATTTCTTCGATGCACAAACACTGG
3190445	0.323096	6.41343	3.39523	0.0023455	0.351003	-1.41572	ILMN_2634670	Mep1b	Meprin 1 beta			chr18:21247890:21247939:+	ENSMUSG00000024313		CDS	AAGTTCGGGGGATAGTGCTGACTGGCAGCGGGTTTCACAGGTTCTCAGTG
5870047	-0.290694	6.85574	-3.39263	0.00236062	0.351003	-1.42112	ILMN_2783500	Plekhg3	Pleckstrin homology domain containing, family G (with RhoGef domain) member 3	mKIAA0599	12	chr12:77679706:77679755:+	ENSMUSG00000052609		3pUTR	TTACTGGCTGGCCACTGCCTGGCTGAGAACCCAAGGGAGAGACCTAGGAA
3120767	0.25001	9.34586	3.3922	0.00236313	0.351003	-1.42201	ILMN_1250771	Ncrna00117	Non-protein coding RNA 117	2010316F05Rik	11	chr11:29413402:29413451:-	ENSMUSG00000032673		CDS	GGCTGTGCCACACCTTTGTCACTCTTCTGCGATGATGGAGATGTTAAATT
630544	0.240693	6.955	3.39211	0.00236368	0.351003	-1.4222	ILMN_2678366	Psd2	Pleckstrin and Sec7 domain containing 2			chr18:36173787:36173836:+	ENSMUSG00000024347		3pUTR	CGAGCCAATCTTGCCTATTGTTTGGCCAACGGTTTGCAGTCTTGGGTGAC
150148	0.232901	9.28086	3.38939	0.00237961	0.351003	-1.42784	ILMN_2719202	Hist1h2bf	Histone cluster 1, H2bf	BC160307	13	chr13:23665996:23666045:-	ENSMUSG00000069268	* Transcript match to reverse strand	3pUTR	TAAGTCCGCTCCCGCCCCGAAGAAGGGCTCCAAGAAGGCCGTGACCAAGG
4810280	-0.21877	6.12651	-3.38891	0.00238241	0.351003	-1.42883	ILMN_2905465	Cerkl	Ceramide kinase-like	BC153071 BC146453 BC046474	2	chr2:79173692:79173741:-	ENSMUSG00000075256		CDS	ACAGCCCACAGGAGGAGGGTGGAAACCATACAACTGCTTCAGAACACGGG
2260255	0.24017	7.10008	3.38886	0.00238273	0.351003	-1.42894	ILMN_2989204	Gm266	Gene model 266, (NCBI)		12	chr12:112723490:112723539:-	ENSMUSG00000010529		CDS	GCCCGTTCCTGGAAATCACGACCAAGAGCAAAACGATGGTGGACCGCGTG
3890762	0.2502	9.01803	3.38813	0.00238703	0.351003	-1.43046	ILMN_2967750	Fam123a	Family with sequence similarity 123, member A		14	chr14:60999544:60999593:+	ENSMUSG00000021986	* Transcript match to reverse strand	3pUTR	GAGGGCCTTGCGGAGTCACTGAACAACAGGATTCTTGCCTTTCTTTCCAG
5090446	-0.244489	7.60144	-3.38532	0.00240363	0.351003	-1.43628	ILMN_2689307	Spnb2	Spectrin beta 2			chr11:30007862:30007911:-	ENSMUSG00000020315		3pUTR	CTCCCTTGCTCATTTGCCATATTTAGATGTCTTAGTGGAGTCAGAGCCCT
1240564	-0.239214	11.5521	-3.3829	0.00241806	0.351003	-1.44131	ILMN_2724868	Appbp2	Amyloid beta precursor protein (cytoplasmic tail) binding protein 2			chr11:85004991:85005040:-	ENSMUSG00000018481		3pUTR	AGTCCACCCAAGACCCTATTTCGGGTAGTCCTGTATTGCAGTTCCTGTAG
6130288	-0.303479	7.66369	-3.3797	0.00243721	0.351003	-1.44793	ILMN_2752010	Mcm4	Minichromosome maintenance deficient 4 homolog (S. cerevisiae)		16	chr16:15637291:15637340:-	ENSMUSG00000022673		5pUTR	TACGAGAGGTCCCGGAGCGGGACAACTGAGAGCCAGATTTCTTTTGTCGC
4880187	0.419272	10.6318	3.37737	0.00245132	0.351003	-1.45278	ILMN_1246153	Erdr1	Erythroid differentiation regulator 1					Matching region of transcript not alignable to the genome	Transcriptomic?	GTGGGCGTGAATGGAAAGTCTAACCCGTGTTTCTCTGTTCAGCGTCCGCC
3390504	0.230657	6.86136	3.37734	0.00245148	0.351003	-1.45283	ILMN_1248891	Crtc3	CREB regulated transcription coactivator 3		7	chr7:87733347:87733396:-	ENSMUSG00000030527		3pUTR	TCATCCAGTGCATCCAGCATGGCTGATCACACCAAGCCCCAGGAGTGTGG
7210446	-0.230166	7.11206	-3.37626	0.00245801	0.351003	-1.45507	ILMN_3084160	Cxx1b	CAAX box 1 homolog B (human)		X	chrX:50973521:50973570:-	ENSMUSG00000067924	**** Check this probe manually, mismatches for transcript alignment with the genome	5pUTR	ATCCAGCAAAGCACAGCTGACCCCATCAAGAGTCCGGAGAGCCTCCAGCC
6580735	-0.288945	7.05435	-3.37419	0.00247059	0.351003	-1.45936	ILMN_1220313	Gtpbp1	GTP binding protein 1			chr15:79524628:79524677:+	ENSMUSG00000042535		CDS	CTTCGGCAGATGTGGGAGAGGATGGACGAGGGATGCGGAGAGACCATATA
990327	0.252781	7.6057	3.37391	0.00247233	0.351003	-1.45995	ILMN_2850309	Pth1r	Parathyroid hormone 1 receptor		9	chr9:110624980:110625029:-	ENSMUSG00000032492		CDS	ACACGAGTGTGACCAATGTGGGCCCCCGTGCAGGACTCAGCCTTCCCCTT
6040634	0.219763	8.8154	3.36655	0.00251758	0.355214	-1.47518	ILMN_2652511	Hist1h2bj	Histone cluster 1, H2bj		13	chr13:22135242:22135291:+	ENSMUSG00000069300	* Transcript match to reverse strand	CDS	AGTGCACCCCGACACCGGTATCTCCTCCAAGGCCATGGGCATCATGAACT
2710110	-0.213883	5.87416	-3.36462	0.00252964	0.355214	-1.47919	ILMN_2847787	Emr1	EGF-like module containing, mucin-like, hormone receptor-like sequence 1		17	chr17:57622700:57622749:+	ENSMUSG00000004730		3pUTR	CCAAACTCCAGGAGTTTCATGCACCAAGGAGAAACACAGGATATCTACCC
5670739	-0.223065	10.092	-3.35931	0.00256294	0.355752	-1.49017	ILMN_1246173	Msx1	Homeobox, msh-like 1			chr5:38212320:38212369:-	ENSMUSG00000048450	* Transcript match to reverse strand	3pUTR	GCTACACACTTCCTCCTGGTTGTCGCTTCCTAAACCTTCCTCATCTGACC
2810647	0.214803	5.97269	3.35742	0.00257491	0.355752	-1.49409	ILMN_1215073	Afap1	Actin filament associated protein 1			chr5:36304410:36304459:+	ENSMUSG00000029094		CDS	TACAGTGGCTGTAGCGGGCCCGTGGATCCGGAATGTTCTCCACCACCCAG
2260594	0.239944	5.86805	3.35741	0.002575	0.355752	-1.49412	ILMN_2690584	Olfr1403	Olfactory receptor 1403		1	chr1:175200896:175200945:+	ENSMUSG00000049605		CDS	GTTAACTTTATCATCAGCTCACTGGTTATTGTGGTACCCATGGGCTTGGT
5130725	0.236113	5.68417	3.34754	0.00263836	0.362556	-1.51452	ILMN_1259416	Gk2	Glycerol kinase 2		5	chr5:97884314:97884363:-	ENSMUSG00000050553		CDS	GAGCAAGATGTGTCTCAACTGCTGAAGAGTAATTTGAACCACGGACTTGC
6660400	-0.264922	6.24509	-3.33681	0.00270902	0.366757	-1.53671	ILMN_2437900	Parg	Poly (ADP-ribose) glycohydrolase			chr14:33110576:33110625:+	ENSMUSG00000021911		3pUTR	ACCTATAATCGATGTCTGTGAGGCTAATCTGGAAACCAAAGCCAGTCTTA
6450133	-0.256794	7.04717	-3.33612	0.00271358	0.366757	-1.53812	ILMN_1255063	Ece1	Endothelin converting enzyme 1			chr4:137517592:137517641:+	ENSMUSG00000057530		CDS	AGCAGACGCTGCCCACCCTGGGTCTCACCAGCAACCAGCTCTTCTTCCTA
6840577	-0.198387	6.50789	-3.33584	0.00271543	0.366757	-1.53869	ILMN_2662536	Efna5	Ephrin A5		17	chr17:62956698:62956747:-	ENSMUSG00000048915		CDS	CCCAGCCGCCTTTTGGCAATCCTACTGTTCCTCCTGGCGATGCTTTTGAC
5260523	0.219056	8.78626	3.33203	0.00274104	0.366757	-1.54658	ILMN_1221983	1810030N24Rik	RIKEN cDNA 1810030N24 gene			chr4:34715988:34716037:-	ENSMUSG00000028295		3pUTR	CCATTTGCATGGAGTTTCTAACGTTTTAGAGTGGATTGTGCCTTTGCAGC
4540184	0.299845	6.09423	3.329	0.00276152	0.366757	-1.55282	ILMN_2901576	B430211C08Rik	RIKEN cDNA B430211C08 gene		7	chr7:15147120:15147169:-	ENSMUSG00000041596		3pUTR	CTTCCTGGCAATTTTGGTGAGATGATGGTCAGAGGAAGAAGGTCCAAGGT
2760619	0.221155	10.118	3.32599	0.00278206	0.366757	-1.55904	ILMN_1230082	Vps16	Vacuolar protein sorting 16 (yeast)		2	chr2:130269055:130269104:+	ENSMUSG00000027411		CDS	ACAGCATAACAAACATGAGGCCAAGAAGTATGCTTCCCGTGTGGGCCCTG
7650044	-0.220108	7.13686	-3.32422	0.00279418	0.366757	-1.56269	ILMN_2729953	Ppm1b	Protein phosphatase 1B, magnesium dependent, beta isoform			chr17:85357690:85357734:+,chr17:85393020:85393024:+	ENSMUSG00000061130		5pUTR	GCGGCGGGCGAGCCCGCGAGACCTCCCTTTCTACCTTCGCCCCAGATTCA
1110020	-0.298654	7.78609	-3.31865	0.0028327	0.366757	-1.57418	ILMN_2952779	Cxx1b	CAAX box 1 homolog B (human)		X	chrX:50973204:50973253:-	ENSMUSG00000067924		CDS	CGGGCCCTGCAGTGGGTGATCCCCTACATCAAGATCGACAGCCCCCTGCT
6940278	-0.23452	9.9145	-3.31755	0.0028404	0.366757	-1.57646	ILMN_2989955	Bmp1	Bone morphogenetic protein 1	mKIAA4159 BC003925	14	chr14:70874367:70874416:-	ENSMUSG00000022098	* Transcript match to reverse strand	3pUTR	CATCAGCCACACCAGGGCACCCCAGCCAATAAACAGAAAGTGTTACAGCC
5870064	-0.239362	7.00051	-3.31581	0.00285254	0.366757	-1.58004	ILMN_3072839	Usp38	Ubiquitin specific peptidase 38		8	chr8:83519581:83519627:-,chr8:83517286:83517288:-	ENSMUSG00000038250	**** Check this probe manually, mismatches for transcript alignment with the genome	CDS	ACTCCGGATTCCCAGATCTCTATGAGCCTATTCTGGAGGCAGTAAAGGAC
3400026	-0.301342	7.50429	-3.31524	0.0028565	0.366757	-1.5812	ILMN_2606990	Asph	Aspartate-beta-hydroxylase			chr4:9531697:9531746:-	ENSMUSG00000028207		CDS	CACAGCCGGAGGTTGAGGACTTCCTCACAGTGACCGACAGTGATGACAGA
4830411	0.225787	7.70673	3.31343	0.00286926	0.366757	-1.58494	ILMN_1221424	Ttll5	Tubulin tyrosine ligase-like family, member 5	mKIAA0998		chr12:87394545:87394594:+	ENSMUSG00000012609	* Transcript match to reverse strand	3pUTR	CCCAACATCAACCACCAAACTTGATCTTCCCTTTCCCGAGAGTGTGGGGG
7610722	-0.257021	11.1637	-3.31136	0.00288388	0.366757	-1.58921	ILMN_2734848	Brd2	Bromodomain containing 2		17	chr17:34250712:34250761:-	ENSMUSG00000024335		CDS	AACAACTGGCTGCCCTGTCCCAGGGCCCAATATCTAAGCCCAAGCGGAAG
1570102	0.282552	11.1126	3.31081	0.00288777	0.366757	-1.59034	ILMN_2705777	Gstm5	Glutathione S-transferase, mu 5		3	chr3:107700904:107700953:+	ENSMUSG00000004032		CDS	ACTTGGAACAGCTACCTGCACAGCTGAAACAATTCTCATTGTTCCTGGGG
6580685	-0.273779	9.52019	-3.31051	0.00288992	0.366757	-1.59096	ILMN_2647627	Ppp1cb	Protein phosphatase 1, catalytic subunit, beta isoform			chr5:32789971:32790020:+	ENSMUSG00000014956		CDS	GCTAAACGACAGTTGGTAACCTTATTTTCTGCCCCAAATTACTGTGGCGA
6660553	-0.364071	7.6816	-3.30947	0.00289729	0.366757	-1.5931	ILMN_2719131	2610101N10Rik	RIKEN cDNA 2610101N10 gene		9	chr9:95391526:95391575:-	ENSMUSG00000032407		CDS	CCTGGCTCACATGATGTAGGAGATCCCAGCACTACAAATTTATACCTTGG
450324	-0.299524	7.39106	-3.30447	0.00293307	0.369466	-1.6034	ILMN_2676056	Aqr	Aquarius		2	chr2:113929759:113929808:-	ENSMUSG00000040383		CDS	CCCCAGATGGCGAACTTTGTGTACAACATGTATATGCATCTGATACAGAC
270215	0.258484	5.67865	3.29772	0.00298208	0.373024	-1.6173	ILMN_2766433	Olfr57	Olfactory receptor 57		10	chr10:78498133:78498182:+	ENSMUSG00000060205		CDS	TATGGTAATTTACATTACAGCTATGCTACTGGCTGTTGGCCCCTTCTCTG
1010129	-0.215899	5.73798	-3.29659	0.00299035	0.373024	-1.61963	ILMN_2723173	E330026B02Rik	RIKEN cDNA E330026B02 gene		9	chr9:105676643:105676692:-	ENSMUSG00000043719		CDS	CCGCGGAGAAAAAACTGACCGTGCATAACTTCGACGAGCTAAAAAAGGTG
630091	0.253402	7.17072	3.28532	0.00307416	0.37438	-1.64282	ILMN_1225192	Nfkbid	Nuclear factor of kappa light polypeptide gene enhancer in B-cells inhibitor, delta	AY078069	7	chr7:31213668:31213717:+	ENSMUSG00000036931		3pUTR	CATTTAGAACCCAATGTCTCTGACGCTAGCATTCCCCGTGATTGTTCCCC
430240	-0.269259	8.43692	-3.28517	0.00307529	0.37438	-1.64313	ILMN_2869524	2010305A19Rik	RIKEN cDNA 2010305A19 gene		4	chr4:108013236:108013285:+			3pUTR	TTGGTCTTAGATTTGGAGACAGAGACGGGTGATCTCTTGAGTTGGAGGCC
70386	-0.240821	9.4287	-3.28165	0.00310191	0.37438	-1.65036	ILMN_1220726	Satb1	Special AT-rich sequence binding protein 1	AK088204		chr17:51878808:51878857:-	ENSMUSG00000023927	* Transcript match to reverse strand	3pUTR	CTTTAGTAATTCTTCTGTAACCCGCCACACTAGTCTTTGGAAACTGGCCC
240546	-0.244152	8.65405	-3.27791	0.00313046	0.37438	-1.65804	ILMN_1231651	Lancl2	LanC (bacterial lantibiotic synthetase component C)-like 2			chr6:57688296:57688345:+	ENSMUSG00000062190		3pUTR	GCTCAGGAAGGCACAATTGACACCTCCTCCCTCTGTGTGTCTTGTGGTCA
7510687	-0.207727	6.71545	-3.27478	0.00315457	0.37438	-1.66448	ILMN_1248822	Dab1	Disabled homolog 1 (Drosophila)			chr4:104352702:104352751:+	ENSMUSG00000028519		CDS	CCCGTGTACCAGGTAATTTCTGAACCACGTCAGGGTTTTGCATGCAGCTG
1070646	0.229207	8.61748	3.27442	0.00315735	0.37438	-1.66522	ILMN_2771712	Ankfy1	Ankyrin repeat and FYVE domain containing 1			chr11:72584430:72584479:+			3pUTR	ACTGACTTGCCAGTTTGGCAGCTGTGTGGAACTGGGCGTTCCATGATATC
7050278	-0.223555	10.5843	-3.27295	0.00316869	0.37438	-1.66822	ILMN_2740053	Prpf3	PRP3 pre-mRNA processing factor 3 homolog (yeast)		3	chr3:95634580:95634629:-	ENSMUSG00000015748		3pUTR	CAGGGCAAAAAGACTACCAAGTTCACCCAGTCAGCCTGGTGCTACCCTCC
5570497	0.287995	8.35203	3.26502	0.00323081	0.37438	-1.68451	ILMN_2808336	Aes	Amino-terminal enhancer of split			chr10:81028778:81028827:+	ENSMUSG00000054452		3pUTR	CCCCCAGCTCCGGTTCCCTCAACCACAAAAGAAGGGGACAGAGAGAAAGC
6520020	0.2265	5.85936	3.2647	0.00323338	0.37438	-1.68517	ILMN_2662020	Fbxl5	F-box and leucine-rich repeat protein 5		5	chr5:44147309:44147358:-			3pUTR	AACTTCGTGCATTAGTTTTGTGAGTTTACTAAGTCTTCTGAGCTTCTCCC
2750243	-0.215646	6.50975	-3.2644	0.00323577	0.37438	-1.68579	ILMN_2639925	Narg1	NMDA receptor-regulated gene 1			chr3:51220198:51220247:+	ENSMUSG00000063273		5pUTR	ACTGAGCGAGCCGGGCGGTGGCGGGAGCCGCGGGAGGAGCCGGAACCATG
380324	-0.210547	10.2323	-3.26256	0.00325036	0.37438	-1.68956	ILMN_2732482	Rbm45	RNA binding motif protein 45			chr2:76221655:76221704:+	ENSMUSG00000042369		3pUTR	CATTGCTTATCTGGGATCGCTGACATGTATTTTTGTCTGACCTTAATGGA
3520689	-0.338042	8.39111	-3.26157	0.00325824	0.37438	-1.6916	ILMN_2729447	9030612M13Rik	RIKEN cDNA 9030612M13 gene			chr17:32910324:32910373:-	ENSMUSG00000024298		3pUTR	GAGCATCTTCTGCTCCTTCCAAAGGACATTGAGTTGGCCTTTAAGAGCAT
1580709	-0.293593	5.88599	-3.25843	0.00328336	0.37438	-1.69804	ILMN_1239050	Defb20	Defensin beta 20			chr2:152305338:152305387:+	ENSMUSG00000049560		3pUTR	CACTTGTTCACGAAGGCCGTTGTCCCCTGCAGCCCCATGGAATCCAGTGG
2350445	0.206309	9.82705	3.25806	0.00328628	0.37438	-1.69878	ILMN_2472444	TRAF4	Mus musculus TNF receptor associated factor 4 (traf4) mRNA, complete cds.	BC156638 Traf4	11	chr11:77973436:77973485:-	ENSMUSG00000017386		CDS	ACTACGTGCGGGATGATGCGGTTTTCATCCGTGCCTCTGTCGAACTGCCC
3390735	-0.230361	12.2251	-3.25725	0.00329285	0.37438	-1.70046	ILMN_1237993	Nasp	Nuclear autoantigenic sperm protein (histone-binding)			chr4:116291484:116291533:-	ENSMUSG00000028693		CDS	CTGGTGATGGGTGACATTCCAGCAGCTGTTAATGCATTCCAGGAAGCAGC
6100180	-0.21872	8.67156	-3.25604	0.00330262	0.37438	-1.70294	ILMN_2482555	Ubqln1	Ubiquilin 1		13	chr13:58293467:58293516:-	ENSMUSG00000005312		CDS	TATTCCTGGGGGCTATAATGCCTTACGGCGCATGTACACCGATATCCAGG
1170762	-0.294908	10.5164	-3.25597	0.00330319	0.37438	-1.70309	ILMN_2617499	Dek	DEK oncogene (DNA binding)		13	chr13:47194728:47194777:-	ENSMUSG00000021377		CDS	AGGCGTGAACAGCGAACTCGTGAAGAGGATCTTGAACTTCTTAATGCATC
2230201	0.234458	6.61058	3.25532	0.00330842	0.37438	-1.70441	ILMN_1242767	Dok1	Docking protein 1		6	chr6:82982548:82982597:-	ENSMUSG00000068335		CDS	CGGAGAACCAACCTAAGTTTTCTGCCTTGGAGATGCTGGAGAATTCGCTG
4070037	-0.32253	7.77774	-3.2553	0.00330854	0.37438	-1.70444	ILMN_2709681	Hdlbp	High density lipoprotein (HDL) binding protein		1	chr1:95375306:95375355:-			5pUTR	GTTCCTGTTTCGCCACAGTTCCTACCTTATGAGCTTGGATTCCTCACGCT
6590228	0.26476	6.3607	3.254	0.00331907	0.37438	-1.70711	ILMN_2730266	Cd44	CD44 antigen			chr2:102679560:102679609:-	ENSMUSG00000005087		CDS	AGCTACCCAGCAGGAGACGTGGTTTCAGAACGGATGGCAGGGGAAGAACC
4060220	-0.29686	5.8736	-3.25328	0.00332493	0.37438	-1.70859	ILMN_2594846	C9	Complement component 9		15	chr15:6439866:6439915:+	ENSMUSG00000022149		CDS	AATATGGATTTACGTATTCCTCTACAAGACGACTTAAAGGATGCATCAGT
7570132	0.323732	6.02873	3.25149	0.00333952	0.37438	-1.71226	ILMN_2420817	Xlr3b	X-linked lymphocyte-regulated 3B	BC057003 AK146398	X	chrX:70447905:70447954:+	ENSMUSG00000073125	**** Check this probe manually, mismatches for transcript alignment with the genome	3pUTR	GAATTCATCAAACCTCCCGAGTAAGAAAGATGTGAGTAACGTGGCTTGAA
5080594	-0.211845	10.1264	-3.25056	0.00334713	0.37438	-1.71417	ILMN_2879486	Mtap	Methylthioadenosine phosphorylase		4	chr4:88826627:88826676:+	ENSMUSG00000062937		3pUTR	CCACTGCGGGGTGGGCATCCGTTTTGTTGCCTTTAGAAAATGCTGCTCTC
6900377	-0.265705	8.55328	-3.24847	0.00336429	0.37438	-1.71845	ILMN_2505307	Yme1l1	YME1-like 1 (S. cerevisiae)		2	chr2:23018115:23018164:+	ENSMUSG00000026775		CDS	ACAAAAGAGTTTCTTCCTGTTGGCATACATCTCATATTTCGGCACAGTCC
3310546	-0.226114	7.19348	-3.24833	0.00336544	0.37438	-1.71874	ILMN_1249829	Mybl2	Myeloblastosis oncogene-like 2		2	chr2:162909812:162909861:+			3pUTR	GGCCCATAGCTGGTGATCAGTCTCAAACTTGAAAAGGGAGATGCTGAGCC
580577	-0.217868	5.78852	-3.24641	0.00338121	0.374438	-1.72266	ILMN_2741123	Snap25	Synaptosomal-associated protein 25			chr2:136607808:136607855:+	ENSMUSG00000027273		3pUTR	GGTTTGTCGAATGCTTTTGAAAGCTCTGTTTTCCAGACAATACTCTTGTG
7610564	0.248313	10.2197	3.24474	0.0033951	0.374438	-1.7261	ILMN_2686898	Aaas	Achalasia, adrenocortical insufficiency, alacrimia		15	chr15:102168864:102168913:-	ENSMUSG00000036678	* Transcript match to reverse strand	CDS	CCACATACCTCTGTACTTTGTCAATGCTCAGTTTCCACGCTTTAGCCCAG
6980056	0.244082	8.38033	3.24186	0.00341905	0.374907	-1.73199	ILMN_1236246	Zcchc7	Zinc finger, CCHC domain containing 7	D4Wsu132e	4	chr4:44944387:44944436:+	ENSMUSG00000035649		3pUTR	ACCTGTTAATGAGACGCTGGGATTGAATGCTGAGTTCCGGCCATGCCTGG
5260451	0.215963	8.31691	3.24073	0.00342853	0.374907	-1.73431	ILMN_2683222	Srd5a3	Steroid 5 alpha-reductase 3	Srd5a2l AK085748	5	chr5:76583888:76583937:+	ENSMUSG00000029233	* Transcript match to reverse strand	3pUTR	GCGGGAATGTTTGACGGTCCTTGTTCTACTTCAGAGCCAGCCGAGCAGTG
2690307	-0.301909	7.05606	-3.23602	0.00346816	0.375134	-1.74395	ILMN_2939071	Casp3	Caspase 3		8	chr8:47723346:47723395:+	ENSMUSG00000031628		CDS	CGCGCACAAGCTAGAATTTATGCACATTCTCACTCGCGTTAACAGGAAGG
2470463	0.199729	5.60293	3.23554	0.00347221	0.375134	-1.74492	ILMN_1255012	Olfr178	Olfactory receptor 178		16	chr16:58889090:58889139:-	ENSMUSG00000044029		3pUTR	AGTTATGAAGATCTATACCATTTTTAAAAGGTCTTCAGCTTCTGCAGCTC
5910097	-0.269618	6.89805	-3.23528	0.00347441	0.375134	-1.74546	ILMN_2685903	Rufy2	RUN and FYVE domain-containing 2	AF484555 AK083205		chr10:62463019:62463068:+	ENSMUSG00000020070		CDS	GCATGAGATGGAGCTGGCCATGAAGCTGTTGGAGAAAGACATTCACGAGA
4850739	-0.256382	6.00453	-3.23277	0.00349579	0.375863	-1.7506	ILMN_1220520	Acsm5	Acyl-CoA synthetase medium-chain family member 5	C730027J19Rik		chr7:126686596:126686645:+	ENSMUSG00000030972		3pUTR	GACAAATCGGCACAGCCTTAGGGCATCCTTGGTCTCATTATGCCAGTGGG
540170	0.254383	6.14477	3.22145	0.00359366	0.377118	-1.77374	ILMN_3073644	Ramp3	Receptor (calcitonin) activity modifying protein 3		11	chr11:6558540:6558584:+		* Transcript match to reverse strand | Transcript not perfectly alignable to the genome	CDS	TATCCCGCTGTTGCTGCAAGCCGGCTGCATCTTAGTTGGCCATGAAGACC
4480333	0.244446	12.1597	3.21805	0.00362358	0.377118	-1.78069	ILMN_2810882	Ppic	Peptidylprolyl isomerase C		18	chr18:53566132:53566181:-	ENSMUSG00000024538		3pUTR	ACACGGTTCCTTGTGATCTCCATTTGGGTGACCCGAGGGTTTGTTTGAGG
1510612	0.235088	6.27404	3.21797	0.00362427	0.377118	-1.78085	ILMN_2801770	Oas1c	2'-5' oligoadenylate synthetase 1C		5	chr5:121250548:121250597:-	ENSMUSG00000001166		3pUTR	GGGCCCAGGTAATTGCCAGAAAGGGGTGGACAGAGAAAAACCAAACTGTT
7320259	0.226545	5.71635	3.21603	0.00364144	0.377118	-1.78481	ILMN_2524189	Slitrk1	SLIT and NTRK-like family, member 1			chr14:109310445:109310494:-	ENSMUSG00000075478		CDS	CTGTGACTCTTCCTACTGGCACAATGGGCCTTACAATGCAGATGGGTCCC
1110564	-0.239752	8.28728	-3.21522	0.00364866	0.377118	-1.78647	ILMN_2673601	Pcgf3	Polycomb group ring finger 3			chr5:108931728:108931777:+	ENSMUSG00000033623	* Transcript match to reverse strand	3pUTR	CCAGCCTCCCAGCACGTGGTCTCGCTCAACACCATTTTCACAAAAATAGA
7100639	0.267249	6.84184	3.2152	0.00364885	0.377118	-1.78651	ILMN_1254307	1810011O10Rik	RIKEN cDNA 1810011O10 gene			chr8:25548342:25548391:-		* Transcript match to reverse strand	3pUTR	GCCCAGTAAAACCCCACAGCATGGGCTATGTTTCTACAGGATTTGTACAC
3870154	0.236457	6.25941	3.2117	0.00368009	0.377118	-1.79366	ILMN_3058376	Ttbk2	Tau tubulin kinase 2		2	chr2:120676223:120676272:-	ENSMUSG00000027284		CDS	GCAATGGGACTAGCCAACCGACGCCACAGGCTGGGAACGTGCTCTCCAAT
1980608	-0.211087	10.0934	-3.21032	0.00369246	0.377118	-1.79647	ILMN_3068535	Tmem201	Transmembrane protein 201	D4Ertd429e	4	chr4:149089622:149089671:-	ENSMUSG00000044700	* Transcript match to reverse strand	3pUTR	GTCCCTCAGCATCCTTGTCTCCAGCCCTGAGGAAACACCTAAAGAGAAGC
4560551	-0.284597	7.40855	-3.20794	0.00371393	0.377118	-1.80133	ILMN_2783896	Atm	Ataxia telangiectasia mutated homolog (human)		9	chr9:53247805:53247854:-	ENSMUSG00000034218		CDS	GTGACCTTCACCCTTAAACTCGAACTTCAGAAATGACATCTCACCCACCA
1660181	-0.226342	5.72935	-3.20764	0.00371663	0.377118	-1.80194	ILMN_2591641	Kat2b	K(lysine) acetyltransferase 2B	Pcaf		chr17:53706832:53706881:+	ENSMUSG00000000708		CDS	AAGAAGGCGCAGTTGCGCTCTGCTCCGCGGGCGAAGAAGCTGGAGAAACT
1990440	-0.208041	11.2622	-3.20694	0.00372295	0.377118	-1.80336	ILMN_1215550	Inppl1	Inositol polyphosphate phosphatase-like 1		7	chr7:108971253:108971302:-	ENSMUSG00000032737		3pUTR	GGCGTCAGAGGACAGTGCTGCAGTTTATCCCACCTTGGGCACTCAGAAAG
4490075	-0.223014	7.96331	-3.20651	0.00372692	0.377118	-1.80425	ILMN_2988191	Arl5b	ADP-ribosylation factor-like 5B		2	chr2:15000621:15000670:+	ENSMUSG00000017418		3pUTR	CACGTCAACAGGGATGAGATGGAGGGGAGTGGCTATGTTTCACATTCTCC
1990288	0.259243	13.7062	3.20514	0.00373933	0.377118	-1.80704	ILMN_2641238	Psma2	Proteasome (prosome, macropain) subunit, alpha type 2	AK053472 AK035578	13	chr13:14717707:14717756:+	ENSMUSG00000015671		CDS	GGGATTACCTGGCTGCCATAGCGTGATGAAGATGTGCTCACACACTCGAC
3890670	-0.207707	6.99746	-3.20496	0.00374096	0.377118	-1.8074	ILMN_2609304	Itgb1	Integrin beta 1 (fibronectin receptor beta)		8	chr8:131209694:131209743:+		* Transcript match to reverse strand	CDS	AGGCCCGCCGACGCCACCCGAGACCAACCGAGAAGCCGAGGCCCGCCGAC
1510019	0.255201	6.4079	3.20421	0.00374783	0.377118	-1.80894	ILMN_2722129	Hps1	Hermansky-Pudlak syndrome 1 homolog (human)	EP		chr19:42829895:42829944:-	ENSMUSG00000025188	* Transcript match to reverse strand	3pUTR	GGGAGAGCAGAAGAACGTCTTAGTGCTCAGGCTGTCTGAAGCCACCCACT
1740767	0.261953	9.74258	3.20357	0.00375368	0.377118	-1.81025	ILMN_1248860	Dpm3	Dolichyl-phosphate mannosyltransferase polypeptide 3	BC037761		chr3:89070844:89070893:+	ENSMUSG00000042737		CDS	ATTTCACGACTGCGAGGACGCTGCCCGAGAGCTGCAGAGCCAGATCGTGG
4640670	-0.263753	9.38398	-3.20068	0.00378018	0.377118	-1.81614	ILMN_1218617	Skiv2l2	Superkiller viralicidic activity 2-like 2 (S. cerevisiae)			chr13:113658077:113658126:-	ENSMUSG00000016018		3pUTR	CTGATTGCAACTGACTACAAACGCTTCCCAGTGTTCAGTGGTTCACAAGC
1340128	-0.270286	6.50608	-3.19974	0.00378879	0.377118	-1.81805	ILMN_2610223	Sox5	SRY-box containing gene 5		6	chr6:144157924:144157973:-	ENSMUSG00000041540		5pUTR	AGGTTTGGACCGACTTGACAGGTTCAGTTGGAGCCAGCCGATCATAGGTG
1260110	0.248738	6.28572	3.19778	0.00380694	0.377118	-1.82205	ILMN_2787238	Hpca	Hippocalcin		4	chr4:128789088:128789137:-	ENSMUSG00000028785		3pUTR	TCCCAGGATTCCAACTGGGGGTCCCCAAACTCAACCTGCCTCTTTGCACT
1450020	0.277745	10.1783	3.19575	0.00382575	0.377118	-1.82618	ILMN_2645493	Pvrl2	Poliovirus receptor-related 2		7	chr7:20302202:20302251:-	ENSMUSG00000062300		3pUTR	GGTCCAATGCTAGAGGGGAGAACCTAATGCAAGTGTGCCTTGCCACCCCA
4860008	-0.254426	6.5027	-3.1916	0.00386461	0.377118	-1.83464	ILMN_3151492	Ankrd12	Ankyrin repeat domain 12		17	chr17:66373464:66373513:-	ENSMUSG00000078973		CDS	ACATGGAGAACGGCCAGTGGATGTGGCAGAGACAGAGGAGTTGGAGTTGC
2070315	-0.208605	5.86326	-3.19084	0.00387175	0.377118	-1.83619	ILMN_2678002	Notch2	Notch gene homolog 2 (Drosophila)		3	chr3:97950695:97950744:+	ENSMUSG00000027878		CDS	CCCAGCAGACTGGATGAACCGTGTGGAGATGAACGAGACCCAGTACAGTG
1230379	0.226575	10.1517	3.18827	0.00389599	0.377118	-1.84142	ILMN_1251870	Smarcad1	SWI/SNF-related, matrix-associated actin-dependent regulator of chromatin, subfamily a, containing DEAD/H box 1			chr6:65065817:65065866:+	ENSMUSG00000029920	* Transcript match to reverse strand	3pUTR	CTCCTTGTGATCACAGTACCCAGGTCGCTTAGTCAAGTTGTTGGAAATTG
130390	-0.243481	5.97239	-3.18824	0.00389631	0.377118	-1.84149	ILMN_3070466	Bpnt1	Bisphosphate 3'-nucleotidase 1	AK141315	1	chr1:187181514:187181563:+	ENSMUSG00000026617		3pUTR	TTATGGGGGAAAGTTTCTCTAAAATACATAGTCCTATCTTTTCATATTAT
5570181	0.21749	6.61461	3.18526	0.00392457	0.377118	-1.84754	ILMN_2695415	Armc9	Armadillo repeat containing 9			chr1:88174315:88174364:+	ENSMUSG00000062590	* Transcript match to reverse strand	3pUTR	CAGAGGAGTTCAGAGCCAGCACTGCTGTCCAGTCACAGACACATCCATAC
7610356	-0.276598	9.04581	-3.18479	0.00392913	0.377118	-1.84851	ILMN_2609052	Dynll2	Dynein light chain LC8-type 2	AB055070	11	chr11:87794143:87794192:-	ENSMUSG00000020483		3pUTR	CTGCTTAGCCCTCGTTTTTTCTCATTCCTTCGTTCTCTTAGAGCAGCCCC
4890152	0.297169	6.32028	3.1842	0.00393471	0.377118	-1.8497	ILMN_2763024	Phf17	PHD finger protein 17		3	chr3:41417210:41417259:+	ENSMUSG00000025764		CDS	GAGATGCAGTGCAGAATAGTTCTGGGACCGAGGGCAAGACCTCGCATAAG
5420215	0.212147	6.13995	3.18087	0.00396668	0.377118	-1.85648	ILMN_2621735	Arid2	AT rich interactive domain 2 (ARID, RFX-like)			chr15:96232531:96232580:+	ENSMUSG00000033237		3pUTR	CCTACCCCACTGACACAGTGGGGTCTCAAAGTCAAATACATTTCACATAC
1260450	0.19912	11.3294	3.17967	0.00397824	0.377118	-1.85892	ILMN_2747897	Ndufs3	NADH dehydrogenase (ubiquinone) Fe-S protein 3			chr2:90738836:90738885:-	ENSMUSG00000005510		CDS	CTAGGATTCGTGTGAAGACCTATGCAGATGAGCTGACACCCATTGACTCT
6510184	0.212028	9.30942	3.17828	0.00399176	0.377118	-1.86176	ILMN_2699522	Dyrk3	Dual-specificity tyrosine-(Y)-phosphorylation regulated kinase 3			chr1:133025259:133025308:-	ENSMUSG00000016526		CDS	GTCCGAAACCAGTGGTAGTATACCTCTGTGCAGTGTATTGCCAAAGCTGA
5720612	-0.27608	8.38174	-3.17766	0.00399775	0.377118	-1.86301	ILMN_1240471	Retsat	Retinol saturase (all trans retinol 13,14 reductase)	EF620364 EF620363		chr6:72557420:72557469:+	ENSMUSG00000056666		3pUTR	CGTGGTGTCCTCCCTCCTACAGCAATTCCTTGCACATATAAACAAAAACC
6370019	-0.23865	8.97378	-3.17655	0.00400858	0.377118	-1.86528	ILMN_1231586	Sertad2	SERTA domain containing 2			chr11:20548953:20549002:+	ENSMUSG00000049800		3pUTR	CCTGCTGCCCTGGCGTAGGAGAGAAGACATTTGAAGACTGTGTTGCTAAT
6100326	-0.217828	5.67784	-3.17548	0.00401902	0.377118	-1.86746	ILMN_2924342	Olfr1129	Olfactory receptor 1129		2	chr2:87415623:87415672:+	ENSMUSG00000059205		CDS	CCGCTATGTGGCCATCTGTAACCCTCTGCACTATCCTTTGGTCATGAACC
4040309	-0.261804	7.22448	-3.17322	0.00404111	0.377118	-1.87205	ILMN_2876325	Fbxo34	F-box protein 34		14	chr14:48151166:48151215:+	ENSMUSG00000037536		3pUTR	CCTCCATCAAGGACATTCAGAGGTCACCAGGCAGTCTCCACAAGGGGATC
5890110	0.273018	6.74491	3.17209	0.00405219	0.377118	-1.87434	ILMN_1216136	Cbfa2t3	Core-binding factor, runt domain, alpha subunit 2, translocated to, 3 (human)	Cbfa2t3h		chr8:125154184:125154233:-	ENSMUSG00000006362		3pUTR	CGGCGTCTCTGTCTTTGTAAAGTCCACATGATCTCTCTGTCATCAGAGAA
380358	-0.27417	6.88265	-3.17206	0.00405252	0.377118	-1.87441	ILMN_2499888	Zzz3	Zinc finger, ZZ domain containing 3	BC153178 BC148610		chr3:152091709:152091758:+	ENSMUSG00000039068		CDS	CCAGTCAGCACACTGCCGAGGAGGAAGATGATGACCCTGATGTTTATTAC
6860075	0.214411	5.57931	3.17026	0.00407028	0.377118	-1.87807	ILMN_2642188	2010309E21Rik	RIKEN cDNA 2010309E21 gene		6	chr6:86319929:86319978:+	ENSMUSG00000057497		3pUTR	GTACTATGTTGTATTTATACCAATTAATTACTTGAAACAGTGATACATCT
4880008	-0.235586	8.71429	-3.16991	0.00407366	0.377118	-1.87877	ILMN_2661107	Atl2	Atlastin GTPase 2	Arl6ip2 BC055466 AK032050	17	chr17:80251947:80251996:-	ENSMUSG00000059811		CDS	GCTGTCTTATGCAACCTCGTCATGGGGCTAGCACTGACGTCCCTTTGTAC
2630333	0.26734	8.13413	3.16912	0.00408152	0.377118	-1.88038	ILMN_2942011	Robo4	Roundabout homolog 4 (Drosophila)		9	chr9:37221433:37221482:+	ENSMUSG00000032125		3pUTR	GGAGAAAGGTCGTGGATGCAGTGGGCCCTATACAGCGTCACAGTCAATGC
5490195	-0.226506	7.7551	-3.16381	0.00413448	0.377118	-1.89117	ILMN_2888539	Scand3	SCAN domain containing 3		5	chr5:130379310:130379359:+	ENSMUSG00000034173		CDS	TTCTGATCTGGTGAGAAAGAAGCAGTCTCAACCTTCGCACTGAGGTTGGC
4040605	0.243085	7.3223	3.16279	0.00414465	0.377118	-1.89323	ILMN_3103233	Gng7	Guanine nucleotide binding protein (G protein), gamma 7		10	chr10:80411412:80411461:-	ENSMUSG00000048240		3pUTR	GTGTGCCACGCCCACTCTCCCAGTGTTACTATTGTGTGGAATGAGGTCAC
2260739	0.295627	5.86507	3.16225	0.00415017	0.377118	-1.89435	ILMN_2650925	Cntnap5b	Contactin associated protein-like 5B	C230078M14Rik		chr1:102382415:102382464:+	ENSMUSG00000067028		3pUTR	GGAGGTTTCAAGAAAGATATGATGAAGTAGCTGTTCCTGTACCTTGCCAC
5340497	0.231703	7.7531	3.16049	0.00416783	0.377118	-1.8979	ILMN_2651273	Slc22a5	Solute carrier family 22 (organic cation transporter), member 5		11	chr11:53697164:53697213:-	ENSMUSG00000018900		CDS	TTTCGTGGGTGTGCTGATGGGCTCCTTCATTTCAGGACAGCTCTCAGACA
3710605	0.289743	6.21237	3.15992	0.00417366	0.377118	-1.89907	ILMN_2858106	Tpt1	Tumor protein, translationally-controlled 1		14	chr14:76246566:76246606:+,chr14:76247051:76247059:+	ENSMUSG00000084319	* Transcript match to reverse strand | **** Check this probe manually, mismatches for transcript alignment with the genome	CDS	AGCAGATTAAGCACATCCTTGCTAATTTCAATAACTACCAGTTTTTTATT
7650440	-0.254388	8.12328	-3.15981	0.00417474	0.377118	-1.89929	ILMN_3075157	Tdrd3	Tudor domain containing 3		14	chr14:87871956:87872005:+	ENSMUSG00000022019	* Transcript match to reverse strand	CDS	AAGCTGCGCCAAGGATGCTCCGCGTGCAGATGACGGATGGGCATACAAGT
7560202	0.217403	7.46225	3.15904	0.00418253	0.377118	-1.90085	ILMN_2869082	Spry3	Sprouty homolog 3 (Drosophila)		X|NT_165789.2	chrX_random:101741:101790:-	ENSMUSG00000061654		3pUTR	CTGCATCTGGTTTACATAGAGATGGGTCCTGTTGAGGTATGCACACAGAC
1740364	-0.248407	7.35548	-3.15712	0.0042021	0.377557	-1.90476	ILMN_1214880	Synm	Synemin, intermediate filament protein	Dmn	7	chr7:74877798:74877847:-	ENSMUSG00000030554		3pUTR	CGCGTGGGGACAGTTTATACGAGTTTTGCACCAGGTCACAGGCGTGGCTT
1580379	0.269316	7.0068	3.15389	0.00423506	0.378665	-1.9113	ILMN_2608052	Smox	Spermine oxidase	mSMO	2	chr2:131345867:131345916:+	ENSMUSG00000027333		CDS	AAACCAGTCAATGCCGAGAGTCAGAACAGCGTCGGGGTGTTCACCCGGGA
840484	0.256864	8.44193	3.15154	0.00425932	0.378665	-1.91608	ILMN_3082287	4933421E11Rik	RIKEN cDNA 4933421E11 gene		3	chr3:106538810:106538859:+	ENSMUSG00000056260		3pUTR	CCCACCTGTCAGGGATCCCCACTGGATGCCTGAAACTGGAGATGATACCA
5490743	0.620487	9.12429	3.15024	0.00427272	0.378665	-1.91871	ILMN_2998934	Cited4	Cbp/p300-interacting transactivator, with Glu/Asp-rich carboxy-terminal domain, 4		4	chr4:120340128:120340177:+	ENSMUSG00000070803		3pUTR	CCCAAGCCTCAGCGGTCTAATGGAGGGAACTGAACCAGCCTTCGGATTCC
4730520	0.208439	13.0542	3.15018	0.00427337	0.378665	-1.91884	ILMN_2682800	Cox5a	Cytochrome c oxidase, subunit Va	BC003831		chr9:57378076:57378125:+	ENSMUSG00000000088		CDS	GGTTCCTGAGCCCAAAATCATTGATGCTGCATTGCGAGCATGTAGACGGT
3400494	-0.323201	7.32467	-3.14783	0.00429772	0.379514	-1.92359	ILMN_2955362	Nae1	NEDD8 activating enzyme E1 subunit 1		8	chr8:107035048:107035097:-	ENSMUSG00000031878		CDS	TAGTGGTATGTCACAAACTTCTGCAACTTTCCAGTTGTAGAATAAGCACC
1990639	-0.216984	9.52655	-3.13979	0.0043822	0.379928	-1.93988	ILMN_3143577	Apaf1	Apoptotic peptidase activating factor 1		10	chr10:90452237:90452286:-	ENSMUSG00000019979	* Transcript match to reverse strand	3pUTR	TGCTCTGGCGGCCTGCATGACCACTTGTGGCCCTTTCCTTGCTGAACTTT
2120132	-0.215268	6.72009	-3.1397	0.00438316	0.379928	-1.94007	ILMN_1233363	Nat10	N-acetyltransferase 10	AK053548		chr2:103561835:103561884:-	ENSMUSG00000027185		3pUTR	GCAAAGGCAGGCACCATCGTTCCATCTGTATGCCCGCCGTGACTGAAGAC
5050162	0.241959	11.184	3.13916	0.00438899	0.379928	-1.94118	ILMN_2884098	Gorasp2	Golgi reassembly stacking protein 2		2	chr2:70529504:70529553:+	ENSMUSG00000014959		3pUTR	CTGTTGGTCTCTGTGAGTCGCATCTCTATTACGGTTTACACAAAACTCCC
4290241	-0.254184	9.00689	-3.13768	0.00440467	0.379928	-1.94416	ILMN_1257117	Nop14	NOP14 nucleolar protein homolog (yeast)	Nol14		chr5:34981229:34981278:-	ENSMUSG00000036693		CDS	GTAAAACAGCTTTTTAATAGCCTGGCCACGCAAGAAGGTGAATGGAAGGC
4890735	-0.229208	7.01026	-3.13741	0.0044076	0.379928	-1.94472	ILMN_2789089	Hpcal1	Hippocalcin-like 1		12	chr12:17798250:17798299:+	ENSMUSG00000071379		3pUTR	GGCGGCCCTTAAGGACACCAGACAGGACTTTTCAGTATCTTACCAAGACC
2600215	0.21793	5.7391	3.13701	0.00441182	0.379928	-1.94552	ILMN_1257106	Lipc	Lipase, hepatic		9	chr9:70646118:70646167:-	ENSMUSG00000032207		CDS	CCAGGAGAAAGTCTTTGTGAACTGTGAAGTGAAGTCAAAAAGACTGACTG
6250291	0.272569	8.90938	3.13569	0.0044259	0.379928	-1.94819	ILMN_2693985	Rpia	Ribose 5-phosphate isomerase A			chr6:70715958:70716007:-	ENSMUSG00000053604		3pUTR	CAGCGGGGCTGTAGTGACGTGGGTACAAACTCCAGGTGAGCGAGAATGCA
610278	-0.212893	9.18853	-3.13548	0.00442814	0.379928	-1.94861	ILMN_2590860	Sub1	SUB1 homolog (S. cerevisiae)			chr15:11911360:11911409:-			3pUTR	GAACGCTAGCACAGAGCTTGCCATAGAGCCTGTGAACGTCTTCAGAACCG
4670193	0.731977	8.01962	3.1344	0.00443983	0.379928	-1.95082	ILMN_2729826	Sst	Somatostatin		16	chr16:23889780:23889829:-	ENSMUSG00000004366		CDS	TTCACATCCTGTTAGCTTTAATATTGTTGTCCTAGCCAGACCTCTGATCC
380050	0.207114	9.4514	3.13343	0.00445026	0.379928	-1.95278	ILMN_2609809	Sec61b	Sec61 beta subunit		4	chr4:47487533:47487582:+			5pUTR	AGAGCCTGTATCTACGAGAGTTCTGAGTGCTCGGCAACTTCACGACTTCC
1010403	-0.2536	6.65264	-3.13111	0.00447522	0.380025	-1.95746	ILMN_2893417	Sox4	SRY-box containing gene 4		13	chr13:29044320:29044369:-	ENSMUSG00000076431		CDS	CAGCTCCAAGCCCGCGCCCAAGAAGAGCTGTGGCCCCAAGGTGGCGGGCA
5550086	-0.363692	8.58175	-3.13058	0.00448097	0.380025	-1.95854	ILMN_3112011	Dusp16	Dual specificity phosphatase 16	MKP-7	6	chr6:134665704:134665753:-	ENSMUSG00000030203	* Transcript match to reverse strand	3pUTR	GTGGTGGTTAGGTCTCCTCACGTAAGCACAGGGAAGTCTGTGAAGTCTAC
6420564	-0.220247	6.90694	-3.12547	0.00453676	0.382332	-1.96889	ILMN_1244269	Plag1	Pleiomorphic adenoma gene 1			chr4:3829771:3829820:-	ENSMUSG00000003282		3pUTR	TCTAAAGCAGTCTTGCCCGGTGAGCTCTTGCTCAGTGCGTATCCATCTTG
990431	-0.257075	8.12345	-3.12235	0.00457102	0.382332	-1.97518	ILMN_2642806	Prpf40a	PRP40 pre-mRNA processing factor 40 homolog A (yeast)	BC156259		chr2:53015678:53015727:-	ENSMUSG00000061136		CDS	ATTCAAGATCTCAGTGGTGATATATCCAGTAACACTGGAGAGGAACCAGC
1030427	-0.232489	6.40079	-3.1219	0.00457603	0.382332	-1.9761	ILMN_2630704	Prpf38a	PRP38 pre-mRNA processing factor 38 (yeast) domain containing A	BC025853 BC024734	4	chr4:108237512:108237561:-	ENSMUSG00000063800		3pUTR	TTAGCAGGGTCAAGAAGACCTGGGAATTTGAGAGGTAAAAAGATGTGATC
4890382	0.217495	9.85169	3.11823	0.00461679	0.382332	-1.98352	ILMN_2729958	Hist1h3d	Histone cluster 1, H3d			chr13:23667972:23668021:+	ENSMUSG00000062808	* Transcript match to reverse strand	CDS	TCGTGGGTCTGTTTGAGGACACCAACCTGTGTGCCATCCACGCCAAGCGT
4060136	-0.218715	5.91669	-3.11802	0.00461915	0.382332	-1.98394	ILMN_1245289	Pmaip1	Phorbol-12-myristate-13-acetate-induced protein 1			chr18:66624125:66624174:+	ENSMUSG00000024521		3pUTR	CTTATATTCTCTAGGTTTGCCTGTTACTGGAAGCGAAAGCTAACACGCAG
6450129	0.234849	6.09376	3.11802	0.00461916	0.382332	-1.98395	ILMN_1224373	Pan3	PAN3 polyA specific ribonuclease subunit homolog (S. cerevisiae)			chr5:148359771:148359820:+	ENSMUSG00000029647	* Transcript match to reverse strand	3pUTR	CCTGTTATGACAGACACAACACGGAAAGGACAACCCTTGAAATCATGTCG
5290519	-0.227955	8.5255	-3.11788	0.00462071	0.382332	-1.98423	ILMN_3159720	Rin2	Ras and Rab interactor 2	BC005529 AK171064 AK152893 AK152025 AK150680 AK008074 BC040390	2	chr2:145713205:145713254:+	ENSMUSG00000001768	* Transcript match to reverse strand	3pUTR	CCTGTACAAGGCTTTTGTTGTCCCAGAACCCTCCCTTGGCACATGCTGGG
2370056	-0.229542	5.60939	-3.11618	0.00463975	0.382332	-1.98767	ILMN_1221481	Tas2r139	Taste receptor, type 2, member 139	BC148730 BC140338	6	chr6:42091784:42091833:+	ENSMUSG00000047102		CDS	GTCTACCCAGCTGGCCATTCAGTTTTACTAATTCAGAACAACCCTGGATT
2470634	0.396276	8.18607	3.1139	0.0046653	0.382332	-1.99226	ILMN_1218358	Gypc	Glycophorin C			chr18:32688320:32688369:-	ENSMUSG00000024380		3pUTR	GCCTGAGACACTAATGAGGATGCAAGCTTGGTCAAGTATGGCCACCAGCC
2900692	-0.30236	8.81226	-3.1139	0.00466536	0.382332	-1.99227	ILMN_1254975	Has2	Hyaluronan synthase 2		15	chr15:56497408:56497457:-	ENSMUSG00000022367		3pUTR	CGTTCAAGTTCTGAAAAACTCCGACTCTCGCCGTATGGAGAGCTAGTGGG
1050044	0.213784	10.3098	3.11332	0.00467184	0.382332	-1.99343	ILMN_1223960	Scand1	SCAN domain-containing 1		2	chr2:156137833:156137882:-	ENSMUSG00000046229	* Transcript match to reverse strand	CDS	AGACCTTTCGCCAGCGCTTCCGGCAGTTTCGCTACCAGGACGCGGCCGGG
3310523	0.206179	6.07664	3.10715	0.00474199	0.386841	-2.0059	ILMN_2756438	Gramd1a	GRAM domain containing 1A	AK141994		chr7:31924802:31924851:-	ENSMUSG00000001248		CDS	AGTGCTATGGCTCGGAGCTGGGCCTCACCAGTGAAGACGAAGACTATGTC
1430280	0.223103	9.77042	3.10326	0.00478663	0.389247	-2.01373	ILMN_2621847	Cib1	Calcium and integrin binding 1 (calmyrin)		7	chr7:87372161:87372210:-	ENSMUSG00000030538		3pUTR	TGCTGAGATGTGGCCAAGGTTATGCCTGCGGTGTCAGGGCCAGTGCCGGC
380204	-0.338555	8.18414	-3.09894	0.00483679	0.389624	-2.02245	ILMN_2716838	Hspa4	Heat shock protein 4			chr11:53075251:53075300:-	ENSMUSG00000020361		CDS	CAGTCCTATAATTTCAAAACCCAAACCCAAAGTGGAACCCCCAAAGGAGG
2490521	0.234999	7.38564	3.09605	0.00487062	0.389624	-2.02828	ILMN_2846254	Pgpep1	Pyroglutamyl-peptidase I		8	chr8:73173257:73173306:-			3pUTR	GGATGCCACCTTCTCTTTTGTGGATGGATAGAGACCTCGGTGTCCCCACG
4560504	0.219207	9.56463	3.09578	0.00487385	0.389624	-2.02883	ILMN_2981821	Mrps7	Mitchondrial ribosomal protein S7		11	chr11:115468709:115468758:+	ENSMUSG00000046756		3pUTR	CTCCATGCTGGCTAGAAGTTGGCCACAACTTGAGCAAAACTGCCTCTCAC
620541	-0.228897	9.89611	-3.095	0.00488293	0.389624	-2.03039	ILMN_2786764	Rab5a	RAB5A, member RAS oncogene family		17	chr17:53645778:53645827:+	ENSMUSG00000017831		3pUTR	GGCAAAAACCATGGAGTTGGGAGCATTTAGCCGGCCCAGTGTGACTTCCA
1470288	0.242024	5.78627	3.09486	0.00488463	0.389624	-2.03068	ILMN_1218342	Olfr739	Olfactory receptor 739			chr14:51044771:51044820:+	ENSMUSG00000057903		CDS	CAGAGCCCCATTGATGGAGGTTTTCTGGGCAATTTTAGGTTCTATGCTCC
2370280	0.216103	5.6795	3.09355	0.00490004	0.389624	-2.03331	ILMN_1216885	P2rx7	Purinergic receptor P2X, ligand-gated ion channel, 7			chr5:123131182:123131231:+	ENSMUSG00000029468		CDS	TATGCCACCTGGCGCTTCGGCTCCCAGGACATGGCCGACTTTGCCATTCT
1240019	-0.229911	7.49078	-3.09136	0.00492596	0.389624	-2.03772	ILMN_2604814	Fgf22	Fibroblast growth factor 22		10	chr10:79217978:79218027:+	ENSMUSG00000020327		CDS	TCCACTCACTTTTTCCTGCGTGTGGACCTTGGTGGTCGGGTGCAGGGGAC
4810471	-0.29056	6.95003	-3.08803	0.00496562	0.389624	-2.04443	ILMN_1232972	Stk19	Serine/threonine kinase 19			chr17:34973415:34973464:-	ENSMUSG00000061207		CDS	GGGCTGTTCGAGGATGCGCTGCCGCCCATCGCGCTGAGGAGCCAAGTGTA
6060523	0.239684	7.49033	3.08799	0.00496616	0.389624	-2.04452	ILMN_1250904	Rtn2	Reticulon 2 (Z-band associated protein)			chr7:19881246:19881295:+	ENSMUSG00000030401		3pUTR	CCCAGTGGGAAGTGCCTGAGCGACCCGGACTACATTTCCTAAGAGGCTCT
6520193	-0.218416	5.89326	-3.08761	0.00497075	0.389624	-2.04529	ILMN_2667994	Dnase1l3	Deoxyribonuclease 1-like 3			chr14:8799448:8799497:-	ENSMUSG00000025279		3pUTR	ATGTGGCGCCATCTTGCTTGTATGCAGGGCACCCGTTTTTGTGCATTTCG
6420279	0.234549	5.93515	3.08759	0.00497098	0.389624	-2.04533	ILMN_2811336	Olfr559	Olfactory receptor 559		7	chr7:109872046:109872095:-	ENSMUSG00000066272		3pUTR	CCAAGCCCATCAGGGGAGCCATGTTCAAAGTTCTGAGAGGAAAAGACTAG
4220079	-0.203674	8.98687	-3.0874	0.00497322	0.389624	-2.04571	ILMN_1258813	Golim4	Golgi integral membrane protein 4			chr3:75681599:75681648:-	ENSMUSG00000034109		3pUTR	GCTCAGTACCATTTTGTTTTCTGGCTTCCGGGTAGTCTACTATTTATCTC
540156	0.253707	9.02504	3.08418	0.00501196	0.391466	-2.05219	ILMN_2694998	Chmp2a	Chromatin modifying protein 2A		7	chr7:13619992:13620041:-	ENSMUSG00000033916		5pUTR	GCTTCGGAGGGGTAGAGGCGTGACCCGGAAGCGGAAACCCATCGTTCTCT
360102	0.244928	8.37219	3.08208	0.00503731	0.392254	-2.05641	ILMN_1228544	B4galt3	UDP-Gal:betaGlcNAc beta 1,4-galactosyltransferase, polypeptide 3		1	chr1:173206017:173206066:+	ENSMUSG00000052423		CDS	CGCCTGGCTGGGATGAAGATCTCTCGACCACCTACCTCTGTGGGACACTA
4250681	-0.206976	10.1454	-3.07969	0.00506637	0.393325	-2.06122	ILMN_2622163	Gart	Phosphoribosylglycinamide formyltransferase			chr16:91621885:91621934:-	ENSMUSG00000022962	* Transcript match to reverse strand	CDS	CACTGTGGCAACGCTGTCTGAACGGGTCAAAGTGGCAGAACATAAGATCT
5670441	-0.239621	5.84467	-3.0781	0.00508581	0.393645	-2.06442	ILMN_3161036	Tpsb2	Tryptase beta 2		17	chr17:25504824:25504872:+	ENSMUSG00000033825	Transcript not perfectly alignable to the genome	3pUTR	CGTGCTGTCTTTAACTCACTGCTTCCTGGTCAGGTGGAACCCTTGCCTTC
6980494	-0.21436	10.4174	-3.07179	0.00516365	0.394367	-2.07711	ILMN_2907322	Dtx2	Deltex 2 homolog (Drosophila)		5	chr5:136508658:136508707:+	ENSMUSG00000004947		3pUTR	GCAGGGACGATCACACTCCCAGCTTCAGGTCAGCTTCTTATACCTCAGAT
3310400	0.278849	6.51548	3.07059	0.00517848	0.394367	-2.07951	ILMN_1236762	Gp5	Glycoprotein 5 (platelet)		16	chr16:30307813:30307862:-	ENSMUSG00000047953		3pUTR	GGAACACCGGCTTAAAACGAACCCTAGGTCCAAGAGATGAAGGCTCTTCC
7200673	0.234901	7.46069	3.07054	0.00517922	0.394367	-2.07963	ILMN_1255634	Pigyl	Phosphatidylinositol glycan anchor biosynthesis, class Y-like			chr9:21962420:21962469:+	ENSMUSG00000010607		CDS	CTTTTAAGAAGGGAGGAAGATGATCCGGTCCCTGCCCACCATGACCGTCC
1990021	0.230987	11.4375	3.06842	0.00520558	0.394367	-2.08387	ILMN_3070389	ENSMUSG00000068790	Predicted gene, ENSMUSG00000068790		14	chr14:4144118:4144167:+	ENSMUSG00000079377		3pUTR	CTCTGCACTCTTCATGGGACTTGGGCTCCATAGTTTCTTCTGAGCTGGAC
3940189	-0.213257	7.09492	-3.06826	0.00520767	0.394367	-2.08421	ILMN_3157399	Tead4	TEA domain family member 4		6	chr6:128177325:128177374:-	ENSMUSG00000030353		3pUTR	AGGGCAGCATTGTGGTGATGCTACAGAGGTGAGGGACAAGGGCTCTGGAG
3460270	0.237181	7.7638	3.06728	0.00521997	0.394367	-2.08618	ILMN_1238542	2810405K02Rik	RIKEN cDNA 2810405K02 gene		4	chr4:154271208:154271257:-	ENSMUSG00000029059		CDS	GGTACTGTTGCACTTCATCCAGAAGTCCCCGGGTGACTATGTTCCCCAGG
5420672	-0.235734	6.06867	-3.0659	0.00523732	0.394367	-2.08895	ILMN_2683554	Slc8a3	Solute carrier family 8 (sodium/calcium exchanger), member 3			chr12:82300485:82300534:-	ENSMUSG00000053302		CDS	CTCCTCTACATACTATTTGCCACGCTGGAGGCCTACTGCTACATCAAGGG
1980632	-0.228513	7.23248	-3.06388	0.00526279	0.394367	-2.09301	ILMN_2424399	Ube2s	Ubiquitin-conjugating enzyme E2S			chr7:4759928:4759977:-	ENSMUSG00000060860		CDS	TCACAGAAATCCATGGGGGTGCATGCAGCACCAGCAGCGGGAGGGCTGAG
2450725	0.208787	5.73064	3.06293	0.00527471	0.394367	-2.0949	ILMN_2926076	Olfr1510	Olfactory receptor 1510		14	chr14:53030004:53030053:-	ENSMUSG00000063106		3pUTR	ACCACTCTGACCTTCAGATTGCCCTACTGTGGGCCCAACCAAATAGATTA
2970739	-0.221704	5.88133	-3.06245	0.00528085	0.394367	-2.09587	ILMN_2698400	Clip2	CAP-GLY domain containing linker protein 2			chr5:134980646:134980695:-	ENSMUSG00000063146		CDS	TGGAGCACGCGCGCATTGGGGAGCTGGAGCAGAGCCTGCTATTGGAGAAG
4610273	0.189549	11.9706	3.06169	0.00529051	0.394367	-2.09739	ILMN_2667219	Timm8b	Translocase of inner mitochondrial membrane 8 homolog b (yeast)	Ddp2	9	chr9:50412057:50412106:+	ENSMUSG00000039016		CDS	GACAATGGCCGAGCTTGGTGAAGCGGACGAAGCGGAGTTACAACGCCTGG
1340039	-0.223017	6.08378	-3.05858	0.00533015	0.394367	-2.10363	ILMN_2690423	Cars	Cysteinyl-tRNA synthetase		7	chr7:150778361:150778410:-	ENSMUSG00000010755		CDS	TCAAGGCTCTTCCACGTGGCTCGGTGGTTCAGGCACATAGAAGCGCTCCT
2630079	0.246348	6.86018	3.05798	0.00533783	0.394367	-2.10483	ILMN_2856986	Scg3	Secretogranin III		9	chr9:75491634:75491683:-	ENSMUSG00000032181		CDS	CTCGACAAGGAAGAAGCCAACGCCATCAAACGCATCTACAGCAGCCTGTG
5130754	0.20399	11.8658	3.05713	0.00534884	0.394367	-2.10656	ILMN_2731629	Eif1b	Eukaryotic translation initiation factor 1B		9	chr9:120404197:120404246:+	ENSMUSG00000006941		3pUTR	CCACTCACACCTGCATGGCTACAGAAAACACGGGGTATGTAGGCTCCTGA
1850010	0.248536	6.7874	3.05675	0.00535363	0.394367	-2.1073	ILMN_2705294	St8sia2	ST8 alpha-N-acetyl-neuraminide alpha-2,8-sialyltransferase 2		7	chr7:81084295:81084344:-	ENSMUSG00000025789		3pUTR	GGCCCTGTGCCTTTGGCCTTGCAGTTCGCATCTTCTGGATCATTCTTGAG
5890619	0.248655	7.62341	3.0562	0.00536072	0.394367	-2.10841	ILMN_2711045	Sirt5	Sirtuin 5 (silent mating type information regulation 2 homolog) 5 (S. cerevisiae)			chr13:43490204:43490253:+	ENSMUSG00000054021		3pUTR	GGACCTGCAGTACGGTATCCTGGAGTGCTAAAGCAGGGCACTAACGGGAA
6770184	-0.218179	6.20746	-3.05591	0.00536445	0.394367	-2.10899	ILMN_2595601	Gabra3	Gamma-aminobutyric acid (GABA) A receptor, subunit alpha 3		X	chrX:69679405:69679454:-	ENSMUSG00000031343	* Transcript match to reverse strand	3pUTR	GTTTCTTGCCTTGGAGGTCAGTGGGGGACAATTGATGCTTACCTCTGTCA
2350386	0.271665	9.4851	3.05537	0.00537138	0.394367	-2.11007	ILMN_1253414	Hes5	Hairy and enhancer of split 5 (Drosophila)		4	chr4:154335950:154335999:+	ENSMUSG00000048001		3pUTR	GTGTGTGCAGAGTTGTCATTTGGGGATAATCAGGGCCCACCCTCTGCCGC
7550358	0.787831	6.09648	3.05358	0.00539451	0.394936	-2.11366	ILMN_2744846	Guca2b	Guanylate cyclase activator 2b (retina)		4	chr4:119329230:119329279:-	ENSMUSG00000032978		3pUTR	GGCAATGTGGATGCAGAGTTGCCATATTTGGCCCCCAGGCAGCTGCACCT
6620386	-0.227714	6.19216	-3.05186	0.00541694	0.395452	-2.11712	ILMN_2630739	Phf20l1	PHD finger protein 20-like 1			chr15:66455329:66455378:+	ENSMUSG00000072501		5pUTR	GGAATTGGGATTTTTCAACACTGCTAATGAAGATCCCCTCTTATAGTCCA
6420296	-0.197623	9.85816	-3.049	0.00545417	0.397042	-2.12285	ILMN_2732627	Polr3b	Polymerase (RNA) III (DNA directed) polypeptide B		10	chr10:84189816:84189865:+	ENSMUSG00000034453		3pUTR	TGCGAGGACTTTGCAGATCTCACTCCAGGCTCATCCGGATGAGTCACGAC
1990541	-0.282814	7.49082	-3.04558	0.00549915	0.398849	-2.12971	ILMN_2945095	Tnfrsf10b	Tumor necrosis factor receptor superfamily, member 10b		14	chr3:32777385:32777434:-	ENSMUSG00000022074	* Transcript match to reverse strand	3pUTR	CCTTGGGTACTTTCTCTAGCTCCTCCACTAGGGGCCCTGTGTTCTATCCA
2970605	-0.234178	5.76187	-3.04475	0.00551004	0.398849	-2.13136	ILMN_2737697	Thsd7b	Thrombospondin, type I, domain containing 7B		1	chr1:131818041:131818090:+	ENSMUSG00000042581		CDS	GCTCCAATATAAATGGAAGACCGGTTGACCCCTCATTCTGCAACAGCTCT
4570692	0.201214	6.22426	3.04124	0.0055566	0.40109	-2.13839	ILMN_2956095	Rassf4	Ras association (RalGDS/AF-6) domain family member 4		6	chr6:116583161:116583210:-	ENSMUSG00000042129		3pUTR	GGCAAGAAGGATGCTCTCTCTACCTTTAAGTGAGGCAACAAAGACTTACG
3870324	0.233202	7.18841	3.03847	0.00559368	0.401754	-2.14394	ILMN_1226801	Zfp647	Zinc finger protein 647		15	chr15:76741222:76741271:-	ENSMUSG00000054967		3pUTR	GTCAGAAGCCCGCACTTAGAACATGCACAAGACCTAAACAGCCTTCCTCC
4880367	0.236937	6.83685	3.03822	0.00559707	0.401754	-2.14444	ILMN_1221619	Nkx2-2	NK2 transcription factor related, locus 2 (Drosophila)			chr2:147009118:147009167:-	ENSMUSG00000027434		3pUTR	TATCGCTAGTGATCGTTGCCAAATGACGTTCTGGATGGGCCTGTATCCCC
6200634	-0.222404	10.2482	-3.03429	0.00565002	0.403342	-2.15231	ILMN_2976821	Fzd10	Frizzled homolog 10 (Drosophila)		5	chr5:129109857:129109906:+	ENSMUSG00000081683	* Transcript match to reverse strand	3pUTR	GACAAACTTTGTCTCCAGCCAGGGAGGGCCATGCCTGCCTCTGTATATCT
7100725	-0.206082	6.46613	-3.03425	0.00565058	0.403342	-2.15239	ILMN_2453076	Ypel3	Yippee-like 3 (Drosophila)		7	chr7:133923759:133923808:+	ENSMUSG00000042675	* Transcript match to reverse strand	3pUTR	CATTTTATTGCATGCACTGTGACCTTGGGGGGAGACAAAGAGGGGGATTG
6940731	-0.305592	6.70664	-3.03266	0.00567212	0.403758	-2.15557	ILMN_2727598	Cpd	Carboxypeptidase D		11	chr11:76595547:76595596:-	ENSMUSG00000020841		3pUTR	CCGCCTTCAAAGAGCTTTGGGAAGTTAGCCTGCTAAATTCATACTCTCTG
3140274	0.25677	7.09051	3.02926	0.00571844	0.40485	-2.16236	ILMN_2868280	Dcxr	Dicarbonyl L-xylulose reductase		11	chr11:120587073:120587122:-	ENSMUSG00000039450		CDS	CCGGACCAACTGGAGTGACCCCCACAAAGCTAAGGCCATGCTGGATCGTA
3890022	-0.229474	7.11196	-3.02922	0.00571897	0.40485	-2.16243	ILMN_2646166	Ndrg1	N-myc downstream regulated gene 1			chr15:66761244:66761293:-	ENSMUSG00000005125	* Transcript match to reverse strand	3pUTR	GGGTTTGTAGCATTGGCCTCTTAAGCAATGCCAGCCTAATGCCCATGCTC
6280131	-0.30002	6.38011	-3.02243	0.00581275	0.409285	-2.17601	ILMN_2649846	BC083152		AK154066 Arcn1		chr9:44550166:44550215:-		*** Check this probe manually, no CDS annotation	Transcriptomic?	ACTGGACTCTAACTTTGAAGTCTGCTGGTGATTCATGATACTGTAATAGG
6060154	-0.231548	8.09314	-3.02012	0.00584504	0.409285	-2.18064	ILMN_2856166	Klhdc4	Kelch domain containing 4		8	chr8:124320322:124320371:-	ENSMUSG00000040263		3pUTR	TTGGGTGCCCACAGTCTGACGGGGGCTAGCCTGACTTCACAGTGGCTTCT
4570500	-0.229192	5.76167	-3.0182	0.00587186	0.409285	-2.18446	ILMN_2659528	Tcf20	Transcription factor 20		15	chr15:82683037:82683086:-	ENSMUSG00000041852		CDS	GGCCCCTGAGGCAAATCCCAAGGCTGAAGAGAAAGAGAACGATACAGTCA
3120600	-0.201456	5.8882	-3.01782	0.00587717	0.409285	-2.18521	ILMN_3104048	Zfp174	Zinc finger protein 174		16	chr16:3854452:3854501:+	ENSMUSG00000054939		CDS	CAGAGGTCACCCGCTGAGAGAGTTAAAGAGAAGCAGAGGAGGCCGAAGAA
940630	-0.204489	9.49356	-3.01693	0.0058897	0.409285	-2.18699	ILMN_1220014	Ccdc137	Coiled-coil domain containing 137		11	chr11:120325465:120325514:+			3pUTR	CTTTGTCCTGGTTGAAAATCAGGCACCCTGATGTACTGCTCTGCTGCAGG
2140255	-0.255773	10.6358	-3.01519	0.00591437	0.409285	-2.19048	ILMN_2923445	Acta2	Actin, alpha 2, smooth muscle, aorta	AK080187	19	chr19:34315982:34316031:-			3pUTR	CAGACATGTGCTACCCTTAACTTGTAGCCCTGGCCTAGCAACACTGATTC
3890739	0.19679	12.1794	3.01497	0.0059174	0.409285	-2.1909	ILMN_1251370	Ndufa1	NADH dehydrogenase (ubiquinone) 1 alpha subcomplex, 1	Y07708 AK131584		chrX:34729903:34729952:-	ENSMUSG00000016427		CDS	CGAGTTGCTCGTGTTCAGTACCAGTGGTATCTGATGGAACGCGATAGACG
1940520	0.242317	8.11636	3.01312	0.00594368	0.409285	-2.1946	ILMN_1252199	Aup1	Ancient ubiquitous protein 1			chr6:83004907:83004956:+	ENSMUSG00000068328	* Transcript match to reverse strand	CDS	TCCCGAGTGACGGCTTCCTGCTGCTCGCGCTACTGCTCTACGCGCCGGTC
4850630	-0.239583	6.10136	-3.01226	0.00595594	0.409285	-2.19632	ILMN_2784096	Olfr1357	Olfactory receptor 1357	BC143166 BC143131 BC143113 BC140102	10	chr10:78074467:78074516:-	ENSMUSG00000071185		3pUTR	ACAGCCTAAGGAACAAGGACATGAAGGCAGCCCTGAGGAAGCTTGGCAGC
6220332	-0.256277	7.13956	-3.01191	0.0059608	0.409285	-2.197	ILMN_2921163	Rsf1	Remodeling and spacing factor 1	BC085127	7	chr7:104810161:104810210:+	ENSMUSG00000035623		CDS	GAAAGCAAGGTTAGAGGAGCCTGGGCTTCTGAACATGGACATGCCTCTCG
4570669	-0.225155	9.72449	-3.00906	0.00600159	0.409285	-2.2027	ILMN_1231705	Tmem48	Transmembrane protein 48			chr4:107086862:107086911:+	ENSMUSG00000028614	* Transcript match to reverse strand	3pUTR	CTCAGCAGAATAACCGAAAACTGCCTTTTCTGTACCCAGTGCTTTTTGTG
6860373	-0.227486	6.14301	-3.00798	0.00601718	0.409285	-2.20486	ILMN_2599174	4933430I17Rik	RIKEN cDNA 4933430I17 gene		4	chr4:62208647:62208696:+	ENSMUSG00000058046		CDS	GACCGTAACCTCAAGAACCTTTCTGCAATGATGGACGGCATCGGCTGGAA
130754	0.200023	8.8934	3.0066	0.00603703	0.409285	-2.20761	ILMN_2655785	Hist1h2bk	Histone cluster 1, H2bk		13	chr13:22128074:22128123:+	ENSMUSG00000062727		CDS	CTGGCCAAGCACGCCGTGTCGGAGGGCACCAAGGCTGTCACCAAGTATAC
4850639	0.198877	5.65879	3.00638	0.00604014	0.409285	-2.20804	ILMN_2693348	Olfr481	Olfactory receptor 481	BC160284	7	chr7:115224931:115224980:+	ENSMUSG00000054236		CDS	GTGAGCACGCTCTCTACGATCATTGTGTCTTACATTTACATCCTGCACTC
5130605	-0.212879	5.78212	-3.00542	0.0060541	0.409285	-2.20996	ILMN_2600952	Pcdhb15	Protocadherin beta 15		18	chr18:37635658:37635707:+	ENSMUSG00000047033		CDS	CCAGTGAATTTAAGTTTCTAAGTCCAATTGCCTCTAACTTCCTAACCGAA
5870221	0.261477	6.04143	3.0053	0.00605579	0.409285	-2.2102	ILMN_2831116	Cd200r4	CD200 receptor 4		16	chr16:44841860:44841905:+			Transcriptomic?	GGACTTGATTTCTAATGTAGTTCCCCCATCACTGTAGAGCCCAGGCTGGC
10639	-0.211281	11.8118	-3.00417	0.00607206	0.409285	-2.21244	ILMN_3117381	Fhl1	Four and a half LIM domains 1		X	chrX:54046258:54046307:+	ENSMUSG00000023092		3pUTR	TCGGAGGTGGTCGTCATCCTTCACAGGCAGGACTGGGTTTTCACCCCCTT
1470719	0.230438	6.88294	3.00394	0.00607552	0.409285	-2.21291	ILMN_1233783	Map3k7ip1	Mitogen-activated protein kinase kinase kinase 7 interacting protein 1		15	chr15:79991125:79991174:+	ENSMUSG00000022414		3pUTR	CCTCTGGGTGGCTATCCCCTTTCCACCTTTCAGCCCAAACTCCTAGATCC
2470626	0.225268	6.52433	3.00334	0.00608425	0.409285	-2.21411	ILMN_2962361	Rufy3	RUN and FYVE domain containing 3		5	chr5:89071420:89071469:+	ENSMUSG00000029291		3pUTR	CGTTCACAGAGTGTCCTTGTGGAGGTGAAGCCTGGGTAAGGTTGCTACAG
3460411	0.201235	7.07965	3.00005	0.00613211	0.410295	-2.22065	ILMN_1230244	Klhl15	Kelch-like 15 (Drosophila)			chrX:91498363:91498412:+	ENSMUSG00000043929		CDS	GCAGTCTTGGCTGCGACATGATAGACGACGGTGGAGACACACAGATACCA
5390608	-0.189805	10.2456	-2.99992	0.00613414	0.410295	-2.22092	ILMN_2856568	Gpbp1	GC-rich promoter binding protein 1	GPBP	13	chr13:112216011:112216060:-	ENSMUSG00000032745	* Transcript match to reverse strand	3pUTR	GCTTCAGGAGGGGCTTGTCAGGAGCTTTGTTCGGTGTGCTGTCAGATCAG
150673	0.202983	6.22257	2.99903	0.00614716	0.410295	-2.22269	ILMN_2998738	EG381438	Predicted gene, EG381438		3	chr3:37613598:37613647:-	ENSMUSG00000058174	* Transcript match to reverse strand	CDS	GGGCCCAAGAGAAAGCATTCCACCATGTCTTATGTGGAGTCTCACCAGCC
6760114	-0.220872	10.5872	-2.99776	0.00616578	0.410472	-2.22521	ILMN_2674890	Tbl1x	Transducin (beta)-like 1 X-linked			chrX:74905309:74905358:+	ENSMUSG00000025246		3pUTR	TATGGTTTCCACCTAGAATGCTCAGCTGGGGAAGGATGAAGCCATCAGCT
2360452	-0.226702	5.90705	-2.9963	0.00618724	0.410836	-2.22811	ILMN_3056387	Ttll5	Tubulin tyrosine ligase-like family, member 5	mKIAA0998	12	chr12:87167463:87167512:+	ENSMUSG00000012609		CDS	GCCTCTGTGTGCTGACTGTATGACAGACCCCAAAGGAGATGCCAGTTGTG
650168	-0.186833	10.4476	-2.99358	0.00622757	0.412448	-2.23353	ILMN_3084087	Ivns1abp	Influenza virus NS1A binding protein		1	chr1:153203302:153203351:+	ENSMUSG00000023150		CDS	GGAACCCACTAGATGGACAGGCTGAGGTGTTTGGCAGTGATGATGACCAC
6660132	-0.250178	8.70058	-2.98914	0.00629385	0.414841	-2.24236	ILMN_1237934	Trh	Thyrotropin releasing hormone		6	chr6:92192165:92192214:-	ENSMUSG00000005892		3pUTR	GCCCCATATGGCAAGACTGACCTGGTATAACTTCAGCGCATCCTCCAAGG
270274	-0.253331	8.67752	-2.98817	0.00630854	0.414841	-2.24431	ILMN_2620069	Polr1a	Polymerase (RNA) I polypeptide A	Rpo1-4		chr6:71917939:71917988:+	ENSMUSG00000049553	* Transcript match to reverse strand	CDS	CCTGCCACATGCATATTACCAGCAGGAGAAGTGCCTGAGACCCGAGGACA
2690224	0.213988	8.32245	2.98681	0.00632903	0.414841	-2.24701	ILMN_1233784	Wdr34	WD repeat domain 34			chr2:29887381:29887430:-	ENSMUSG00000039715		CDS	ACCCAAGATGGAAGTCCTGTCTACTGTCTCGAGTTTAACAGCCAGCAGAC
2710709	-0.187986	9.40959	-2.98647	0.00633414	0.414841	-2.24768	ILMN_2669958	Bcas3	Breast carcinoma amplified sequence 3		11	chr11:85639485:85639534:+	ENSMUSG00000059439	* Transcript match to reverse strand	3pUTR	GAAGGGAAGTGCAGTTACCGAGGCCGTGTCAAAAGTGCACGTCTTGTCCA
4120692	0.207224	8.81815	2.98579	0.00634441	0.414841	-2.24904	ILMN_1218891	Fahd1	Fumarylacetoacetate hydrolase domain containing 1			chr17:24985961:24986010:-			3pUTR	GCACTCCAGTTGATTTTTACTTGGGAAAGTCCTCCACCTCAAAGCCAGAT
3710368	-0.253065	7.79969	-2.98301	0.00638661	0.41654	-2.25456	ILMN_2735735	Cspp1	Centrosome and spindle pole associated protein 1			chr1:10126751:10126800:+	ENSMUSG00000056763		3pUTR	GCCTCCATCTTATTTTTATGCTGATAGAAGCACAGACTGGGTTACTAATT
7320136	-0.21641	11.7708	-2.97694	0.00647954	0.421531	-2.26661	ILMN_1253692	Glg1	Golgi apparatus protein 1			chr8:113681534:113681583:-	ENSMUSG00000003316		3pUTR	CAGCTGGCTGCTTTGGTGGTAGCTTTTGTTGGCGAAGGTTTACCTGCCTG
1580047	0.226955	5.61969	2.97441	0.00651879	0.422248	-2.27164	ILMN_2624469	Oas1g	2'-5' oligoadenylate synthetase 1G		5	chr5:121326160:121326209:-	ENSMUSG00000066861		3pUTR	GGTTTCCTTTCTGAGACATGAATTTGATGTGACACACGCTGTCGTGGAAC
7550187	0.227138	6.06491	2.9733	0.00653601	0.422248	-2.27384	ILMN_2873070	Lao1	L-amino acid oxidase 1		4	chr4:118641233:118641282:+	ENSMUSG00000024903		3pUTR	TAAATAGGCTAGAAGATGAAAGGAAGCCGAGACCCAGGAGAGAAGTCACC
2360064	-0.209722	9.59345	-2.97305	0.00653985	0.422248	-2.27433	ILMN_2607160	Pum2	Pumilio 2 (Drosophila)			chr12:8756920:8756969:+	ENSMUSG00000020594		3pUTR	GCTTGCAGTCTGGTAGGTCTACAACCCCATAGCACAACAGGTTTATAGAG
7650445	-0.211733	9.0389	-2.96966	0.00659283	0.423291	-2.28106	ILMN_1223145	Rqcd1	Rcd1 (required for cell differentiation) homolog 1 (S. pombe)		1	chr1:74577091:74577140:+	ENSMUSG00000026174		3pUTR	ATGCCTTCCTGCTGAGCTGAAGTCTTTCATTCCACTTCACTGGGGGAGCA
1500445	0.213955	6.56063	2.96957	0.00659419	0.423291	-2.28123	ILMN_3102163	Map2k7	Mitogen-activated protein kinase kinase 7	MKK7	8	chr8:4245730:4245779:+	ENSMUSG00000002948		CDS	GGTGGATGTCGCGTCCTGGTTTAAGGATGTCATGGCGAAGACCGAGTCCC
2320014	-0.206372	6.12616	-2.96886	0.00660542	0.423291	-2.28265	ILMN_1243992	Ptrf	Polymerase I and transcript release factor			chr11:100820176:100820225:-	ENSMUSG00000004044		CDS	AAGCTGCGCAAGTCCTTCACGCCCGACCATGTGGTGTATGCGCGCTCCAA
1030703	-0.208625	9.74905	-2.96474	0.00667046	0.425437	-2.29082	ILMN_2790636	Sar1a	SAR1 gene homolog A (S. cerevisiae)	BC055365 AK210154 AK003538	10	chr10:61155725:61155774:+			3pUTR	TCGGTAGCAACCTAGAAGACTGGACTCTGCCCAGGGTGGCTCTTTGTGAA
1110687	0.224706	6.1189	2.96387	0.00668423	0.425437	-2.29254	ILMN_2730425	Ryr1	Ryanodine receptor 1, skeletal muscle			chr7:29789471:29789520:-	ENSMUSG00000030592		CDS	GGCAGTGACTACTTCGACACAACCCCACATGGGTTTGAGACCCACACTCT
4290152	0.194134	9.56352	2.9636	0.00668858	0.425437	-2.29308	ILMN_2926198	2310016C08Rik	RIKEN cDNA 2310016C08 gene		6	chr6:29225158:29225207:+	ENSMUSG00000043421		3pUTR	TGGACCTAAGTATCTTCTGTTGGTTTACCATTGAGTCTCTTCCCTGAGAG
380484	-0.235909	8.23765	-2.96199	0.00671424	0.426014	-2.29627	ILMN_2631994	Hexim1	Hexamethylene bis-acetamide inducible 1			chr11:102980932:102980981:+	ENSMUSG00000048878	**** Check this probe manually, mismatches for transcript alignment with the genome	3pUTR	CCTTCAAAACCAAGCTTGCTGGTTCTATTCTGGCAGGTGGTCTCCTGCAG
5130202	0.404403	7.35927	2.95888	0.00676406	0.427232	-2.30243	ILMN_3161601	Snca	Synuclein, alpha		6	chr6:60681957:60682006:-	ENSMUSG00000025889		3pUTR	AAGTCTTCCATCAGCAGTGATCGGCGTCCTGTACCTGCCCCTCAGCATCC
6770204	0.191915	5.76096	2.9586	0.00676852	0.427232	-2.30298	ILMN_2623615	Sprr2h	Small proline-rich protein 2H			chr3:92191152:92191201:+	ENSMUSG00000046259		3pUTR	CACCCAGGACATTTTTCAAATCTTTCTGACATTTTGCCATAGTAGTGGTC
2570561	-0.216269	5.86739	-2.95768	0.00678331	0.427232	-2.3048	ILMN_2987678	Def8	Differentially expressed in FDCP 8		8	chr8:125987308:125987357:+			3pUTR	CGGGTGGGTATGAAGAGTCTAGCCAGCAACCGAAGCCCATTTGGATGGCT
460327	-0.322386	12.4803	-2.95342	0.00685233	0.430029	-2.31323	ILMN_2616565	Slc2a3	Solute carrier family 2 (facilitated glucose transporter), member 3		6	chr6:122677968:122678017:-	ENSMUSG00000003153		3pUTR	ACTCAGATTGCTATGGAAAGGGGCTTTGCTGGGAAAGGCGACTCCTCTAA
1240474	-0.284135	7.05341	-2.95288	0.00686119	0.430029	-2.31431	ILMN_2432039	Zzz3	Zinc finger, ZZ domain containing 3	BC153178 BC148610		chr3:152091701:152091750:+	ENSMUSG00000039068		CDS	AGAGAGTGCCAGTCAGCACACTGCCGAGGAGGAAGATGATGACCCTGATG
7040601	-0.2028	6.27408	-2.94965	0.00691398	0.432284	-2.3207	ILMN_1219994	Cnga1	Cyclic nucleotide gated channel alpha 1			chr5:72995716:72995765:-	ENSMUSG00000067220		CDS	GGCTGGCAACCGAAGAACAGCCAACATTAAGAGCATCGGCTACTCGGACC
5420685	0.209301	8.8156	2.94701	0.00695754	0.433951	-2.32593	ILMN_3123836	Nudt7	Nudix (nucleoside diphosphate linked moiety X)-type motif 7	AK004924	8	chr8:116676017:116676066:+	ENSMUSG00000031767		3pUTR	CCTACAATGTGGCTGTGAGATCCTTGCCTGACTTCCTGTTGCTGCTTTAG
50431	0.251503	7.85027	2.94519	0.00698768	0.434776	-2.32953	ILMN_1215135	Nr2f6	Nuclear receptor subfamily 2, group F, member 6			chr8:73905066:73905115:-	ENSMUSG00000002393		CDS	ACAAGGCTGGTGGGAGCTACCCACGCGCGACCGAGGACGATTCGGCGTCA
2490113	-0.381723	8.90715	-2.94279	0.00702758	0.434801	-2.33427	ILMN_2992814	Lin28	Lin-28 homolog (C. elegans)		4	chr4:133559249:133559298:-	ENSMUSG00000050966		3pUTR	CCCTTCTCTTCCCTGGGAAAATAAAGACTTATTGGTACTCCAGAGTTGGT
2850630	0.200088	7.98727	2.94252	0.00703202	0.434801	-2.3348	ILMN_2680665	1810049H13Rik	RIKEN cDNA 1810049H13 gene		11	chr11:120318217:120318266:-	ENSMUSG00000039670	* Transcript match to reverse strand	CDS	CCTCCCACCAACTGCTGCATGAGTGGCTGCCCTAACTGTGTATGGGTAGA
3780725	-0.194995	9.88615	-2.94112	0.00705535	0.434801	-2.33756	ILMN_1216416	Rnf6	Ring finger protein (C3H2C3 type) 6		5	chr5:147021724:147021773:-	ENSMUSG00000029634		3pUTR	GGGGTCTGCTCAGCGCTGTGTTGCTGGAGCTTCATAGTCAAACGCTTTTC
1440747	0.198325	9.49338	2.94066	0.00706317	0.434801	-2.33848	ILMN_1250750	Rnf113a2	Ring finger protein 113A2			chr12:85759271:85759320:+	ENSMUSG00000045546		CDS	GCACCCCAGAAGACGCCGATGGGATCTAATTGCCATTACTTAGATGTCCC
7210019	0.212422	10.9346	2.93981	0.00707743	0.434801	-2.34016	ILMN_2684667	1810035L17Rik	RIKEN cDNA 1810035L17 gene	Slirp		chr12:88784940:88784976:+,chr12:88788514:88788526:+	ENSMUSG00000021040	* Transcript match to reverse strand | **** Check this probe manually, mismatches for transcript alignment with the genome	CDS	GCGTTTGTCAGAAAAATTCCTTGGACCGCGGCAGCGAGTGAGCTGAGAGA
70703	-0.317103	6.9394	-2.93764	0.00711385	0.434801	-2.34444	ILMN_2997796	Mlec	Malectin		5	chr5:115595123:115595172:-	ENSMUSG00000048578		3pUTR	AACTCTCTTAAACATTGTGCCAAGAAACGATTTGTGGGATTCATGTCCCG
4260307	0.22529	9.15336	2.93677	0.00712863	0.434801	-2.34616	ILMN_1249654	Sfrs16	Splicing factor, arginine/serine-rich 16	ClaspL		chr7:20166426:20166475:-	ENSMUSG00000061028		CDS	ACAGACATTAGGCAGAAAACGGAGTTGGGGCTGTTATGCTGCTGGGTTTC
4890678	-0.23601	6.2688	-2.9361	0.00713996	0.434801	-2.34749	ILMN_1254210	Samd5	Sterile alpha motif domain containing 5			chr10:9347628:9347677:-	ENSMUSG00000060487		3pUTR	CCACCCTTTCACTACTCAGAAGTACAGCACGGATGAAAGCTTGTGCCACT
4120370	-0.235784	5.97091	-2.93293	0.00719376	0.434801	-2.35374	ILMN_2510612	Ywhaz	Tyrosine 3-monooxygenase/tryptophan 5-monooxygenase activation protein, zeta polypeptide		15	chr15:36701393:36701442:-	ENSMUSG00000022285	* Transcript match to reverse strand	3pUTR	CTCTACAGCTTTTCATGTAAATTAGTCTTTTGGTTTTGAGACTTCTCCAA
4830731	0.216293	10.267	2.93226	0.00720513	0.434801	-2.35505	ILMN_2740445	Nsbp1	Nucleosome binding protein 1		X	chrX:106200701:106200750:-	ENSMUSG00000031245	* Transcript match to reverse strand	CDS	CAAAAGGAAGGTCAGCCTGAGGAAGATGGAAAGGAAGATCAGCCTGAGGA
5690753	0.214282	7.45413	2.93157	0.00721705	0.434801	-2.35643	ILMN_2645763	2310047M10Rik	RIKEN cDNA 2310047M10 gene			chr11:68874757:68874806:+	ENSMUSG00000045176		3pUTR	CGGCTATCCGGATCCCAATGGTCACACACCTCAAGTGCCAGGGGCTTTAG
4050711	-0.249431	8.34561	-2.92933	0.00725536	0.434801	-2.36084	ILMN_2627660	Lig1	Ligase I, DNA, ATP-dependent		7	chr7:13867828:13867877:+	ENSMUSG00000056394		CDS	GTAAAGCGAAGAAGCCAGAGAAGGAGACACCCAGCAGCATCAGAGAGAAG
50519	-0.20688	8.18349	-2.92818	0.00727527	0.434801	-2.36312	ILMN_3093626	Porcn	Porcupine homolog (Drosophila)	Mporc-b	X	chrX:7771118:7771167:-	ENSMUSG00000031169		3pUTR	GGAACACACACAACTTTCTATGCCTGTCAATCCTCACCCCGCCACCAGGC
4280438	0.194599	5.83573	2.92541	0.00732307	0.434801	-2.36857	ILMN_1245725	Ccdc83	Coiled-coil domain containing 83		7	chr7:97395584:97395633:-	ENSMUSG00000030617		CDS	GAAAGAGAAGAATTTGGATGAGGCACCAATAGTAACAAGAGAGGAAGTGG
5910239	0.263825	7.5087	2.92526	0.00732567	0.434801	-2.36887	ILMN_1229161	Eng	Endoglin			chr2:32537324:32537373:+	ENSMUSG00000026814		3pUTR	ACACGGCACTGCCGGTCACACCCATGCTGCTTAGAAGCCTAAGCCTCTGC
5560328	0.23926	7.55186	2.92515	0.00732755	0.434801	-2.36908	ILMN_2722938	Myd116	Myeloid differentiation primary response gene 116		7	chr7:52778463:52778512:-	ENSMUSG00000040435		CDS	TGGGCACGCCTTAGAAACCCATCTCTTCCACAGTCCGAGCCTCGCTCTTC
6330195	0.245815	7.43933	2.92506	0.00732918	0.434801	-2.36927	ILMN_2810963	Camk2n1	Calcium/calmodulin-dependent protein kinase II inhibitor 1		4	chr4:138013809:138013858:+	ENSMUSG00000046447		3pUTR	ATAGGGGTTCTCTTAAGGCTCGCCAGCTGCCTGTTTTGCATGGTATTTGC
2490201	-0.202227	10.0673	-2.92488	0.00733223	0.434801	-2.36961	ILMN_2754253	Gna13	Guanine nucleotide binding protein, alpha 13			chr11:109259313:109259362:+			3pUTR	CAGAGCTGGGCCCTAGTGTATGTATACTTGAGAGACCTGACTTGTCCTGG
4900296	-0.46504	8.03307	-2.92436	0.00734129	0.434801	-2.37064	ILMN_2609897	Prss35	Protease, serine, 35		9	chr9:86651548:86651597:+			3pUTR	CTCTGTAAATGGTCCTCAAAACGTGTGGCGTTCTTTCATAATGTGGGTTG
1820687	-0.205443	6.18748	-2.92375	0.00735195	0.434801	-2.37185	ILMN_2715226	Anxa9	Annexin A9		3	chr3:95100305:95100354:-	ENSMUSG00000015702		3pUTR	GCTCAGCCATTCAACAGGAATCCTGTTTTTACCCCAGTACTGCACTTAAC
6290037	0.286268	6.33712	2.92268	0.00737059	0.434801	-2.37396	ILMN_2593554	Igtp	Interferon gamma induced GTPase		11	chr11:58020810:58020859:+	ENSMUSG00000078853		3pUTR	AGGCTGCCTCAGGGTCTTTTTGCTTAGAGCCCTAGCTAGTCACTAGAAAG
5080767	-0.23646	7.39682	-2.92232	0.0073769	0.434801	-2.37467	ILMN_1242390	Actn4	Actinin alpha 4		7	chr7:29696527:29696576:-	ENSMUSG00000054808		CDS	GGCCCGACGAGAAGGCCATAATGACATATGTGTCCAGCTTCTACCATGCC
4610095	-0.221726	8.20551	-2.92167	0.00738813	0.434801	-2.37594	ILMN_2870549	Dnajc3	DnaJ (Hsp40) homolog, subfamily C, member 3		14	chr14:119378992:119379041:+	ENSMUSG00000022136	* Transcript match to reverse strand	3pUTR	GTTTGAGCCAGCTTGGTTTACATAGTGAGTTCCGTGCCAGGGCCTCCACC
1400601	-0.296369	10.1276	-2.92133	0.00739417	0.434801	-2.37662	ILMN_1257855	mKIAA0189	Mus musculus 8 days embryo whole body cDNA, RIKEN full-length enriched library, clone:5730529F06 product:START domain containing 8, full insert sequence.	Stard8	X	chrX:96269326:96269375:+	ENSMUSG00000031216		3pUTR	CCTCATGCCTTTTGCCTACAGTGGTGGTCTATAAGAACAGTCCTTTTGGC
2690376	0.215762	10.6052	2.92003	0.00741692	0.435143	-2.37917	ILMN_2745555	Mrps21	Mitochondrial ribosomal protein S21		3	chr3:95674429:95674478:-	ENSMUSG00000054312	* Transcript match to reverse strand	CDS	ATTGCCAGGACAGTGATGGTTCAGGAGGGGAACGTGGAAGGTGCCTACCG
2340437	0.226794	6.13522	2.91746	0.0074622	0.436086	-2.38424	ILMN_2980110	Pcdha6	Protocadherin alpha 6	Pcdhac1 BC160198	18	chr18:37252120:37252169:+	ENSMUSG00000007440		CDS	GGCTGCTGATCTGAGAAATCTGGCCCCTGGTGTAGGAATGAATTTGCCAG
4850521	0.207218	6.78771	2.91719	0.00746693	0.436086	-2.38477	ILMN_1258501	Adh1	Alcohol dehydrogenase 1 (class I)		3	chr3:137945424:137945473:+	ENSMUSG00000074207	* Transcript match to reverse strand	CDS	CCCCTCAGTGTGGAGAATGCAGGATTTGCAAGCACCCGGAAAGCAACTTT
4220167	-0.267214	7.42799	-2.91427	0.00751873	0.437771	-2.39052	ILMN_3027262	Fndc3c1	Fibronectin type III domain containing 3C1		X	chrX:103640983:103641032:-	ENSMUSG00000033737		CDS	CCCAAAGTGCTAGCAACCCTTCTGTCTCTGAAAATGCTCATAACCCCTCC
70630	-0.190628	12.0525	-2.91364	0.00752987	0.437771	-2.39175	ILMN_2712066	Pgd	Phosphogluconate dehydrogenase			chr4:148524165:148524214:-	ENSMUSG00000028961		3pUTR	AGGAGTCGGTGGGCAGAGGCTCTCCTGTCGGGTATTTCTTACTGGCACAG
990433	0.222069	6.57094	2.90955	0.00760312	0.439529	-2.39981	ILMN_2916607	Ttc21a	Tetratricopeptide repeat domain 21A		9	chr9:119876787:119876836:+	ENSMUSG00000032514	* Transcript match to reverse strand	CDS	CCCTAGCTGTGGCTGGAAGGGGCTTGGGCAGGGAGAAGCATCAGTCTATA
2120634	0.221388	7.12098	2.90928	0.00760798	0.439529	-2.40034	ILMN_2883164	Serpine2	Serine (or cysteine) peptidase inhibitor, clade E, member 2		1	chr1:79790826:79790875:-	ENSMUSG00000026249		3pUTR	GCTGTCAAGCCGCGTACCTGTCACTACTGGTCTGTACTCTTTGGATTGGC
2630193	0.220413	6.5352	2.90824	0.00762665	0.439529	-2.40238	ILMN_3071907	Nme2	Non-metastatic cells 2, protein (NM23B) expressed in		11	chr11:93817270:93817319:-		* Transcript match to reverse strand	5pUTR	ACAGAGACGACTGGCAAGACCAGGCAGCCTGAGCGTCCCGGGTTGGGCAG
2630044	-0.226037	7.91011	-2.9064	0.00765998	0.439529	-2.40601	ILMN_1222165	Dcun1d1	DCN1, defective in cullin neddylation 1, domain containing 1 (S. cerevisiae)			chr3:35794226:35794275:-	ENSMUSG00000027708		3pUTR	GTCTTCCCATAAGTCATAGAAGCTTGATGGTGATTATTTTGAGGTTTCCA
2570605	0.214109	5.79372	2.90632	0.00766127	0.439529	-2.40615	ILMN_1223727	4930563E19Rik	Adult male testis cDNA, RIKEN full-length enriched library, clone:4930563E19 product:hypothetical G-protein beta WD-40 repeats containing protein, full insert sequence.	Wdr69	1	chr1:83207025:83207074:+	ENSMUSG00000053161		3pUTR	GCGCCAGGATACTGACAAATGACGTCAGAGTGCCTTAACAGCACTTCTTC
7100471	-0.201888	7.06883	-2.90484	0.00768812	0.439529	-2.40906	ILMN_2948663	Adal	Adenosine deaminase-like		2	chr2:120982212:120982261:+	ENSMUSG00000027259		3pUTR	GGTTCTGGGTGGAAAGCAAAGGAAATGGAACAAGGCACGAGGAGCAAGCC
1500544	0.232692	6.59946	2.9037	0.00770892	0.439529	-2.41131	ILMN_3108783	Fxyd1	FXYD domain-containing ion transport regulator 1		7	chr7:31838044:31838065:-,chr7:31837169:31837196:-	ENSMUSG00000036570	**** Check this probe manually, mismatches for transcript alignment with the genome	CDS	GCAAATTCAACCAACAGCAGAGAACTGGGGAACCCGACGAAGAGGAGGGA
6480440	0.202983	5.84804	2.90269	0.00772735	0.439529	-2.4133	ILMN_2471444	Tmem14a	Transmembrane protein 14A			chr1:21216705:21216754:+	ENSMUSG00000025933		CDS	GTGAGATTTAAGAGGTCCAAGAAAGTAATGCCTGCTGGTCTAGTTGCAGG
1110112	-0.233982	8.25873	-2.90266	0.00772782	0.439529	-2.41335	ILMN_3035795	Mllt3	Myeloid/lymphoid or mixed-lineage leukemia (trithorax homolog, Drosophila); translocated to, 3		4	chr4:87486864:87486913:-	ENSMUSG00000028496		CDS	TAACTTACTCACCGTCACCAGTGGGCAGCAGGACAAGAAGGCGCCCAGCA
5720494	0.196889	5.76672	2.90248	0.00773114	0.439529	-2.41371	ILMN_2769971	Neurl3	Neuralized homolog 3 homolog (Drosophila)	Lincr		chr1:36322562:36322611:-	ENSMUSG00000047180		3pUTR	ACCTGTGGCCAGAGGAGGTCAGAGAACCTCCAACCAGTGAGTCCTGGAAG
3180020	-0.219232	6.09167	-2.90103	0.00775761	0.44006	-2.41655	ILMN_2616556	Ulk4	Unc-51-like kinase 4 (C. elegans)			chr9:120869457:120869506:-		* Transcript match to reverse strand	3pUTR	GGCTCAAATAACACCTCTTACTGATTTACCCTACCGCACGTATCCCCGAT
4120142	-0.270358	6.0558	-2.89765	0.00781984	0.442613	-2.4232	ILMN_1237135	Pml	Promyelocytic leukemia		9	chr9:58078365:58078414:-	ENSMUSG00000036986		CDS	CAGGCTCAGGCCCTAGAGCTGTCTAAGACCCAACCTGTGGCTATGGTAAA
20088	-0.220534	7.66472	-2.89607	0.00784913	0.442629	-2.42631	ILMN_3158250	Cxcl12	Chemokine (C-X-C motif) ligand 12	AK045092	6	chr6:117121533:117121582:+	ENSMUSG00000061353		CDS	GCCGGTTCTTCGAGAGCCACATCGCCAGAGCCAACGTCAAGCATCTGAAA
5550309	-0.202115	11.804	-2.89577	0.00785457	0.442629	-2.42688	ILMN_2713285	Fhl1	Four and a half LIM domains 1			chrX:54046293:54046342:+	ENSMUSG00000023092		3pUTR	GGTTTTCACCCCCTTCTCTGAAACGCAGGATTGCCTCCTTAACTGTACTC
1440180	-0.240395	6.42978	-2.89471	0.00787434	0.442772	-2.42897	ILMN_1224898	Glrp1	Glutamine repeat protein 1			chr1:90396605:90396654:-	ENSMUSG00000062310		3pUTR	CTTCTGTCTGTGGTAGGACGGGGAAGTAAGAGAGACCAAGATGGGGTGTG
2490615	0.22883	6.71961	2.89241	0.00791712	0.44384	-2.43348	ILMN_2530460	BC049807	CDNA sequence BC049807			chr17:21725526:21725575:+	ENSMUSG00000067931		3pUTR	GTGGTGTTCCCTGCTTACAAATCACAAGGGAATAAGTAGTAGACTCACAA
5570669	0.351902	6.9554	2.89184	0.00792788	0.44384	-2.43461	ILMN_2860699	Epb4.9	Erythrocyte protein band 4.9		14	chr14:71003803:71003852:-	ENSMUSG00000022099		3pUTR	AAACCAGATAGGATGCACCGTTCTAGCACCTGTCCAGGGACCACCGAGCC
4260347	0.244768	5.79021	2.88639	0.00803044	0.446062	-2.4453	ILMN_2976477	Olfr1247	Olfactory receptor 1247		2	chr2:89449661:89449710:-	ENSMUSG00000075081		3pUTR	TGGCACTTGTGTGCACTGACACCTACTTTATTGGCCTCACGGTAGTTGCC
5720767	0.287349	6.90188	2.8852	0.00805287	0.446062	-2.44762	ILMN_3033621	4933421E11Rik	RIKEN cDNA 4933421E11 gene		3	chr3:106487960:106488009:+	ENSMUSG00000056260		CDS	ATCCGGAGCTCACTCTCCAGAGCCCTTTGCATCGCTTGGCTGTCATGGCT
20056	-0.212241	5.98914	-2.8847	0.00806245	0.446062	-2.44861	ILMN_2676208	Hap1	Huntingtin-associated protein 1		11	chr11:100209811:100209860:-			3pUTR	CGGCACTCCCTCTGAGGAGCTGTCTGGGAAATCAGATGACTTAGCATCGG
5860139	0.190378	9.35448	2.88455	0.00806527	0.446062	-2.4489	ILMN_2817151	Chchd8	Coiled-coil-helix-coiled-coil-helix domain containing 8	AK019895	7	chr7:107688242:107688291:+	ENSMUSG00000044881		3pUTR	ACGTGACCTTCCCGTTGCTGAGAGACTCAGGGGACAGGCAGAAATAAAGC
7210221	0.212829	8.77202	2.88385	0.0080785	0.446062	-2.45026	ILMN_2932539	Ring1	Ring finger protein 1		17	chr17:34158117:34158166:-	ENSMUSG00000024325	Transcript not perfectly alignable to the genome | **** Check this probe manually, mismatches for transcript alignment with the genome	3pUTR	TGGACAGCACGGGCCCTGTACCCACTACTGCCTTTTCTATAGACCCTAGG
7210129	0.187087	7.6077	2.88335	0.00808803	0.446062	-2.45124	ILMN_1242333	Immp2l	IMP2 inner mitochondrial membrane peptidase-like (S. cerevisiae)	BC061049	12	chr12:42804675:42804724:+	ENSMUSG00000056899		CDS	CCCCCGCGGTCACATGTGGGTTGAAGGCGATCATCATGGACACAGTTTTG
4210632	-0.200895	7.23849	-2.88282	0.00809817	0.446062	-2.45228	ILMN_2937738	Irak2	Interleukin-1 receptor-associated kinase 2		6	chr6:113644567:113644616:+	ENSMUSG00000060477	**** Check this probe manually, mismatches for transcript alignment with the genome	3pUTR	CAGAGCTGCTCTATTCAGCTCTTGGGAGGATGGGTGCAGCGGCTGCAGAA
2030279	0.217279	7.63572	2.88195	0.00811474	0.446062	-2.45398	ILMN_1243722	RP23-100C5.8	ProSAPiP1 protein	Prosapip1	2	chr2:130458745:130458794:-	ENSMUSG00000037703		3pUTR	GACCTTGATTGGCGGCTACTCTGGCAACCACTGCCCATTCTTCTAATCCC
4480731	0.250624	6.3513	2.88083	0.00813629	0.446062	-2.45619	ILMN_1243635	Brunol4	Bruno-like 4, RNA binding protein (Drosophila)	Brul4		chr18:25637894:25637943:-	ENSMUSG00000024268		3pUTR	AATGAAATAACGTGAGCCCAGATGGGGAAGCTGAAGGGCTGGGCACTAGG
1260139	-0.203047	6.12537	-2.88057	0.00814115	0.446062	-2.45669	ILMN_2894251	Sfmbt1	Scm-like with four mbt domains 1		14	chr14:31629938:31629987:+	ENSMUSG00000006527		CDS	TAAGGATTGAAGTTGATGAAAGGCTTCACCTGGACAGTAACCCACTGAAG
4150632	-0.211956	6.5508	-2.87658	0.00821811	0.449321	-2.46451	ILMN_2707623	Dctn2	Dynactin 2	AK081785 AK054390	10	chr10:126703492:126703541:+	ENSMUSG00000025410		5pUTR	CACTCGGTCACCAGCCCCGGCTCCTCCGAGGCCTCGGTCCCCCAGCCCCG
7650246	-0.204496	8.02115	-2.87388	0.0082706	0.45123	-2.4698	ILMN_2588671	Add3	Adducin 3 (gamma)		19	chr19:53318826:53318875:+	ENSMUSG00000025026		CDS	GACGCTGCATCTGTTTCACAAATTCAGTCTCAAACTCAGTCACCGCAGAG
5270343	-0.209758	6.51349	-2.87152	0.00831653	0.452434	-2.4744	ILMN_2686435	Eya1	Eyes absent 1 homolog (Drosophila)			chr1:14160860:14160909:-	ENSMUSG00000025932		3pUTR	CAGGATGTACCAATTTCAGCATATGGATGCATAGCTGCTGCGGGCTTGAC
2190164	0.194292	11.7812	2.87094	0.00832787	0.452434	-2.47554	ILMN_2753497	Ccnb1	Cyclin B1	AK088816		chr13:101549095:101549144:-	ENSMUSG00000041431	* Transcript match to reverse strand	3pUTR	TGCCCCCAAGTCTCACTATCAACAGATAAGGGTGTATTCTTGTATATCCT
7560035	0.240142	8.41451	2.86905	0.00836511	0.452816	-2.47924	ILMN_2629657	Csda	Cold shock domain protein A			chr6:131338295:131338344:-	ENSMUSG00000030189		5pUTR	ACGCCGCGACTGCCACCGCGCTAACCGCCGCCAACCGCCACCGAGGTGCC
4390471	-0.304072	7.56325	-2.86879	0.00837015	0.452816	-2.47975	ILMN_1233746	Eif3b	Eukaryotic translation initiation factor 3, subunit B	AK195154		chr5:140895493:140895542:+	ENSMUSG00000056076		CDS	TGAGGGCCAAGCCGGCGGCCCAATCCGAAGAGGAAACGGCGACGAGTCCG
7650577	0.243033	8.95678	2.86765	0.00839271	0.452989	-2.48198	ILMN_1227103	2010007H12Rik	RIKEN cDNA 2010007H12 gene		5	chr5:138220881:138220930:+	ENSMUSG00000029725		CDS	TCTACCGAGACCTGGTGAGTCTGCAGGTGCCCGAGGAGCAGGTACTGAAC
1450379	0.237009	10.796	2.86684	0.0084086	0.452989	-2.48355	ILMN_1254734	Mrps12	Mitochondrial ribosomal protein S12			chr7:29524830:29524879:-	ENSMUSG00000045948		3pUTR	CACAGTGGTCTGGCACTCGATCCTTGGAAACGGGTTCTTCCTACTCCCGG
2970703	0.202088	8.53898	2.86467	0.0084516	0.453491	-2.48779	ILMN_3112219	Mlf1	Myeloid leukemia factor 1		3	chr3:67201763:67201812:+	ENSMUSG00000048416		CDS	GACGGTCAGGAAACACTGGAATGCGAAGTGTGGGTCATGAGCATCCAGGG
1980626	-0.255897	6.0184	-2.86459	0.00845322	0.453491	-2.48795	ILMN_2743320	Myst4	MYST histone acetyltransferase monocytic leukemia 4			chr14:22336546:22336595:+	ENSMUSG00000021767		CDS	GCAGAGGTTGCGGCTAGGGGCCAAGCGTGCTGTGAACAATGGGAGGTTAC
3120470	0.22635	10.2966	2.86261	0.00849274	0.45414	-2.49183	ILMN_2756628	Cmc1	COX assembly mitochondrial protein homolog (S. cerevisiae)	2010110K16Rik		chr9:117974290:117974339:-	ENSMUSG00000039163		3pUTR	CGCTCATCAGGAAGTCCCGTCTTACGGAAGCCAGTTATCACTTAACCCAG
3390546	-0.216958	9.71358	-2.86221	0.00850066	0.45414	-2.4926	ILMN_2684987	Hnrnph1	Heterogeneous nuclear ribonucleoprotein H1	Hnrph1		chr11:50195018:50195067:+	ENSMUSG00000007850		CDS	CGGGGGAGGCCTTCGTGCAGTTTGCTTCACAGGAAATAGCTGAAAAGGCT
1450639	-0.219107	9.25934	-2.85976	0.00854983	0.455633	-2.4974	ILMN_1242769	Akap8l	A kinase (PRKA) anchor protein 8-like	BC062877 BC051015		chr17:32458395:32458444:-	ENSMUSG00000002625	* Transcript match to reverse strand	CDS	GTCCATAACCCTTACCCGGCAGGGCTCCCGTGGCCGAGGCTGGAAGTCCA
6020576	0.203652	10.249	2.85861	0.00857285	0.455633	-2.49963	ILMN_2800655	Etfa	Electron transferring flavoprotein, alpha polypeptide		9	chr9:55309437:55309486:-	ENSMUSG00000032314		CDS	GATCCAGAAGCTCCAATTTTCCAGGTGGCAGATTATGGAATAGTTGCAGA
4180181	0.247115	7.24269	2.85766	0.00859214	0.455633	-2.5015	ILMN_2637757	Hlx	H2.0-like homeobox		1	chr1:186551337:186551386:-	ENSMUSG00000039377		3pUTR	CTGGACCGAGGGCATAGCGTGCAGCTTCCTCTACACTGGCTGGACTTTGT
7400706	-0.269259	7.84751	-2.85729	0.00859953	0.455633	-2.50221	ILMN_2472917	Wnt5a	Wingless-related MMTV integration site 5A		14	chr14:29336038:29336087:+	ENSMUSG00000021994		CDS	CCGAACGCTGTCATTGCAAGTTTCACTGGTGCTGCTATGTCAAATGCAAG
5260196	-0.203755	10.2339	-2.85539	0.00863805	0.455819	-2.50592	ILMN_2896042	BC057552	CDNA sequence BC057552			chr8:86620978:86621027:-	ENSMUSG00000037103		3pUTR	GGGGAGCCCCGTGGTGGCCTCGCCTTGTTCCATGTACTAAATGCTTTATT
2360040	0.172805	11.1109	2.85505	0.00864489	0.455819	-2.50658	ILMN_2609182	Spcs3	Signal peptidase complex subunit 3 homolog (S. cerevisiae)	6530401D17Rik	X	chrX:132529530:132529579:+	ENSMUSG00000048040	* Transcript match to reverse strand	5pUTR	CCTTGTAGGTCCACATTGAATGCCGTTTTCTTATATCTTCTAGGGTGTGT
4120703	-0.210739	10.9734	-2.85286	0.00868942	0.455819	-2.51085	ILMN_2419138	Vcl	Vinculin			chr14:21852756:21852805:+	ENSMUSG00000021823		3pUTR	GGAGGCAAAAGGAAACAGTCCCTGAATGACGTGTTAGAGATGCCACCACT
4150008	-0.196441	9.61526	-2.85162	0.00871482	0.455819	-2.51327	ILMN_2931095	Igf2r	Insulin-like growth factor 2 receptor		17	chr17:12875499:12875550:-	ENSMUSG00000023830	* Transcript match to reverse strand	3pUTR	GCAGTGTCCCAGATGGAAGGCAGGCCCAGTCCACTGGCTGTGGATTCTTT
6560326	0.240463	6.91408	2.85076	0.0087325	0.455819	-2.51496	ILMN_1221288	Lgals8	Lectin, galactose binding, soluble 8		13	chr13:12532270:12532319:-	ENSMUSG00000057554		3pUTR	GCAAACCCAGGGGCGTAGTGTGAAAGGCTTAGTTGGTGTGGAGACTAGCC
4880433	-0.193306	6.30343	-2.85073	0.00873304	0.455819	-2.51501	ILMN_2936646	Upk1b	Uroplakin 1B		16	chr16:38773332:38773381:-	ENSMUSG00000049436		3pUTR	GTTTGCTCACATTAACGATCCTGAAGGAAGTCCTGACAAGTCACCATTTG
940288	-0.23507	5.84599	-2.85005	0.00874707	0.455819	-2.51634	ILMN_1250192	Rhox6	Reproductive homeobox 6		X	chrX:35182937:35182986:+	ENSMUSG00000006200		3pUTR	GCCAGATGAGGATGGCTTCTTCTGAGCCACCCATGATGGCCATGACAACC
6900278	-0.208543	6.04552	-2.84921	0.00876435	0.455819	-2.51798	ILMN_2683305	Otos	Otospiralin			chr1:94540980:94541029:-	ENSMUSG00000044055		CDS	GTGCAATATTTCCAGACCCAGGGCGCCTACCCACAGATCGAGGACATGGC
4010446	0.518952	9.78235	2.84844	0.0087801	0.455819	-2.51947	ILMN_2792868	Blvrb	Biliverdin reductase B (flavin reductase (NADPH))		7	chr7:28250813:28250862:+	ENSMUSG00000040466		CDS	GACCTGGGCCACTTCATGCTACGGTGCCTCACCACCAATGAGTATGACGG
240274	0.177454	5.87399	2.84843	0.00878042	0.455819	-2.5195	ILMN_1247770	Atoh7	Atonal homolog 7 (Drosophila)	AK005214	10	chr10:62563190:62563239:+	ENSMUSG00000036816		CDS	TCCTAGCCGAAGCCGAGCGGGACTGGGTCGGGCTGCGCTGCGAGCAGCGG
1230450	0.201873	5.6219	2.84752	0.00879909	0.455868	-2.52127	ILMN_3059046	Hcrtr1	Hypocretin (orexin) receptor 1		4	chr4:129814359:129814408:-	ENSMUSG00000028778		CDS	CCGAGTCGTGGCTCTTCGGCCAGGCTTTGTGCAAGGTCATTCCCTATCTC
5340754	0.193	7.83801	2.84357	0.0088811	0.45919	-2.52897	ILMN_2920752	mFLJ00369	Mus musculus 10 days embryo whole body cDNA, RIKEN full-length enriched library, clone:2610528A06 product:Rho guanine nucleotide exchange factor (GEF) 1, full insert sequence.	Arhgef1	7	chr7:25711452:25711501:+	ENSMUSG00000040940	* Transcript match to reverse strand	3pUTR	TCAGGGCTTCACTCCCAGAGCACCCCCTTAATCCCCACTTTTCAGGCCGT
5080204	0.211401	11.0501	2.84014	0.00895266	0.46166	-2.53564	ILMN_1225880	Srm	Spermidine synthase		4	chr4:147968251:147968300:+	ENSMUSG00000006442		CDS	GCTGAAATACTATAACTCGGACATGCACCGTGCCGCCTTCGTACTGCCCG
1570424	0.213583	9.2888	2.83919	0.0089727	0.46166	-2.53749	ILMN_2842999	D16H22S680E	DNA segment, Chr 16, human D22S680E, expressed		16	chr16:18301067:18301116:-	ENSMUSG00000013539		3pUTR	CGAGGACCCTGTGTGCATTTTCTCAGTCCTGTAGTGTGGACCCTGGGATC
6940379	-0.198295	7.19591	-2.83871	0.00898276	0.46166	-2.53842	ILMN_1253387	Klf5	Kruppel-like factor 5			chr14:99712484:99712533:+	ENSMUSG00000005148		CDS	TGTGCCAACGCAGCTTCTCCCGCTCCGACCACCTCGCGCTGCACATGAAG
