# Supplementary material for: Smchd1 regulates a subset of autosomal genes subject to monoallelic expression in addition to being critical for X inactivation
Source: Epigenetics Chromatin. 2013 Jul 2;6:19. doi: 10.1186/1756-8935-6-19 (PMC3707822; doi:10.1186/1756-8935-6-19)
Supplement: Additional file 3 — Gene set enrichment analysis of the autosomal gene classes altered in female E9.5 Smchd1MommeD1/MommeD1 versus Smchd1+/+ embryos. [file 1756-8935-6-19-S3.xlsx]

## Sheet: DAVID_MOMMED1_UP.txt
Annotation Cluster 1	Enrichment Score: 1.4451949775108255
Category	Term	Count	%	PValue	Genes	List Total	Pop Hits	Pop Total	Fold Enrichment	Bonferroni	Benjamini	FDR
GOTERM_BP_FAT	GO:0031175~neuron projection development	7	3.7037	0.0138054	ILMN_2944657, ILMN_1244059, ILMN_2790181, ILMN_1220826, ILMN_2623591, ILMN_2599125, ILMN_2622374, ILMN_2496817	123	218	13588	3.54725	0.999997	0.92101	19.5145
GOTERM_BP_FAT	GO:0007409~axonogenesis	6	3.1746	0.0157469	ILMN_2944657, ILMN_1244059, ILMN_1220826, ILMN_2623591, ILMN_2599125, ILMN_2622374, ILMN_2496817	123	163	13588	4.06644	0.999999	0.873838	21.9536
GOTERM_BP_FAT	GO:0048812~neuron projection morphogenesis	6	3.1746	0.0211995	ILMN_2944657, ILMN_1244059, ILMN_1220826, ILMN_2623591, ILMN_2599125, ILMN_2622374, ILMN_2496817	123	176	13588	3.76608	1	0.858623	28.4389
GOTERM_BP_FAT	GO:0048667~cell morphogenesis involved in neuron differentiation	6	3.1746	0.0240854	ILMN_2944657, ILMN_1244059, ILMN_1220826, ILMN_2623591, ILMN_2599125, ILMN_2622374, ILMN_2496817	123	182	13588	3.64192	1	0.867815	31.6638
GOTERM_BP_FAT	GO:0048858~cell projection morphogenesis	6	3.1746	0.0354886	ILMN_2944657, ILMN_1244059, ILMN_1220826, ILMN_2623591, ILMN_2599125, ILMN_2622374, ILMN_2496817	123	202	13588	3.28133	1	0.807854	43.1228
GOTERM_BP_FAT	GO:0000904~cell morphogenesis involved in differentiation	6	3.1746	0.0422584	ILMN_2944657, ILMN_1244059, ILMN_1220826, ILMN_2623591, ILMN_2599125, ILMN_2622374, ILMN_2496817	123	212	13588	3.12655	1	0.846979	49.0473
GOTERM_BP_FAT	GO:0032990~cell part morphogenesis	6	3.1746	0.0422584	ILMN_2944657, ILMN_1244059, ILMN_1220826, ILMN_2623591, ILMN_2599125, ILMN_2622374, ILMN_2496817	123	212	13588	3.12655	1	0.846979	49.0473
GOTERM_BP_FAT	GO:0032989~cellular component morphogenesis	7	3.7037	0.0963286	ILMN_2944657, ILMN_1244059, ILMN_1220826, ILMN_2623591, ILMN_2599125, ILMN_2598916, ILMN_2622374, ILMN_2496817	123	351	13588	2.20314	1	0.917865	79.439
GOTERM_BP_FAT	GO:0000902~cell morphogenesis	6	3.1746	0.145295	ILMN_2944657, ILMN_1244059, ILMN_1220826, ILMN_2623591, ILMN_2599125, ILMN_2622374, ILMN_2496817	123	309	13588	2.14508	1	0.949524	91.3857
Annotation Cluster 2	Enrichment Score: 1.3292528038979274
Category	Term	Count	%	PValue	Genes	List Total	Pop Hits	Pop Total	Fold Enrichment	Bonferroni	Benjamini	FDR
GOTERM_BP_FAT	GO:0006334~nucleosome assembly	4	2.1164	0.0278681	ILMN_1259559, ILMN_2655785, ILMN_2855315, ILMN_1242399	123	73	13588	6.05324	1	0.800671	35.685
GOTERM_BP_FAT	GO:0031497~chromatin assembly	4	2.1164	0.029871	ILMN_1259559, ILMN_2655785, ILMN_2855315, ILMN_1242399	123	75	13588	5.89182	1	0.785235	37.7234
GOTERM_BP_FAT	GO:0065004~protein-DNA complex assembly	4	2.1164	0.0309003	ILMN_1259559, ILMN_2655785, ILMN_2855315, ILMN_1242399	123	76	13588	5.81429	1	0.778706	38.7473
GOTERM_BP_FAT	GO:0034728~nucleosome organization	4	2.1164	0.0309003	ILMN_1259559, ILMN_2655785, ILMN_2855315, ILMN_1242399	123	76	13588	5.81429	1	0.778706	38.7473
GOTERM_BP_FAT	GO:0006323~DNA packaging	4	2.1164	0.0624855	ILMN_1259559, ILMN_2655785, ILMN_2855315, ILMN_1242399	123	101	13588	4.37511	1	0.905238	63.4912
GOTERM_BP_FAT	GO:0006333~chromatin assembly or disassembly	4	2.1164	0.0748407	ILMN_1259559, ILMN_2655785, ILMN_2855315, ILMN_1242399	123	109	13588	4.054	1	0.883769	70.3227
SP_PIR_KEYWORDS	chromosomal protein	4	2.1164	0.133362	ILMN_1259559, ILMN_2655785, ILMN_2855315, ILMN_1242399	167	136	17854	3.14442	1	0.944496	83.4198
Annotation Cluster 3	Enrichment Score: 0.926328466757715
Category	Term	Count	%	PValue	Genes	List Total	Pop Hits	Pop Total	Fold Enrichment	Bonferroni	Benjamini	FDR
GOTERM_BP_FAT	GO:0043068~positive regulation of programmed cell death	7	3.7037	0.0252097	ILMN_2846775, ILMN_2846776, ILMN_2623591, ILMN_2621909, ILMN_2923607, ILMN_2634083, ILMN_3161021, ILMN_2628567, ILMN_2782082, ILMN_2506012	123	250	13588	3.0932	1	0.81083	32.8828
GOTERM_BP_FAT	GO:0010942~positive regulation of cell death	7	3.7037	0.0260827	ILMN_2846775, ILMN_2846776, ILMN_2623591, ILMN_2621909, ILMN_2923607, ILMN_2634083, ILMN_3161021, ILMN_2628567, ILMN_2782082, ILMN_2506012	123	252	13588	3.06865	1	0.79984	33.8155
GOTERM_BP_FAT	GO:0043065~positive regulation of apoptosis	6	3.1746	0.0727196	ILMN_2623591, ILMN_2621909, ILMN_2923607, ILMN_3161021, ILMN_2628567, ILMN_2782082, ILMN_2506012	123	248	13588	2.6727	1	0.89951	69.2422
GOTERM_BP_FAT	GO:0042981~regulation of apoptosis	7	3.7037	0.377702	ILMN_2846775, ILMN_2846776, ILMN_2623591, ILMN_2621909, ILMN_2923607, ILMN_2634083, ILMN_3161021, ILMN_2628567, ILMN_2782082, ILMN_2506012	123	553	13588	1.39837	1	0.99002	99.9393
GOTERM_BP_FAT	GO:0043067~regulation of programmed cell death	7	3.7037	0.389013	ILMN_2846775, ILMN_2846776, ILMN_2623591, ILMN_2621909, ILMN_2923607, ILMN_2634083, ILMN_3161021, ILMN_2628567, ILMN_2782082, ILMN_2506012	123	560	13588	1.38089	1	0.990316	99.9544
GOTERM_BP_FAT	GO:0010941~regulation of cell death	7	3.7037	0.393862	ILMN_2846775, ILMN_2846776, ILMN_2623591, ILMN_2621909, ILMN_2923607, ILMN_2634083, ILMN_3161021, ILMN_2628567, ILMN_2782082, ILMN_2506012	123	563	13588	1.37354	1	0.989651	99.9598
Annotation Cluster 4	Enrichment Score: 0.6792045193300212
Category	Term	Count	%	PValue	Genes	List Total	Pop Hits	Pop Total	Fold Enrichment	Bonferroni	Benjamini	FDR
GOTERM_BP_FAT	GO:0019941~modification-dependent protein catabolic process	8	4.2328	0.172353	ILMN_1220548, ILMN_2839877, ILMN_2970879, ILMN_2719498, ILMN_1240153, ILMN_2763115, ILMN_1252437, ILMN_2754447	123	508	13588	1.73971	1	0.95423	94.7876
GOTERM_BP_FAT	GO:0043632~modification-dependent macromolecule catabolic process	8	4.2328	0.172353	ILMN_1220548, ILMN_2839877, ILMN_2970879, ILMN_2719498, ILMN_1240153, ILMN_2763115, ILMN_1252437, ILMN_2754447	123	508	13588	1.73971	1	0.95423	94.7876
GOTERM_BP_FAT	GO:0044265~cellular macromolecule catabolic process	9	4.7619	0.181335	ILMN_1220548, ILMN_2839877, ILMN_2970879, ILMN_2719498, ILMN_1233901, ILMN_1240153, ILMN_2763115, ILMN_1252437, ILMN_2754447	123	609	13588	1.63258	1	0.954778	95.6043
GOTERM_BP_FAT	GO:0051603~proteolysis involved in cellular protein catabolic process	8	4.2328	0.204214	ILMN_1220548, ILMN_2839877, ILMN_2970879, ILMN_2719498, ILMN_1240153, ILMN_2763115, ILMN_1252437, ILMN_2754447	123	534	13588	1.655	1	0.957569	97.1764
GOTERM_BP_FAT	GO:0044257~cellular protein catabolic process	8	4.2328	0.208032	ILMN_1220548, ILMN_2839877, ILMN_2970879, ILMN_2719498, ILMN_1240153, ILMN_2763115, ILMN_1252437, ILMN_2754447	123	537	13588	1.64576	1	0.954322	97.3807
GOTERM_BP_FAT	GO:0030163~protein catabolic process	8	4.2328	0.232827	ILMN_1220548, ILMN_2839877, ILMN_2970879, ILMN_2719498, ILMN_1240153, ILMN_2763115, ILMN_1252437, ILMN_2754447	123	556	13588	1.58952	1	0.961995	98.4061
GOTERM_BP_FAT	GO:0009057~macromolecule catabolic process	9	4.7619	0.234045	ILMN_1220548, ILMN_2839877, ILMN_2970879, ILMN_2719498, ILMN_1233901, ILMN_1240153, ILMN_2763115, ILMN_1252437, ILMN_2754447	123	654	13588	1.52025	1	0.961062	98.4452
SP_PIR_KEYWORDS	ubl conjugation pathway	7	3.7037	0.295458	ILMN_1220548, ILMN_2839877, ILMN_2970879, ILMN_2719498, ILMN_1240153, ILMN_2763115, ILMN_2754447	167	484	17854	1.54622	1	0.970902	98.7681
Annotation Cluster 5	Enrichment Score: 0.357185156760489
Category	Term	Count	%	PValue	Genes	List Total	Pop Hits	Pop Total	Fold Enrichment	Bonferroni	Benjamini	FDR
GOTERM_BP_FAT	GO:0045944~positive regulation of transcription from RNA polymerase II promoter	6	3.1746	0.219379	ILMN_2623591, ILMN_2771709, ILMN_1253414, ILMN_2972292, ILMN_2612283, ILMN_2675811	123	358	13588	1.85148	1	0.95674	97.9092
GOTERM_BP_FAT	GO:0045893~positive regulation of transcription, DNA-dependent	6	3.1746	0.318475	ILMN_2623591, ILMN_2771709, ILMN_1253414, ILMN_2972292, ILMN_2612283, ILMN_2675811	123	416	13588	1.59334	1	0.984508	99.749
GOTERM_BP_FAT	GO:0051254~positive regulation of RNA metabolic process	6	3.1746	0.323792	ILMN_2623591, ILMN_2771709, ILMN_1253414, ILMN_2972292, ILMN_2612283, ILMN_2675811	123	419	13588	1.58193	1	0.984293	99.7779
GOTERM_BP_FAT	GO:0045941~positive regulation of transcription	6	3.1746	0.423854	ILMN_2623591, ILMN_2771709, ILMN_1253414, ILMN_2972292, ILMN_2612283, ILMN_2675811	123	475	13588	1.39543	1	0.990949	99.9818
GOTERM_BP_FAT	GO:0010628~positive regulation of gene expression	6	3.1746	0.446905	ILMN_2623591, ILMN_2771709, ILMN_1253414, ILMN_2972292, ILMN_2612283, ILMN_2675811	123	488	13588	1.35826	1	0.991288	99.9904
GOTERM_BP_FAT	GO:0045935~positive regulation of nucleobase, nucleoside, nucleotide and nucleic acid metabolic process	6	3.1746	0.485379	ILMN_2623591, ILMN_2771709, ILMN_1253414, ILMN_2972292, ILMN_2612283, ILMN_2675811	123	510	13588	1.29967	1	0.993068	99.9969
GOTERM_BP_FAT	GO:0051173~positive regulation of nitrogen compound metabolic process	6	3.1746	0.512792	ILMN_2623591, ILMN_2771709, ILMN_1253414, ILMN_2972292, ILMN_2612283, ILMN_2675811	123	526	13588	1.26013	1	0.993837	99.9987
GOTERM_BP_FAT	GO:0010557~positive regulation of macromolecule biosynthetic process	6	3.1746	0.519557	ILMN_2623591, ILMN_2771709, ILMN_1253414, ILMN_2972292, ILMN_2612283, ILMN_2675811	123	530	13588	1.25062	1	0.99419	99.9989
GOTERM_BP_FAT	GO:0031328~positive regulation of cellular biosynthetic process	6	3.1746	0.556039	ILMN_2623591, ILMN_2771709, ILMN_1253414, ILMN_2972292, ILMN_2612283, ILMN_2675811	123	552	13588	1.20078	1	0.995879	99.9997
GOTERM_BP_FAT	GO:0009891~positive regulation of biosynthetic process	6	3.1746	0.564146	ILMN_2623591, ILMN_2771709, ILMN_1253414, ILMN_2972292, ILMN_2612283, ILMN_2675811	123	557	13588	1.19	1	0.996051	99.9998
GOTERM_BP_FAT	GO:0010604~positive regulation of macromolecule metabolic process	6	3.1746	0.677396	ILMN_2623591, ILMN_2771709, ILMN_1253414, ILMN_2972292, ILMN_2612283, ILMN_2675811	123	633	13588	1.04712	1	0.999154	100
Annotation Cluster 6	Enrichment Score: 0.2935864036456773
Category	Term	Count	%	PValue	Genes	List Total	Pop Hits	Pop Total	Fold Enrichment	Bonferroni	Benjamini	FDR
GOTERM_BP_FAT	GO:0006873~cellular ion homeostasis	4	2.1164	0.416697	ILMN_2944657, ILMN_2596522, ILMN_2622374, ILMN_2675811	123	261	13588	1.69305	1	0.991193	99.9779
GOTERM_BP_FAT	GO:0055082~cellular chemical homeostasis	4	2.1164	0.433434	ILMN_2944657, ILMN_2596522, ILMN_2622374, ILMN_2675811	123	268	13588	1.64883	1	0.991426	99.986
GOTERM_BP_FAT	GO:0050801~ion homeostasis	4	2.1164	0.491657	ILMN_2944657, ILMN_2596522, ILMN_2622374, ILMN_2675811	123	293	13588	1.50814	1	0.993138	99.9974
GOTERM_BP_FAT	GO:0019725~cellular homeostasis	4	2.1164	0.598472	ILMN_2944657, ILMN_2596522, ILMN_2622374, ILMN_2675811	123	343	13588	1.2883	1	0.997505	99.9999
GOTERM_BP_FAT	GO:0048878~chemical homeostasis	4	2.1164	0.640647	ILMN_2944657, ILMN_2596522, ILMN_2622374, ILMN_2675811	123	365	13588	1.21065	1	0.998547	100

## Sheet: David_MOMMED1_DOWN.txt
Annotation Cluster 1	Enrichment Score: 2.017678069929017
Category	Term	Count	%	PValue	Genes	List Total	Pop Hits	Pop Total	Fold Enrichment	Bonferroni	Benjamini	FDR
GOTERM_BP_FAT	GO:0016481~negative regulation of transcription	10	6.17284	0.00539118	ILMN_1232121, ILMN_1222770, ILMN_2678094, ILMN_3011214, ILMN_1246173, ILMN_2905866, ILMN_2678373, ILMN_2728997, ILMN_3030470, ILMN_2756618	120	372	13588	3.04391	0.993889	0.471231	8.12769
GOTERM_BP_FAT	GO:0045934~negative regulation of nucleobase, nucleoside, nucleotide and nucleic acid metabolic process	10	6.17284	0.00812933	ILMN_1232121, ILMN_1222770, ILMN_2678094, ILMN_3011214, ILMN_1246173, ILMN_2905866, ILMN_2678373, ILMN_2728997, ILMN_3030470, ILMN_2756618	120	397	13588	2.85223	0.999546	0.473467	12.0148
GOTERM_BP_FAT	GO:0051172~negative regulation of nitrogen compound metabolic process	10	6.17284	0.00865131	ILMN_1232121, ILMN_1222770, ILMN_2678094, ILMN_3011214, ILMN_1246173, ILMN_2905866, ILMN_2678373, ILMN_2728997, ILMN_3030470, ILMN_2756618	120	401	13588	2.82377	0.999724	0.42088	12.7381
GOTERM_BP_FAT	GO:0010558~negative regulation of macromolecule biosynthetic process	10	6.17284	0.0111596	ILMN_1232121, ILMN_1222770, ILMN_2678094, ILMN_3011214, ILMN_1246173, ILMN_2905866, ILMN_2678373, ILMN_2728997, ILMN_3030470, ILMN_2756618	120	418	13588	2.70893	0.999975	0.381854	16.1368
GOTERM_BP_FAT	GO:0031327~negative regulation of cellular biosynthetic process	10	6.17284	0.0132352	ILMN_1232121, ILMN_1222770, ILMN_2678094, ILMN_3011214, ILMN_1246173, ILMN_2905866, ILMN_2678373, ILMN_2728997, ILMN_3030470, ILMN_2756618	120	430	13588	2.63333	0.999997	0.383215	18.8551
GOTERM_BP_FAT	GO:0009890~negative regulation of biosynthetic process	10	6.17284	0.0139872	ILMN_1232121, ILMN_1222770, ILMN_2678094, ILMN_3011214, ILMN_1246173, ILMN_2905866, ILMN_2678373, ILMN_2728997, ILMN_3030470, ILMN_2756618	120	434	13588	2.60906	0.999998	0.367476	19.8195
Annotation Cluster 2	Enrichment Score: 1.3633344981629882
Category	Term	Count	%	PValue	Genes	List Total	Pop Hits	Pop Total	Fold Enrichment	Bonferroni	Benjamini	FDR
GOTERM_BP_FAT	GO:0045941~positive regulation of transcription	10	6.17284	0.0236319	ILMN_2456243, ILMN_1246173, ILMN_2856568, ILMN_1231586, ILMN_2905866, ILMN_3154640, ILMN_2678373, ILMN_2593038, ILMN_2756618, ILMN_2589790	120	475	13588	2.38386	1	0.447601	31.2733
GOTERM_BP_FAT	GO:0010628~positive regulation of gene expression	10	6.17284	0.0275011	ILMN_2456243, ILMN_1246173, ILMN_2856568, ILMN_1231586, ILMN_2905866, ILMN_3154640, ILMN_2678373, ILMN_2593038, ILMN_2756618, ILMN_2589790	120	488	13588	2.32036	1	0.465335	35.4222
GOTERM_BP_FAT	GO:0045935~positive regulation of nucleobase, nucleoside, nucleotide and nucleic acid metabolic process	10	6.17284	0.0350379	ILMN_2456243, ILMN_1246173, ILMN_2856568, ILMN_1231586, ILMN_2905866, ILMN_3154640, ILMN_2678373, ILMN_2593038, ILMN_2756618, ILMN_2589790	120	510	13588	2.22026	1	0.489655	42.8393
GOTERM_BP_FAT	GO:0051173~positive regulation of nitrogen compound metabolic process	10	6.17284	0.0413463	ILMN_2456243, ILMN_1246173, ILMN_2856568, ILMN_1231586, ILMN_2905866, ILMN_3154640, ILMN_2678373, ILMN_2593038, ILMN_2756618, ILMN_2589790	120	526	13588	2.15272	1	0.521635	48.4263
GOTERM_BP_FAT	GO:0010557~positive regulation of macromolecule biosynthetic process	10	6.17284	0.0430368	ILMN_2456243, ILMN_1246173, ILMN_2856568, ILMN_1231586, ILMN_2905866, ILMN_3154640, ILMN_2678373, ILMN_2593038, ILMN_2756618, ILMN_2589790	120	530	13588	2.13648	1	0.523251	49.8341
GOTERM_BP_FAT	GO:0031328~positive regulation of cellular biosynthetic process	10	6.17284	0.0531722	ILMN_2456243, ILMN_1246173, ILMN_2856568, ILMN_1231586, ILMN_2905866, ILMN_3154640, ILMN_2678373, ILMN_2593038, ILMN_2756618, ILMN_2589790	120	552	13588	2.05133	1	0.570292	57.5484
GOTERM_BP_FAT	GO:0009891~positive regulation of biosynthetic process	10	6.17284	0.0556776	ILMN_2456243, ILMN_1246173, ILMN_2856568, ILMN_1231586, ILMN_2905866, ILMN_3154640, ILMN_2678373, ILMN_2593038, ILMN_2756618, ILMN_2589790	120	557	13588	2.03291	1	0.564435	59.2761
GOTERM_BP_FAT	GO:0010604~positive regulation of macromolecule metabolic process	10	6.17284	0.103347	ILMN_2456243, ILMN_1246173, ILMN_2856568, ILMN_1231586, ILMN_2905866, ILMN_3154640, ILMN_2678373, ILMN_2593038, ILMN_2756618, ILMN_2589790	120	633	13588	1.78884	1	0.649949	81.9249
Annotation Cluster 3	Enrichment Score: 1.1439724542720953
Category	Term	Count	%	PValue	Genes	List Total	Pop Hits	Pop Total	Fold Enrichment	Bonferroni	Benjamini	FDR
GOTERM_BP_FAT	GO:0030326~embryonic limb morphogenesis	4	2.46914	0.053382	ILMN_2678094, ILMN_1246173, ILMN_2627713, ILMN_1244134	120	97	13588	4.66942	1	0.565864	57.6957
GOTERM_BP_FAT	GO:0035113~embryonic appendage morphogenesis	4	2.46914	0.053382	ILMN_2678094, ILMN_1246173, ILMN_2627713, ILMN_1244134	120	97	13588	4.66942	1	0.565864	57.6957
GOTERM_BP_FAT	GO:0035107~appendage morphogenesis	4	2.46914	0.0800194	ILMN_2678094, ILMN_1246173, ILMN_2627713, ILMN_1244134	120	115	13588	3.93855	1	0.616774	72.9607
GOTERM_BP_FAT	GO:0035108~limb morphogenesis	4	2.46914	0.0800194	ILMN_2678094, ILMN_1246173, ILMN_2627713, ILMN_1244134	120	115	13588	3.93855	1	0.616774	72.9607
GOTERM_BP_FAT	GO:0048736~appendage development	4	2.46914	0.086595	ILMN_2678094, ILMN_1246173, ILMN_2627713, ILMN_1244134	120	119	13588	3.80616	1	0.629601	75.8374
GOTERM_BP_FAT	GO:0060173~limb development	4	2.46914	0.086595	ILMN_2678094, ILMN_1246173, ILMN_2627713, ILMN_1244134	120	119	13588	3.80616	1	0.629601	75.8374
Annotation Cluster 4	Enrichment Score: 1.0767832569741427
Category	Term	Count	%	PValue	Genes	List Total	Pop Hits	Pop Total	Fold Enrichment	Bonferroni	Benjamini	FDR
GOTERM_BP_FAT	GO:0007409~axonogenesis	5	3.08642	0.0549688	ILMN_2850450, ILMN_2691982, ILMN_2936118, ILMN_2743723, ILMN_2506115	120	163	13588	3.47342	1	0.565275	58.7942
GOTERM_BP_FAT	GO:0048812~neuron projection morphogenesis	5	3.08642	0.0688551	ILMN_2850450, ILMN_2691982, ILMN_2936118, ILMN_2743723, ILMN_2506115	120	176	13588	3.21686	1	0.602103	67.3304
GOTERM_BP_FAT	GO:0048667~cell morphogenesis involved in neuron differentiation	5	3.08642	0.0758212	ILMN_2850450, ILMN_2691982, ILMN_2936118, ILMN_2743723, ILMN_2506115	120	182	13588	3.11081	1	0.614523	70.9596
GOTERM_BP_FAT	GO:0000904~cell morphogenesis involved in differentiation	5	3.08642	0.115622	ILMN_2850450, ILMN_2691982, ILMN_2936118, ILMN_2743723, ILMN_2506115	120	212	13588	2.6706	1	0.661378	85.4386
GOTERM_BP_FAT	GO:0031175~neuron projection development	5	3.08642	0.124509	ILMN_2850450, ILMN_2691982, ILMN_2936118, ILMN_2743723, ILMN_2506115	120	218	13588	2.59709	1	0.680154	87.5714
Annotation Cluster 5	Enrichment Score: 1.0424443817054614
Category	Term	Count	%	PValue	Genes	List Total	Pop Hits	Pop Total	Fold Enrichment	Bonferroni	Benjamini	FDR
GOTERM_BP_FAT	GO:0030833~regulation of actin filament polymerization	3	1.85185	0.0589932	ILMN_2921526, ILMN_1227836, ILMN_2863965	120	45	13588	7.54889	1	0.569678	61.4615
GOTERM_BP_FAT	GO:0008064~regulation of actin polymerization or depolymerization	3	1.85185	0.0709885	ILMN_2921526, ILMN_1227836, ILMN_2863965	120	50	13588	6.794	1	0.603797	68.4846
GOTERM_BP_FAT	GO:0030832~regulation of actin filament length	3	1.85185	0.0734759	ILMN_2921526, ILMN_1227836, ILMN_2863965	120	51	13588	6.66078	1	0.612062	69.7821
GOTERM_BP_FAT	GO:0032271~regulation of protein polymerization	3	1.85185	0.0889611	ILMN_2921526, ILMN_1227836, ILMN_2863965	120	57	13588	5.95965	1	0.623264	76.8005
GOTERM_BP_FAT	GO:0043254~regulation of protein complex assembly	3	1.85185	0.110928	ILMN_2921526, ILMN_1227836, ILMN_2863965	120	65	13588	5.22615	1	0.655654	84.1783
GOTERM_BP_FAT	GO:0044087~regulation of cellular component biogenesis	3	1.85185	0.183214	ILMN_2921526, ILMN_1227836, ILMN_2863965	120	89	13588	3.81685	1	0.756745	95.8147
