# Supplementary material for: Smchd1 regulates a subset of autosomal genes subject to monoallelic expression in addition to being critical for X inactivation
Source: Epigenetics Chromatin. 2013 Jul 2;6:19. doi: 10.1186/1756-8935-6-19 (PMC3707822; doi:10.1186/1756-8935-6-19)
Supplement: Additional file 6 — Cuffdiff gene expression analysis of RNA-seq data comparing male E9.5 Smchd1MommeD1/MommeD1 versus Smchd1+/+ embryos. [file 1756-8935-6-19-S6.xlsx]

## Sheet: gene_exp
Cuffdiff analysis - comparison of male Smchd1MommeD1/MommeD1 vs Smchd1+/+ E9.5 embryos
test_id	gene_id	gene	locus	sample_1	sample_2	status	value_1	value_2	log2(fold_change)	test_stat	p_value	q_value	significant
XLOC_009602	XLOC_009602	Smchd1	chr17:71344414-71475343	Smchd1MommeD1/MommeD1	Smchd1+/+	OK	2.11939	34.034	4.00526	-11.78	0	0	yes
XLOC_001000	XLOC_001000	Cntn2	chr1:132509424-132542940	Smchd1MommeD1/MommeD2	Smchd1+/+	OK	4.75972	0.924764	-2.36372	7.17046	7.47402e-13	5.29273e-09	yes
XLOC_012108	XLOC_012108	Cubn	chr2:13276337-13491876	Smchd1MommeD1/MommeD3	Smchd1+/+	OK	0.157408	1.36597	3.11734	-6.72896	1.70886e-11	8.06751e-08	yes
XLOC_021097	XLOC_021097	Tubb3	chr8:123411563-123422010	Smchd1MommeD1/MommeD4	Smchd1+/+	OK	99.9172	36.9528	-1.43505	6.20596	5.43651e-10	1.92493e-06	yes
XLOC_004268	XLOC_004268	Apob	chr12:7977676-8016839	Smchd1MommeD1/MommeD5	Smchd1+/+	OK	0.34588	1.52121	2.13688	-5.56958	2.5535e-08	7.23304e-05	yes
XLOC_002459	XLOC_002459	Pisd-ps1	chr11:3124020-3193543	Smchd1MommeD1/MommeD6	Smchd1+/+	OK	11.7788	2.14106	-2.4598	5.48151	4.217e-08	9.95424e-05	yes
XLOC_005005	XLOC_005005	Ckb	chr12:111669354-111672338	Smchd1MommeD1/MommeD7	Smchd1+/+	OK	217.415	94.8145	-1.19727	5.29876	1.16595e-07	0.000235905	yes
XLOC_006754	XLOC_006754	Nefm	chr14:68119544-68131371	Smchd1MommeD1/MommeD8	Smchd1+/+	OK	16.5852	5.51039	-1.58967	5.06717	4.03784e-07	0.000714849	yes
XLOC_013480	XLOC_013480	Nhlh2	chr3:102010144-102015492	Smchd1MommeD1/MommeD9	Smchd1+/+	OK	5.76469	1.528	-1.9156	4.8637	1.15212e-06	0.00181306	yes
XLOC_019919	XLOC_019919	Peg12	chr7:62458828-62465343	Smchd1MommeD1/MommeD10	Smchd1+/+	OK	46.8053	19.3659	-1.27315	4.84235	1.28313e-06	0.0018173	yes
XLOC_020462	XLOC_020462	Phlda2	chr7:143501547-143502524	Smchd1MommeD1/MommeD11	Smchd1+/+	OK	8.14215	30.4725	1.90402	-4.78533	1.70707e-06	0.00219793	yes
XLOC_011830	XLOC_011830	Scrt2	chr2:152081528-152095802	Smchd1MommeD1/MommeD12	Smchd1+/+	OK	3.02501	0.620704	-2.28496	4.64528	3.39612e-06	0.00400827	yes
XLOC_024005	XLOC_024005	Dcx	chrX:143855841-143933219	Smchd1MommeD1/MommeD13	Smchd1+/+	OK	5.37448	1.62433	-1.72628	4.61521	3.92707e-06	0.00427839	yes
XLOC_018854	XLOC_018854	Ndn	chr7:62337858-62423516	Smchd1MommeD1/MommeD14	Smchd1+/+	OK	168.731	84.3309	-1.00059	4.53231	5.83428e-06	0.00590221	yes
XLOC_002557	XLOC_002557	Hba-a1,Hba-a2	chr11:32296488-32297310	Smchd1MommeD1/MommeD15	Smchd1+/+	OK	1393.56	639.709	-1.12329	4.5049	6.64039e-06	0.00626986	yes
XLOC_018594	XLOC_018594	D930028M14Rik	chr7:25090672-25159917	Smchd1MommeD1/MommeD16	Smchd1+/+	OK	7.93943	0.966025	-3.0389	4.377	1.20325e-05	0.010651	yes
XLOC_002555	XLOC_002555	Hba-a1,Hba-a2	chr11:32283671-32284493	Smchd1MommeD1/MommeD17	Smchd1+/+	OK	2060.41	947.929	-1.12008	4.32617	1.51722e-05	0.0126402	yes
XLOC_017010	XLOC_017010	Cdx2	chr5:147300492-147307249	Smchd1MommeD1/MommeD18	Smchd1+/+	OK	3.21569	10.1175	1.65365	-4.215	2.49782e-05	0.0196537	yes
XLOC_001658	XLOC_001658	Aes	chr10:81559559-81566364	Smchd1MommeD1/MommeD19	Smchd1+/+	OK	53.3021	26.336	-1.01716	4.18825	2.81116e-05	0.0200613	yes
XLOC_002758	XLOC_002758	Myh3	chr11:67078299-67102291	Smchd1MommeD1/MommeD20	Smchd1+/+	OK	2.66889	0.876469	-1.60647	4.1754	2.97457e-05	0.0200613	yes
XLOC_016002	XLOC_016002	Pf4	chr5:90772434-90773383	Smchd1MommeD1/MommeD21	Smchd1+/+	OK	10.5679	1.52514	-2.79267	4.18488	2.85314e-05	0.0200613	yes
XLOC_007473	XLOC_007473	Scrt1	chr15:76516202-76522129	Smchd1MommeD1/MommeD22	Smchd1+/+	OK	1.28796	0.242759	-2.40749	4.04525	5.22667e-05	0.0336479	yes
XLOC_002985	XLOC_002985	Car4	chr11:84957753-84966054	Smchd1MommeD1/MommeD23	Smchd1+/+	OK	10.318	24.8464	1.26788	-3.99062	6.59016e-05	0.0405811	yes
XLOC_012284	XLOC_012284	Nr6a1	chr2:38723371-38926461	Smchd1MommeD1/MommeD24	Smchd1+/+	OK	19.6398	43.31	1.14092	-3.95961	7.50728e-05	0.0443024	yes
XLOC_001169	XLOC_001169	Nhlh1	chr1:172052291-172058267	Smchd1MommeD1/MommeD25	Smchd1+/+	OK	7.12654	2.27665	-1.64629	3.90892	9.27081e-05	0.052521	no
XLOC_003382	XLOC_003382	Plek	chr11:16971205-17008718	Smchd1MommeD1/MommeD26	Smchd1+/+	OK	1.99391	0.583598	-1.77255	3.81592	0.000135678	0.0640538	no
XLOC_004985	XLOC_004985	Bcl11b	chr12:107910402-108003414	Smchd1MommeD1/MommeD27	Smchd1+/+	OK	0.542929	0.123358	-2.13791	3.82889	0.000128721	0.0640538	no
XLOC_006900	XLOC_006900	Oxct1	chr15:4020110-4155344	Smchd1MommeD1/MommeD28	Smchd1+/+	OK	23.0249	12.4751	-0.88415	3.83984	0.000123116	0.0640538	no
XLOC_020125	XLOC_020125	Hbb-y	chr7:103851753-103853207	Smchd1MommeD1/MommeD29	Smchd1+/+	OK	4191.14	1787.31	-1.22955	3.82432	0.000131135	0.0640538	no
XLOC_023517	XLOC_023517	Alas2	chrX:150547416-150643869	Smchd1MommeD1/MommeD30	Smchd1+/+	OK	29.2699	14.1279	-1.05087	3.81885	0.000134077	0.0640538	no
XLOC_006330	XLOC_006330	Nefl	chr14:68083867-68089059	Smchd1MommeD1/MommeD31	Smchd1+/+	OK	15.7845	6.03893	-1.38614	3.79473	0.000147805	0.0675276	no
XLOC_023389	XLOC_023389	Cdx4	chrX:103321262-103331338	Smchd1MommeD1/MommeD32	Smchd1+/+	OK	4.23865	14.4191	1.76631	-3.76742	0.000164943	0.0730028	no
XLOC_019703	XLOC_019703	Aplp1	chr7:30434979-30445582	Smchd1MommeD1/MommeD33	Smchd1+/+	OK	7.80654	3.16864	-1.30082	3.74488	0.000180477	0.0774575	no
XLOC_004718	XLOC_004718	1700030C10Rik	chr12:20804391-20815779	Smchd1MommeD1/MommeD34	Smchd1+/+	OK	1.59388	0.270406	-2.55934	3.71849	0.000200417	0.0834854	no
XLOC_005585	XLOC_005585	Hist1h4i	chr13:22040815-22041352	Smchd1MommeD1/MommeD35	Smchd1+/+	OK	12.5199	3.28192	-1.93162	3.68679	0.000227099	0.0918972	no
XLOC_008423	XLOC_008423	Epha3	chr16:63543406-63864158	Smchd1MommeD1/MommeD36	Smchd1+/+	OK	4.72257	1.96017	-1.2686	3.66966	0.000242876	0.0929691	no
XLOC_016001	XLOC_016001	Ppbp	chr5:90768517-90770060	Smchd1MommeD1/MommeD37	Smchd1+/+	OK	1.87039	0.151404	-3.62686	3.67469	0.000238135	0.0929691	no
XLOC_012074	XLOC_012074	Myt1	chr2:181763331-181827775	Smchd1MommeD1/MommeD38	Smchd1+/+	OK	2.00021	0.661552	-1.59623	3.65115	0.000261064	0.0972441	no
XLOC_018300	XLOC_018300	Ldhb	chr6:142490248-142507943	Smchd1MommeD1/MommeD39	Smchd1+/+	OK	73.8883	40.909	-0.852927	3.64463	0.000267777	0.0972441	no
XLOC_013473	XLOC_013473	Tbx15	chr3:99253759-99354260	Smchd1MommeD1/MommeD40	Smchd1+/+	OK	1.52883	0.38805	-1.97812	3.60504	0.000312111	0.110511	no
XLOC_006582	XLOC_006582	1700011H14Rik	chr14:49226358-49245428	Smchd1MommeD1/MommeD41	Smchd1+/+	OK	0.757046	3.27193	2.11169	-3.57064	0.000356113	0.120086	no
XLOC_020124	XLOC_020124	Hbb-bh1	chr7:103841637-103843162	Smchd1MommeD1/MommeD42	Smchd1+/+	OK	3845.4	1918.47	-1.00317	3.57187	0.000354437	0.120086	no
XLOC_010630	XLOC_010630	Ina	chr19:46879074-47025325	Smchd1MommeD1/MommeD43	Smchd1+/+	OK	13.0849	4.69348	-1.47917	3.55705	0.000375036	0.120719	no
XLOC_022474	XLOC_022474	Elavl3	chr9:22015004-22052023	Smchd1MommeD1/MommeD44	Smchd1+/+	OK	5.25655	2.33444	-1.17104	3.55721	0.000374817	0.120719	no
XLOC_008263	XLOC_008263	Sst	chr16:23889580-23890844	Smchd1MommeD1/MommeD45	Smchd1+/+	OK	18.0475	5.67723	-1.66854	3.51358	0.000442119	0.13915	no
XLOC_008578	XLOC_008578	T	chr17:8434422-8442496	Smchd1MommeD1/MommeD46	Smchd1+/+	OK	3.22618	7.75398	1.26511	-3.50268	0.000460608	0.141817	no
XLOC_009759	XLOC_009759	Ttr	chr18:20665249-20674326	Smchd1MommeD1/MommeD47	Smchd1+/+	OK	2.47577	7.51181	1.60128	-3.49116	0.000480921	0.144921	no
XLOC_001476	XLOC_001476	Fabp7	chr10:57784922-57788450	Smchd1MommeD1/MommeD48	Smchd1+/+	OK	43.0886	20.6073	-1.06415	3.47139	0.000517779	0.152777	no
XLOC_003009	XLOC_003009	Mpo	chr11:87793783-87804412	Smchd1MommeD1/MommeD49	Smchd1+/+	OK	0.841851	0.17143	-2.29594	3.4192	0.000628061	0.181535	no
XLOC_005422	XLOC_005422	Mir9-2	chr13:83738106-83741272	Smchd1MommeD1/MommeD50	Smchd1+/+	OK	2.28992	0.674454	-1.7635	3.38668	0.000707446	0.199084	no
XLOC_020277	XLOC_020277	Crym	chr7:120186383-120201988	Smchd1MommeD1/MommeD51	Smchd1+/+	OK	11.5432	4.74025	-1.28401	3.38304	0.000716889	0.199084	no
XLOC_013038	XLOC_013038	Stmn3	chr2:181306458-181314500	Smchd1MommeD1/MommeD52	Smchd1+/+	OK	11.0503	4.45844	-1.30948	3.35143	0.000803944	0.218966	no
XLOC_016796	XLOC_016796	Srrm4	chr5:116438721-116591817	Smchd1MommeD1/MommeD53	Smchd1+/+	OK	2.71853	1.26352	-1.10537	3.34146	0.000833383	0.222702	no
XLOC_000200	XLOC_000200	Cdk5r2	chr1:74855028-74857732	Smchd1MommeD1/MommeD54	Smchd1+/+	OK	2.98062	1.04949	-1.50593	3.31953	0.00090168	0.228045	no
XLOC_010126	XLOC_010126	Spink3	chr18:43728068-43737237	Smchd1MommeD1/MommeD55	Smchd1+/+	OK	1.75905	10.497	2.5771	-3.32203	0.000893647	0.228045	no
XLOC_021586	XLOC_021586	Cotl1	chr8:119809213-119840579	Smchd1MommeD1/MommeD56	Smchd1+/+	OK	133.393	82.7479	-0.688893	3.32024	0.000899405	0.228045	no
XLOC_013076	XLOC_013076	-	chr2:87526338-87526557	Smchd1MommeD1/MommeD57	Smchd1+/+	OK	78.7064	1.01225	-6.28084	3.28298	0.00102715	0.255221	no
XLOC_002554	XLOC_002554	Hba-x	chr11:32276599-32278115	Smchd1MommeD1/MommeD58	Smchd1+/+	OK	4601.6	2273.56	-1.01718	3.26019	0.00111339	0.271878	no
XLOC_011408	XLOC_011408	Hoxd12	chr2:74675029-74677705	Smchd1MommeD1/MommeD59	Smchd1+/+	OK	1.21188	0.269276	-2.17008	3.24562	0.00117196	0.280651	no
XLOC_015252	XLOC_015252	2210012G02Rik	chr4:107134161-107178366	Smchd1MommeD1/MommeD60	Smchd1+/+	OK	2.15891	0.961989	-1.16621	3.24152	0.00118895	0.280651	no
XLOC_006526	XLOC_006526	Slc18a3	chr14:32408202-32465909	Smchd1MommeD1/MommeD61	Smchd1+/+	OK	1.30952	0.31444	-2.05818	3.15083	0.00162809	0.3579	no
XLOC_006729	XLOC_006729	Tdh	chr14:63492346-63509092	Smchd1MommeD1/MommeD62	Smchd1+/+	OK	0.280674	1.13306	2.01326	-3.15238	0.00161946	0.3579	no
XLOC_018499	XLOC_018499	Nova2	chr7:18925887-18965432	Smchd1MommeD1/MommeD63	Smchd1+/+	OK	4.83505	2.7573	-0.810273	3.14824	0.00164256	0.3579	no
XLOC_022104	XLOC_022104	Prtg	chr9:72807273-72917307	Smchd1MommeD1/MommeD64	Smchd1+/+	OK	47.0891	96.0481	1.02836	-3.15667	0.0015958	0.3579	no
XLOC_022377	XLOC_022377	Lars2	chr9:123366939-123462979	Smchd1MommeD1/MommeD65	Smchd1+/+	OK	500.926	282.077	-0.828508	3.1536	0.0016127	0.3579	no
XLOC_015620	XLOC_015620	5930403L14Rik	chr4:154316124-154636991	Smchd1MommeD1/MommeD66	Smchd1+/+	OK	4.10754	1.84389	-1.15552	3.14223	0.00167665	0.359794	no
XLOC_010062	XLOC_010062	Syt4	chr18:31437807-31447415	Smchd1MommeD1/MommeD67	Smchd1+/+	OK	0.489649	0.124738	-1.97285	3.1273	0.00176422	0.372936	no
XLOC_000011	XLOC_000011	3110035E14Rik	chr1:9548045-9631092	Smchd1MommeD1/MommeD68	Smchd1+/+	OK	0.942422	0.226115	-2.05931	3.1216	0.00179873	0.374638	no
XLOC_019626	XLOC_019626	Atp1a3	chr7:24978168-25005895	Smchd1MommeD1/MommeD69	Smchd1+/+	OK	1.30836	0.413038	-1.66342	3.10939	0.00187475	0.384813	no
XLOC_011683	XLOC_011683	Sord	chr2:122234838-122265337	Smchd1MommeD1/MommeD70	Smchd1+/+	OK	10.5436	5.4227	-0.959287	3.09811	0.00194756	0.388498	no
XLOC_020370	XLOC_020370	Nkx1-2	chr7:132594683-132599709	Smchd1MommeD1/MommeD71	Smchd1+/+	OK	1.92252	5.17646	1.42897	-3.10157	0.00192497	0.388498	no
XLOC_019435	XLOC_019435	2810047C21Rik1	chr7:8084903-8093037	Smchd1MommeD1/MommeD72	Smchd1+/+	OK	2.50222	0.73145	-1.77438	3.08267	0.00205155	0.403557	no
XLOC_000877	XLOC_000877	Dner	chr1:84369838-84696221	Smchd1MommeD1/MommeD73	Smchd1+/+	OK	0.927253	0.287628	-1.68876	3.07313	0.00211825	0.410969	no
XLOC_011629	XLOC_011629	Thbs1	chr2:118111869-118127133	Smchd1MommeD1/MommeD74	Smchd1+/+	OK	11.6339	7.31	-0.670396	3.04322	0.00234058	0.447969	no
XLOC_009732	XLOC_009732	Greb1l	chr18:10325162-10563093	Smchd1MommeD1/MommeD75	Smchd1+/+	OK	9.81337	16.3074	0.732702	-3.02958	0.00244892	0.450443	no
XLOC_015271	XLOC_015271	Elavl4	chr4:110203722-110351911	Smchd1MommeD1/MommeD76	Smchd1+/+	OK	9.10822	4.73519	-0.943747	3.03063	0.00244042	0.450443	no
XLOC_016769	XLOC_016769	Svop	chr5:114026912-114091380	Smchd1MommeD1/MommeD77	Smchd1+/+	OK	0.792648	0.209516	-1.91962	3.0308	0.00243904	0.450443	no
XLOC_001189	XLOC_001189	Ifi204	chr1:173747293-173766919	Smchd1MommeD1/MommeD78	Smchd1+/+	OK	0.687964	0.0181404	-5.24505	3.01811	0.00254361	0.46186	no
XLOC_015997	XLOC_015997	Afp	chr5:90490713-90508907	Smchd1MommeD1/MommeD79	Smchd1+/+	OK	14.705	8.09828	-0.860616	3.01024	0.00261043	0.467993	no
XLOC_019284	XLOC_019284	Dpysl4	chr7:139086000-139101791	Smchd1MommeD1/MommeD80	Smchd1+/+	OK	15.4654	8.91465	-0.794792	2.99485	0.00274582	0.486114	no
XLOC_016735	XLOC_016735	Crlf2	chr5:109554708-109558993	Smchd1MommeD1/MommeD81	Smchd1+/+	OK	3.22476	0.946783	-1.76809	2.98972	0.00279236	0.488249	no
XLOC_012317	XLOC_012317	Ly75	chr2:60292105-60383277	Smchd1MommeD1/MommeD82	Smchd1+/+	OK	4.9707	8.16084	0.715267	-2.98246	0.00285943	0.49388	no
XLOC_001465	XLOC_001465	Nepn	chr10:52391607-52404604	Smchd1MommeD1/MommeD83	Smchd1+/+	OK	4.25625	8.76916	1.04286	-2.96682	0.00300893	0.502776	no
XLOC_006536	XLOC_006536	Sncg	chr14:34370273-34374669	Smchd1MommeD1/MommeD84	Smchd1+/+	OK	4.01156	1.15508	-1.79617	2.96236	0.00305293	0.502776	no
XLOC_008515	XLOC_008515	Tmprss2	chr16:97564681-97611195	Smchd1MommeD1/MommeD85	Smchd1+/+	OK	0.996754	2.45277	1.2991	-2.96469	0.00302987	0.502776	no
XLOC_009938	XLOC_009938	Onecut2	chr18:64340363-64398488	Smchd1MommeD1/MommeD86	Smchd1+/+	OK	2.28089	1.27635	-0.837578	2.96433	0.00303346	0.502776	no
XLOC_007726	XLOC_007726	Krt8	chr15:101996710-102004342	Smchd1MommeD1/MommeD87	Smchd1+/+	OK	46.7844	73.1298	0.64443	-2.95289	0.00314811	0.512491	no
XLOC_005663	XLOC_005663	Tubb2a,Tubb2b	chr13:34074098-34131446	Smchd1MommeD1/MommeD88	Smchd1+/+	OK	339.745	208.773	-0.702515	2.94589	0.00322025	0.514534	no
XLOC_019492	XLOC_019492	Vmn1r90	chr7:14530653-14623066	Smchd1MommeD1/MommeD89	Smchd1+/+	OK	1.88465	0.436007	-2.11188	2.94147	0.00326658	0.514534	no
XLOC_020311	XLOC_020311	Coro1a	chr7:126699773-126704754	Smchd1MommeD1/MommeD90	Smchd1+/+	OK	5.35731	2.27653	-1.23467	2.94118	0.00326965	0.514534	no
XLOC_004356	XLOC_004356	Akap6	chr12:52699382-53151015	Smchd1MommeD1/MommeD91	Smchd1+/+	OK	1.3292	0.645724	-1.04157	2.93281	0.00335914	0.522807	no
XLOC_000091	XLOC_000091	Pou3f3	chr1:42697145-42700209	Smchd1MommeD1/MommeD92	Smchd1+/+	OK	12.4691	7.03864	-0.824984	2.92915	0.00339886	0.52324	no
XLOC_019704	XLOC_019704	Kirrel2	chr7:30447765-30457515	Smchd1MommeD1/MommeD93	Smchd1+/+	OK	0.664341	0.176179	-1.91488	2.9171	0.003533	0.538042	no
XLOC_000741	XLOC_000741	2610017I09Rik	chr1:42648197-42694833	Smchd1MommeD1/MommeD94	Smchd1+/+	OK	37.8668	15.4332	-1.29489	2.8785	0.00399569	0.575412	no
XLOC_005504	XLOC_005504	Emb	chr13:117220572-117274415	Smchd1MommeD1/MommeD95	Smchd1+/+	OK	33.8423	53.558	0.662275	-2.88507	0.00391331	0.575412	no
XLOC_011213	XLOC_011213	Dbh	chr2:27165506-27183204	Smchd1MommeD1/MommeD96	Smchd1+/+	OK	0.597067	0.126072	-2.24365	2.87642	0.00402215	0.575412	no
XLOC_015872	XLOC_015872	Crmp1	chr5:37242079-37292133	Smchd1MommeD1/MommeD97	Smchd1+/+	OK	39.9256	25.996	-0.619027	2.8862	0.00389928	0.575412	no
XLOC_016771	XLOC_016771	Foxn4	chr5:114254163-114273761	Smchd1MommeD1/MommeD98	Smchd1+/+	OK	0.563673	0.13982	-2.01128	2.87652	0.00402089	0.575412	no
XLOC_022886	XLOC_022886	Grm2	chr9:106644533-106656109	Smchd1MommeD1/MommeD99	Smchd1+/+	OK	1.76832	0.49358	-1.84103	2.88331	0.00393523	0.575412	no
XLOC_003179	XLOC_003179	Itgb3	chr11:104607999-104670471	Smchd1MommeD1/MommeD100	Smchd1+/+	OK	3.11867	1.47806	-1.07723	2.87265	0.00407048	0.576501	no
XLOC_019318	XLOC_019318	Ifitm1	chr7:140967428-140969827	Smchd1MommeD1/MommeD101	Smchd1+/+	OK	27.3498	59.074	1.11099	-2.86457	0.00417579	0.585561	no
XLOC_000166	XLOC_000166	Mtap2	chr1:66175326-66442586	Smchd1MommeD1/MommeD102	Smchd1+/+	OK	10.6425	5.62257	-0.92054	2.8554	0.0042983	0.596831	no
XLOC_008281	XLOC_008281	Gp5	chr16:30307692-30310779	Smchd1MommeD1/MommeD103	Smchd1+/+	OK	0.680135	0.165185	-2.04174	2.83702	0.00455368	0.617265	no
XLOC_010162	XLOC_010162	Synpo	chr18:60593828-60648950	Smchd1MommeD1/MommeD104	Smchd1+/+	OK	6.99238	3.76175	-0.89438	2.83241	0.00461979	0.617265	no
XLOC_021343	XLOC_021343	Ncan	chr8:70093084-70120844	Smchd1MommeD1/MommeD105	Smchd1+/+	OK	1.349	0.623413	-1.11363	2.83488	0.00458426	0.617265	no
XLOC_023972	XLOC_023972	Nxf7	chrX:135579647-135593885	Smchd1MommeD1/MommeD106	Smchd1+/+	OK	0.298891	1.04658	1.808	-2.83973	0.00451519	0.617265	no
XLOC_004004	XLOC_004004	Slc4a1	chr11:102348819-102365281	Smchd1MommeD1/MommeD107	Smchd1+/+	OK	35.5915	21.4892	-0.727921	2.82132	0.00478268	0.633057	no
XLOC_006929	XLOC_006929	C1qtnf3	chr15:10952331-10980162	Smchd1MommeD1/MommeD108	Smchd1+/+	OK	2.07831	0.478456	-2.11895	2.81319	0.00490527	0.643272	no
XLOC_013031	XLOC_013031	Chrna4	chr2:181022275-181040565	Smchd1MommeD1/MommeD109	Smchd1+/+	OK	5.97311	2.81033	-1.08774	2.80271	0.00506745	0.652458	no
XLOC_022693	XLOC_022693	Islr2	chr9:58196296-58208808	Smchd1MommeD1/MommeD110	Smchd1+/+	OK	2.11365	0.642186	-1.71867	2.80274	0.00506708	0.652458	no
XLOC_021333	XLOC_021333	Lzts1	chr8:69132680-69184172	Smchd1MommeD1/MommeD111	Smchd1+/+	OK	1.7949	0.663329	-1.43611	2.79563	0.0051799	0.660927	no
XLOC_005991	XLOC_005991	-	chr13:19525538-19528181	Smchd1MommeD1/MommeD112	Smchd1+/+	OK	0.892768	2.12705	1.2525	-2.7807	0.00542413	0.673877	no
XLOC_007253	XLOC_007253	Krt18	chr15:102028215-102032026	Smchd1MommeD1/MommeD113	Smchd1+/+	OK	42.2887	65.433	0.629747	-2.78495	0.00535363	0.673877	no
XLOC_020487	XLOC_020487	-	chr7:25087393-25088298	Smchd1MommeD1/MommeD114	Smchd1+/+	OK	1.29962	0.194747	-2.73841	2.78071	0.005424	0.673877	no
XLOC_013204	XLOC_013204	Slc25a31	chr3:40708870-40726094	Smchd1MommeD1/MommeD115	Smchd1+/+	OK	0.78507	0.207925	-1.91676	2.76912	0.00562086	0.686278	no
XLOC_021916	XLOC_021916	2610203C20Rik	chr9:41581338-41592487	Smchd1MommeD1/MommeD116	Smchd1+/+	OK	2.83649	1.1886	-1.25485	2.76963	0.00561207	0.686278	no
XLOC_004962	XLOC_004962	Serpina6	chr12:103646631-103657071	Smchd1MommeD1/MommeD117	Smchd1+/+	OK	0.883078	0.166143	-2.41011	2.76157	0.00575242	0.692959	no
XLOC_006331	XLOC_006331	A230070E04Rik	chr14:68119544-68131371	Smchd1MommeD1/MommeD118	Smchd1+/+	OK	11.9367	4.57684	-1.38298	2.75985	0.00578274	0.692959	no
XLOC_023421	XLOC_023421	Pou3f4	chrX:110814304-110818088	Smchd1MommeD1/MommeD119	Smchd1+/+	OK	9.54112	3.87285	-1.30076	2.75762	0.00582236	0.692959	no
XLOC_002945	XLOC_002945	Tmem98	chr11:80809780-80822249	Smchd1MommeD1/MommeD120	Smchd1+/+	OK	54.2875	34.7774	-0.642472	2.75	0.00595946	0.701821	no
XLOC_015459	XLOC_015459	Lin28a	chr4:134003260-134019118	Smchd1MommeD1/MommeD121	Smchd1+/+	OK	94.8598	170.873	0.849055	-2.748	0.00599592	0.701821	no
XLOC_005285	XLOC_005285	Id4	chr13:48261105-48266028	Smchd1MommeD1/MommeD122	Smchd1+/+	OK	9.18647	4.41025	-1.05865	2.74102	0.00612493	0.711044	no
XLOC_011297	XLOC_011297	Ptgs1	chr2:36230311-36252273	Smchd1MommeD1/MommeD123	Smchd1+/+	OK	1.02225	0.355118	-1.52538	2.73242	0.00628712	0.723939	no
XLOC_010967	XLOC_010967	Sfrp5	chr19:42197970-42202252	Smchd1MommeD1/MommeD124	Smchd1+/+	OK	2.18027	4.72081	1.11453	-2.72156	0.00649736	0.742114	no
XLOC_010212	XLOC_010212	Dcc	chr18:71253631-72351069	Smchd1MommeD1/MommeD125	Smchd1+/+	OK	2.01822	1.1153	-0.855645	2.71261	0.00667564	0.756377	no
XLOC_000007	XLOC_000007	St18	chr1:6487230-6860940	Smchd1MommeD1/MommeD126	Smchd1+/+	OK	1.22729	0.422346	-1.53898	2.69871	0.0069609	0.782439	no
XLOC_000894	XLOC_000894	Ecel1	chr1:87147654-87155027	Smchd1MommeD1/MommeD127	Smchd1+/+	OK	0.701584	0.131461	-2.41598	2.69346	0.00707143	0.788604	no
XLOC_002408	XLOC_002408	Neurod4	chr10:130268002-130280240	Smchd1MommeD1/MommeD128	Smchd1+/+	OK	5.91799	3.12899	-0.91941	2.68833	0.00718102	0.791799	no
XLOC_000389	XLOC_000389	Myog	chr1:134290003-134292548	Smchd1MommeD1/MommeD129	Smchd1+/+	OK	3.98002	1.66543	-1.25689	2.6869	0.0072119	0.7918	no
XLOC_013334	XLOC_013334	Pklr	chr3:89136141-89160157	Smchd1MommeD1/MommeD130	Smchd1+/+	OK	9.04063	4.64575	-0.960511	2.6816	0.0073272	0.798271	no
XLOC_000911	XLOC_000911	Hes6	chr1:91411482-91413222	Smchd1MommeD1/MommeD131	Smchd1+/+	OK	29.3135	17.857	-0.715074	2.66715	0.00764973	0.827047	no
XLOC_003363	XLOC_003363	Nacad	chr11:6597822-6606054	Smchd1MommeD1/MommeD132	Smchd1+/+	OK	0.771751	0.301768	-1.3547	2.65993	0.00781558	0.832271	no
XLOC_022210	XLOC_022210	Rab6b	chr9:103112073-103185270	Smchd1MommeD1/MommeD133	Smchd1+/+	OK	3.25407	1.73611	-0.906385	2.66146	0.00778025	0.832271	no
XLOC_002782	XLOC_002782	Hes7	chr11:69120452-69123259	Smchd1MommeD1/MommeD134	Smchd1+/+	OK	0.922253	2.82739	1.61624	-2.6427	0.00822476	0.846426	no
XLOC_002942	XLOC_002942	Rhbdl3	chr11:80300910-80356103	Smchd1MommeD1/MommeD135	Smchd1+/+	OK	4.21798	1.74474	-1.27354	2.64177	0.00824732	0.846426	no
XLOC_008079	XLOC_008079	Jam2	chr16:84774122-84826375	Smchd1MommeD1/MommeD136	Smchd1+/+	OK	5.68813	3.35387	-0.76213	2.64788	0.00809983	0.846426	no
XLOC_011849	XLOC_011849	Xkr7	chr2:153031851-153060282	Smchd1MommeD1/MommeD137	Smchd1+/+	OK	2.43761	1.30499	-0.901427	2.64675	0.00812694	0.846426	no
XLOC_021508	XLOC_021508	Tppp3	chr8:105467491-105471422	Smchd1MommeD1/MommeD138	Smchd1+/+	OK	12.0666	5.63104	-1.09955	2.64661	0.00813027	0.846426	no
XLOC_014323	XLOC_014323	Mdn1	chr4:32657118-32775217	Smchd1MommeD1/MommeD139	Smchd1+/+	OK	8.81556	13.296	0.592871	-2.62495	0.0086661	0.883007	no
XLOC_001037	XLOC_001037	Lhx9	chr1:138825185-138847579	Smchd1MommeD1/MommeD140	Smchd1+/+	OK	5.55432	2.3118	-1.26459	2.61175	0.00900804	0.883267	no
XLOC_001143	XLOC_001143	Rgs4	chr1:169741476-169747642	Smchd1MommeD1/MommeD141	Smchd1+/+	OK	3.24959	1.58279	-1.03779	2.60808	0.00910521	0.883267	no
XLOC_006693	XLOC_006693	Gjb2	chr14:57098601-57104702	Smchd1MommeD1/MommeD142	Smchd1+/+	OK	1.71868	0.697885	-1.30024	2.61673	0.00887764	0.883267	no
XLOC_007849	XLOC_007849	2900011O08Rik	chr16:13986636-14101494	Smchd1MommeD1/MommeD143	Smchd1+/+	OK	1.66877	0.635665	-1.39244	2.60989	0.00905707	0.883267	no
XLOC_015996	XLOC_015996	Alb	chr5:90460888-90476603	Smchd1MommeD1/MommeD144	Smchd1+/+	OK	1.08831	0.328716	-1.72717	2.6108	0.00903317	0.883267	no
XLOC_016366	XLOC_016366	Gsx1	chr5:147188695-147190946	Smchd1MommeD1/MommeD145	Smchd1+/+	OK	0.759712	0.169801	-2.16161	2.61277	0.00898111	0.883267	no
XLOC_020937	XLOC_020937	Gpr56	chr8:94977108-95014351	Smchd1MommeD1/MommeD146	Smchd1+/+	OK	20.0166	11.5262	-0.796277	2.6175	0.00885752	0.883267	no
XLOC_012382	XLOC_012382	Neurod1	chr2:79452640-79456636	Smchd1MommeD1/MommeD147	Smchd1+/+	OK	5.54908	2.83148	-0.970693	2.5986	0.00936057	0.895769	no
XLOC_015748	XLOC_015748	Sema3e	chr5:14025275-14256689	Smchd1MommeD1/MommeD148	Smchd1+/+	OK	0.953979	1.81195	0.925512	-2.60079	0.00930089	0.895769	no
XLOC_013126	XLOC_013126	Stmn2	chr3:8509506-8561610	Smchd1MommeD1/MommeD149	Smchd1+/+	OK	22.5977	11.5088	-0.973432	2.58787	0.00965711	0.917944	no
XLOC_001400	XLOC_001400	Moxd1	chr10:24223516-24302783	Smchd1MommeD1/MommeD150	Smchd1+/+	OK	4.24309	2.21756	-0.936142	2.57923	0.00990207	0.934954	no
XLOC_021062	XLOC_021062	Crispld2	chr8:119992469-120052793	Smchd1MommeD1/MommeD151	Smchd1+/+	OK	2.92762	1.44905	-1.01462	2.56662	0.0102694	0.956875	no
XLOC_007382	XLOC_007382	Has2	chr15:56665011-56694621	Smchd1MommeD1/MommeD152	Smchd1+/+	OK	9.91703	14.9379	0.590996	-2.56813	0.0102249	0.956876	no
XLOC_023262	XLOC_023262	3830417A13Rik	chrX:64173547-64178778	Smchd1MommeD1/MommeD153	Smchd1+/+	OK	0.320995	1.04782	1.70677	-2.56237	0.0103961	0.962351	no
XLOC_007697	XLOC_007697	-	chr15:100641124-100669463	Smchd1MommeD1/MommeD154	Smchd1+/+	OK	0.890874	0.289072	-1.6238	2.5597	0.0104762	0.963472	no
XLOC_000111	XLOC_000111	Mstn	chr1:53061662-53068079	Smchd1MommeD1/MommeD155	Smchd1+/+	OK	1.32077	0.513565	-1.36276	2.55164	0.0107218	0.969875	no
XLOC_013889	XLOC_013889	Syt11	chr3:88744700-88772599	Smchd1MommeD1/MommeD156	Smchd1+/+	OK	19.3552	13.152	-0.557434	2.55068	0.0107513	0.969875	no
XLOC_014664	XLOC_014664	Heyl	chr4:123233555-123249870	Smchd1MommeD1/MommeD157	Smchd1+/+	OK	4.0499	2.10804	-0.941983	2.55443	0.0106363	0.969875	no
XLOC_007231	XLOC_007231	Mettl7a1	chr15:100304193-100314348	Smchd1MommeD1/MommeD158	Smchd1+/+	OK	5.61974	2.81183	-0.998995	2.5419	0.0110251	0.982064	no
XLOC_008358	XLOC_008358	Tagln3	chr16:45711229-45724531	Smchd1MommeD1/MommeD159	Smchd1+/+	OK	19.8651	11.3779	-0.804009	2.54311	0.0109871	0.982064	no
XLOC_022667	XLOC_022667	Chrna3	chr9:55011342-55026559	Smchd1MommeD1/MommeD160	Smchd1+/+	OK	2.47781	1.17864	-1.07194	2.53479	0.0112516	0.995974	no
XLOC_001951	XLOC_001951	Arg1	chr10:24915206-24927470	Smchd1MommeD1/MommeD161	Smchd1+/+	OK	28.7213	43.3967	0.595463	-2.51424	0.011929	0.999717	no
XLOC_004558	XLOC_004558	D430019H16Rik	chr12:105453855-105493095	Smchd1MommeD1/MommeD162	Smchd1+/+	OK	8.11922	5.30357	-0.614378	2.51959	0.011749	0.999717	no
XLOC_007086	XLOC_007086	Lgals1	chr15:78926724-78930465	Smchd1MommeD1/MommeD163	Smchd1+/+	OK	100.36	67.6109	-0.569853	2.5202	0.0117288	0.999717	no
XLOC_007269	XLOC_007269	Hoxc12	chr15:102936852-102939567	Smchd1MommeD1/MommeD164	Smchd1+/+	OK	0.630791	0.126762	-2.31503	2.51669	0.0118462	0.999717	no
XLOC_013048	XLOC_013048	-	chr2:4832783-4833097	Smchd1MommeD1/MommeD165	Smchd1+/+	OK	0	6.84287	1.79769e+308	1.79769e+308	0.0117449	0.999717	no
XLOC_018121	XLOC_018121	Rassf4	chr6:116632581-116673836	Smchd1MommeD1/MommeD166	Smchd1+/+	OK	3.32624	1.92302	-0.790521	2.51835	0.0117906	0.999717	no
XLOC_019541	XLOC_019541	Apoc2	chr7:19671578-19676864	Smchd1MommeD1/MommeD167	Smchd1+/+	OK	0.114625	1.77308	3.95127	-2.52525	0.0115616	0.999717	no
XLOC_019762	XLOC_019762	Zfp536	chr7:37321007-37770650	Smchd1MommeD1/MommeD168	Smchd1+/+	OK	1.08731	0.46233	-1.23377	2.51652	0.0118521	0.999717	no
XLOC_020922	XLOC_020922	Mt1	chr8:94179088-94180327	Smchd1MommeD1/MommeD169	Smchd1+/+	OK	36.4637	19.5729	-0.897603	2.51423	0.0119291	0.999717	no
XLOC_000001	XLOC_000001	Lypla1	chr1:4807892-4846735	Smchd1MommeD1/MommeD170	Smchd1+/+	OK	57.4628	59.7511	0.0563386	-0.263676	0.79203	0.999985	no
XLOC_000002	XLOC_000002	Tcea1	chr1:4857693-4897909	Smchd1MommeD1/MommeD171	Smchd1+/+	OK	90.784	97.0103	0.0957012	-0.42484	0.670954	0.999985	no
XLOC_000003	XLOC_000003	Atp6v1h	chr1:5083098-5163119	Smchd1MommeD1/MommeD172	Smchd1+/+	OK	27.0503	24.1006	-0.166577	0.695457	0.486769	0.999985	no
XLOC_000004	XLOC_000004	Oprk1	chr1:5588492-5606133	Smchd1MommeD1/MommeD173	Smchd1+/+	OK	0.446573	0.566894	0.344184	-0.512511	0.608293	0.999985	no
XLOC_000005	XLOC_000005	Rb1cc1	chr1:6214661-6276306	Smchd1MommeD1/MommeD174	Smchd1+/+	OK	7.92415	8.86444	0.161774	-0.580482	0.56159	0.999985	no
XLOC_000008	XLOC_000008	Pcmtd1	chr1:7088919-7173628	Smchd1MommeD1/MommeD175	Smchd1+/+	OK	4.99774	5.24979	0.0709851	-0.210951	0.832925	0.999985	no
XLOC_000009	XLOC_000009	Rrs1	chr1:9545407-9547455	Smchd1MommeD1/MommeD176	Smchd1+/+	OK	41.4188	46.8916	0.179042	-0.845045	0.398086	0.999985	no
XLOC_000012	XLOC_000012	1700034P13Rik	chr1:9720050-9771256	Smchd1MommeD1/MommeD177	Smchd1+/+	OK	3.90083	3.9669	0.0242344	-0.0293329	0.976599	0.999985	no
XLOC_000013	XLOC_000013	Sgk3	chr1:9798129-9902568	Smchd1MommeD1/MommeD178	Smchd1+/+	OK	1.51579	1.18319	-0.357386	0.766091	0.443622	0.999985	no
XLOC_000015	XLOC_000015	Cspp1	chr1:10038217-10136768	Smchd1MommeD1/MommeD179	Smchd1+/+	OK	4.38716	4.76078	0.117912	-0.350984	0.7256	0.999985	no
XLOC_000016	XLOC_000016	Prex2	chr1:10993464-11303682	Smchd1MommeD1/MommeD180	Smchd1+/+	OK	5.7271	6.1443	0.101444	-0.307841	0.758203	0.999985	no
XLOC_000018	XLOC_000018	4932411L15	chr1:12667562-12673090	Smchd1MommeD1/MommeD181	Smchd1+/+	OK	0.776462	0.575984	-0.430888	0.852426	0.393977	0.999985	no
XLOC_000019	XLOC_000019	Sulf1	chr1:12692211-12861176	Smchd1MommeD1/MommeD182	Smchd1+/+	OK	19.0952	19.1674	0.00544255	-0.0206488	0.983526	0.999985	no
XLOC_000022	XLOC_000022	Terf1	chr1:15805591-15844792	Smchd1MommeD1/MommeD183	Smchd1+/+	OK	21.5203	21.5074	-0.000869486	0.00330292	0.997365	0.999985	no
XLOC_000023	XLOC_000023	Rdh10	chr1:16105348-16133720	Smchd1MommeD1/MommeD184	Smchd1+/+	OK	10.4816	11.0848	0.0807146	-0.26064	0.79437	0.999985	no
XLOC_000025	XLOC_000025	Tmem70	chr1:16665190-16678275	Smchd1MommeD1/MommeD185	Smchd1+/+	OK	26.9747	22.9741	-0.231599	0.925899	0.354498	0.999985	no
XLOC_000026	XLOC_000026	Ly96	chr1:16688455-16709605	Smchd1MommeD1/MommeD186	Smchd1+/+	OK	1.38278	0.559323	-1.30582	1.43438	0.151464	0.999985	no
XLOC_000027	XLOC_000027	Gdap1	chr1:17145372-17164270	Smchd1MommeD1/MommeD187	Smchd1+/+	OK	0.984786	0.457109	-1.10727	2.25182	0.0243335	0.999985	no
XLOC_000029	XLOC_000029	Crispld1	chr1:17727266-17771071	Smchd1MommeD1/MommeD188	Smchd1+/+	OK	5.04304	5.83259	0.209841	-0.668588	0.503758	0.999985	no
XLOC_000031	XLOC_000031	Tfap2b	chr1:19208913-19238833	Smchd1MommeD1/MommeD189	Smchd1+/+	OK	7.74001	5.67823	-0.446896	1.63002	0.103096	0.999985	no
XLOC_000036	XLOC_000036	Paqr8	chr1:20890621-20939254	Smchd1MommeD1/MommeD190	Smchd1+/+	OK	2.28313	1.74203	-0.39024	0.816343	0.414304	0.999985	no
XLOC_000037	XLOC_000037	Efhc1	chr1:20951625-20990841	Smchd1MommeD1/MommeD191	Smchd1+/+	OK	0.682507	0.527721	-0.371067	0.660608	0.508864	0.999985	no
XLOC_000038	XLOC_000038	Tmem14a	chr1:21166474-21230167	Smchd1MommeD1/MommeD192	Smchd1+/+	OK	2.9964	2.1207	-0.498688	0.684399	0.493723	0.999985	no
XLOC_000044	XLOC_000044	Mir30c-2	chr1:23291700-23292859	Smchd1MommeD1/MommeD193	Smchd1+/+	OK	0.935124	0.847599	-0.141776	0.228804	0.819021	0.999985	no
XLOC_000046	XLOC_000046	Col9a1	chr1:24177609-24252738	Smchd1MommeD1/MommeD194	Smchd1+/+	OK	10.9996	9.04303	-0.282578	1.04989	0.293771	0.999985	no
XLOC_000047	XLOC_000047	Lmbrd1	chr1:24678543-24766301	Smchd1MommeD1/MommeD195	Smchd1+/+	OK	4.82457	4.97169	0.0433353	-0.125886	0.899822	0.999985	no
XLOC_000052	XLOC_000052	1700001G17Rik	chr1:33669823-33670712	Smchd1MommeD1/MommeD196	Smchd1+/+	OK	0.976716	0.517391	-0.916685	1.26035	0.207544	0.999985	no
XLOC_000053	XLOC_000053	Rab23	chr1:33719886-33742564	Smchd1MommeD1/MommeD197	Smchd1+/+	OK	10.4657	9.7464	-0.102725	0.396334	0.691859	0.999985	no
XLOC_000054	XLOC_000054	Dst	chr1:34006167-34308653	Smchd1MommeD1/MommeD198	Smchd1+/+	OK	5.66179	5.51318	-0.0383744	0.148052	0.882302	0.999985	no
XLOC_000055	XLOC_000055	Imp4	chr1:34436669-34449349	Smchd1MommeD1/MommeD199	Smchd1+/+	OK	32.2723	32.5231	0.0111707	-0.0393753	0.968591	0.999985	no
XLOC_000056	XLOC_000056	Ptpn18	chr1:34459745-34473779	Smchd1MommeD1/MommeD200	Smchd1+/+	OK	0.520055	0.352031	-0.562963	0.838973	0.401484	0.999985	no
XLOC_000060	XLOC_000060	Arhgef4	chr1:34793299-34813087	Smchd1MommeD1/MommeD201	Smchd1+/+	OK	0.74235	0.690465	-0.104532	0.125206	0.900361	0.999985	no
XLOC_000061	XLOC_000061	Plekhb2	chr1:34849958-34879585	Smchd1MommeD1/MommeD202	Smchd1+/+	OK	8.50942	7.16655	-0.247783	0.908394	0.36367	0.999985	no
XLOC_000062	XLOC_000062	Hs6st1	chr1:36068399-36106446	Smchd1MommeD1/MommeD203	Smchd1+/+	OK	28.5701	22.4438	-0.348191	1.29983	0.19366	0.999985	no
XLOC_000064	XLOC_000064	Cnnm4	chr1:36471596-36508776	Smchd1MommeD1/MommeD204	Smchd1+/+	OK	4.26742	3.37059	-0.340364	1.13577	0.256053	0.999985	no
XLOC_000065	XLOC_000065	Cnnm3	chr1:36511875-36528237	Smchd1MommeD1/MommeD205	Smchd1+/+	OK	8.29752	8.02612	-0.0479773	0.192744	0.84716	0.999985	no
XLOC_000066	XLOC_000066	Cox5b	chr1:36691486-36693388	Smchd1MommeD1/MommeD206	Smchd1+/+	OK	198.747	205.159	0.0458108	-0.211998	0.832109	0.999985	no
XLOC_000070	XLOC_000070	Inpp4a	chr1:37299892-37410735	Smchd1MommeD1/MommeD207	Smchd1+/+	OK	1.56006	1.61035	0.0457678	-0.112142	0.910711	0.999985	no
XLOC_000071	XLOC_000071	Unc50	chr1:37430171-37439124	Smchd1MommeD1/MommeD208	Smchd1+/+	OK	23.9049	23.8065	-0.00595179	0.0175412	0.986005	0.999985	no
XLOC_000072	XLOC_000072	Lipt1	chr1:37871971-37876391	Smchd1MommeD1/MommeD209	Smchd1+/+	OK	2.97336	2.9196	-0.0263223	0.0539902	0.956943	0.999985	no
XLOC_000073	XLOC_000073	Mrpl30	chr1:37890552-37898333	Smchd1MommeD1/MommeD210	Smchd1+/+	OK	102.141	98.4644	-0.0528948	0.231763	0.816722	0.999985	no
XLOC_000074	XLOC_000074	Eif5b	chr1:37998009-38130094	Smchd1MommeD1/MommeD211	Smchd1+/+	OK	24.8009	23.5722	-0.0733062	0.322962	0.746724	0.999985	no
XLOC_000076	XLOC_000076	Pdcl3	chr1:38987813-38997236	Smchd1MommeD1/MommeD212	Smchd1+/+	OK	32.2859	31.1073	-0.0536531	0.234213	0.81482	0.999985	no
XLOC_000078	XLOC_000078	Rpl31	chr1:39367850-39478747	Smchd1MommeD1/MommeD213	Smchd1+/+	OK	781.895	752.692	-0.0549155	0.201325	0.840445	0.999985	no
XLOC_000079	XLOC_000079	D1Bwg0212e	chr1:39535801-39546877	Smchd1MommeD1/MommeD214	Smchd1+/+	OK	19.6764	19.6453	-0.0022811	0.0103659	0.991729	0.999985	no
XLOC_000080	XLOC_000080	Map4k4	chr1:39900912-40026587	Smchd1MommeD1/MommeD215	Smchd1+/+	OK	55.2935	51.9057	-0.0912166	0.384688	0.700469	0.999985	no
XLOC_000082	XLOC_000082	Il1r1	chr1:40225079-40316177	Smchd1MommeD1/MommeD216	Smchd1+/+	OK	0.699636	0.702136	0.00514572	-0.00837283	0.99332	0.999985	no
XLOC_000090	XLOC_000090	-	chr1:42694969-42696913	Smchd1MommeD1/MommeD217	Smchd1+/+	OK	12.7825	7.22762	-0.82258	2.06489	0.0389336	0.999985	no
XLOC_000092	XLOC_000092	2900092D14Rik	chr1:42700335-42703176	Smchd1MommeD1/MommeD218	Smchd1+/+	OK	2.91656	1.87885	-0.63442	1.53281	0.125323	0.999985	no
XLOC_000093	XLOC_000093	Mrps9	chr1:42851232-42905683	Smchd1MommeD1/MommeD219	Smchd1+/+	OK	32.9502	34.6969	0.074518	-0.317127	0.751147	0.999985	no
XLOC_000094	XLOC_000094	Gpr45	chr1:42952729-43035449	Smchd1MommeD1/MommeD220	Smchd1+/+	OK	1.95496	1.54249	-0.341879	0.768135	0.442407	0.999985	no
XLOC_000095	XLOC_000095	AI597479	chr1:43098709-43115946	Smchd1MommeD1/MommeD221	Smchd1+/+	OK	16.4297	16.2508	-0.0157991	0.0698775	0.944291	0.999985	no
XLOC_000096	XLOC_000096	Nck2	chr1:43445750-43570518	Smchd1MommeD1/MommeD222	Smchd1+/+	OK	18.872	16.1826	-0.221809	0.95024	0.341991	0.999985	no
XLOC_000098	XLOC_000098	Tpp2	chr1:43933890-44003164	Smchd1MommeD1/MommeD223	Smchd1+/+	OK	32.4834	35.6562	0.13445	-0.614289	0.539025	0.999985	no
XLOC_000099	XLOC_000099	Bivm	chr1:44106545-44144771	Smchd1MommeD1/MommeD224	Smchd1+/+	OK	11.3327	11.3003	-0.00413612	0.016852	0.986555	0.999985	no
XLOC_000100	XLOC_000100	Ercc5	chr1:44147743-44181260	Smchd1MommeD1/MommeD225	Smchd1+/+	OK	5.70541	5.78164	0.0191475	-0.0649031	0.948251	0.999985	no
XLOC_000101	XLOC_000101	Gulp1	chr1:44551601-44796836	Smchd1MommeD1/MommeD226	Smchd1+/+	OK	9.3337	10.1252	0.117432	-0.438316	0.661157	0.999985	no
XLOC_000102	XLOC_000102	Col3a1	chr1:45311537-45349706	Smchd1MommeD1/MommeD227	Smchd1+/+	OK	86.7068	60.7463	-0.51335	2.1752	0.0296152	0.999985	no
XLOC_000103	XLOC_000103	Wdr75	chr1:45795500-45823613	Smchd1MommeD1/MommeD228	Smchd1+/+	OK	34.6381	38.726	0.16094	-0.627535	0.530309	0.999985	no
XLOC_000105	XLOC_000105	Tmeff2	chr1:50927522-51187270	Smchd1MommeD1/MommeD229	Smchd1+/+	OK	0.680107	0.4796	-0.50393	0.96307	0.335512	0.999985	no
XLOC_000106	XLOC_000106	Sdpr	chr1:51218385-51333779	Smchd1MommeD1/MommeD230	Smchd1+/+	OK	2.47374	1.79611	-0.46182	1.19141	0.233493	0.999985	no
XLOC_000108	XLOC_000108	Stat1	chr1:52119437-52161865	Smchd1MommeD1/MommeD231	Smchd1+/+	OK	2.94976	2.15997	-0.44959	1.26839	0.20466	0.999985	no
XLOC_000109	XLOC_000109	Tmem194b	chr1:52630704-52651919	Smchd1MommeD1/MommeD232	Smchd1+/+	OK	4.1299	3.71333	-0.153392	0.385827	0.699625	0.999985	no
XLOC_000110	XLOC_000110	Hibch	chr1:52845045-52920860	Smchd1MommeD1/MommeD233	Smchd1+/+	OK	10.4295	9.66108	-0.110407	0.361135	0.717998	0.999985	no
XLOC_000112	XLOC_000112	Ormdl1,Osgepl1	chr1:53297094-53326341	Smchd1MommeD1/MommeD234	Smchd1+/+	OK	44.74	40.3952	-0.14738	0.567437	0.570418	0.999985	no
XLOC_000114	XLOC_000114	Coq10b	chr1:55052769-55072702	Smchd1MommeD1/MommeD235	Smchd1+/+	OK	9.79309	8.7109	-0.168942	0.522185	0.601542	0.999985	no
XLOC_000115	XLOC_000115	Hspe1	chr1:55088147-55091317	Smchd1MommeD1/MommeD236	Smchd1+/+	OK	588.284	597.356	0.0220778	-0.0985591	0.921488	0.999985	no
XLOC_000116	XLOC_000116	Mob4	chr1:55131244-55154899	Smchd1MommeD1/MommeD237	Smchd1+/+	OK	26.7754	27.3284	0.0294919	-0.136024	0.891803	0.999985	no
XLOC_000117	XLOC_000117	Mars2	chr1:55237176-55247531	Smchd1MommeD1/MommeD238	Smchd1+/+	OK	5.26317	5.28332	0.00551129	-0.0150968	0.987955	0.999985	no
XLOC_000121	XLOC_000121	1700066M21Rik	chr1:57377619-57385422	Smchd1MommeD1/MommeD239	Smchd1+/+	OK	4.85431	5.15961	0.0879936	-0.256037	0.797922	0.999985	no
XLOC_000122	XLOC_000122	9430016H08Rik	chr1:57388243-57415958	Smchd1MommeD1/MommeD240	Smchd1+/+	OK	23.9912	24.8111	0.0484835	-0.172665	0.862915	0.999985	no
XLOC_000123	XLOC_000123	Spats2l	chr1:57774731-57948397	Smchd1MommeD1/MommeD241	Smchd1+/+	OK	2.06246	2.21077	0.10018	-0.251735	0.801246	0.999985	no
XLOC_000124	XLOC_000124	Sgol2	chr1:57985339-58026277	Smchd1MommeD1/MommeD242	Smchd1+/+	OK	12.7805	12.9529	0.0193319	-0.0784039	0.937507	0.999985	no
XLOC_000129	XLOC_000129	Bzw1	chr1:58392953-58407435	Smchd1MommeD1/MommeD243	Smchd1+/+	OK	252.715	263.902	0.0624922	-0.226643	0.820702	0.999985	no
XLOC_000130	XLOC_000130	Nif3l1	chr1:58447632-58462276	Smchd1MommeD1/MommeD244	Smchd1+/+	OK	30.2545	28.69	-0.0766007	0.345765	0.729519	0.999985	no
XLOC_000131	XLOC_000131	Ndufb3	chr1:58586598-58595948	Smchd1MommeD1/MommeD245	Smchd1+/+	OK	85.9473	81.3952	-0.0785086	0.298299	0.765475	0.999985	no
XLOC_000133	XLOC_000133	Cflar	chr1:58711489-58758882	Smchd1MommeD1/MommeD246	Smchd1+/+	OK	5.58643	5.82974	0.0615041	-0.169204	0.865636	0.999985	no
XLOC_000134	XLOC_000134	Casp8	chr1:58795373-58847523	Smchd1MommeD1/MommeD247	Smchd1+/+	OK	3.76884	4.70341	0.319587	-0.871603	0.383425	0.999985	no
XLOC_000135	XLOC_000135	Stradb	chr1:58973570-58995258	Smchd1MommeD1/MommeD248	Smchd1+/+	OK	7.49312	6.74954	-0.150778	0.449665	0.652952	0.999985	no
XLOC_000137	XLOC_000137	Fzd7	chr1:59482146-59486955	Smchd1MommeD1/MommeD249	Smchd1+/+	OK	43.8223	46.6245	0.089425	-0.420572	0.674068	0.999985	no
XLOC_000139	XLOC_000139	Nop58	chr1:59685005-59711510	Smchd1MommeD1/MommeD250	Smchd1+/+	OK	108.253	121.141	0.162273	-0.7707	0.440885	0.999985	no
XLOC_000142	XLOC_000142	Bmpr2	chr1:59763510-59877733	Smchd1MommeD1/MommeD251	Smchd1+/+	OK	9.89947	8.60193	-0.20269	0.974232	0.329942	0.999985	no
XLOC_000143	XLOC_000143	Fam117b	chr1:59913005-59985346	Smchd1MommeD1/MommeD252	Smchd1+/+	OK	14.0652	12.8264	-0.133009	0.620003	0.535256	0.999985	no
XLOC_000144	XLOC_000144	Carf	chr1:60076585-60151034	Smchd1MommeD1/MommeD253	Smchd1+/+	OK	1.10344	1.1179	0.0187954	-0.0169118	0.986507	0.999985	no
XLOC_000145	XLOC_000145	Nbeal1	chr1:60178889-60338308	Smchd1MommeD1/MommeD254	Smchd1+/+	OK	2.19363	2.53882	0.210836	-0.752574	0.451706	0.999985	no
XLOC_000146	XLOC_000146	Cyp20a1	chr1:60343313-60388051	Smchd1MommeD1/MommeD255	Smchd1+/+	OK	18.0398	17.9568	-0.00664923	0.0200222	0.984026	0.999985	no
XLOC_000147	XLOC_000147	Abi2	chr1:60409603-60482029	Smchd1MommeD1/MommeD256	Smchd1+/+	OK	24.3116	25.8987	0.0912366	-0.407621	0.683552	0.999985	no
XLOC_000152	XLOC_000152	Pard3b	chr1:61638823-62642284	Smchd1MommeD1/MommeD257	Smchd1+/+	OK	1.36957	1.20413	-0.185742	0.555514	0.578543	0.999985	no
XLOC_000153	XLOC_000153	Nrp2	chr1:62703316-62818692	Smchd1MommeD1/MommeD258	Smchd1+/+	OK	23.1309	24.7647	0.0984642	-0.424949	0.670874	0.999985	no
XLOC_000155	XLOC_000155	Eef1b2	chr1:63114470-63180486	Smchd1MommeD1/MommeD259	Smchd1+/+	OK	499.145	502.313	0.0091275	-0.0285486	0.977225	0.999985	no
XLOC_000156	XLOC_000156	Snora41	chr1:63114470-63180486	Smchd1MommeD1/MommeD260	Smchd1+/+	OK	0	89.8269	1.79769e+308	1.79769e+308	0.486552	0.999985	no
XLOC_000157	XLOC_000157	Zdbf2	chr1:63273170-63314579	Smchd1MommeD1/MommeD261	Smchd1+/+	OK	9.23305	9.3414	0.0168325	-0.0670223	0.946564	0.999985	no
XLOC_000158	XLOC_000158	Adam23	chr1:63445895-63596515	Smchd1MommeD1/MommeD262	Smchd1+/+	OK	1.44067	1.00586	-0.518317	0.927133	0.353857	0.999985	no
XLOC_000159	XLOC_000159	Fastkd2	chr1:63730624-63754743	Smchd1MommeD1/MommeD263	Smchd1+/+	OK	12.5197	13.6361	0.123232	-0.446753	0.655054	0.999985	no
XLOC_000161	XLOC_000161	Creb1	chr1:64532803-64604548	Smchd1MommeD1/MommeD264	Smchd1+/+	OK	20.9127	20.5789	-0.0232177	0.105174	0.916238	0.999985	no
XLOC_000162	XLOC_000162	Ccnyl1	chr1:64691344-64725642	Smchd1MommeD1/MommeD265	Smchd1+/+	OK	19.4123	18.782	-0.0476216	0.211961	0.832137	0.999985	no
XLOC_000163	XLOC_000163	Pikfyve	chr1:65186684-65278696	Smchd1MommeD1/MommeD266	Smchd1+/+	OK	3.95781	4.28182	0.113521	-0.432801	0.66516	0.999985	no
XLOC_000168	XLOC_000168	Rpe	chr1:66700892-66817595	Smchd1MommeD1/MommeD267	Smchd1+/+	OK	18.7952	18.3478	-0.0347588	0.138593	0.889772	0.999985	no
XLOC_000170	XLOC_000170	Spag16	chr1:69826987-70725132	Smchd1MommeD1/MommeD268	Smchd1+/+	OK	1.58053	1.86603	0.23956	-0.601594	0.547444	0.999985	no
XLOC_000172	XLOC_000172	Atic	chr1:71557155-71579403	Smchd1MommeD1/MommeD269	Smchd1+/+	OK	104.839	116.193	0.148358	-0.67708	0.498355	0.999985	no
XLOC_000175	XLOC_000175	Tmem169	chr1:72284372-72303008	Smchd1MommeD1/MommeD270	Smchd1+/+	OK	0.904034	0.4462	-1.01869	1.25813	0.208346	0.999985	no
XLOC_000176	XLOC_000176	Xrcc5	chr1:72307420-72394953	Smchd1MommeD1/MommeD271	Smchd1+/+	OK	29.4248	30.2438	0.0396071	-0.150901	0.880053	0.999985	no
XLOC_000177	XLOC_000177	Smarcal1	chr1:72583250-72636790	Smchd1MommeD1/MommeD272	Smchd1+/+	OK	13.9026	11.6761	-0.251795	0.617654	0.536803	0.999985	no
XLOC_000178	XLOC_000178	Rpl37a	chr1:72641248-72713813	Smchd1MommeD1/MommeD273	Smchd1+/+	OK	2088.45	1839	-0.183511	0.608355	0.542952	0.999985	no
XLOC_000179	XLOC_000179	Igfbp2	chr1:72813419-72852476	Smchd1MommeD1/MommeD274	Smchd1+/+	OK	170.52	132.098	-0.368338	1.6586	0.097196	0.999985	no
XLOC_000184	XLOC_000184	Arpc2	chr1:74236538-74268213	Smchd1MommeD1/MommeD275	Smchd1+/+	OK	144.332	144.317	-0.000149953	0.000605817	0.999517	0.999985	no
XLOC_000186	XLOC_000186	Pnkd	chr1:74285033-74353692	Smchd1MommeD1/MommeD276	Smchd1+/+	OK	40.1994	34.7063	-0.211975	0.562799	0.573572	0.999985	no
XLOC_000189	XLOC_000189	Ctdsp1	chr1:74391608-74397388	Smchd1MommeD1/MommeD277	Smchd1+/+	OK	45.6332	42.8363	-0.0912505	0.352797	0.724241	0.999985	no
XLOC_000192	XLOC_000192	Rqcd1	chr1:74409383-74588169	Smchd1MommeD1/MommeD278	Smchd1+/+	OK	54.4059	52.8667	-0.041403	0.146387	0.883616	0.999985	no
XLOC_000194	XLOC_000194	Bcs1l	chr1:74588244-74592590	Smchd1MommeD1/MommeD279	Smchd1+/+	OK	8.86053	8.3197	-0.0908603	0.266882	0.78956	0.999985	no
XLOC_000195	XLOC_000195	Stk36	chr1:74601454-74636893	Smchd1MommeD1/MommeD280	Smchd1+/+	OK	3.48055	2.47145	-0.49396	1.41868	0.155991	0.999985	no
XLOC_000196	XLOC_000196	Ttll4	chr1:74661665-74703617	Smchd1MommeD1/MommeD281	Smchd1+/+	OK	32.3714	29.8857	-0.115268	0.474285	0.635297	0.999985	no
XLOC_000197	XLOC_000197	Cyp27a1	chr1:74713573-74737890	Smchd1MommeD1/MommeD282	Smchd1+/+	OK	0.820214	0.478116	-0.778639	1.30914	0.190486	0.999985	no
XLOC_000198	XLOC_000198	Wnt6	chr1:74771891-74785489	Smchd1MommeD1/MommeD283	Smchd1+/+	OK	10.6732	10.2886	-0.0529388	0.157242	0.875054	0.999985	no
XLOC_000201	XLOC_000201	Fam134a	chr1:75142785-75147909	Smchd1MommeD1/MommeD284	Smchd1+/+	OK	24.4685	20.0821	-0.285015	1.16229	0.24512	0.999985	no
XLOC_000202	XLOC_000202	Zfand2b	chr1:75168645-75171626	Smchd1MommeD1/MommeD285	Smchd1+/+	OK	7.49741	6.92664	-0.114235	0.255362	0.798444	0.999985	no
XLOC_000203	XLOC_000203	Ankzf1	chr1:75192134-75210778	Smchd1MommeD1/MommeD286	Smchd1+/+	OK	5.83236	6.15473	0.0776172	-0.234278	0.814769	0.999985	no
XLOC_000204	XLOC_000204	Stk16	chr1:75210828-75219253	Smchd1MommeD1/MommeD287	Smchd1+/+	OK	38.7045	34.5679	-0.163067	0.416232	0.67724	0.999985	no
XLOC_000205	XLOC_000205	Dnajb2	chr1:75236422-75245692	Smchd1MommeD1/MommeD288	Smchd1+/+	OK	8.98877	6.87866	-0.385996	1.06652	0.286187	0.999985	no
XLOC_000206	XLOC_000206	Des	chr1:75360343-75367715	Smchd1MommeD1/MommeD289	Smchd1+/+	OK	24.7979	20.3532	-0.284961	1.22347	0.221153	0.999985	no
XLOC_000207	XLOC_000207	Speg	chr1:75375296-75432306	Smchd1MommeD1/MommeD290	Smchd1+/+	OK	10.8299	13.1852	0.283898	-0.761693	0.446244	0.999985	no
XLOC_000208	XLOC_000208	Gmppa	chr1:75435942-75443176	Smchd1MommeD1/MommeD291	Smchd1+/+	OK	14.612	12.1336	-0.268137	0.831239	0.405838	0.999985	no
XLOC_000209	XLOC_000209	Accn4	chr1:75450509-75474441	Smchd1MommeD1/MommeD292	Smchd1+/+	OK	0.991504	0.530842	-0.901337	1.44653	0.148028	0.999985	no
XLOC_000210	XLOC_000210	Tmem198	chr1:75479531-75485693	Smchd1MommeD1/MommeD293	Smchd1+/+	OK	1.3207	0.696996	-0.922079	1.75907	0.078565	0.999985	no
XLOC_000211	XLOC_000211	Inha	chr1:75507076-75510354	Smchd1MommeD1/MommeD294	Smchd1+/+	OK	0.94157	0.836565	-0.170592	0.291604	0.770589	0.999985	no
XLOC_000212	XLOC_000212	Stk11ip	chr1:75521528-75537367	Smchd1MommeD1/MommeD295	Smchd1+/+	OK	12.0293	10.7	-0.168939	0.686623	0.49232	0.999985	no
XLOC_000213	XLOC_000213	Slc4a3	chr1:75546265-75559665	Smchd1MommeD1/MommeD296	Smchd1+/+	OK	1.83325	1.89356	0.0466968	-0.101121	0.919454	0.999985	no
XLOC_000215	XLOC_000215	Sgpp2	chr1:78310345-78488853	Smchd1MommeD1/MommeD297	Smchd1+/+	OK	1.79994	2.28039	0.341328	-0.429298	0.667706	0.999985	no
XLOC_000217	XLOC_000217	Acsl3,Utp14b	chr1:78657824-78707743	Smchd1MommeD1/MommeD298	Smchd1+/+	OK	31.0482	30.6673	-0.0178083	0.0704611	0.943827	0.999985	no
XLOC_000219	XLOC_000219	Mrpl44	chr1:79776017-79781445	Smchd1MommeD1/MommeD299	Smchd1+/+	OK	29.6682	27.4377	-0.112755	0.46022	0.645359	0.999985	no
XLOC_000222	XLOC_000222	Rhbdd1	chr1:82316578-82445367	Smchd1MommeD1/MommeD300	Smchd1+/+	OK	4.24627	3.57536	-0.248107	0.752777	0.451584	0.999985	no
XLOC_000224	XLOC_000224	Mff	chr1:82724791-82752432	Smchd1MommeD1/MommeD301	Smchd1+/+	OK	57.0745	50.7122	-0.170516	0.654229	0.512965	0.999985	no
XLOC_000225	XLOC_000225	Agfg1	chr1:82839481-82901112	Smchd1MommeD1/MommeD302	Smchd1+/+	OK	33.2053	32.5929	-0.0268578	0.103464	0.917594	0.999985	no
XLOC_000229	XLOC_000229	Fbxo36	chr1:84721188-84900486	Smchd1MommeD1/MommeD303	Smchd1+/+	OK	2.66126	1.945	-0.45234	0.120968	0.903717	0.999985	no
XLOC_000231	XLOC_000231	Sp140	chr1:85576898-85645036	Smchd1MommeD1/MommeD304	Smchd1+/+	OK	2.932	2.42011	-0.276813	0.707083	0.479515	0.999985	no
XLOC_000233	XLOC_000233	Cab39	chr1:85793446-85851577	Smchd1MommeD1/MommeD305	Smchd1+/+	OK	43.2463	39.416	-0.133797	0.56761	0.5703	0.999985	no
XLOC_000234	XLOC_000234	Itm2c	chr1:85894509-85908698	Smchd1MommeD1/MommeD306	Smchd1+/+	OK	61.7519	53.9116	-0.195888	0.940181	0.347125	0.999985	no
XLOC_000238	XLOC_000238	Psmd1	chr1:86064618-86139295	Smchd1MommeD1/MommeD307	Smchd1+/+	OK	90.2076	95.633	0.0842594	-0.393636	0.69385	0.999985	no
XLOC_000239	XLOC_000239	Armc9	chr1:86154779-86278284	Smchd1MommeD1/MommeD308	Smchd1+/+	OK	10.1121	9.31075	-0.119107	0.284905	0.775717	0.999985	no
XLOC_000240	XLOC_000240	B3gnt7	chr1:86303220-86307343	Smchd1MommeD1/MommeD309	Smchd1+/+	OK	3.15933	4.21883	0.417226	-0.831427	0.405733	0.999985	no
XLOC_000241	XLOC_000241	C130036L24Rik	chr1:86359573-86367964	Smchd1MommeD1/MommeD310	Smchd1+/+	OK	0.795228	0.641259	-0.310461	0.493098	0.621943	0.999985	no
XLOC_000243	XLOC_000243	Ptma	chr1:86526735-86530698	Smchd1MommeD1/MommeD311	Smchd1+/+	OK	3005.95	2859.63	-0.0719889	0.182876	0.854895	0.999985	no
XLOC_000244	XLOC_000244	Cops7b	chr1:86582968-86606816	Smchd1MommeD1/MommeD312	Smchd1+/+	OK	30.614	29.3392	-0.0613659	0.278851	0.780359	0.999985	no
XLOC_000245	XLOC_000245	Dis3l2	chr1:86703780-87050102	Smchd1MommeD1/MommeD313	Smchd1+/+	OK	12.2571	10.4462	-0.230628	0.939104	0.347677	0.999985	no
XLOC_000250	XLOC_000250	Eif4e2	chr1:87213913-87240488	Smchd1MommeD1/MommeD314	Smchd1+/+	OK	91.1308	91.338	0.00327598	-0.0118468	0.990548	0.999985	no
XLOC_000252	XLOC_000252	Gigyf2	chr1:87326997-87450810	Smchd1MommeD1/MommeD315	Smchd1+/+	OK	15.0099	14.1496	-0.0851564	0.383749	0.701165	0.999985	no
XLOC_000255	XLOC_000255	Inpp5d	chr1:87620311-87720508	Smchd1MommeD1/MommeD316	Smchd1+/+	OK	1.02085	0.69067	-0.563705	0.844423	0.398433	0.999985	no
XLOC_000256	XLOC_000256	Atg16l1	chr1:87756010-87792428	Smchd1MommeD1/MommeD317	Smchd1+/+	OK	6.67627	7.22235	0.113427	-0.353885	0.723425	0.999985	no
XLOC_000259	XLOC_000259	Dgkd	chr1:87853286-87944489	Smchd1MommeD1/MommeD318	Smchd1+/+	OK	16.618	15.3979	-0.110014	0.517446	0.604845	0.999985	no
XLOC_000267	XLOC_000267	Sh3bp4	chr1:89070418-89155129	Smchd1MommeD1/MommeD319	Smchd1+/+	OK	15.6206	14.5582	-0.101619	0.446827	0.655	0.999985	no
XLOC_000268	XLOC_000268	Agap1	chr1:89454810-89895282	Smchd1MommeD1/MommeD320	Smchd1+/+	OK	8.44692	7.97515	-0.0829136	0.318456	0.750139	0.999985	no
XLOC_000269	XLOC_000269	Cxcr7	chr1:90204002-90216288	Smchd1MommeD1/MommeD321	Smchd1+/+	OK	14.3466	10.6825	-0.425466	1.64472	0.100028	0.999985	no
XLOC_000270	XLOC_000270	Cops8	chr1:90603424-90613341	Smchd1MommeD1/MommeD322	Smchd1+/+	OK	67.8717	63.9684	-0.0854517	0.410824	0.681201	0.999985	no
XLOC_000273	XLOC_000273	Lrrfip1	chr1:90998726-91128944	Smchd1MommeD1/MommeD323	Smchd1+/+	OK	9.65754	11.399	0.239175	-0.793596	0.42743	0.999985	no
XLOC_000276	XLOC_000276	Ube2f	chr1:91250318-91290235	Smchd1MommeD1/MommeD324	Smchd1+/+	OK	35.9538	34.9598	-0.0404486	0.161057	0.872049	0.999985	no
XLOC_000277	XLOC_000277	Scly	chr1:91298337-91321080	Smchd1MommeD1/MommeD325	Smchd1+/+	OK	8.24408	7.57573	-0.121974	0.352513	0.724453	0.999985	no
XLOC_000279	XLOC_000279	Klhl30	chr1:91351072-91362404	Smchd1MommeD1/MommeD326	Smchd1+/+	OK	1.37395	1.29932	-0.0805651	0.183259	0.854595	0.999985	no
XLOC_000280	XLOC_000280	Fam132b	chr1:91366429-91374217	Smchd1MommeD1/MommeD327	Smchd1+/+	OK	0.724936	0.799471	0.141192	-0.280263	0.779276	0.999985	no
XLOC_000281	XLOC_000281	Traf3ip1	chr1:91494667-91529307	Smchd1MommeD1/MommeD328	Smchd1+/+	OK	5.41556	4.69215	-0.20686	0.572238	0.567161	0.999985	no
XLOC_000282	XLOC_000282	Asb1	chr1:91540564-91559655	Smchd1MommeD1/MommeD329	Smchd1+/+	OK	4.01318	3.13325	-0.357088	1.10332	0.269889	0.999985	no
XLOC_000283	XLOC_000283	Twist2	chr1:91801476-91848027	Smchd1MommeD1/MommeD330	Smchd1+/+	OK	12.2706	7.82681	-0.648706	1.90675	0.0565529	0.999985	no
XLOC_000289	XLOC_000289	Gpc1	chr1:92831685-92860331	Smchd1MommeD1/MommeD331	Smchd1+/+	OK	57.9618	48.6012	-0.254112	1.0246	0.30555	0.999985	no
XLOC_000291	XLOC_000291	Dusp28	chr1:92906988-92908620	Smchd1MommeD1/MommeD332	Smchd1+/+	OK	3.85723	2.63129	-0.551796	1.27361	0.202801	0.999985	no
XLOC_000292	XLOC_000292	Rnpepl1	chr1:92910824-92920990	Smchd1MommeD1/MommeD333	Smchd1+/+	OK	15.9645	12.8688	-0.310988	1.25237	0.210433	0.999985	no
XLOC_000293	XLOC_000293	Capn10	chr1:92933542-92950590	Smchd1MommeD1/MommeD334	Smchd1+/+	OK	12.6339	11.3934	-0.149104	0.470662	0.637882	0.999985	no
XLOC_000298	XLOC_000298	Ppp1r7	chr1:93308800-93373468	Smchd1MommeD1/MommeD335	Smchd1+/+	OK	23.8544	24.8865	0.0611083	-0.234056	0.814942	0.999985	no
XLOC_000300	XLOC_000300	2002-09-01	chr1:93478992-93509732	Smchd1MommeD1/MommeD336	Smchd1+/+	OK	105.038	100.075	-0.0698238	0.299248	0.764751	0.999985	no
XLOC_000301	XLOC_000301	Farp2	chr1:93512103-93635727	Smchd1MommeD1/MommeD337	Smchd1+/+	OK	4.62079	4.33435	-0.0923231	0.236979	0.812673	0.999985	no
XLOC_000302	XLOC_000302	Bok	chr1:93685693-93695762	Smchd1MommeD1/MommeD338	Smchd1+/+	OK	20.0099	19.2411	-0.0565242	0.208234	0.835046	0.999985	no
XLOC_000303	XLOC_000303	Atg4b	chr1:93754939-93789574	Smchd1MommeD1/MommeD339	Smchd1+/+	OK	34.1142	29.4364	-0.21277	0.785667	0.432063	0.999985	no
XLOC_000304	XLOC_000304	Ing5	chr1:93803956-93822100	Smchd1MommeD1/MommeD340	Smchd1+/+	OK	12.9216	13.4367	0.0563916	-0.251783	0.801209	0.999985	no
XLOC_000305	XLOC_000305	D2hgdh	chr1:93825239-93852313	Smchd1MommeD1/MommeD341	Smchd1+/+	OK	5.03496	4.65108	-0.114414	0.325037	0.745153	0.999985	no
XLOC_000311	XLOC_000311	Fam174a	chr1:95313627-95335284	Smchd1MommeD1/MommeD342	Smchd1+/+	OK	5.89181	5.85112	-0.00999997	0.0297878	0.976236	0.999985	no
XLOC_000312	XLOC_000312	Gin1	chr1:97770178-97792985	Smchd1MommeD1/MommeD343	Smchd1+/+	OK	2.99221	2.57873	-0.214553	0.374711	0.707876	0.999985	no
XLOC_000317	XLOC_000317	Cdh20	chr1:104768800-104995481	Smchd1MommeD1/MommeD344	Smchd1+/+	OK	1.07005	1.12337	0.0701534	-0.153905	0.877684	0.999985	no
XLOC_000318	XLOC_000318	2310035C23Rik	chr1:105663860-105755131	Smchd1MommeD1/MommeD345	Smchd1+/+	OK	5.81613	6.0401	0.0545124	-0.189292	0.849864	0.999985	no
XLOC_000320	XLOC_000320	Zcchc2	chr1:105990405-106034079	Smchd1MommeD1/MommeD346	Smchd1+/+	OK	4.67509	4.76532	0.0275791	-0.089519	0.928669	0.999985	no
XLOC_000321	XLOC_000321	Phlpp1	chr1:106171868-106394245	Smchd1MommeD1/MommeD347	Smchd1+/+	OK	5.75708	5.53055	-0.0579148	0.233783	0.815153	0.999985	no
XLOC_000332	XLOC_000332	Mki67ip	chr1:118321842-118333831	Smchd1MommeD1/MommeD348	Smchd1+/+	OK	64.6554	71.3027	0.141187	-0.673278	0.500771	0.999985	no
XLOC_000333	XLOC_000333	Clasp1	chr1:118389057-118609774	Smchd1MommeD1/MommeD349	Smchd1+/+	OK	29.0287	25.8959	-0.164754	0.676456	0.498751	0.999985	no
XLOC_000335	XLOC_000335	Tmem185b	chr1:119526153-119528983	Smchd1MommeD1/MommeD350	Smchd1+/+	OK	8.66832	7.92516	-0.129312	0.462029	0.644061	0.999985	no
XLOC_000337	XLOC_000337	3110009E18Rik	chr1:120121184-120188189	Smchd1MommeD1/MommeD351	Smchd1+/+	OK	13.3173	11.768	-0.178427	0.263908	0.791851	0.999985	no
XLOC_000339	XLOC_000339	En1	chr1:120602400-120607991	Smchd1MommeD1/MommeD352	Smchd1+/+	OK	4.16337	3.78728	-0.136588	0.262846	0.79267	0.999985	no
XLOC_000341	XLOC_000341	Ccdc93	chr1:121431066-121506460	Smchd1MommeD1/MommeD353	Smchd1+/+	OK	5.57751	5.896	0.0801146	-0.31001	0.756554	0.999985	no
XLOC_000342	XLOC_000342	Slc35f5	chr1:125560643-125595788	Smchd1MommeD1/MommeD354	Smchd1+/+	OK	11.0913	10.8578	-0.0306982	0.101694	0.919	0.999985	no
XLOC_000344	XLOC_000344	Mgat5	chr1:127204985-127488302	Smchd1MommeD1/MommeD355	Smchd1+/+	OK	5.50193	4.73468	-0.216669	0.750082	0.453205	0.999985	no
XLOC_000346	XLOC_000346	Ccnt2	chr1:127774163-127808062	Smchd1MommeD1/MommeD356	Smchd1+/+	OK	16.7599	17.4948	0.0619101	-0.212173	0.831972	0.999985	no
XLOC_000347	XLOC_000347	Rab3gap1	chr1:127868772-127943876	Smchd1MommeD1/MommeD357	Smchd1+/+	OK	7.9479	7.18225	-0.146138	0.546061	0.585024	0.999985	no
XLOC_000348	XLOC_000348	R3hdm1	chr1:128103305-128237742	Smchd1MommeD1/MommeD358	Smchd1+/+	OK	22.2682	20.827	-0.0965318	0.359469	0.719244	0.999985	no
XLOC_000350	XLOC_000350	Ubxn4	chr1:128244168-128279377	Smchd1MommeD1/MommeD359	Smchd1+/+	OK	17.1715	17.1555	-0.00134109	0.00578313	0.995386	0.999985	no
XLOC_000351	XLOC_000351	Thsd7b	chr1:129273303-130219278	Smchd1MommeD1/MommeD360	Smchd1+/+	OK	0.595742	0.174821	-1.76881	2.14728	0.0317713	0.999985	no
XLOC_000352	XLOC_000352	Yod1	chr1:130689042-130729253	Smchd1MommeD1/MommeD361	Smchd1+/+	OK	2.12137	1.83159	-0.211897	0.586014	0.557866	0.999985	no
XLOC_000358	XLOC_000358	Eif2d	chr1:131153206-131245178	Smchd1MommeD1/MommeD362	Smchd1+/+	OK	29.7602	30.6863	0.0442117	-0.186195	0.852292	0.999985	no
XLOC_000359	XLOC_000359	Fam72a	chr1:131527946-131539872	Smchd1MommeD1/MommeD363	Smchd1+/+	OK	3.49687	3.3684	-0.0540014	0.136672	0.89129	0.999985	no
XLOC_000361	XLOC_000361	Ctse	chr1:131638313-131675507	Smchd1MommeD1/MommeD364	Smchd1+/+	OK	1.95761	1.06659	-0.87608	1.80728	0.0707184	0.999985	no
XLOC_000364	XLOC_000364	Pm20d1	chr1:131797394-131818115	Smchd1MommeD1/MommeD365	Smchd1+/+	OK	1.53459	1.60443	0.0642097	-0.159451	0.873314	0.999985	no
XLOC_000365	XLOC_000365	Slc41a1	chr1:131827991-131848864	Smchd1MommeD1/MommeD366	Smchd1+/+	OK	5.5329	4.94951	-0.160752	0.58438	0.558965	0.999985	no
XLOC_000366	XLOC_000366	Rab7l1	chr1:131867276-131872889	Smchd1MommeD1/MommeD367	Smchd1+/+	OK	2.61933	1.61949	-0.693657	0.999782	0.317416	0.999985	no
XLOC_000367	XLOC_000367	Nucks1	chr1:131910457-131936321	Smchd1MommeD1/MommeD368	Smchd1+/+	OK	93.1229	95.8342	0.0414044	-0.1361	0.891742	0.999985	no
XLOC_000368	XLOC_000368	Slc45a3	chr1:131962962-131982964	Smchd1MommeD1/MommeD369	Smchd1+/+	OK	2.94823	1.8039	-0.708726	1.77855	0.0753139	0.999985	no
XLOC_000369	XLOC_000369	Elk4	chr1:132007604-132026568	Smchd1MommeD1/MommeD370	Smchd1+/+	OK	2.67775	2.67679	-0.000517655	0.00156696	0.99875	0.999985	no
XLOC_000372	XLOC_000372	Klhdc8a	chr1:132298625-132307357	Smchd1MommeD1/MommeD371	Smchd1+/+	OK	0.491013	0.59935	0.287638	-0.583483	0.559568	0.999985	no
XLOC_000373	XLOC_000373	Nuak2	chr1:132316124-132333488	Smchd1MommeD1/MommeD372	Smchd1+/+	OK	8.53467	7.55903	-0.175134	0.590727	0.554703	0.999985	no
XLOC_000374	XLOC_000374	Dstyk	chr1:132417452-132466999	Smchd1MommeD1/MommeD373	Smchd1+/+	OK	4.08344	3.64478	-0.163954	0.607756	0.54335	0.999985	no
XLOC_000375	XLOC_000375	Rbbp5,Tmem81	chr1:132477357-132508639	Smchd1MommeD1/MommeD374	Smchd1+/+	OK	19.6053	17.6606	-0.15071	0.659087	0.50984	0.999985	no
XLOC_000377	XLOC_000377	Lrrn2	chr1:132880354-132940005	Smchd1MommeD1/MommeD375	Smchd1+/+	OK	1.62351	1.00548	-0.691227	1.59028	0.111771	0.999985	no
XLOC_000378	XLOC_000378	Pik3c2b	chr1:133046011-133108688	Smchd1MommeD1/MommeD376	Smchd1+/+	OK	4.58666	4.27461	-0.101651	0.328234	0.742735	0.999985	no
XLOC_000379	XLOC_000379	Ppp1r15b	chr1:133131165-133139800	Smchd1MommeD1/MommeD377	Smchd1+/+	OK	37.3578	35.3115	-0.0812718	0.29981	0.764322	0.999985	no
XLOC_000380	XLOC_000380	Plekha6	chr1:133181471-133303435	Smchd1MommeD1/MommeD378	Smchd1+/+	OK	2.22863	2.0909	-0.0920291	0.268444	0.788357	0.999985	no
XLOC_000384	XLOC_000384	Etnk2	chr1:133363571-133380319	Smchd1MommeD1/MommeD379	Smchd1+/+	OK	1.05197	0.908208	-0.211997	0.408604	0.68283	0.999985	no
XLOC_000385	XLOC_000385	Fmod	chr1:134037514-134048277	Smchd1MommeD1/MommeD380	Smchd1+/+	OK	2.11478	1.26017	-0.746889	1.75045	0.0800411	0.999985	no
XLOC_000388	XLOC_000388	Mybph	chr1:134193447-134235431	Smchd1MommeD1/MommeD381	Smchd1+/+	OK	1.21181	0.48392	-1.32432	1.72873	0.083857	0.999985	no
XLOC_000391	XLOC_000391	Cyb5r1	chr1:134405989-134411738	Smchd1MommeD1/MommeD382	Smchd1+/+	OK	12.678	13.4787	0.088359	-0.305987	0.759615	0.999985	no
XLOC_000392	XLOC_000392	Adipor1	chr1:134415466-134433339	Smchd1MommeD1/MommeD383	Smchd1+/+	OK	55.4296	52.6907	-0.0731066	0.320573	0.748534	0.999985	no
XLOC_000393	XLOC_000393	Klhl12,Rabif	chr1:134455554-134508886	Smchd1MommeD1/MommeD384	Smchd1+/+	OK	31.9181	32.0125	0.00426165	-0.0164946	0.98684	0.999985	no
XLOC_000394	XLOC_000394	Kdm5b	chr1:134560177-134632878	Smchd1MommeD1/MommeD385	Smchd1+/+	OK	36.8753	36.6578	-0.00853408	0.0407244	0.967516	0.999985	no
XLOC_000395	XLOC_000395	Syt2	chr1:134646680-134749553	Smchd1MommeD1/MommeD386	Smchd1+/+	OK	0.535678	0.201894	-1.40777	2.16308	0.0305349	0.999985	no
XLOC_000396	XLOC_000396	Ube2t	chr1:134962573-134974137	Smchd1MommeD1/MommeD387	Smchd1+/+	OK	13.1653	13.4324	0.0289776	-0.066632	0.946875	0.999985	no
XLOC_000398	XLOC_000398	Arl8a	chr1:135146833-135156268	Smchd1MommeD1/MommeD388	Smchd1+/+	OK	16.6851	12.4821	-0.418704	1.33974	0.180329	0.999985	no
XLOC_000399	XLOC_000399	-	chr1:135232080-135233412	Smchd1MommeD1/MommeD389	Smchd1+/+	OK	62.6816	68.131	0.120269	-0.389489	0.696915	0.999985	no
XLOC_000400	XLOC_000400	Lmod1	chr1:135324812-135368065	Smchd1MommeD1/MommeD390	Smchd1+/+	OK	0.562156	0.711541	0.339976	-0.709486	0.478023	0.999985	no
XLOC_000401	XLOC_000401	Csrp1	chr1:135729196-135752232	Smchd1MommeD1/MommeD391	Smchd1+/+	OK	62.4549	63.3765	0.0211328	-0.0992799	0.920916	0.999985	no
XLOC_000402	XLOC_000402	Phlda3	chr1:135766084-135769134	Smchd1MommeD1/MommeD392	Smchd1+/+	OK	6.5774	5.72014	-0.201467	0.549685	0.582535	0.999985	no
XLOC_000403	XLOC_000403	Tnni1	chr1:135799420-135810989	Smchd1MommeD1/MommeD393	Smchd1+/+	OK	49.9688	49.3256	-0.0186913	0.0799388	0.936286	0.999985	no
XLOC_000404	XLOC_000404	Lad1	chr1:135818597-135833341	Smchd1MommeD1/MommeD394	Smchd1+/+	OK	2.59609	2.92718	0.173172	-0.478517	0.632283	0.999985	no
XLOC_000405	XLOC_000405	Tnnt2	chr1:135836279-135852262	Smchd1MommeD1/MommeD395	Smchd1+/+	OK	48.5256	55.5827	0.195889	-0.722112	0.470225	0.999985	no
XLOC_000406	XLOC_000406	Tmem9	chr1:136008218-136035030	Smchd1MommeD1/MommeD396	Smchd1+/+	OK	53.7408	48.9478	-0.134774	0.612399	0.540274	0.999985	no
XLOC_000408	XLOC_000408	Kif21b	chr1:136131378-136178139	Smchd1MommeD1/MommeD397	Smchd1+/+	OK	10.1329	8.89766	-0.187545	0.77609	0.437696	0.999985	no
XLOC_000409	XLOC_000409	Ddx59	chr1:136411915-136453610	Smchd1MommeD1/MommeD398	Smchd1+/+	OK	7.30883	6.89637	-0.0838039	0.211934	0.832159	0.999985	no
XLOC_000410	XLOC_000410	Kif14	chr1:136466481-136531511	Smchd1MommeD1/MommeD399	Smchd1+/+	OK	4.79749	4.50124	-0.0919554	0.302773	0.762063	0.999985	no
XLOC_000411	XLOC_000411	Zfp281	chr1:136624900-136675206	Smchd1MommeD1/MommeD400	Smchd1+/+	OK	15.6826	16.7217	0.0925594	-0.395565	0.692426	0.999985	no
XLOC_000417	XLOC_000417	Dennd1b	chr1:138963708-139176044	Smchd1MommeD1/MommeD401	Smchd1+/+	OK	3.14655	2.82703	-0.154486	0.482929	0.629146	0.999985	no
XLOC_000419	XLOC_000419	Zbtb41	chr1:139422273-139453007	Smchd1MommeD1/MommeD402	Smchd1+/+	OK	6.61675	5.4415	-0.282118	1.10026	0.27122	0.999985	no
XLOC_000420	XLOC_000420	Aspm	chr1:139454772-139494088	Smchd1MommeD1/MommeD403	Smchd1+/+	OK	11.299	11.4781	0.0226937	-0.108886	0.913293	0.999985	no
XLOC_000424	XLOC_000424	Glrx2	chr1:143739348-143749678	Smchd1MommeD1/MommeD404	Smchd1+/+	OK	4.16419	3.66542	-0.184056	0.487085	0.626198	0.999985	no
XLOC_000425	XLOC_000425	Uchl5	chr1:143777218-143807466	Smchd1MommeD1/MommeD405	Smchd1+/+	OK	47.6253	50.0158	0.0706565	-0.277455	0.781431	0.999985	no
XLOC_000429	XLOC_000429	Tpr	chr1:150361310-150466165	Smchd1MommeD1/MommeD406	Smchd1+/+	OK	36.922	38.8017	0.0716397	-0.321309	0.747976	0.999985	no
XLOC_000431	XLOC_000431	Ivns1abp	chr1:151344497-151364445	Smchd1MommeD1/MommeD407	Smchd1+/+	OK	136.067	138.409	0.0246109	-0.0971921	0.922574	0.999985	no
XLOC_000432	XLOC_000432	1190005F20Rik	chr1:151428642-151458183	Smchd1MommeD1/MommeD408	Smchd1+/+	OK	14.824	11.1209	-0.414667	1.61177	0.107013	0.999985	no
XLOC_000434	XLOC_000434	Edem3	chr1:151755373-151822328	Smchd1MommeD1/MommeD409	Smchd1+/+	OK	12.727	12.9051	0.0200472	-0.0891279	0.92898	0.999985	no
XLOC_000435	XLOC_000435	Glt25d2	chr1:152399866-152510695	Smchd1MommeD1/MommeD410	Smchd1+/+	OK	0.605593	0.440864	-0.458013	0.9027	0.366685	0.999985	no
XLOC_000437	XLOC_000437	Arpc5	chr1:152766541-152775580	Smchd1MommeD1/MommeD411	Smchd1+/+	OK	63.0256	63.1094	0.00191559	-0.00751004	0.994008	0.999985	no
XLOC_000438	XLOC_000438	Ncf2	chr1:152807889-152902646	Smchd1MommeD1/MommeD412	Smchd1+/+	OK	0.547033	0.399762	-0.452488	0.198984	0.842275	0.999985	no
XLOC_000439	XLOC_000439	Nmnat2	chr1:152955023-153119261	Smchd1MommeD1/MommeD413	Smchd1+/+	OK	4.73575	2.9171	-0.69906	1.20003	0.230126	0.999985	no
XLOC_000441	XLOC_000441	Rgs8	chr1:153653036-153697665	Smchd1MommeD1/MommeD414	Smchd1+/+	OK	1.88595	1.02947	-0.873389	1.99026	0.046562	0.999985	no
XLOC_000442	XLOC_000442	Rgs16	chr1:153740352-153745468	Smchd1MommeD1/MommeD415	Smchd1+/+	OK	4.56402	2.89872	-0.654889	1.7708	0.0765941	0.999985	no
XLOC_000443	XLOC_000443	Rnasel	chr1:153749425-153764221	Smchd1MommeD1/MommeD416	Smchd1+/+	OK	0.845362	0.41056	-1.04198	1.68104	0.0927543	0.999985	no
XLOC_000446	XLOC_000446	Glul	chr1:153899944-153909714	Smchd1MommeD1/MommeD417	Smchd1+/+	OK	87.3244	83.1534	-0.0706081	0.337266	0.735916	0.999985	no
XLOC_000448	XLOC_000448	Stx6	chr1:155158702-155205194	Smchd1MommeD1/MommeD418	Smchd1+/+	OK	24.402	21.6205	-0.1746	0.740398	0.459059	0.999985	no
XLOC_000449	XLOC_000449	Acbd6	chr1:155558119-155687795	Smchd1MommeD1/MommeD419	Smchd1+/+	OK	33.9502	29.326	-0.211238	0.63659	0.524392	0.999985	no
XLOC_000450	XLOC_000450	Tor1aip2	chr1:156004598-156068859	Smchd1MommeD1/MommeD420	Smchd1+/+	OK	58.923	58.6158	-0.00754137	0.0335438	0.973241	0.999985	no
XLOC_000452	XLOC_000452	Abl2	chr1:156558753-156649833	Smchd1MommeD1/MommeD421	Smchd1+/+	OK	9.14018	9.3653	0.0351035	-0.14259	0.886614	0.999985	no
XLOC_000453	XLOC_000453	Angptl1	chr1:156804165-156939626	Smchd1MommeD1/MommeD422	Smchd1+/+	OK	0.742868	0.542531	-0.453401	0.227335	0.820163	0.999985	no
XLOC_000454	XLOC_000454	2810025M15Rik	chr1:157135093-157420236	Smchd1MommeD1/MommeD423	Smchd1+/+	OK	63.1183	57.5862	-0.132335	0.500151	0.616968	0.999985	no
XLOC_000455	XLOC_000455	BC026585	chr1:157458481-157489634	Smchd1MommeD1/MommeD424	Smchd1+/+	OK	4.32987	3.43017	-0.336046	0.608946	0.54256	0.999985	no
XLOC_000457	XLOC_000457	Astn1	chr1:158362303-158691786	Smchd1MommeD1/MommeD425	Smchd1+/+	OK	2.82798	1.72514	-0.713055	2.05608	0.0397746	0.999985	no
XLOC_000459	XLOC_000459	Rfwd2	chr1:159232195-159354431	Smchd1MommeD1/MommeD426	Smchd1+/+	OK	43.5859	44.6103	0.033514	-0.14351	0.885887	0.999985	no
XLOC_000462	XLOC_000462	4930523C07Rik	chr1:160044379-160078586	Smchd1MommeD1/MommeD427	Smchd1+/+	OK	0.512266	0.432111	-0.24549	0.345444	0.729761	0.999985	no
XLOC_000463	XLOC_000463	Mrps14	chr1:160195259-160202313	Smchd1MommeD1/MommeD428	Smchd1+/+	OK	77.0376	69.4896	-0.148767	0.414836	0.678262	0.999985	no
XLOC_000464	XLOC_000464	Rc3h1	chr1:160906410-160974978	Smchd1MommeD1/MommeD429	Smchd1+/+	OK	7.43333	7.01836	-0.0828732	0.306522	0.759208	0.999985	no
XLOC_000466	XLOC_000466	Gas5,Mir5117	chr1:161003213-161038750	Smchd1MommeD1/MommeD430	Smchd1+/+	OK	64.5231	50.0459	-0.366564	0.964407	0.334842	0.999985	no
XLOC_000468	XLOC_000468	Cenpl	chr1:161070737-161086621	Smchd1MommeD1/MommeD431	Smchd1+/+	OK	14.1029	14.17	0.00685043	-0.020714	0.983474	0.999985	no
XLOC_000469	XLOC_000469	Ankrd45	chr1:161142711-161170652	Smchd1MommeD1/MommeD432	Smchd1+/+	OK	2.33616	2.33843	0.00139973	-0.00387489	0.996908	0.999985	no
XLOC_000472	XLOC_000472	Pigc	chr1:161942088-161979636	Smchd1MommeD1/MommeD433	Smchd1+/+	OK	4.90323	4.07393	-0.267309	0.731422	0.464522	0.999985	no
XLOC_000474	XLOC_000474	Dnm3os	chr1:161987301-162478034	Smchd1MommeD1/MommeD434	Smchd1+/+	OK	0.96488	0.658622	-0.550899	1.27274	0.20311	0.999985	no
XLOC_000475	XLOC_000475	Vamp4	chr1:162570612-162599079	Smchd1MommeD1/MommeD435	Smchd1+/+	OK	10.6641	10.5185	-0.0198405	0.0621625	0.950433	0.999985	no
XLOC_000477	XLOC_000477	Kifap3	chr1:163779678-163917567	Smchd1MommeD1/MommeD436	Smchd1+/+	OK	24.5289	21.705	-0.176456	0.783276	0.433465	0.999985	no
XLOC_000478	XLOC_000478	Scyl3	chr1:163930063-163994781	Smchd1MommeD1/MommeD437	Smchd1+/+	OK	5.2565	4.89458	-0.102919	0.238909	0.811176	0.999985	no
XLOC_000479	XLOC_000479	2810422O20Rik	chr1:163994860-163997566	Smchd1MommeD1/MommeD438	Smchd1+/+	OK	4.72573	4.62323	-0.0316364	0.074865	0.940322	0.999985	no
XLOC_000484	XLOC_000484	Slc19a2	chr1:164249047-164265370	Smchd1MommeD1/MommeD439	Smchd1+/+	OK	5.29922	4.04413	-0.389952	1.00252	0.316094	0.999985	no
XLOC_000485	XLOC_000485	4930455F23Rik	chr1:164275597-164287847	Smchd1MommeD1/MommeD440	Smchd1+/+	OK	3.49784	2.66404	-0.392848	0.946219	0.344037	0.999985	no
XLOC_000486	XLOC_000486	Nme7	chr1:164307652-164458355	Smchd1MommeD1/MommeD441	Smchd1+/+	OK	21.6666	23.9431	0.144139	-0.601558	0.547468	0.999985	no
XLOC_000489	XLOC_000489	Gpr161	chr1:165281983-165326735	Smchd1MommeD1/MommeD442	Smchd1+/+	OK	7.74809	7.28595	-0.088724	0.30564	0.759879	0.999985	no
XLOC_000490	XLOC_000490	Brp44	chr1:165461146-165481214	Smchd1MommeD1/MommeD443	Smchd1+/+	OK	17.4109	15.7261	-0.146833	0.418096	0.675877	0.999985	no
XLOC_000492	XLOC_000492	Creg1	chr1:165763779-165775304	Smchd1MommeD1/MommeD444	Smchd1+/+	OK	8.26737	6.83878	-0.273688	0.88707	0.375041	0.999985	no
XLOC_000495	XLOC_000495	Ildr2	chr1:166254138-166316895	Smchd1MommeD1/MommeD445	Smchd1+/+	OK	12.6294	11.5765	-0.125589	0.508899	0.610823	0.999985	no
XLOC_000496	XLOC_000496	Tada1	chr1:166379166-166409828	Smchd1MommeD1/MommeD446	Smchd1+/+	OK	24.7311	21.4349	-0.206365	0.62357	0.53291	0.999985	no
XLOC_000497	XLOC_000497	Fam78b	chr1:167001416-167091302	Smchd1MommeD1/MommeD447	Smchd1+/+	OK	2.85105	1.80503	-0.659469	1.56684	0.117153	0.999985	no
XLOC_000498	XLOC_000498	Tmco1	chr1:167308669-167336157	Smchd1MommeD1/MommeD448	Smchd1+/+	OK	12.7367	12.7976	0.0068887	-0.0289845	0.976877	0.999985	no
XLOC_000499	XLOC_000499	Aldh9a1	chr1:167349990-167368530	Smchd1MommeD1/MommeD449	Smchd1+/+	OK	27.737	25.9805	-0.0943839	0.346634	0.728867	0.999985	no
XLOC_000500	XLOC_000500	Rxrg	chr1:167598361-167639623	Smchd1MommeD1/MommeD450	Smchd1+/+	OK	0.678262	0.403759	-0.748349	0.781019	0.434791	0.999985	no
XLOC_000501	XLOC_000501	Lmx1a	chr1:167689207-167848733	Smchd1MommeD1/MommeD451	Smchd1+/+	OK	3.22824	2.83794	-0.185904	0.509807	0.610187	0.999985	no
XLOC_000502	XLOC_000502	Rgs5	chr1:169655409-169695765	Smchd1MommeD1/MommeD452	Smchd1+/+	OK	1.54451	2.184	0.499825	-1.01083	0.312096	0.999985	no
XLOC_000504	XLOC_000504	3110045C21Rik	chr1:169969408-170110786	Smchd1MommeD1/MommeD453	Smchd1+/+	OK	1.0513	0.723183	-0.539746	0.307985	0.758094	0.999985	no
XLOC_000508	XLOC_000508	Olfml2b	chr1:170644531-170682789	Smchd1MommeD1/MommeD454	Smchd1+/+	OK	3.81132	2.81531	-0.436998	1.26201	0.206945	0.999985	no
XLOC_000510	XLOC_000510	1700009P17Rik	chr1:171113985-171126967	Smchd1MommeD1/MommeD455	Smchd1+/+	OK	0.928073	0.535195	-0.794174	1.07352	0.283038	0.999985	no
XLOC_000513	XLOC_000513	Apoa2	chr1:171225053-171226379	Smchd1MommeD1/MommeD456	Smchd1+/+	OK	2.7678	0.912669	-1.60057	2.07463	0.0380212	0.999985	no
XLOC_000514	XLOC_000514	Adamts4	chr1:171234859-171259922	Smchd1MommeD1/MommeD457	Smchd1+/+	OK	1.69114	1.60318	-0.0770604	0.0516966	0.95877	0.999985	no
XLOC_000515	XLOC_000515	B4galt3	chr1:171270327-171276895	Smchd1MommeD1/MommeD458	Smchd1+/+	OK	17.8483	14.3551	-0.31422	1.21473	0.22447	0.999985	no
XLOC_000516	XLOC_000516	Dedd	chr1:171329144-171345645	Smchd1MommeD1/MommeD459	Smchd1+/+	OK	14.4313	12.6296	-0.192397	0.56998	0.568691	0.999985	no
XLOC_000517	XLOC_000517	Pfdn2	chr1:171345698-171358170	Smchd1MommeD1/MommeD460	Smchd1+/+	OK	125.348	120.063	-0.0621414	0.275267	0.783111	0.999985	no
XLOC_000520	XLOC_000520	Tstd1,Usf1	chr1:171411173-171420352	Smchd1MommeD1/MommeD461	Smchd1+/+	OK	42.3269	36.4177	-0.216938	0.783909	0.433094	0.999985	no
XLOC_000521	XLOC_000521	F11r	chr1:171437560-171464593	Smchd1MommeD1/MommeD462	Smchd1+/+	OK	20.1026	25.1939	0.325692	-1.39793	0.162134	0.999985	no
XLOC_000522	XLOC_000522	Alyref2	chr1:171503477-171506279	Smchd1MommeD1/MommeD463	Smchd1+/+	OK	3.4639	2.92762	-0.242668	0.394558	0.693169	0.999985	no
XLOC_000528	XLOC_000528	Copa	chr1:172066012-172122344	Smchd1MommeD1/MommeD464	Smchd1+/+	OK	75.5755	70.2563	-0.105291	0.456664	0.647913	0.999985	no
XLOC_000529	XLOC_000529	Pex19	chr1:172126754-172136497	Smchd1MommeD1/MommeD465	Smchd1+/+	OK	42.6852	41.4054	-0.0439149	0.211311	0.832645	0.999985	no
XLOC_000530	XLOC_000530	Dcaf8	chr1:172148014-172196393	Smchd1MommeD1/MommeD466	Smchd1+/+	OK	28.8135	24.5895	-0.228705	0.967908	0.333091	0.999985	no
XLOC_000531	XLOC_000531	Igsf8	chr1:172312406-172319835	Smchd1MommeD1/MommeD467	Smchd1+/+	OK	11.0242	7.73133	-0.511883	1.75056	0.0800216	0.999985	no
XLOC_000533	XLOC_000533	Pigm	chr1:172376530-172384099	Smchd1MommeD1/MommeD468	Smchd1+/+	OK	10.4512	10.6387	0.0256562	-0.119839	0.904611	0.999985	no
XLOC_000535	XLOC_000535	Igsf9	chr1:172482212-172498877	Smchd1MommeD1/MommeD469	Smchd1+/+	OK	21.7675	21.9908	0.0147215	-0.0591147	0.952861	0.999985	no
XLOC_000536	XLOC_000536	Tagln2	chr1:172500245-172507375	Smchd1MommeD1/MommeD470	Smchd1+/+	OK	61.3843	62.0655	0.0159228	-0.0736068	0.941323	0.999985	no
XLOC_000544	XLOC_000544	Aim2	chr1:173419477-173466121	Smchd1MommeD1/MommeD471	Smchd1+/+	OK	0.856742	0.789963	-0.117074	0.179991	0.85716	0.999985	no
XLOC_000555	XLOC_000555	Spna1	chr1:174172775-174248449	Smchd1MommeD1/MommeD472	Smchd1+/+	OK	2.73467	1.63375	-0.743178	2.49335	0.0126542	0.999985	no
XLOC_000561	XLOC_000561	Fmn2	chr1:174501824-174822729	Smchd1MommeD1/MommeD473	Smchd1+/+	OK	2.90999	2.20928	-0.397436	1.28351	0.199314	0.999985	no
XLOC_000564	XLOC_000564	Exo1	chr1:175880538-175913413	Smchd1MommeD1/MommeD474	Smchd1+/+	OK	26.9461	26.2	-0.0405071	0.175557	0.860642	0.999985	no
XLOC_000565	XLOC_000565	Sdccag8	chr1:176814811-177258365	Smchd1MommeD1/MommeD475	Smchd1+/+	OK	11.4021	8.04328	-0.503447	0.908574	0.363575	0.999985	no
XLOC_000566	XLOC_000566	Zfp238	chr1:177442557-177450765	Smchd1MommeD1/MommeD476	Smchd1+/+	OK	16.7351	14.2117	-0.235799	0.859326	0.390161	0.999985	no
XLOC_000569	XLOC_000569	Pppde1	chr1:178187416-178252807	Smchd1MommeD1/MommeD477	Smchd1+/+	OK	19.1805	20.1969	0.0744895	-0.288367	0.773066	0.999985	no
XLOC_000570	XLOC_000570	Fam36a	chr1:178319152-178322693	Smchd1MommeD1/MommeD478	Smchd1+/+	OK	49.3393	42.1703	-0.226511	0.670298	0.502668	0.999985	no
XLOC_000571	XLOC_000571	Efcab2	chr1:178405809-178484689	Smchd1MommeD1/MommeD479	Smchd1+/+	OK	2.20766	1.9048	-0.212881	0.412439	0.680018	0.999985	no
XLOC_000572	XLOC_000572	Kif26b	chr1:178528899-178939172	Smchd1MommeD1/MommeD480	Smchd1+/+	OK	5.99041	5.53117	-0.115069	0.421564	0.673343	0.999985	no
XLOC_000573	XLOC_000573	Cnst	chr1:179546423-179627473	Smchd1MommeD1/MommeD481	Smchd1+/+	OK	6.51022	5.49815	-0.24376	0.806629	0.41988	0.999985	no
XLOC_000574	XLOC_000574	Sccpdh	chr1:179668230-179687184	Smchd1MommeD1/MommeD482	Smchd1+/+	OK	22.1215	21.383	-0.0489877	0.201458	0.840341	0.999985	no
XLOC_000575	XLOC_000575	Cdc42bpa	chr1:179960342-180196020	Smchd1MommeD1/MommeD483	Smchd1+/+	OK	7.77104	7.91661	0.026774	-0.0974616	0.92236	0.999985	no
XLOC_000576	XLOC_000576	Itpkb	chr1:180326968-180424895	Smchd1MommeD1/MommeD484	Smchd1+/+	OK	4.29538	3.1844	-0.431765	1.39325	0.163543	0.999985	no
XLOC_000577	XLOC_000577	Parp1	chr1:180568855-180601262	Smchd1MommeD1/MommeD485	Smchd1+/+	OK	114.926	114.313	-0.00771431	0.0333981	0.973357	0.999985	no
XLOC_000578	XLOC_000578	Lin9	chr1:180641333-180690687	Smchd1MommeD1/MommeD486	Smchd1+/+	OK	6.72173	6.57134	-0.0326464	0.105436	0.91603	0.999985	no
XLOC_000579	XLOC_000579	Acbd3	chr1:180726030-180756126	Smchd1MommeD1/MommeD487	Smchd1+/+	OK	15.2439	14.1316	-0.109313	0.474558	0.635102	0.999985	no
XLOC_000580	XLOC_000580	BC031781	chr1:180851150-180868114	Smchd1MommeD1/MommeD488	Smchd1+/+	OK	21.478	21.7656	0.0191888	-0.0877842	0.930048	0.999985	no
XLOC_000582	XLOC_000582	Pycr2	chr1:180904273-180908088	Smchd1MommeD1/MommeD489	Smchd1+/+	OK	41.7039	38.0396	-0.132681	0.515978	0.60587	0.999985	no
XLOC_000584	XLOC_000584	Tmem63a	chr1:180942517-180975104	Smchd1MommeD1/MommeD490	Smchd1+/+	OK	0.910545	0.858309	-0.0852332	0.178989	0.857946	0.999985	no
XLOC_000586	XLOC_000586	Cnih4	chr1:181150860-181212072	Smchd1MommeD1/MommeD491	Smchd1+/+	OK	57.4753	54.61	-0.0737769	0.109208	0.913038	0.999985	no
XLOC_000588	XLOC_000588	-	chr1:182020219-182029831	Smchd1MommeD1/MommeD492	Smchd1+/+	OK	1.07617	0.552539	-0.961757	1.13362	0.256954	0.999985	no
XLOC_000589	XLOC_000589	Srp9	chr1:182124736-182132415	Smchd1MommeD1/MommeD493	Smchd1+/+	OK	64.4148	73.1919	0.184291	-0.849449	0.395632	0.999985	no
XLOC_000591	XLOC_000591	Trp53bp2	chr1:182409166-182462436	Smchd1MommeD1/MommeD494	Smchd1+/+	OK	15.7338	14.7618	-0.0919928	0.422915	0.672357	0.999985	no
XLOC_000593	XLOC_000593	Susd4	chr1:182764210-182896579	Smchd1MommeD1/MommeD495	Smchd1+/+	OK	5.73978	5.55608	-0.0469281	0.133118	0.8941	0.999985	no
XLOC_000595	XLOC_000595	Aida	chr1:183297059-183325174	Smchd1MommeD1/MommeD496	Smchd1+/+	OK	29.3621	28.2716	-0.0546038	0.237915	0.811947	0.999985	no
XLOC_000596	XLOC_000596	Taf1a	chr1:183388884-183410206	Smchd1MommeD1/MommeD497	Smchd1+/+	OK	3.07615	3.77438	0.295114	-0.662079	0.50792	0.999985	no
XLOC_000598	XLOC_000598	Dusp10	chr1:184034460-184075636	Smchd1MommeD1/MommeD498	Smchd1+/+	OK	1.87478	1.32516	-0.500553	1.15355	0.248684	0.999985	no
XLOC_000600	XLOC_000600	Rab3gap2	chr1:185204129-185329401	Smchd1MommeD1/MommeD499	Smchd1+/+	OK	7.17918	6.97248	-0.0421463	0.176096	0.860219	0.999985	no
XLOC_000604	XLOC_000604	Bpnt1	chr1:185332124-185357804	Smchd1MommeD1/MommeD500	Smchd1+/+	OK	11.8762	13.5954	0.195042	-0.631705	0.52758	0.999985	no
XLOC_000605	XLOC_000605	Eprs	chr1:185363059-185428357	Smchd1MommeD1/MommeD501	Smchd1+/+	OK	69.3221	73.7179	0.0886986	-0.407781	0.683434	0.999985	no
XLOC_000606	XLOC_000606	Slc30a10	chr1:185447115-185468761	Smchd1MommeD1/MommeD502	Smchd1+/+	OK	1.04765	0.739857	-0.501838	0.830258	0.406393	0.999985	no
XLOC_000611	XLOC_000611	Gpatch2	chr1:187215505-187351690	Smchd1MommeD1/MommeD503	Smchd1+/+	OK	10.4244	10.6851	0.0356344	-0.0940163	0.925096	0.999985	no
XLOC_000612	XLOC_000612	Esrrg	chr1:187609005-188214884	Smchd1MommeD1/MommeD504	Smchd1+/+	OK	1.19139	1.33035	0.159154	-0.417673	0.676187	0.999985	no
XLOC_000615	XLOC_000615	Ptpn14	chr1:189728267-189876693	Smchd1MommeD1/MommeD505	Smchd1+/+	OK	6.36532	8.34521	0.390715	-1.69071	0.0908916	0.999985	no
XLOC_000616	XLOC_000616	Angel2	chr1:190925107-190947082	Smchd1MommeD1/MommeD506	Smchd1+/+	OK	20.205	18.7929	-0.104531	0.444416	0.656742	0.999985	no
XLOC_000617	XLOC_000617	A230020J21Rik	chr1:191005831-191029781	Smchd1MommeD1/MommeD507	Smchd1+/+	OK	1.31479	2.14234	0.70435	-0.759452	0.447582	0.999985	no
XLOC_000619	XLOC_000619	Nsl1	chr1:191063020-191084558	Smchd1MommeD1/MommeD508	Smchd1+/+	OK	11.3404	11.5854	0.0308461	-0.123175	0.901968	0.999985	no
XLOC_000620	XLOC_000620	Batf3	chr1:191098111-191108943	Smchd1MommeD1/MommeD509	Smchd1+/+	OK	2.4835	2.92768	0.237382	-0.318758	0.74991	0.999985	no
XLOC_000621	XLOC_000621	-	chr1:191224464-191225567	Smchd1MommeD1/MommeD510	Smchd1+/+	OK	2.23043	1.64321	-0.440802	0.596021	0.551161	0.999985	no
XLOC_000622	XLOC_000622	Tmem206	chr1:191325964-191397041	Smchd1MommeD1/MommeD511	Smchd1+/+	OK	4.11657	3.58779	-0.198348	0.398025	0.690612	0.999985	no
XLOC_000623	XLOC_000623	Ints7	chr1:191575629-191623688	Smchd1MommeD1/MommeD512	Smchd1+/+	OK	39.7103	35.5578	-0.159346	0.658024	0.510523	0.999985	no
XLOC_000624	XLOC_000624	Lpgat1	chr1:191718023-191784257	Smchd1MommeD1/MommeD513	Smchd1+/+	OK	21.2906	17.0835	-0.317608	1.29818	0.194226	0.999985	no
XLOC_000625	XLOC_000625	Nek2	chr1:191821472-191833049	Smchd1MommeD1/MommeD514	Smchd1+/+	OK	22.4797	25.1032	0.159248	-0.742866	0.457563	0.999985	no
XLOC_000626	XLOC_000626	Slc30a1	chr1:191894071-191913247	Smchd1MommeD1/MommeD515	Smchd1+/+	OK	5.74419	5.61766	-0.0321344	0.11573	0.907867	0.999985	no
XLOC_000631	XLOC_000631	Irf6	chr1:193153111-193172035	Smchd1MommeD1/MommeD516	Smchd1+/+	OK	1.47956	1.27887	-0.210297	0.525634	0.599142	0.999985	no
XLOC_000632	XLOC_000632	A130010J15Rik	chr1:193173468-193201546	Smchd1MommeD1/MommeD517	Smchd1+/+	OK	5.53153	5.70644	0.0449112	-0.129748	0.896766	0.999985	no
XLOC_000634	XLOC_000634	Plxna2	chr1:194619828-194816868	Smchd1MommeD1/MommeD518	Smchd1+/+	OK	10.8142	10.9364	0.0162156	-0.0602899	0.951925	0.999985	no
XLOC_000635	XLOC_000635	Cd34	chr1:194938820-194976959	Smchd1MommeD1/MommeD519	Smchd1+/+	OK	29.7341	23.5237	-0.337999	1.20467	0.228331	0.999985	no
XLOC_000639	XLOC_000639	Sox17	chr1:4490927-4496413	Smchd1MommeD1/MommeD520	Smchd1+/+	OK	2.28412	2.47842	0.11778	-0.298087	0.765637	0.999985	no
XLOC_000640	XLOC_000640	Mrpl15	chr1:4773136-4785726	Smchd1MommeD1/MommeD521	Smchd1+/+	OK	66.6742	64.1041	-0.0567109	0.13598	0.891837	0.999985	no
XLOC_000641	XLOC_000641	Rgs20	chr1:4909575-5070285	Smchd1MommeD1/MommeD522	Smchd1+/+	OK	0.779907	0.759384	-0.0384732	0.0645803	0.948508	0.999985	no
XLOC_000645	XLOC_000645	Mybl1	chr1:9667429-9700217	Smchd1MommeD1/MommeD523	Smchd1+/+	OK	1.94393	1.59893	-0.281868	0.726332	0.467635	0.999985	no
XLOC_000646	XLOC_000646	Vcpip1	chr1:9720050-9771256	Smchd1MommeD1/MommeD524	Smchd1+/+	OK	10.9092	11.2412	0.0432503	-0.170004	0.865007	0.999985	no
XLOC_000647	XLOC_000647	Snhg6	chr1:9941961-9944154	Smchd1MommeD1/MommeD525	Smchd1+/+	OK	38.7162	34.1483	-0.181123	0.402375	0.687408	0.999985	no
XLOC_000650	XLOC_000650	Cops5	chr1:10024830-10037898	Smchd1MommeD1/MommeD526	Smchd1+/+	OK	107.345	110.681	0.044142	-0.211263	0.832682	0.999985	no
XLOC_000651	XLOC_000651	Arfgef1	chr1:10137499-10232670	Smchd1MommeD1/MommeD527	Smchd1+/+	OK	14.6252	15.3111	0.0661224	-0.316244	0.751817	0.999985	no
XLOC_000654	XLOC_000654	Slco5a1	chr1:12866549-12992697	Smchd1MommeD1/MommeD528	Smchd1+/+	OK	1.84297	1.64819	-0.161154	0.458324	0.64672	0.999985	no
XLOC_000657	XLOC_000657	Tram1	chr1:13564701-13589864	Smchd1MommeD1/MommeD529	Smchd1+/+	OK	45.166	48.7092	0.108955	-0.51209	0.608588	0.999985	no
XLOC_000658	XLOC_000658	Lactb2	chr1:13624932-13660518	Smchd1MommeD1/MommeD530	Smchd1+/+	OK	7.80951	8.96916	0.199741	-0.553563	0.579878	0.999985	no
XLOC_000660	XLOC_000660	Eya1	chr1:14168954-14310260	Smchd1MommeD1/MommeD531	Smchd1+/+	OK	9.19525	9.47116	0.0426518	-0.158448	0.874104	0.999985	no
XLOC_000661	XLOC_000661	Msc	chr1:14753345-14755966	Smchd1MommeD1/MommeD532	Smchd1+/+	OK	1.16759	0.455038	-1.35947	1.76039	0.0783423	0.999985	no
XLOC_000665	XLOC_000665	Rpl7	chr1:16101295-16104433	Smchd1MommeD1/MommeD533	Smchd1+/+	OK	1945.43	1901.87	-0.0326744	0.105638	0.91587	0.999985	no
XLOC_000666	XLOC_000666	Stau2	chr1:16228809-16519302	Smchd1MommeD1/MommeD534	Smchd1+/+	OK	9.11341	8.07633	-0.174291	0.543835	0.586555	0.999985	no
XLOC_000667	XLOC_000667	Ube2w	chr1:16568870-16619286	Smchd1MommeD1/MommeD535	Smchd1+/+	OK	12.4819	12.5986	0.013423	-0.0481223	0.961619	0.999985	no
XLOC_000668	XLOC_000668	Tceb1	chr1:16639041-16657166	Smchd1MommeD1/MommeD536	Smchd1+/+	OK	80.7802	89.7882	0.152524	-0.596842	0.550613	0.999985	no
XLOC_000669	XLOC_000669	Jph1	chr1:16964510-17097889	Smchd1MommeD1/MommeD537	Smchd1+/+	OK	1.32018	1.53684	0.219228	-0.425957	0.670139	0.999985	no
XLOC_000676	XLOC_000676	Mcm3	chr1:20803013-20820213	Smchd1MommeD1/MommeD538	Smchd1+/+	OK	136.478	133.029	-0.0369267	0.169364	0.86551	0.999985	no
XLOC_000678	XLOC_000678	Tram2	chr1:20996197-21079225	Smchd1MommeD1/MommeD539	Smchd1+/+	OK	9.99872	8.94042	-0.161401	0.427429	0.669067	0.999985	no
XLOC_000680	XLOC_000680	Kcnq5	chr1:21398402-21961942	Smchd1MommeD1/MommeD540	Smchd1+/+	OK	0.624009	0.590934	-0.0785682	0.177877	0.85882	0.999985	no
XLOC_000682	XLOC_000682	Rims1	chr1:22468190-22805848	Smchd1MommeD1/MommeD541	Smchd1+/+	OK	0.872308	0.865295	-0.0116451	0.0203262	0.983783	0.999985	no
XLOC_000684	XLOC_000684	Ogfrl1	chr1:23366423-23383175	Smchd1MommeD1/MommeD542	Smchd1+/+	OK	3.44183	3.26885	-0.0743935	0.236601	0.812966	0.999985	no
XLOC_000685	XLOC_000685	Smap1	chr1:23761925-23922289	Smchd1MommeD1/MommeD543	Smchd1+/+	OK	38.989	36.9345	-0.0780953	0.317503	0.750862	0.999985	no
XLOC_000686	XLOC_000686	1110058L19Rik	chr1:23995938-24005640	Smchd1MommeD1/MommeD544	Smchd1+/+	OK	24.4779	23.4373	-0.0626695	0.188982	0.850107	0.999985	no
XLOC_000687	XLOC_000687	Fam135a	chr1:24010757-24100341	Smchd1MommeD1/MommeD545	Smchd1+/+	OK	9.22483	9.73761	0.0780459	-0.309204	0.757166	0.999985	no
XLOC_000689	XLOC_000689	Bai3	chr1:25067475-25829833	Smchd1MommeD1/MommeD546	Smchd1+/+	OK	0.630593	0.415231	-0.602794	1.0567	0.290647	0.999985	no
XLOC_000693	XLOC_000693	Phf3	chr1:30802341-30873683	Smchd1MommeD1/MommeD547	Smchd1+/+	OK	15.5265	15.4943	-0.00299574	0.012254	0.990223	0.999985	no
XLOC_000694	XLOC_000694	Ptp4a1	chr1:30940302-30949755	Smchd1MommeD1/MommeD548	Smchd1+/+	OK	115.024	113.364	-0.0209708	0.090063	0.928237	0.999985	no
XLOC_000698	XLOC_000698	Prim2	chr1:33453810-33669758	Smchd1MommeD1/MommeD549	Smchd1+/+	OK	28.157	28.7098	0.028047	-0.122655	0.90238	0.999985	no
XLOC_000699	XLOC_000699	Bag2	chr1:33745483-33757750	Smchd1MommeD1/MommeD550	Smchd1+/+	OK	19.4434	19.7766	0.0245081	-0.0961935	0.923367	0.999985	no
XLOC_000700	XLOC_000700	Zfp451	chr1:33761592-33814465	Smchd1MommeD1/MommeD551	Smchd1+/+	OK	12.8027	12.5719	-0.0262439	0.118199	0.90591	0.999985	no
XLOC_000702	XLOC_000702	Bend6	chr1:33852051-33907621	Smchd1MommeD1/MommeD552	Smchd1+/+	OK	1.92706	1.40391	-0.456945	1.02585	0.304963	0.999985	no
XLOC_000704	XLOC_000704	Ccdc115	chr1:34436669-34449349	Smchd1MommeD1/MommeD553	Smchd1+/+	OK	15.5069	16.1898	0.0621701	-0.137259	0.890826	0.999985	no
XLOC_000707	XLOC_000707	Fam168b	chr1:34813217-34843050	Smchd1MommeD1/MommeD554	Smchd1+/+	OK	82.3919	70.0842	-0.233415	1.073	0.283273	0.999985	no
XLOC_000708	XLOC_000708	Uggt1	chr1:36140027-36244302	Smchd1MommeD1/MommeD555	Smchd1+/+	OK	17.5872	17.5814	-0.000473429	0.00233458	0.998137	0.999985	no
XLOC_000709	XLOC_000709	Neurl3	chr1:36264601-36273425	Smchd1MommeD1/MommeD556	Smchd1+/+	OK	0.579978	0.244	-1.24911	1.98296	0.0473715	0.999985	no
XLOC_000710	XLOC_000710	4632411B12Rik	chr1:36335729-36369181	Smchd1MommeD1/MommeD557	Smchd1+/+	OK	13.8277	12.8624	-0.104408	0.389709	0.696752	0.999985	no
XLOC_000711	XLOC_000711	Lman2l	chr1:36418829-36445327	Smchd1MommeD1/MommeD558	Smchd1+/+	OK	19.1	13.6226	-0.487565	1.66604	0.0957059	0.999985	no
XLOC_000712	XLOC_000712	Ankrd23	chr1:36530315-36536820	Smchd1MommeD1/MommeD559	Smchd1+/+	OK	0.525517	0.49456	-0.0875909	0.11173	0.911038	0.999985	no
XLOC_000713	XLOC_000713	Ankrd39	chr1:36538048-36547201	Smchd1MommeD1/MommeD560	Smchd1+/+	OK	2.19559	2.47963	0.17552	-0.323746	0.74613	0.999985	no
XLOC_000714	XLOC_000714	Sema4c	chr1:36548641-36560253	Smchd1MommeD1/MommeD561	Smchd1+/+	OK	20.7676	19.8142	-0.0677994	0.257378	0.796887	0.999985	no
XLOC_000716	XLOC_000716	Actr1b	chr1:36698115-36710066	Smchd1MommeD1/MommeD562	Smchd1+/+	OK	72.4814	66.622	-0.121612	0.506739	0.612338	0.999985	no
XLOC_000717	XLOC_000717	Tmem131	chr1:36792188-36939636	Smchd1MommeD1/MommeD563	Smchd1+/+	OK	24.1534	22.8012	-0.0831179	0.37012	0.711293	0.999985	no
XLOC_000718	XLOC_000718	6330578E17Rik	chr1:37417084-37430103	Smchd1MommeD1/MommeD564	Smchd1+/+	OK	48.3141	54.2857	0.168128	-0.761997	0.446062	0.999985	no
XLOC_000719	XLOC_000719	Mgat4a	chr1:37439339-37541001	Smchd1MommeD1/MommeD565	Smchd1+/+	OK	1.70234	1.48014	-0.201784	0.450043	0.65268	0.999985	no
XLOC_000722	XLOC_000722	Tsga10	chr1:37754768-37865134	Smchd1MommeD1/MommeD566	Smchd1+/+	OK	3.27076	2.5564	-0.355513	0.808408	0.418856	0.999985	no
XLOC_000723	XLOC_000723	Mitd1	chr1:37878889-37890411	Smchd1MommeD1/MommeD567	Smchd1+/+	OK	10.2928	10.6777	0.052975	-0.158353	0.874178	0.999985	no
XLOC_000726	XLOC_000726	Txndc9	chr1:37983435-37997456	Smchd1MommeD1/MommeD568	Smchd1+/+	OK	17.2918	15.5397	-0.154128	0.710993	0.477088	0.999985	no
XLOC_000727	XLOC_000727	Rev1	chr1:37998009-38130094	Smchd1MommeD1/MommeD569	Smchd1+/+	OK	8.47664	8.46901	-0.00129983	0.00309518	0.99753	0.999985	no
XLOC_000728	XLOC_000728	Aff3	chr1:38177053-38664955	Smchd1MommeD1/MommeD570	Smchd1+/+	OK	10.6841	8.31954	-0.360895	1.50275	0.132903	0.999985	no
XLOC_000729	XLOC_000729	Lonrf2	chr1:38793641-38835934	Smchd1MommeD1/MommeD571	Smchd1+/+	OK	2.41149	1.99205	-0.27567	0.654872	0.51255	0.999985	no
XLOC_000730	XLOC_000730	Chst10	chr1:38863872-38898160	Smchd1MommeD1/MommeD572	Smchd1+/+	OK	4.9615	4.11424	-0.27015	0.659334	0.509681	0.999985	no
XLOC_000731	XLOC_000731	Tbc1d8	chr1:39367850-39478747	Smchd1MommeD1/MommeD573	Smchd1+/+	OK	2.58873	2.4532	-0.0775831	0.0404112	0.967765	0.999985	no
XLOC_000732	XLOC_000732	Snord89	chr1:39547717-39548840	Smchd1MommeD1/MommeD574	Smchd1+/+	OK	0.589637	0.886467	0.588241	-0.876054	0.381001	0.999985	no
XLOC_000733	XLOC_000733	Rnf149	chr1:39551208-39577347	Smchd1MommeD1/MommeD575	Smchd1+/+	OK	21.6738	22.9623	0.0833161	-0.28433	0.776157	0.999985	no
XLOC_000739	XLOC_000739	Mfsd9	chr1:40772039-40790657	Smchd1MommeD1/MommeD576	Smchd1+/+	OK	1.14765	1.16073	0.0163505	-0.0302896	0.975836	0.999985	no
XLOC_000742	XLOC_000742	Tgfbrap1	chr1:43047266-43098622	Smchd1MommeD1/MommeD577	Smchd1+/+	OK	6.17278	5.08341	-0.280123	0.908287	0.363726	0.999985	no
XLOC_000743	XLOC_000743	Fhl2	chr1:43123073-43196728	Smchd1MommeD1/MommeD578	Smchd1+/+	OK	4.73624	5.62857	0.249027	-0.420339	0.674238	0.999985	no
XLOC_000744	XLOC_000744	Uxs1	chr1:43748989-43827768	Smchd1MommeD1/MommeD579	Smchd1+/+	OK	16.7528	18.4678	0.14061	-0.406044	0.684711	0.999985	no
XLOC_000746	XLOC_000746	1700029F09Rik	chr1:44086616-44102466	Smchd1MommeD1/MommeD580	Smchd1+/+	OK	32.6221	34.5897	0.084492	-0.292267	0.770083	0.999985	no
XLOC_000747	XLOC_000747	Kdelc1	chr1:44106545-44144771	Smchd1MommeD1/MommeD581	Smchd1+/+	OK	21.3329	22.7673	0.0938796	-0.328107	0.742831	0.999985	no
XLOC_000750	XLOC_000750	Col5a2	chr1:45374330-45503282	Smchd1MommeD1/MommeD582	Smchd1+/+	OK	16.3013	13.5382	-0.267948	1.25395	0.20986	0.999985	no
XLOC_000751	XLOC_000751	Slc40a1	chr1:45908069-45925594	Smchd1MommeD1/MommeD583	Smchd1+/+	OK	2.45715	2.44946	-0.00452756	0.0123337	0.990159	0.999985	no
XLOC_000754	XLOC_000754	Slc39a10	chr1:46807543-46853509	Smchd1MommeD1/MommeD584	Smchd1+/+	OK	48.8368	51.2832	0.0705184	-0.334168	0.738253	0.999985	no
XLOC_000756	XLOC_000756	Obfc2a	chr1:51469390-51478519	Smchd1MommeD1/MommeD585	Smchd1+/+	OK	5.29984	7.55471	0.511427	-1.55016	0.121104	0.999985	no
XLOC_000757	XLOC_000757	Myo1b	chr1:51749765-51915974	Smchd1MommeD1/MommeD586	Smchd1+/+	OK	20.461	19.6128	-0.0610763	0.303759	0.761312	0.999985	no
XLOC_000758	XLOC_000758	Gls	chr1:52163449-52233232	Smchd1MommeD1/MommeD587	Smchd1+/+	OK	21.1835	25.5406	0.269853	-1.08178	0.279352	0.999985	no
XLOC_000759	XLOC_000759	Nab1	chr1:52455848-52500448	Smchd1MommeD1/MommeD588	Smchd1+/+	OK	4.20508	4.17456	-0.010508	0.0374083	0.970159	0.999985	no
XLOC_000760	XLOC_000760	Mfsd6	chr1:52656304-52727318	Smchd1MommeD1/MommeD589	Smchd1+/+	OK	0.593283	0.442958	-0.421551	0.811989	0.416798	0.999985	no
XLOC_000761	XLOC_000761	Inpp1	chr1:52789182-52817723	Smchd1MommeD1/MommeD590	Smchd1+/+	OK	2.97995	2.95694	-0.0111848	0.0249851	0.980067	0.999985	no
XLOC_000762	XLOC_000762	1700019D03Rik	chr1:52922434-52952840	Smchd1MommeD1/MommeD591	Smchd1+/+	OK	0.869796	1.13869	0.388623	-0.818046	0.413331	0.999985	no
XLOC_000764	XLOC_000764	Pms1	chr1:53189102-53296996	Smchd1MommeD1/MommeD592	Smchd1+/+	OK	5.77272	5.6365	-0.0344532	0.10577	0.915765	0.999985	no
XLOC_000765	XLOC_000765	Asnsd1	chr1:53344643-53352699	Smchd1MommeD1/MommeD593	Smchd1+/+	OK	55.5714	55.9228	0.0090953	-0.0434483	0.965344	0.999985	no
XLOC_000766	XLOC_000766	Dnahc7a	chr1:53397001-53706804	Smchd1MommeD1/MommeD594	Smchd1+/+	OK	1.63538	0.861574	-0.924581	1.22499	0.220578	0.999985	no
XLOC_000767	XLOC_000767	Stk17b	chr1:53755511-53785215	Smchd1MommeD1/MommeD595	Smchd1+/+	OK	3.81772	3.89757	0.0298655	-0.0905385	0.927859	0.999985	no
XLOC_000768	XLOC_000768	Hecw2	chr1:53806873-54195034	Smchd1MommeD1/MommeD596	Smchd1+/+	OK	1.44774	1.43781	-0.00992833	0.0166242	0.986736	0.999985	no
XLOC_000769	XLOC_000769	Gtf3c3	chr1:54395936-54439097	Smchd1MommeD1/MommeD597	Smchd1+/+	OK	17.3425	18.5618	0.0980218	-0.398457	0.690293	0.999985	no
XLOC_000770	XLOC_000770	Pgap1	chr1:54472999-54557684	Smchd1MommeD1/MommeD598	Smchd1+/+	OK	4.08393	3.72621	-0.13225	0.55383	0.579695	0.999985	no
XLOC_000771	XLOC_000771	Ankrd44	chr1:54645339-54926387	Smchd1MommeD1/MommeD599	Smchd1+/+	OK	2.80219	2.1405	-0.388604	1.09673	0.272761	0.999985	no
XLOC_000772	XLOC_000772	Sf3b1	chr1:54985169-55027478	Smchd1MommeD1/MommeD600	Smchd1+/+	OK	69.5876	72.6431	0.0619971	-0.278058	0.780968	0.999985	no
XLOC_000773	XLOC_000773	Hspd1	chr1:55077833-55087932	Smchd1MommeD1/MommeD601	Smchd1+/+	OK	559.614	590.7	0.0779929	-0.267565	0.789034	0.999985	no
XLOC_000774	XLOC_000774	Rftn2	chr1:55170159-55226954	Smchd1MommeD1/MommeD602	Smchd1+/+	OK	2.87065	2.70437	-0.0860864	0.179404	0.85762	0.999985	no
XLOC_000777	XLOC_000777	Satb2	chr1:56793946-56975196	Smchd1MommeD1/MommeD603	Smchd1+/+	OK	2.10574	1.68821	-0.318835	0.886948	0.375107	0.999985	no
XLOC_000779	XLOC_000779	4930558J18Rik	chr1:57327928-57377544	Smchd1MommeD1/MommeD604	Smchd1+/+	OK	1.88909	1.48023	-0.351868	0.345635	0.729617	0.999985	no
XLOC_000780	XLOC_000780	1110034B05Rik	chr1:57388243-57415958	Smchd1MommeD1/MommeD605	Smchd1+/+	OK	7.94826	8.25942	0.0554022	-0.10122	0.919376	0.999985	no
XLOC_000781	XLOC_000781	Kctd18	chr1:57955100-57970084	Smchd1MommeD1/MommeD606	Smchd1+/+	OK	4.49283	4.51212	0.00617886	-0.0145082	0.988425	0.999985	no
XLOC_000782	XLOC_000782	Clk1	chr1:58411987-58424088	Smchd1MommeD1/MommeD607	Smchd1+/+	OK	16.3547	18.8028	0.201241	-0.652583	0.514025	0.999985	no
XLOC_000783	XLOC_000783	Ppil3	chr1:58430992-58445486	Smchd1MommeD1/MommeD608	Smchd1+/+	OK	37.8714	34.292	-0.143239	0.537972	0.590597	0.999985	no
XLOC_000784	XLOC_000784	Orc2	chr1:58462770-58504919	Smchd1MommeD1/MommeD609	Smchd1+/+	OK	35.6085	39.8329	0.161739	-0.668568	0.503771	0.999985	no
XLOC_000785	XLOC_000785	Fam126b	chr1:58522805-58586333	Smchd1MommeD1/MommeD610	Smchd1+/+	OK	2.18657	2.35941	0.109751	-0.319055	0.749685	0.999985	no
XLOC_000787	XLOC_000787	Trak2	chr1:58900449-58973482	Smchd1MommeD1/MommeD611	Smchd1+/+	OK	6.65445	6.57838	-0.0165881	0.0613919	0.951047	0.999985	no
XLOC_000789	XLOC_000789	Als2cr4	chr1:59100587-59120804	Smchd1MommeD1/MommeD612	Smchd1+/+	OK	14.7279	15.0691	0.0330451	-0.104064	0.917119	0.999985	no
XLOC_000790	XLOC_000790	Als2,Mpp4	chr1:59120934-59237231	Smchd1MommeD1/MommeD613	Smchd1+/+	OK	8.06682	7.31372	-0.141394	0.562917	0.573491	0.999985	no
XLOC_000791	XLOC_000791	Sumo1	chr1:59639432-59670991	Smchd1MommeD1/MommeD614	Smchd1+/+	OK	199.219	212.055	0.0900854	-0.414632	0.678412	0.999985	no
XLOC_000793	XLOC_000793	Wdr12	chr1:60076585-60151034	Smchd1MommeD1/MommeD615	Smchd1+/+	OK	23.2201	25.7717	0.150412	-0.560373	0.575225	0.999985	no
XLOC_000794	XLOC_000794	Raph1	chr1:60483184-60567245	Smchd1MommeD1/MommeD616	Smchd1+/+	OK	8.71737	9.63421	0.144273	-0.420962	0.673783	0.999985	no
XLOC_000796	XLOC_000796	Ino80d	chr1:63047800-63114267	Smchd1MommeD1/MommeD617	Smchd1+/+	OK	4.03601	3.73412	-0.112161	0.382847	0.701834	0.999985	no
XLOC_000797	XLOC_000797	Ndufs1	chr1:63114470-63180486	Smchd1MommeD1/MommeD618	Smchd1+/+	OK	44.9242	46.341	0.0447975	-0.082626	0.934149	0.999985	no
XLOC_000803	XLOC_000803	Klf7	chr1:64029529-64122302	Smchd1MommeD1/MommeD619	Smchd1+/+	OK	3.56794	3.16252	-0.174017	0.406287	0.684532	0.999985	no
XLOC_000804	XLOC_000804	Mettl21a	chr1:64606363-64617678	Smchd1MommeD1/MommeD620	Smchd1+/+	OK	7.99625	7.72344	-0.050081	0.128378	0.89785	0.999985	no
XLOC_000805	XLOC_000805	2810408I11Rik	chr1:64679868-64690659	Smchd1MommeD1/MommeD621	Smchd1+/+	OK	14.0859	13.0597	-0.109125	0.283577	0.776734	0.999985	no
XLOC_000806	XLOC_000806	Fzd5	chr1:64730557-64737750	Smchd1MommeD1/MommeD622	Smchd1+/+	OK	2.3145	2.60005	0.167834	-0.476113	0.633994	0.999985	no
XLOC_000807	XLOC_000807	Plekhm3	chr1:64789120-64956824	Smchd1MommeD1/MommeD623	Smchd1+/+	OK	2.01166	1.99287	-0.0135331	0.0354933	0.971686	0.999985	no
XLOC_000809	XLOC_000809	Cryge	chr1:65048556-65051163	Smchd1MommeD1/MommeD624	Smchd1+/+	OK	1.16502	1.05352	-0.145139	0.206475	0.83642	0.999985	no
XLOC_000815	XLOC_000815	Idh1	chr1:65158615-65186479	Smchd1MommeD1/MommeD625	Smchd1+/+	OK	70.5292	47.9674	-0.556166	2.44826	0.0143548	0.999985	no
XLOC_000816	XLOC_000816	1110028C15Rik	chr1:66700892-66817595	Smchd1MommeD1/MommeD626	Smchd1+/+	OK	2.85829	2.51316	-0.185646	0.378109	0.70535	0.999985	no
XLOC_000817	XLOC_000817	Acadl	chr1:66830852-66863267	Smchd1MommeD1/MommeD627	Smchd1+/+	OK	13.851	10.2101	-0.440002	1.54969	0.121215	0.999985	no
XLOC_000818	XLOC_000818	Myl1	chr1:66924295-66945056	Smchd1MommeD1/MommeD628	Smchd1+/+	OK	8.20662	8.48848	0.0487175	-0.108024	0.913976	0.999985	no
XLOC_000819	XLOC_000819	Lancl1	chr1:67000516-67038872	Smchd1MommeD1/MommeD629	Smchd1+/+	OK	8.61666	7.53031	-0.194418	0.612659	0.540102	0.999985	no
XLOC_000820	XLOC_000820	Erbb4	chr1:68039965-69108059	Smchd1MommeD1/MommeD630	Smchd1+/+	OK	0.756794	0.682948	-0.148125	0.320253	0.748777	0.999985	no
XLOC_000821	XLOC_000821	Ikzf2	chr1:69531209-69687151	Smchd1MommeD1/MommeD631	Smchd1+/+	OK	1.37714	1.2588	-0.129629	0.35913	0.719498	0.999985	no
XLOC_000822	XLOC_000822	Bard1	chr1:71027534-71102972	Smchd1MommeD1/MommeD632	Smchd1+/+	OK	5.66806	6.18717	0.126423	-0.492646	0.622263	0.999985	no
XLOC_000824	XLOC_000824	Fn1	chr1:71585522-71653171	Smchd1MommeD1/MommeD633	Smchd1+/+	OK	87.0262	110.396	0.34317	-1.09156	0.275027	0.999985	no
XLOC_000826	XLOC_000826	Mreg	chr1:72159232-72212307	Smchd1MommeD1/MommeD634	Smchd1+/+	OK	5.65309	4.62752	-0.288803	0.87659	0.380709	0.999985	no
XLOC_000827	XLOC_000827	Pecr	chr1:72259172-72284314	Smchd1MommeD1/MommeD635	Smchd1+/+	OK	9.77042	10.4598	0.0983674	-0.286468	0.77452	0.999985	no
XLOC_000830	XLOC_000830	Igfbp5	chr1:72857946-72874865	Smchd1MommeD1/MommeD636	Smchd1+/+	OK	135.909	126.679	-0.101463	0.412103	0.680264	0.999985	no
XLOC_000834	XLOC_000834	Tns1	chr1:73910230-74124447	Smchd1MommeD1/MommeD637	Smchd1+/+	OK	7.83545	5.43967	-0.526496	2.04872	0.040489	0.999985	no
XLOC_000836	XLOC_000836	Aamp	chr1:74279839-74284738	Smchd1MommeD1/MommeD638	Smchd1+/+	OK	87.2307	84.2048	-0.0509337	0.246245	0.805492	0.999985	no
XLOC_000837	XLOC_000837	Tmbim1	chr1:74285033-74353692	Smchd1MommeD1/MommeD639	Smchd1+/+	OK	4.25279	3.94357	-0.108906	0.202189	0.839769	0.999985	no
XLOC_000838	XLOC_000838	Usp37	chr1:74409383-74588169	Smchd1MommeD1/MommeD640	Smchd1+/+	OK	12.4971	12.335	-0.0188438	0.0599177	0.952221	0.999985	no
XLOC_000839	XLOC_000839	Zfp142	chr1:74409383-74588169	Smchd1MommeD1/MommeD641	Smchd1+/+	OK	5.54561	4.75819	-0.220934	0.655659	0.512044	0.999985	no
XLOC_000840	XLOC_000840	Rnf25	chr1:74593751-74601397	Smchd1MommeD1/MommeD642	Smchd1+/+	OK	14.8478	15.2121	0.0349696	-0.12243	0.902558	0.999985	no
XLOC_000847	XLOC_000847	Nhej1	chr1:74967181-75046639	Smchd1MommeD1/MommeD643	Smchd1+/+	OK	5.6783	5.4323	-0.0638957	0.124632	0.900815	0.999985	no
XLOC_000849	XLOC_000849	1810031K17Rik	chr1:75135214-75142704	Smchd1MommeD1/MommeD644	Smchd1+/+	OK	11.9579	10.3377	-0.210039	0.837184	0.402489	0.999985	no
XLOC_000850	XLOC_000850	Abcb6	chr1:75171640-75180413	Smchd1MommeD1/MommeD645	Smchd1+/+	OK	16.4746	12.9829	-0.343632	1.35066	0.176805	0.999985	no
XLOC_000851	XLOC_000851	Atg9a	chr1:75180865-75191923	Smchd1MommeD1/MommeD646	Smchd1+/+	OK	8.31594	6.89921	-0.269447	0.845331	0.397926	0.999985	no
XLOC_000852	XLOC_000852	Glb1l	chr1:75192134-75210778	Smchd1MommeD1/MommeD647	Smchd1+/+	OK	2.38898	2.41796	0.0173937	-0.0370527	0.970443	0.999985	no
XLOC_000853	XLOC_000853	Tuba4a	chr1:75210828-75219253	Smchd1MommeD1/MommeD648	Smchd1+/+	OK	7.24827	4.69338	-0.62701	1.22906	0.219048	0.999985	no
XLOC_000855	XLOC_000855	Ptprn	chr1:75247040-75264208	Smchd1MommeD1/MommeD649	Smchd1+/+	OK	0.859766	0.494907	-0.796787	1.59892	0.109838	0.999985	no
XLOC_000857	XLOC_000857	Dnpep	chr1:75308327-75317637	Smchd1MommeD1/MommeD650	Smchd1+/+	OK	46.1109	40.0921	-0.201789	0.84253	0.399492	0.999985	no
XLOC_000859	XLOC_000859	Chpf	chr1:75474568-75479471	Smchd1MommeD1/MommeD651	Smchd1+/+	OK	16.1151	15.8717	-0.0219548	0.0843376	0.932788	0.999985	no
XLOC_000860	XLOC_000860	Obsl1	chr1:75485824-75506892	Smchd1MommeD1/MommeD652	Smchd1+/+	OK	27.3264	24.0216	-0.185963	0.747835	0.45456	0.999985	no
XLOC_000861	XLOC_000861	Epha4	chr1:77367184-77515088	Smchd1MommeD1/MommeD653	Smchd1+/+	OK	12.7904	11.3843	-0.168018	0.785858	0.431951	0.999985	no
XLOC_000862	XLOC_000862	Pax3	chr1:78101244-78197136	Smchd1MommeD1/MommeD654	Smchd1+/+	OK	10.8053	9.51707	-0.183148	0.596797	0.550643	0.999985	no
XLOC_000863	XLOC_000863	Farsb	chr1:78310345-78488853	Smchd1MommeD1/MommeD655	Smchd1+/+	OK	62.3567	59.744	-0.0617493	0.2565	0.797565	0.999985	no
XLOC_000865	XLOC_000865	Ap1s3	chr1:79606803-79672031	Smchd1MommeD1/MommeD656	Smchd1+/+	OK	3.80212	3.63057	-0.0666083	0.157792	0.874621	0.999985	no
XLOC_000866	XLOC_000866	Wdfy1	chr1:79702261-79761769	Smchd1MommeD1/MommeD657	Smchd1+/+	OK	9.26408	9.51695	0.0388523	-0.105286	0.916149	0.999985	no
XLOC_000867	XLOC_000867	Serpine2	chr1:79794320-79858665	Smchd1MommeD1/MommeD658	Smchd1+/+	OK	19.9972	17.115	-0.224539	0.91576	0.359793	0.999985	no
XLOC_000869	XLOC_000869	Cul3	chr1:80264871-80340430	Smchd1MommeD1/MommeD659	Smchd1+/+	OK	57.4813	59.3918	0.0471703	-0.206047	0.836754	0.999985	no
XLOC_000871	XLOC_000871	Irs1	chr1:82233104-82291439	Smchd1MommeD1/MommeD660	Smchd1+/+	OK	6.87536	6.02719	-0.189949	0.853449	0.39341	0.999985	no
XLOC_000875	XLOC_000875	Sphkap	chr1:83255508-83408200	Smchd1MommeD1/MommeD661	Smchd1+/+	OK	1.25396	1.43698	0.196553	-0.479076	0.631884	0.999985	no
XLOC_000876	XLOC_000876	Pid1	chr1:84036292-84284645	Smchd1MommeD1/MommeD662	Smchd1+/+	OK	1.78125	1.50746	-0.240771	0.558876	0.576246	0.999985	no
XLOC_000878	XLOC_000878	Trip12	chr1:84721188-84900486	Smchd1MommeD1/MommeD663	Smchd1+/+	OK	43.5863	44.6131	0.0335901	-0.123206	0.901944	0.999985	no
XLOC_000886	XLOC_000886	Ncl	chr1:86344718-86359455	Smchd1MommeD1/MommeD664	Smchd1+/+	OK	577.876	697.003	0.270407	-0.662608	0.507581	0.999985	no
XLOC_000890	XLOC_000890	Pde6d	chr1:86543014-86582501	Smchd1MommeD1/MommeD665	Smchd1+/+	OK	34.8911	28.9012	-0.271729	0.829701	0.406708	0.999985	no
XLOC_000891	XLOC_000891	Nppc	chr1:86666292-86670573	Smchd1MommeD1/MommeD666	Smchd1+/+	OK	1.68108	0.992132	-0.760785	1.20741	0.227274	0.999985	no
XLOC_000896	XLOC_000896	Ngef	chr1:87476828-87573870	Smchd1MommeD1/MommeD667	Smchd1+/+	OK	0.92647	0.973129	0.0708868	-0.147959	0.882375	0.999985	no
XLOC_000897	XLOC_000897	Usp40	chr1:87944576-88008551	Smchd1MommeD1/MommeD668	Smchd1+/+	OK	7.14794	7.00753	-0.0286228	0.107617	0.9143	0.999985	no
XLOC_000898	XLOC_000898	Dnajb3	chr1:88055410-88220002	Smchd1MommeD1/MommeD669	Smchd1+/+	OK	4.63825	3.93303	-0.23794	0.519614	0.603332	0.999985	no
XLOC_000899	XLOC_000899	A730008H23Rik,Hjurp	chr1:88227019-88277579	Smchd1MommeD1/MommeD670	Smchd1+/+	OK	47.0574	45.4068	-0.0515142	0.209858	0.833778	0.999985	no
XLOC_000901	XLOC_000901	Arl4c	chr1:88698225-88702191	Smchd1MommeD1/MommeD671	Smchd1+/+	OK	14.7413	15.0491	0.0298148	-0.13387	0.893505	0.999985	no
XLOC_000904	XLOC_000904	Gbx2	chr1:89927828-89932557	Smchd1MommeD1/MommeD672	Smchd1+/+	OK	5.16557	6.83746	0.404532	-1.12264	0.261589	0.999985	no
XLOC_000907	XLOC_000907	Col6a3	chr1:90766859-90844086	Smchd1MommeD1/MommeD673	Smchd1+/+	OK	0.71318	0.392636	-0.861075	1.68789	0.0914328	0.999985	no
XLOC_000909	XLOC_000909	Ilkap	chr1:91375830-91398783	Smchd1MommeD1/MommeD674	Smchd1+/+	OK	43.681	42.3708	-0.0439353	0.194443	0.845829	0.999985	no
XLOC_000912	XLOC_000912	Per2	chr1:91415981-91459328	Smchd1MommeD1/MommeD675	Smchd1+/+	OK	0.728689	0.583844	-0.31972	0.66251	0.507645	0.999985	no
XLOC_000913	XLOC_000913	Hdac4	chr1:91928784-92180066	Smchd1MommeD1/MommeD676	Smchd1+/+	OK	4.7881	4.55023	-0.0735133	0.22675	0.820618	0.999985	no
XLOC_000914	XLOC_000914	Ndufa10	chr1:92438899-92473807	Smchd1MommeD1/MommeD677	Smchd1+/+	OK	73.0834	59.8641	-0.287854	1.16964	0.242145	0.999985	no
XLOC_000918	XLOC_000918	Myeov2	chr1:92637144-92641985	Smchd1MommeD1/MommeD678	Smchd1+/+	OK	132.552	118.57	-0.160814	0.605775	0.544664	0.999985	no
XLOC_000922	XLOC_000922	Kif1a	chr1:93015455-93101865	Smchd1MommeD1/MommeD679	Smchd1+/+	OK	4.2647	3.01169	-0.501873	1.72631	0.0842914	0.999985	no
XLOC_000923	XLOC_000923	2310007B03Rik	chr1:93151354-93160948	Smchd1MommeD1/MommeD680	Smchd1+/+	OK	0.491224	0.292878	-0.746081	1.13932	0.25457	0.999985	no
XLOC_000924	XLOC_000924	Mterfd2	chr1:93298979-93305870	Smchd1MommeD1/MommeD681	Smchd1+/+	OK	5.11247	4.87797	-0.0677411	0.21209	0.832036	0.999985	no
XLOC_000925	XLOC_000925	Pask	chr1:93308800-93373468	Smchd1MommeD1/MommeD682	Smchd1+/+	OK	10.6716	10.7348	0.0085194	-0.029912	0.976137	0.999985	no
XLOC_000926	XLOC_000926	Hdlbp	chr1:93405937-93478808	Smchd1MommeD1/MommeD683	Smchd1+/+	OK	82.9513	84.7197	0.0304332	-0.126159	0.899606	0.999985	no
XLOC_000927	XLOC_000927	Stk25	chr1:93512103-93635727	Smchd1MommeD1/MommeD684	Smchd1+/+	OK	30.6893	27.3722	-0.165025	0.405677	0.68498	0.999985	no
XLOC_000928	XLOC_000928	Thap4	chr1:93705390-93754838	Smchd1MommeD1/MommeD685	Smchd1+/+	OK	17.6692	17.626	-0.00352561	0.0122415	0.990233	0.999985	no
XLOC_000929	XLOC_000929	Dtymk	chr1:93792575-93801934	Smchd1MommeD1/MommeD686	Smchd1+/+	OK	147.132	144.739	-0.0236541	0.0950835	0.924249	0.999985	no
XLOC_000931	XLOC_000931	St8sia4	chr1:95587681-95667594	Smchd1MommeD1/MommeD687	Smchd1+/+	OK	3.36509	3.14584	-0.097199	0.321675	0.747699	0.999985	no
XLOC_000938	XLOC_000938	D1Ertd622e	chr1:97643901-97662018	Smchd1MommeD1/MommeD688	Smchd1+/+	OK	9.11829	9.03122	-0.0138431	0.0393422	0.968618	0.999985	no
XLOC_000939	XLOC_000939	Ppip5k2	chr1:97706045-97770123	Smchd1MommeD1/MommeD689	Smchd1+/+	OK	21.9262	26.2687	0.260692	-1.18457	0.236189	0.999985	no
XLOC_000940	XLOC_000940	Pam	chr1:97821090-98095632	Smchd1MommeD1/MommeD690	Smchd1+/+	OK	19.0916	20.8782	0.129062	-0.523195	0.600839	0.999985	no
XLOC_000942	XLOC_000942	Rnf152	chr1:105276916-105356710	Smchd1MommeD1/MommeD691	Smchd1+/+	OK	0.721842	0.815219	0.175504	-0.388971	0.697298	0.999985	no
XLOC_000943	XLOC_000943	Pign	chr1:105518343-105663687	Smchd1MommeD1/MommeD692	Smchd1+/+	OK	3.65225	4.02628	0.140661	-0.458627	0.646502	0.999985	no
XLOC_000945	XLOC_000945	Bcl2	chr1:106538178-106714290	Smchd1MommeD1/MommeD693	Smchd1+/+	OK	4.09361	3.63875	-0.16993	0.526065	0.598843	0.999985	no
XLOC_000946	XLOC_000946	Kdsr	chr1:106720409-106759742	Smchd1MommeD1/MommeD694	Smchd1+/+	OK	2.36588	2.90712	0.297215	-0.948478	0.342886	0.999985	no
XLOC_000947	XLOC_000947	Vps4b	chr1:106770787-106796725	Smchd1MommeD1/MommeD695	Smchd1+/+	OK	29.5036	31.8247	0.109256	-0.518927	0.603812	0.999985	no
XLOC_000952	XLOC_000952	Cdh19	chr1:110888557-110977372	Smchd1MommeD1/MommeD696	Smchd1+/+	OK	0.47923	0.567024	0.24269	-0.329021	0.74214	0.999985	no
XLOC_000953	XLOC_000953	Dsel	chr1:111858623-111864918	Smchd1MommeD1/MommeD697	Smchd1+/+	OK	3.76557	3.52715	-0.0943656	0.235292	0.813982	0.999985	no
XLOC_000954	XLOC_000954	Tsn	chr1:118294774-118311242	Smchd1MommeD1/MommeD698	Smchd1+/+	OK	69.6659	66.4831	-0.0674667	0.309596	0.756868	0.999985	no
XLOC_000956	XLOC_000956	Gli2	chr1:118834060-119053619	Smchd1MommeD1/MommeD699	Smchd1+/+	OK	12.7669	11.139	-0.196789	0.928737	0.353025	0.999985	no
XLOC_000958	XLOC_000958	Ralb	chr1:119470304-119504782	Smchd1MommeD1/MommeD700	Smchd1+/+	OK	25.3878	21.7481	-0.223246	0.953893	0.340138	0.999985	no
XLOC_000959	XLOC_000959	Epb4.1l5	chr1:119544895-119649000	Smchd1MommeD1/MommeD701	Smchd1+/+	OK	17.5006	18.3445	0.0679464	-0.294572	0.768321	0.999985	no
XLOC_000960	XLOC_000960	Ptpn4	chr1:119652478-119837497	Smchd1MommeD1/MommeD702	Smchd1+/+	OK	6.21772	6.12833	-0.0208914	0.0960372	0.923491	0.999985	no
XLOC_000961	XLOC_000961	-	chr1:119896460-119897660	Smchd1MommeD1/MommeD703	Smchd1+/+	OK	0.702683	0.271289	-1.37304	1.13232	0.257502	0.999985	no
XLOC_000962	XLOC_000962	Tmem177	chr1:119907898-119913168	Smchd1MommeD1/MommeD704	Smchd1+/+	OK	4.89546	3.99108	-0.294663	0.937455	0.348525	0.999985	no
XLOC_000964	XLOC_000964	Tmem37	chr1:120067376-120073780	Smchd1MommeD1/MommeD705	Smchd1+/+	OK	4.66783	4.96653	0.0894867	-0.201259	0.840496	0.999985	no
XLOC_000965	XLOC_000965	Dbi	chr1:120113279-120121096	Smchd1MommeD1/MommeD706	Smchd1+/+	OK	219.219	183.076	-0.259931	1.00295	0.315887	0.999985	no
XLOC_000966	XLOC_000966	Steap3	chr1:120226415-120271082	Smchd1MommeD1/MommeD707	Smchd1+/+	OK	4.10321	2.74783	-0.578458	1.39319	0.163563	0.999985	no
XLOC_000968	XLOC_000968	Insig2	chr1:121304352-121332580	Smchd1MommeD1/MommeD708	Smchd1+/+	OK	7.87294	7.50347	-0.0693427	0.214417	0.830222	0.999985	no
XLOC_000970	XLOC_000970	Ddx18	chr1:121553834-121567980	Smchd1MommeD1/MommeD709	Smchd1+/+	OK	65.0492	66.519	0.0322353	-0.15592	0.876096	0.999985	no
XLOC_000972	XLOC_000972	Actr3	chr1:125392904-125435727	Smchd1MommeD1/MommeD710	Smchd1+/+	OK	139.009	143.007	0.0409078	-0.168167	0.866452	0.999985	no
XLOC_000973	XLOC_000973	Lypd1	chr1:125676995-125912214	Smchd1MommeD1/MommeD711	Smchd1+/+	OK	1.6657	1.17705	-0.500956	0.737394	0.460883	0.999985	no
XLOC_000974	XLOC_000974	Nckap5	chr1:125913635-126830632	Smchd1MommeD1/MommeD712	Smchd1+/+	OK	1.08563	0.571793	-0.924974	1.63318	0.102431	0.999985	no
XLOC_000975	XLOC_000975	Tmem163	chr1:127490341-127678021	Smchd1MommeD1/MommeD713	Smchd1+/+	OK	1.82304	1.51516	-0.266868	0.603649	0.546077	0.999985	no
XLOC_000976	XLOC_000976	2900009J06Rik	chr1:127729412-127774054	Smchd1MommeD1/MommeD714	Smchd1+/+	OK	2.65757	1.87309	-0.50469	0.662024	0.507956	0.999985	no
XLOC_000978	XLOC_000978	Zranb3	chr1:127954185-128102408	Smchd1MommeD1/MommeD715	Smchd1+/+	OK	7.4112	7.18631	-0.0444548	0.163634	0.870019	0.999985	no
XLOC_000980	XLOC_000980	Mcm6	chr1:128331590-128359656	Smchd1MommeD1/MommeD716	Smchd1+/+	OK	134.247	138.871	0.0488585	-0.220944	0.825136	0.999985	no
XLOC_000981	XLOC_000981	Dars	chr1:128363706-128417416	Smchd1MommeD1/MommeD717	Smchd1+/+	OK	79.3323	86.2338	0.120346	-0.570399	0.568407	0.999985	no
XLOC_000982	XLOC_000982	Cxcr4	chr1:128588196-128592322	Smchd1MommeD1/MommeD718	Smchd1+/+	OK	16.9921	15.1937	-0.161398	0.605395	0.544917	0.999985	no
XLOC_000984	XLOC_000984	Cd55	chr1:130439029-130462740	Smchd1MommeD1/MommeD719	Smchd1+/+	OK	1.08872	1.21674	0.160387	-0.28873	0.772788	0.999985	no
XLOC_000988	XLOC_000988	Pfkfb2	chr1:130689042-130729253	Smchd1MommeD1/MommeD720	Smchd1+/+	OK	1.50057	1.24787	-0.266043	0.469624	0.638624	0.999985	no
XLOC_000992	XLOC_000992	Mapkapk2	chr1:131053700-131097543	Smchd1MommeD1/MommeD721	Smchd1+/+	OK	72.9859	66.3877	-0.136702	0.542654	0.587368	0.999985	no
XLOC_000993	XLOC_000993	Dyrk3	chr1:131127681-131138284	Smchd1MommeD1/MommeD722	Smchd1+/+	OK	8.21446	8.95032	0.123774	-0.380193	0.703802	0.999985	no
XLOC_000994	XLOC_000994	Rassf5	chr1:131153206-131245178	Smchd1MommeD1/MommeD723	Smchd1+/+	OK	1.2664	1.75717	0.472518	-0.608458	0.542884	0.999985	no
XLOC_000996	XLOC_000996	Srgap2	chr1:131285176-131527361	Smchd1MommeD1/MommeD724	Smchd1+/+	OK	12.0041	11.1378	-0.108062	0.414791	0.678295	0.999985	no
XLOC_000997	XLOC_000997	Mfsd4	chr1:132026620-132068062	Smchd1MommeD1/MommeD725	Smchd1+/+	OK	1.07447	0.924675	-0.216609	0.437174	0.661985	0.999985	no
XLOC_000998	XLOC_000998	Cdk18	chr1:132113546-132139685	Smchd1MommeD1/MommeD726	Smchd1+/+	OK	2.39786	2.60143	0.117553	-0.317792	0.750642	0.999985	no
XLOC_000999	XLOC_000999	Tmcc2	chr1:132356314-132391534	Smchd1MommeD1/MommeD727	Smchd1+/+	OK	12.7879	9.28844	-0.461266	1.56275	0.118111	0.999985	no
XLOC_001001	XLOC_001001	Nfasc	chr1:132564689-132741797	Smchd1MommeD1/MommeD728	Smchd1+/+	OK	1.98924	1.00356	-0.987081	2.43181	0.0150237	0.999985	no
XLOC_001002	XLOC_001002	Mdm4	chr1:132984210-133025364	Smchd1MommeD1/MommeD729	Smchd1+/+	OK	11.8199	13.2454	0.164271	-0.596198	0.551043	0.999985	no
XLOC_001004	XLOC_001004	Sox13	chr1:133382299-133424436	Smchd1MommeD1/MommeD730	Smchd1+/+	OK	21.1718	21.2861	0.00776416	-0.0300471	0.97603	0.999985	no
XLOC_001005	XLOC_001005	Snrpe	chr1:133603870-133610280	Smchd1MommeD1/MommeD731	Smchd1+/+	OK	569.583	607.718	0.0934947	-0.441295	0.658999	0.999985	no
XLOC_001006	XLOC_001006	Zbed6,Zc3h11a	chr1:133619868-133661380	Smchd1MommeD1/MommeD732	Smchd1+/+	OK	35.2259	37.3777	0.085538	-0.310492	0.756187	0.999985	no
XLOC_001008	XLOC_001008	Atp2b4	chr1:133702583-133800954	Smchd1MommeD1/MommeD733	Smchd1+/+	OK	3.60557	2.42366	-0.573041	1.57577	0.115079	0.999985	no
XLOC_001011	XLOC_001011	Btg2	chr1:134074864-134079155	Smchd1MommeD1/MommeD734	Smchd1+/+	OK	10.8762	7.93383	-0.45509	1.72033	0.0853726	0.999985	no
XLOC_001013	XLOC_001013	Ppfia4	chr1:134296782-134344686	Smchd1MommeD1/MommeD735	Smchd1+/+	OK	0.780197	0.896462	0.200404	-0.327542	0.743258	0.999985	no
XLOC_001014	XLOC_001014	Tmem183a	chr1:134346096-134361999	Smchd1MommeD1/MommeD736	Smchd1+/+	OK	49.5798	49.3513	-0.00666545	0.0303395	0.975796	0.999985	no
XLOC_001016	XLOC_001016	Ppp1r12b	chr1:134754673-134955940	Smchd1MommeD1/MommeD737	Smchd1+/+	OK	1.84441	1.59703	-0.207766	0.355042	0.722558	0.999985	no
XLOC_001020	XLOC_001020	Elf3	chr1:135253573-135258472	Smchd1MommeD1/MommeD738	Smchd1+/+	OK	1.63799	1.61427	-0.0210495	0.0427135	0.96593	0.999985	no
XLOC_001021	XLOC_001021	Rnpep	chr1:135262698-135284084	Smchd1MommeD1/MommeD739	Smchd1+/+	OK	22.2445	21.0742	-0.0779728	0.341268	0.732902	0.999985	no
XLOC_001022	XLOC_001022	Timm17a	chr1:135301534-135313737	Smchd1MommeD1/MommeD740	Smchd1+/+	OK	56.3256	59.5284	0.0797874	-0.335571	0.737194	0.999985	no
XLOC_001023	XLOC_001023	Shisa4	chr1:135370634-135375063	Smchd1MommeD1/MommeD741	Smchd1+/+	OK	13.5201	10.9396	-0.305546	0.806955	0.419692	0.999985	no
XLOC_001024	XLOC_001024	Ipo9	chr1:135380331-135430535	Smchd1MommeD1/MommeD742	Smchd1+/+	OK	58.3198	54.1311	-0.107529	0.469504	0.638709	0.999985	no
XLOC_001025	XLOC_001025	Nav1	chr1:135434579-135688253	Smchd1MommeD1/MommeD743	Smchd1+/+	OK	12.7951	13.8075	0.109855	-0.460136	0.645419	0.999985	no
XLOC_001029	XLOC_001029	5730559C18Rik	chr1:136213521-136234280	Smchd1MommeD1/MommeD744	Smchd1+/+	OK	10.518	9.61363	-0.129708	0.43914	0.66056	0.999985	no
XLOC_001031	XLOC_001031	Camsap2	chr1:136268122-136346113	Smchd1MommeD1/MommeD745	Smchd1+/+	OK	16.846	16.2843	-0.0489177	0.173113	0.862562	0.999985	no
XLOC_001035	XLOC_001035	Nek7	chr1:138483834-138619717	Smchd1MommeD1/MommeD746	Smchd1+/+	OK	13.1269	11.1188	-0.239516	0.792052	0.428331	0.999985	no
XLOC_001038	XLOC_001038	2310009B15Rik	chr1:138851978-138856854	Smchd1MommeD1/MommeD747	Smchd1+/+	OK	17.0978	15.8217	-0.111901	0.285951	0.774916	0.999985	no
XLOC_001045	XLOC_001045	Cdc73	chr1:143598830-143702684	Smchd1MommeD1/MommeD748	Smchd1+/+	OK	27.6945	28.5632	0.0445565	-0.142851	0.886408	0.999985	no
XLOC_001046	XLOC_001046	Trove2	chr1:143750673-143777051	Smchd1MommeD1/MommeD749	Smchd1+/+	OK	16.0853	15.5345	-0.050268	0.23719	0.812509	0.999985	no
XLOC_001047	XLOC_001047	Rgs2	chr1:143999337-144004149	Smchd1MommeD1/MommeD750	Smchd1+/+	OK	6.8895	6.43436	-0.0986034	0.344564	0.730422	0.999985	no
XLOC_001051	XLOC_001051	Pla2g4a	chr1:149829621-149972345	Smchd1MommeD1/MommeD751	Smchd1+/+	OK	2.85542	2.66751	-0.0982105	0.236946	0.812699	0.999985	no
XLOC_001054	XLOC_001054	BC003331	chr1:150361310-150466165	Smchd1MommeD1/MommeD752	Smchd1+/+	OK	5.48387	5.68528	0.0520372	-0.0438304	0.96504	0.999985	no
XLOC_001055	XLOC_001055	Prg4	chr1:150361310-150466165	Smchd1MommeD1/MommeD753	Smchd1+/+	OK	0.769153	0.648465	-0.246242	0.0282667	0.977449	0.999985	no
XLOC_001056	XLOC_001056	Hmcn1	chr1:150562501-150993435	Smchd1MommeD1/MommeD754	Smchd1+/+	OK	3.47247	3.52976	0.0236097	-0.0643677	0.948677	0.999985	no
XLOC_001057	XLOC_001057	1200016B10Rik	chr1:151367698-151428435	Smchd1MommeD1/MommeD755	Smchd1+/+	OK	5.37066	4.88532	-0.136647	0.416586	0.676981	0.999985	no
XLOC_001058	XLOC_001058	Rnf2	chr1:151469405-151500823	Smchd1MommeD1/MommeD756	Smchd1+/+	OK	58.3317	57.4353	-0.0223427	0.103643	0.917452	0.999985	no
XLOC_001059	XLOC_001059	1700025G04Rik	chr1:151884523-152090320	Smchd1MommeD1/MommeD757	Smchd1+/+	OK	5.31327	5.34364	0.00822224	-0.0365086	0.970877	0.999985	no
XLOC_001060	XLOC_001060	Tsen15	chr1:152370735-152386682	Smchd1MommeD1/MommeD758	Smchd1+/+	OK	36.3121	38.5935	0.0879075	-0.354127	0.723244	0.999985	no
XLOC_001061	XLOC_001061	Rgl1	chr1:152516780-152687480	Smchd1MommeD1/MommeD759	Smchd1+/+	OK	10.6851	9.42272	-0.181383	0.679286	0.496957	0.999985	no
XLOC_001062	XLOC_001062	Smg7	chr1:152807889-152902646	Smchd1MommeD1/MommeD760	Smchd1+/+	OK	23.5813	22.9811	-0.0371989	0.150652	0.88025	0.999985	no
XLOC_001063	XLOC_001063	Lamc2	chr1:153122755-153186447	Smchd1MommeD1/MommeD761	Smchd1+/+	OK	1.80554	1.79054	-0.0120392	0.021228	0.983064	0.999985	no
XLOC_001064	XLOC_001064	Lamc1	chr1:153218921-153332786	Smchd1MommeD1/MommeD762	Smchd1+/+	OK	28.7965	31.4355	0.126501	-0.600762	0.547999	0.999985	no
XLOC_001066	XLOC_001066	Dhx9	chr1:153425208-153487676	Smchd1MommeD1/MommeD763	Smchd1+/+	OK	159.224	176.417	0.147931	-0.517814	0.604588	0.999985	no
XLOC_001067	XLOC_001067	Npl	chr1:153503015-153549714	Smchd1MommeD1/MommeD764	Smchd1+/+	OK	6.736	5.99216	-0.168816	0.443522	0.657388	0.999985	no
XLOC_001073	XLOC_001073	Ier5	chr1:155096366-155099636	Smchd1MommeD1/MommeD765	Smchd1+/+	OK	6.74833	5.6597	-0.253805	0.876916	0.380532	0.999985	no
XLOC_001075	XLOC_001075	-	chr1:155212481-155244311	Smchd1MommeD1/MommeD766	Smchd1+/+	OK	2.55402	2.1124	-0.273885	0.712391	0.476223	0.999985	no
XLOC_001076	XLOC_001076	Xpr1	chr1:155275656-155417444	Smchd1MommeD1/MommeD767	Smchd1+/+	OK	10.2891	7.89914	-0.381343	1.75852	0.0786592	0.999985	no
XLOC_001077	XLOC_001077	Lhx4	chr1:155698118-155742027	Smchd1MommeD1/MommeD768	Smchd1+/+	OK	0.957964	0.204023	-2.23124	1.0203	0.307587	0.999985	no
XLOC_001078	XLOC_001078	Qsox1	chr1:155778154-155812899	Smchd1MommeD1/MommeD769	Smchd1+/+	OK	7.9665	6.70849	-0.247959	0.703784	0.481567	0.999985	no
XLOC_001079	XLOC_001079	Cep350	chr1:155844963-155973255	Smchd1MommeD1/MommeD770	Smchd1+/+	OK	4.62276	4.78498	0.0497589	-0.231651	0.816809	0.999985	no
XLOC_001080	XLOC_001080	Tor1aip1	chr1:156004598-156068859	Smchd1MommeD1/MommeD771	Smchd1+/+	OK	13.7755	12.4509	-0.14585	0.563876	0.572839	0.999985	no
XLOC_001081	XLOC_001081	Fam163a	chr1:156075965-156204912	Smchd1MommeD1/MommeD772	Smchd1+/+	OK	0.677448	0.460581	-0.556654	0.838769	0.401599	0.999985	no
XLOC_001083	XLOC_001083	Soat1	chr1:156424528-156474328	Smchd1MommeD1/MommeD773	Smchd1+/+	OK	16.3072	20.7421	0.347057	-1.35417	0.175682	0.999985	no
XLOC_001084	XLOC_001084	Tor3a	chr1:156653616-156674339	Smchd1MommeD1/MommeD774	Smchd1+/+	OK	1.4786	1.16841	-0.339682	0.73375	0.463101	0.999985	no
XLOC_001085	XLOC_001085	Fam20b	chr1:156678570-156718926	Smchd1MommeD1/MommeD775	Smchd1+/+	OK	21.181	22.5603	0.091017	-0.416166	0.677289	0.999985	no
XLOC_001086	XLOC_001086	Ralgps2	chr1:156804165-156939626	Smchd1MommeD1/MommeD776	Smchd1+/+	OK	16.0971	16.9781	0.0768769	-0.317009	0.751236	0.999985	no
XLOC_001088	XLOC_001088	Rasal2	chr1:157135093-157420236	Smchd1MommeD1/MommeD777	Smchd1+/+	OK	4.05803	3.72537	-0.123395	0.416303	0.677188	0.999985	no
XLOC_001093	XLOC_001093	Cacybp	chr1:160202366-160212892	Smchd1MommeD1/MommeD778	Smchd1+/+	OK	119.19	127.326	0.0952713	-0.447615	0.654431	0.999985	no
XLOC_001094	XLOC_001094	Rabgap1l	chr1:160219173-160792938	Smchd1MommeD1/MommeD779	Smchd1+/+	OK	2.72984	2.6038	-0.0681962	0.162064	0.871256	0.999985	no
XLOC_001096	XLOC_001096	Zbtb37	chr1:161003213-161038750	Smchd1MommeD1/MommeD780	Smchd1+/+	OK	3.71776	3.38653	-0.134622	0.285099	0.775568	0.999985	no
XLOC_001097	XLOC_001097	Dars2	chr1:161040612-161070632	Smchd1MommeD1/MommeD781	Smchd1+/+	OK	15.266	15.1266	-0.0132324	0.0588017	0.95311	0.999985	no
XLOC_001098	XLOC_001098	Klhl20	chr1:161088377-161131479	Smchd1MommeD1/MommeD782	Smchd1+/+	OK	5.96836	5.59726	-0.0926145	0.296019	0.767216	0.999985	no
XLOC_001100	XLOC_001100	Prdx6	chr1:161237732-161251216	Smchd1MommeD1/MommeD783	Smchd1+/+	OK	286.501	303.439	0.0828692	-0.214541	0.830125	0.999985	no
XLOC_001102	XLOC_001102	AI848100	chr1:161816111-161877143	Smchd1MommeD1/MommeD784	Smchd1+/+	OK	9.30235	9.99359	0.103408	-0.421508	0.673384	0.999985	no
XLOC_001105	XLOC_001105	Mettl13	chr1:162532143-162548577	Smchd1MommeD1/MommeD785	Smchd1+/+	OK	14.9124	15.5297	0.0585188	-0.219487	0.826271	0.999985	no
XLOC_001107	XLOC_001107	Prrc2c	chr1:162670741-162740556	Smchd1MommeD1/MommeD786	Smchd1+/+	OK	43.0546	46.1028	0.0986858	-0.371803	0.71004	0.999985	no
XLOC_001109	XLOC_001109	Fmo1	chr1:162829560-162866548	Smchd1MommeD1/MommeD787	Smchd1+/+	OK	2.34351	3.59935	0.619069	-1.59216	0.111348	0.999985	no
XLOC_001114	XLOC_001114	Prrx1	chr1:163245099-163314557	Smchd1MommeD1/MommeD788	Smchd1+/+	OK	30.0741	21.3744	-0.492634	1.9022	0.0571456	0.999985	no
XLOC_001115	XLOC_001115	Gorab	chr1:163384908-163403661	Smchd1MommeD1/MommeD789	Smchd1+/+	OK	8.14087	7.23335	-0.17052	0.523832	0.600395	0.999985	no
XLOC_001117	XLOC_001117	BC055324	chr1:163930063-163994781	Smchd1MommeD1/MommeD790	Smchd1+/+	OK	21.5753	23.8362	0.143774	-0.589411	0.555585	0.999985	no
XLOC_001119	XLOC_001119	Blzf1	chr1:164289702-164307484	Smchd1MommeD1/MommeD791	Smchd1+/+	OK	5.44844	5.35061	-0.0261399	0.0895634	0.928634	0.999985	no
XLOC_001120	XLOC_001120	Atp1b1	chr1:164307652-164458355	Smchd1MommeD1/MommeD792	Smchd1+/+	OK	12.8262	12.8515	0.00284608	-0.00861187	0.993129	0.999985	no
XLOC_001124	XLOC_001124	Sft2d2	chr1:165173476-165194433	Smchd1MommeD1/MommeD793	Smchd1+/+	OK	8.57702	10.0031	0.221897	-0.950729	0.341742	0.999985	no
XLOC_001125	XLOC_001125	Tiprl	chr1:165212285-165236958	Smchd1MommeD1/MommeD794	Smchd1+/+	OK	12.9137	12.5457	-0.0417092	0.185511	0.852828	0.999985	no
XLOC_001126	XLOC_001126	Dcaf6	chr1:165329500-165460506	Smchd1MommeD1/MommeD795	Smchd1+/+	OK	3.52384	3.42443	-0.0412863	0.0884988	0.92948	0.999985	no
XLOC_001127	XLOC_001127	Mpzl1	chr1:165592180-165634541	Smchd1MommeD1/MommeD796	Smchd1+/+	OK	51.9839	52.6886	0.0194266	-0.0793706	0.936738	0.999985	no
XLOC_001128	XLOC_001128	Rcsd1	chr1:165648910-165708201	Smchd1MommeD1/MommeD797	Smchd1+/+	OK	6.3499	7.06539	0.154037	-0.458178	0.646824	0.999985	no
XLOC_001129	XLOC_001129	Pou2f1	chr1:165788680-166002634	Smchd1MommeD1/MommeD798	Smchd1+/+	OK	11.9274	13.039	0.12855	-0.526567	0.598494	0.999985	no
XLOC_001130	XLOC_001130	-	chr1:166047857-166049114	Smchd1MommeD1/MommeD799	Smchd1+/+	OK	1.59935	1.34498	-0.249905	0.445038	0.656292	0.999985	no
XLOC_001131	XLOC_001131	Dusp27	chr1:166098147-166127898	Smchd1MommeD1/MommeD800	Smchd1+/+	OK	1.83231	2.05731	0.167095	-0.370745	0.710828	0.999985	no
XLOC_001133	XLOC_001133	Pogk	chr1:166379166-166409828	Smchd1MommeD1/MommeD801	Smchd1+/+	OK	12.7007	8.63444	-0.556728	2.42246	0.0154157	0.999985	no
XLOC_001138	XLOC_001138	Uck2	chr1:167222894-167285324	Smchd1MommeD1/MommeD802	Smchd1+/+	OK	135.164	131.156	-0.0434193	0.152681	0.87865	0.999985	no
XLOC_001139	XLOC_001139	Mgst3	chr1:167372383-167393816	Smchd1MommeD1/MommeD803	Smchd1+/+	OK	44.9521	26.8459	-0.743686	2.28152	0.0225174	0.999985	no
XLOC_001141	XLOC_001141	Pbx1	chr1:168119363-168432258	Smchd1MommeD1/MommeD804	Smchd1+/+	OK	45.3416	39.0038	-0.21722	0.843586	0.398901	0.999985	no
XLOC_001142	XLOC_001142	Nuf2	chr1:169497377-169531481	Smchd1MommeD1/MommeD805	Smchd1+/+	OK	31.1791	30.2627	-0.0430358	0.182842	0.854922	0.999985	no
XLOC_001144	XLOC_001144	Hsd17b7	chr1:169949536-169969241	Smchd1MommeD1/MommeD806	Smchd1+/+	OK	10.4623	9.34253	-0.16331	0.599429	0.548887	0.999985	no
XLOC_001145	XLOC_001145	Ddr2	chr1:169969408-170110786	Smchd1MommeD1/MommeD807	Smchd1+/+	OK	6.79836	4.44672	-0.612447	2.07433	0.0380483	0.999985	no
XLOC_001146	XLOC_001146	Uap1	chr1:170140080-170174946	Smchd1MommeD1/MommeD808	Smchd1+/+	OK	18.3527	16.6428	-0.141096	0.545171	0.585636	0.999985	no
XLOC_001147	XLOC_001147	Uhmk1	chr1:170193420-170215393	Smchd1MommeD1/MommeD809	Smchd1+/+	OK	19.7527	19.5806	-0.0126251	0.0604477	0.951799	0.999985	no
XLOC_001148	XLOC_001148	Gm7694,Nos1ap	chr1:170298192-170589849	Smchd1MommeD1/MommeD810	Smchd1+/+	OK	2.24611	2.00191	-0.16605	0.436476	0.662491	0.999985	no
XLOC_001149	XLOC_001149	Atf6	chr1:170704456-170868509	Smchd1MommeD1/MommeD811	Smchd1+/+	OK	4.36041	4.36914	0.00288495	-0.0115899	0.990753	0.999985	no
XLOC_001150	XLOC_001150	Dusp12	chr1:170873712-170885540	Smchd1MommeD1/MommeD812	Smchd1+/+	OK	17.1139	20.9138	0.289288	-0.991056	0.321658	0.999985	no
XLOC_001155	XLOC_001155	Sdhc	chr1:171129156-171150603	Smchd1MommeD1/MommeD813	Smchd1+/+	OK	116.018	100.754	-0.203506	0.969559	0.332266	0.999985	no
XLOC_001156	XLOC_001156	Pcp4l1	chr1:171173263-171196268	Smchd1MommeD1/MommeD814	Smchd1+/+	OK	2.71945	1.73526	-0.648164	1.38037	0.167472	0.999985	no
XLOC_001157	XLOC_001157	Tomm40l	chr1:171213969-171222514	Smchd1MommeD1/MommeD815	Smchd1+/+	OK	10.9633	9.75824	-0.16799	0.651314	0.514844	0.999985	no
XLOC_001158	XLOC_001158	Fcer1g	chr1:171229571-171234349	Smchd1MommeD1/MommeD816	Smchd1+/+	OK	0.862534	0.126315	-2.77155	1.89884	0.0575855	0.999985	no
XLOC_001159	XLOC_001159	Ndufs2	chr1:171234859-171259922	Smchd1MommeD1/MommeD817	Smchd1+/+	OK	122.696	113.135	-0.117048	0.50799	0.61146	0.999985	no
XLOC_001160	XLOC_001160	Ppox	chr1:171276991-171281186	Smchd1MommeD1/MommeD818	Smchd1+/+	OK	8.4083	6.58208	-0.35327	0.796836	0.425546	0.999985	no
XLOC_001161	XLOC_001161	Usp21	chr1:171281952-171287961	Smchd1MommeD1/MommeD819	Smchd1+/+	OK	28.2981	22.2973	-0.343833	1.51181	0.130583	0.999985	no
XLOC_001162	XLOC_001162	Ufc1	chr1:171288562-171294982	Smchd1MommeD1/MommeD820	Smchd1+/+	OK	75.7979	73.1769	-0.050769	0.187265	0.851453	0.999985	no
XLOC_001163	XLOC_001163	Nit1	chr1:171329144-171345645	Smchd1MommeD1/MommeD821	Smchd1+/+	OK	14.2564	13.5756	-0.0706026	0.206705	0.83624	0.999985	no
XLOC_001164	XLOC_001164	Klhdc9	chr1:171358448-171360798	Smchd1MommeD1/MommeD822	Smchd1+/+	OK	2.50024	2.24915	-0.152689	0.333596	0.738684	0.999985	no
XLOC_001168	XLOC_001168	Vangl2	chr1:172000980-172027316	Smchd1MommeD1/MommeD823	Smchd1+/+	OK	25.3092	22.8328	-0.148556	0.583472	0.559575	0.999985	no
XLOC_001170	XLOC_001170	Ncstn	chr1:172066012-172122344	Smchd1MommeD1/MommeD824	Smchd1+/+	OK	26.7075	27.0852	0.0202581	-0.0414547	0.966933	0.999985	no
XLOC_001171	XLOC_001171	Pea15a	chr1:172196728-172206781	Smchd1MommeD1/MommeD825	Smchd1+/+	OK	48.785	38.4027	-0.345228	1.64922	0.0991016	0.999985	no
XLOC_001172	XLOC_001172	Casq1	chr1:172209889-172220105	Smchd1MommeD1/MommeD826	Smchd1+/+	OK	7.53456	7.64779	0.0215195	-0.0534811	0.957349	0.999985	no
XLOC_001174	XLOC_001174	Atp1a2	chr1:172271708-172298064	Smchd1MommeD1/MommeD827	Smchd1+/+	OK	0.860943	0.615242	-0.484763	1.13448	0.256591	0.999985	no
XLOC_001179	XLOC_001179	Dusp23	chr1:172630768-172632974	Smchd1MommeD1/MommeD828	Smchd1+/+	OK	2.32373	1.89997	-0.290467	0.594012	0.552504	0.999985	no
XLOC_001185	XLOC_001185	Cadm3,Darc	chr1:173331885-173367695	Smchd1MommeD1/MommeD829	Smchd1+/+	OK	4.38559	3.3313	-0.396687	0.857223	0.391322	0.999985	no
XLOC_001197	XLOC_001197	Grem2	chr1:174833784-174921819	Smchd1MommeD1/MommeD830	Smchd1+/+	OK	0.91902	0.475856	-0.94957	1.45473	0.145743	0.999985	no
XLOC_001199	XLOC_001199	Fh1	chr1:175601377-175625635	Smchd1MommeD1/MommeD831	Smchd1+/+	OK	82.9687	77.4567	-0.0991772	0.479254	0.631758	0.999985	no
XLOC_001200	XLOC_001200	Chml,Opn3	chr1:175662427-175692653	Smchd1MommeD1/MommeD832	Smchd1+/+	OK	15.0697	13.9207	-0.114422	0.309101	0.757245	0.999985	no
XLOC_001204	XLOC_001204	Hmga2-ps1	chr1:176814811-177258365	Smchd1MommeD1/MommeD833	Smchd1+/+	OK	1.30437	1.38944	0.0911477	-0.0541983	0.956777	0.999985	no
XLOC_001205	XLOC_001205	Akt3	chr1:176814811-177258365	Smchd1MommeD1/MommeD834	Smchd1+/+	OK	20.6141	17.8595	-0.206941	0.82889	0.407167	0.999985	no
XLOC_001207	XLOC_001207	Adss	chr1:177763177-177796509	Smchd1MommeD1/MommeD835	Smchd1+/+	OK	59.5722	68.7276	0.20625	-0.977729	0.328208	0.999985	no
XLOC_001208	XLOC_001208	Hnrnpu	chr1:178328299-178337784	Smchd1MommeD1/MommeD836	Smchd1+/+	OK	365.204	373.474	0.0323064	-0.110901	0.911695	0.999985	no
XLOC_001209	XLOC_001209	Smyd3	chr1:178955038-179518003	Smchd1MommeD1/MommeD837	Smchd1+/+	OK	3.0714	2.39899	-0.35647	1.03196	0.302093	0.999985	no
XLOC_001210	XLOC_001210	Tfb2m	chr1:179528055-179546267	Smchd1MommeD1/MommeD838	Smchd1+/+	OK	12.3523	12.8126	0.0527859	-0.170448	0.864658	0.999985	no
XLOC_001211	XLOC_001211	Ahctf1	chr1:179744903-179804015	Smchd1MommeD1/MommeD839	Smchd1+/+	OK	22.5306	25.7441	0.192355	-0.863801	0.387697	0.999985	no
XLOC_001212	XLOC_001212	Adck3	chr1:179960342-180196020	Smchd1MommeD1/MommeD840	Smchd1+/+	OK	0.62064	0.711993	0.198106	-0.201726	0.840131	0.999985	no
XLOC_001213	XLOC_001213	Psen2	chr1:180224312-180256300	Smchd1MommeD1/MommeD841	Smchd1+/+	OK	3.12635	3.61226	0.208422	-0.457217	0.647515	0.999985	no
XLOC_001215	XLOC_001215	Itpkb	chr1:180326968-180424895	Smchd1MommeD1/MommeD842	Smchd1+/+	OK	5.38896	4.06061	-0.40831	0.708171	0.478839	0.999985	no
XLOC_001216	XLOC_001216	6330403A02Rik	chr1:180432286-180483504	Smchd1MommeD1/MommeD843	Smchd1+/+	OK	1.6123	1.48675	-0.116965	0.31169	0.755276	0.999985	no
XLOC_001218	XLOC_001218	H3f3a	chr1:180802567-180813603	Smchd1MommeD1/MommeD844	Smchd1+/+	OK	1100.86	1085.31	-0.0205272	0.0744925	0.940618	0.999985	no
XLOC_001219	XLOC_001219	Ephx1	chr1:180989555-181017495	Smchd1MommeD1/MommeD845	Smchd1+/+	OK	0.632265	0.236428	-1.41913	1.95139	0.0510109	0.999985	no
XLOC_001220	XLOC_001220	Nvl	chr1:181087191-181144188	Smchd1MommeD1/MommeD846	Smchd1+/+	OK	22.6843	24.1811	0.0921888	-0.362342	0.717096	0.999985	no
XLOC_001221	XLOC_001221	Wdr26	chr1:181150860-181212072	Smchd1MommeD1/MommeD847	Smchd1+/+	OK	27.6804	27.1203	-0.0294889	0.144015	0.885488	0.999985	no
XLOC_001223	XLOC_001223	Lbr	chr1:181815314-181842401	Smchd1MommeD1/MommeD848	Smchd1+/+	OK	61.9454	57.582	-0.10538	0.499559	0.617386	0.999985	no
XLOC_001224	XLOC_001224	Enah	chr1:181896400-182019980	Smchd1MommeD1/MommeD849	Smchd1+/+	OK	54.4147	49.7023	-0.130684	0.521118	0.602285	0.999985	no
XLOC_001226	XLOC_001226	Degs1	chr1:182275769-182282759	Smchd1MommeD1/MommeD850	Smchd1+/+	OK	33.8231	38.7923	0.19776	-0.88583	0.375709	0.999985	no
XLOC_001227	XLOC_001227	Fbxo28	chr1:182313101-182341606	Smchd1MommeD1/MommeD851	Smchd1+/+	OK	11.4881	10.6904	-0.103829	0.461231	0.644633	0.999985	no
XLOC_001228	XLOC_001228	Capn2	chr1:182467258-182517483	Smchd1MommeD1/MommeD852	Smchd1+/+	OK	28.046	24.4996	-0.195035	0.916573	0.359367	0.999985	no
XLOC_001230	XLOC_001230	Disp1	chr1:183086262-183221529	Smchd1MommeD1/MommeD853	Smchd1+/+	OK	6.47892	5.84435	-0.148711	0.511174	0.609229	0.999985	no
XLOC_001231	XLOC_001231	Brox	chr1:183276341-183297008	Smchd1MommeD1/MommeD854	Smchd1+/+	OK	13.6536	12.5487	-0.121745	0.519169	0.603643	0.999985	no
XLOC_001232	XLOC_001232	Mia3	chr1:183326235-183369565	Smchd1MommeD1/MommeD855	Smchd1+/+	OK	17.0004	16.3343	-0.057671	0.179261	0.857733	0.999985	no
XLOC_001235	XLOC_001235	Hlx	chr1:184727144-184732493	Smchd1MommeD1/MommeD856	Smchd1+/+	OK	4.89871	4.65369	-0.0740258	0.212837	0.831454	0.999985	no
XLOC_001237	XLOC_001237	Mosc2	chr1:184813067-184845847	Smchd1MommeD1/MommeD857	Smchd1+/+	OK	11.6513	9.87566	-0.238539	0.812891	0.416281	0.999985	no
XLOC_001239	XLOC_001239	C130074G19Rik	chr1:184871925-184883036	Smchd1MommeD1/MommeD858	Smchd1+/+	OK	2.59779	2.20015	-0.239683	0.623778	0.532773	0.999985	no
XLOC_001240	XLOC_001240	Mark1	chr1:184896423-184999549	Smchd1MommeD1/MommeD859	Smchd1+/+	OK	5.73575	5.20817	-0.139206	0.499406	0.617493	0.999985	no
XLOC_001241	XLOC_001241	Iars2	chr1:185204129-185329401	Smchd1MommeD1/MommeD860	Smchd1+/+	OK	19.2485	21.853	0.18309	-0.680588	0.496133	0.999985	no
XLOC_001244	XLOC_001244	Lyplal1	chr1:186087731-186117310	Smchd1MommeD1/MommeD861	Smchd1+/+	OK	12.3807	11.746	-0.0759172	0.208726	0.834662	0.999985	no
XLOC_001245	XLOC_001245	Tgfb2	chr1:186622798-186706150	Smchd1MommeD1/MommeD862	Smchd1+/+	OK	8.98368	10.898	0.278682	-1.1119	0.26618	0.999985	no
XLOC_001246	XLOC_001246	Rrp15	chr1:186721086-186749358	Smchd1MommeD1/MommeD863	Smchd1+/+	OK	46.0969	47.0231	0.0287004	-0.126392	0.899422	0.999985	no
XLOC_001249	XLOC_001249	Kctd3	chr1:188971093-189007840	Smchd1MommeD1/MommeD864	Smchd1+/+	OK	18.3522	17.3303	-0.0826598	0.305035	0.760339	0.999985	no
XLOC_001250	XLOC_001250	Kcnk2	chr1:189207929-189344192	Smchd1MommeD1/MommeD865	Smchd1+/+	OK	1.04439	0.896939	-0.219579	0.380675	0.703444	0.999985	no
XLOC_001251	XLOC_001251	Cenpf	chr1:189640613-189688089	Smchd1MommeD1/MommeD866	Smchd1+/+	OK	19.6204	20.3044	0.0494354	-0.192152	0.847623	0.999985	no
XLOC_001252	XLOC_001252	Smyd2	chr1:189880491-189922288	Smchd1MommeD1/MommeD867	Smchd1+/+	OK	29.0978	28.2395	-0.043193	0.183655	0.854284	0.999985	no
XLOC_001253	XLOC_001253	Prox1	chr1:190118057-190170680	Smchd1MommeD1/MommeD868	Smchd1+/+	OK	3.1313	2.63459	-0.249184	0.725474	0.468161	0.999985	no
XLOC_001254	XLOC_001254	Rps6kc1	chr1:190772878-190911770	Smchd1MommeD1/MommeD869	Smchd1+/+	OK	6.57475	6.07091	-0.115023	0.39613	0.692009	0.999985	no
XLOC_001255	XLOC_001255	Vash2	chr1:190947645-190979296	Smchd1MommeD1/MommeD870	Smchd1+/+	OK	19.3677	18.0913	-0.0983568	0.368684	0.712363	0.999985	no
XLOC_001256	XLOC_001256	Mfsd7b	chr1:191005831-191029781	Smchd1MommeD1/MommeD871	Smchd1+/+	OK	9.50037	9.9593	0.0680617	-0.211791	0.83227	0.999985	no
XLOC_001257	XLOC_001257	Tatdn3	chr1:191045829-191062935	Smchd1MommeD1/MommeD872	Smchd1+/+	OK	2.94706	2.58198	-0.190797	0.329902	0.741474	0.999985	no
XLOC_001259	XLOC_001259	Atf3	chr1:191170296-191183333	Smchd1MommeD1/MommeD873	Smchd1+/+	OK	2.02468	2.93901	0.537637	-1.20573	0.22792	0.999985	no
XLOC_001260	XLOC_001260	Nenf	chr1:191306796-191318118	Smchd1MommeD1/MommeD874	Smchd1+/+	OK	25.8667	25.5507	-0.0177319	0.0540279	0.956913	0.999985	no
XLOC_001261	XLOC_001261	Ppp2r5a	chr1:191325964-191397041	Smchd1MommeD1/MommeD875	Smchd1+/+	OK	23.1916	25.0097	0.108887	-0.465567	0.641525	0.999985	no
XLOC_001262	XLOC_001262	Dtl	chr1:191537364-191575534	Smchd1MommeD1/MommeD876	Smchd1+/+	OK	25.2717	24.3774	-0.051978	0.249655	0.802854	0.999985	no
XLOC_001265	XLOC_001265	Traf5	chr1:192054349-192092564	Smchd1MommeD1/MommeD877	Smchd1+/+	OK	0.9645	0.543036	-0.828734	1.24929	0.211558	0.999985	no
XLOC_001266	XLOC_001266	Rcor3	chr1:192098564-192151025	Smchd1MommeD1/MommeD878	Smchd1+/+	OK	3.53813	2.89747	-0.288194	0.670252	0.502697	0.999985	no
XLOC_001267	XLOC_001267	Hhat	chr1:192512824-192778575	Smchd1MommeD1/MommeD879	Smchd1+/+	OK	4.25995	3.23451	-0.397289	0.889072	0.373965	0.999985	no
XLOC_001268	XLOC_001268	Sertad4	chr1:192844487-192855752	Smchd1MommeD1/MommeD880	Smchd1+/+	OK	9.78168	7.96983	-0.295533	0.922305	0.35637	0.999985	no
XLOC_001269	XLOC_001269	Syt14	chr1:192890180-193035779	Smchd1MommeD1/MommeD881	Smchd1+/+	OK	3.24634	3.24269	-0.00162434	0.00462508	0.99631	0.999985	no
XLOC_001270	XLOC_001270	Diexf	chr1:193092652-193130251	Smchd1MommeD1/MommeD882	Smchd1+/+	OK	12.0347	12.0156	-0.00229185	0.00758705	0.993946	0.999985	no
XLOC_001271	XLOC_001271	Traf3ip3	chr1:193173468-193201546	Smchd1MommeD1/MommeD883	Smchd1+/+	OK	0.689667	0.858633	0.316143	-0.306925	0.7589	0.999985	no
XLOC_001273	XLOC_001273	G0s2	chr1:193272159-193273188	Smchd1MommeD1/MommeD884	Smchd1+/+	OK	3.90511	3.20891	-0.283278	0.570148	0.568577	0.999985	no
XLOC_001274	XLOC_001274	Camk1g	chr1:193346342-193370282	Smchd1MommeD1/MommeD885	Smchd1+/+	OK	3.02105	3.15562	0.0628768	-0.17008	0.864947	0.999985	no
XLOC_001277	XLOC_001277	Gm16897	chr1:194938820-194976959	Smchd1MommeD1/MommeD886	Smchd1+/+	OK	0.766232	0.736057	-0.057964	0.0438261	0.965043	0.999985	no
XLOC_001282	XLOC_001282	-	chr1:16104705-16105213	Smchd1MommeD1/MommeD887	Smchd1+/+	OK	1.20763	1.44564	0.259522	-0.34197	0.732373	0.999985	no
XLOC_001283	XLOC_001283	-	chr1:34793299-34813087	Smchd1MommeD1/MommeD888	Smchd1+/+	OK	0.751897	0.597219	-0.332276	0.21222	0.831935	0.999985	no
XLOC_001284	XLOC_001284	-	chr1:34793299-34813087	Smchd1MommeD1/MommeD889	Smchd1+/+	OK	0.790307	0.830734	0.071972	-0.0708572	0.943511	0.999985	no
XLOC_001285	XLOC_001285	-	chr1:34793299-34813087	Smchd1MommeD1/MommeD890	Smchd1+/+	OK	0.507026	0.619346	0.288687	-0.295361	0.767718	0.999985	no
XLOC_001286	XLOC_001286	-	chr1:34793299-34813087	Smchd1MommeD1/MommeD891	Smchd1+/+	OK	0.629434	0.703564	0.160625	-0.1624	0.870991	0.999985	no
XLOC_001287	XLOC_001287	-	chr1:42707632-42707925	Smchd1MommeD1/MommeD892	Smchd1+/+	OK	0.716504	1.61095	1.16887	-0.73465	0.462553	0.999985	no
XLOC_001288	XLOC_001288	-	chr1:43123073-43196728	Smchd1MommeD1/MommeD893	Smchd1+/+	OK	545.008	656.061	0.267553	-0.996931	0.318798	0.999985	no
XLOC_001289	XLOC_001289	-	chr1:43747011-43747555	Smchd1MommeD1/MommeD894	Smchd1+/+	OK	0.537897	0.628228	0.223958	-0.210934	0.832938	0.999985	no
XLOC_001291	XLOC_001291	-	chr1:57327928-57377544	Smchd1MommeD1/MommeD895	Smchd1+/+	OK	0.561175	0.504538	-0.153487	0.153949	0.87765	0.999985	no
XLOC_001292	XLOC_001292	-	chr1:57327928-57377544	Smchd1MommeD1/MommeD896	Smchd1+/+	OK	0.577378	0.444333	-0.377874	0.367349	0.713359	0.999985	no
XLOC_001293	XLOC_001293	-	chr1:58427527-58428057	Smchd1MommeD1/MommeD897	Smchd1+/+	OK	1.00778	0.244738	-2.04187	1.56169	0.118362	0.999985	no
XLOC_001294	XLOC_001294	-	chr1:59762616-59763322	Smchd1MommeD1/MommeD898	Smchd1+/+	OK	0.892401	0.583133	-0.613868	0.762035	0.446039	0.999985	no
XLOC_001295	XLOC_001295	-	chr1:60705500-60705705	Smchd1MommeD1/MommeD899	Smchd1+/+	OK	27.0657	24.9621	-0.116722	0.169465	0.865431	0.999985	no
XLOC_001296	XLOC_001296	-	chr1:64993894-64994040	Smchd1MommeD1/MommeD900	Smchd1+/+	OK	321.313	313.128	-0.0372276	0.0667496	0.946781	0.999985	no
XLOC_001297	XLOC_001297	-	chr1:78202752-78202966	Smchd1MommeD1/MommeD901	Smchd1+/+	OK	5.52028	7.89621	0.51642	-0.473321	0.635984	0.999985	no
XLOC_001298	XLOC_001298	-	chr1:78215010-78216824	Smchd1MommeD1/MommeD902	Smchd1+/+	OK	0.620974	0.89144	0.521604	-0.887216	0.374962	0.999985	no
XLOC_001299	XLOC_001299	-	chr1:80340519-80340769	Smchd1MommeD1/MommeD903	Smchd1+/+	OK	12.9231	16.959	0.392098	-0.625704	0.531509	0.999985	no
XLOC_001300	XLOC_001300	-	chr1:86371782-86373630	Smchd1MommeD1/MommeD904	Smchd1+/+	OK	0.754183	0.499414	-0.594678	1.01685	0.309227	0.999985	no
XLOC_001301	XLOC_001301	-	chr1:91800265-91801184	Smchd1MommeD1/MommeD905	Smchd1+/+	OK	0.648024	0.352903	-0.876778	1.07253	0.283483	0.999985	no
XLOC_001302	XLOC_001302	-	chr1:92831340-92831572	Smchd1MommeD1/MommeD906	Smchd1+/+	OK	20.9012	12.1144	-0.786865	1.16823	0.242715	0.999985	no
XLOC_001303	XLOC_001303	-	chr1:95667666-95668380	Smchd1MommeD1/MommeD907	Smchd1+/+	OK	0.637159	0.35969	-0.8249	0.866551	0.386188	0.999985	no
XLOC_001304	XLOC_001304	-	chr1:105456988-105457171	Smchd1MommeD1/MommeD908	Smchd1+/+	OK	145.159	71.1337	-1.02903	1.84201	0.0654733	0.999985	no
XLOC_001305	XLOC_001305	-	chr1:105458433-105458609	Smchd1MommeD1/MommeD909	Smchd1+/+	OK	85.298	43.0462	-0.986625	1.42421	0.154386	0.999985	no
XLOC_001306	XLOC_001306	-	chr1:106765549-106767261	Smchd1MommeD1/MommeD910	Smchd1+/+	OK	0.662763	0.522733	-0.342418	0.56812	0.569953	0.999985	no
XLOC_001307	XLOC_001307	-	chr1:118388032-118388859	Smchd1MommeD1/MommeD911	Smchd1+/+	OK	0.848798	0.989315	0.221008	-0.32625	0.744235	0.999985	no
XLOC_001308	XLOC_001308	-	chr1:118611804-118612671	Smchd1MommeD1/MommeD912	Smchd1+/+	OK	0.773563	0.651389	-0.247999	0.3507	0.725813	0.999985	no
XLOC_001309	XLOC_001309	-	chr1:119053810-119054482	Smchd1MommeD1/MommeD913	Smchd1+/+	OK	0.873603	0.486443	-0.844708	0.975811	0.329158	0.999985	no
XLOC_001310	XLOC_001310	-	chr1:132188404-132189097	Smchd1MommeD1/MommeD914	Smchd1+/+	OK	0.289143	0.707107	1.29015	-1.24838	0.211892	0.999985	no
XLOC_001311	XLOC_001311	-	chr1:132983343-132984116	Smchd1MommeD1/MommeD915	Smchd1+/+	OK	0.898735	0.569472	-0.658271	0.863936	0.387623	0.999985	no
XLOC_001312	XLOC_001312	-	chr1:134752564-134753118	Smchd1MommeD1/MommeD916	Smchd1+/+	OK	0.733352	0.168489	-2.12185	1.40665	0.159533	0.999985	no
XLOC_001313	XLOC_001313	-	chr1:143093265-143093367	Smchd1MommeD1/MommeD917	Smchd1+/+	OK	14991.5	16523.3	0.140358	-0.212281	0.831888	0.999985	no
XLOC_001314	XLOC_001314	-	chr1:155212481-155244311	Smchd1MommeD1/MommeD918	Smchd1+/+	OK	0.627056	0.512002	-0.292444	0.124008	0.901309	0.999985	no
XLOC_001315	XLOC_001315	-	chr1:155212481-155244311	Smchd1MommeD1/MommeD919	Smchd1+/+	OK	0.535321	0.499036	-0.101262	0.0620192	0.950548	0.999985	no
XLOC_001316	XLOC_001316	-	chr1:155212481-155244311	Smchd1MommeD1/MommeD920	Smchd1+/+	OK	0.761939	0.755786	-0.011698	0.00446858	0.996435	0.999985	no
XLOC_001317	XLOC_001317	-	chr1:155212481-155244311	Smchd1MommeD1/MommeD921	Smchd1+/+	OK	0.74429	1.04692	0.492209	-0.178637	0.858223	0.999985	no
XLOC_001318	XLOC_001318	-	chr1:156366285-156366525	Smchd1MommeD1/MommeD922	Smchd1+/+	OK	59.2154	59.1354	-0.00195163	0.00408618	0.99674	0.999985	no
XLOC_001319	XLOC_001319	-	chr1:167687856-167689161	Smchd1MommeD1/MommeD923	Smchd1+/+	OK	1.32292	1.52914	0.208994	-0.393157	0.694203	0.999985	no
XLOC_001320	XLOC_001320	-	chr1:171234859-171259922	Smchd1MommeD1/MommeD924	Smchd1+/+	OK	0.718971	0.518694	-0.471051	0.084815	0.932409	0.999985	no
XLOC_001322	XLOC_001322	-	chr1:177983857-177986246	Smchd1MommeD1/MommeD925	Smchd1+/+	OK	0.480784	0.551152	0.197062	-0.339288	0.734393	0.999985	no
XLOC_001323	XLOC_001323	-	chr1:178254865-178256364	Smchd1MommeD1/MommeD926	Smchd1+/+	OK	0.425968	0.524542	0.300315	-0.457945	0.646992	0.999985	no
XLOC_001324	XLOC_001324	-	chr1:178338038-178339136	Smchd1MommeD1/MommeD927	Smchd1+/+	OK	0.687095	0.711496	0.0503445	-0.0769355	0.938675	0.999985	no
XLOC_001325	XLOC_001325	-	chr1:180762793-180763313	Smchd1MommeD1/MommeD928	Smchd1+/+	OK	0.265271	0.564782	1.09023	-0.792105	0.428299	0.999985	no
XLOC_001326	XLOC_001326	-	chr1:180814335-180815091	Smchd1MommeD1/MommeD929	Smchd1+/+	OK	0.588899	0.431436	-0.448874	0.504926	0.613611	0.999985	no
XLOC_001327	XLOC_001327	-	chr1:182681325-182681798	Smchd1MommeD1/MommeD930	Smchd1+/+	OK	1.05923	0.51871	-1.03002	0.943399	0.345477	0.999985	no
XLOC_001328	XLOC_001328	Ppp1r14c	chr10:3366149-3464975	Smchd1MommeD1/MommeD931	Smchd1+/+	OK	3.7982	4.6214	0.283013	-0.821753	0.411217	0.999985	no
XLOC_001330	XLOC_001330	Plekhg1	chr10:3740376-3967302	Smchd1MommeD1/MommeD932	Smchd1+/+	OK	3.25866	2.87151	-0.182472	0.588696	0.556065	0.999985	no
XLOC_001331	XLOC_001331	Mthfd1l	chr10:3973074-4167081	Smchd1MommeD1/MommeD933	Smchd1+/+	OK	27.0045	33.115	0.294286	-1.40571	0.159811	0.999985	no
XLOC_001332	XLOC_001332	Akap12	chr10:4265944-4359471	Smchd1MommeD1/MommeD934	Smchd1+/+	OK	14.157	13.0848	-0.113623	0.446659	0.655121	0.999985	no
XLOC_001333	XLOC_001333	1700052N19Rik	chr10:4432604-4455140	Smchd1MommeD1/MommeD935	Smchd1+/+	OK	14.5967	14.9533	0.0348173	-0.135973	0.891843	0.999985	no
XLOC_001336	XLOC_001336	Myct1	chr10:5593727-5606791	Smchd1MommeD1/MommeD936	Smchd1+/+	OK	1.07777	0.827059	-0.381985	0.787362	0.43107	0.999985	no
XLOC_001339	XLOC_001339	Lrp11	chr10:7589799-7625477	Smchd1MommeD1/MommeD937	Smchd1+/+	OK	3.3183	3.73763	0.171676	-0.505915	0.612916	0.999985	no
XLOC_001340	XLOC_001340	A630066F11Rik	chr10:7629307-7664623	Smchd1MommeD1/MommeD938	Smchd1+/+	OK	1.62995	1.54079	-0.0811547	0.0624528	0.950202	0.999985	no
XLOC_001341	XLOC_001341	Nup43	chr10:7667503-7678886	Smchd1MommeD1/MommeD939	Smchd1+/+	OK	42.6289	48.6093	0.1894	-0.827554	0.407923	0.999985	no
XLOC_001342	XLOC_001342	Lats1	chr10:7681208-7716679	Smchd1MommeD1/MommeD940	Smchd1+/+	OK	9.50012	9.43849	-0.00938946	0.0378304	0.969823	0.999985	no
XLOC_001343	XLOC_001343	Katna1	chr10:7725999-7763150	Smchd1MommeD1/MommeD941	Smchd1+/+	OK	22.7553	23.7431	0.0613113	-0.253038	0.800239	0.999985	no
XLOC_001344	XLOC_001344	Ppil4	chr10:7792893-7823305	Smchd1MommeD1/MommeD942	Smchd1+/+	OK	17.4423	17.3877	-0.00452448	0.0195609	0.984394	0.999985	no
XLOC_001350	XLOC_001350	Shprh	chr10:11149417-11217557	Smchd1MommeD1/MommeD943	Smchd1+/+	OK	7.43914	7.77686	0.0640523	-0.255268	0.798516	0.999985	no
XLOC_001351	XLOC_001351	Fbxo30	chr10:11281326-11301188	Smchd1MommeD1/MommeD944	Smchd1+/+	OK	17.1824	19.6809	0.195861	-0.795528	0.426307	0.999985	no
XLOC_001352	XLOC_001352	Epm2a	chr10:11343444-11459148	Smchd1MommeD1/MommeD945	Smchd1+/+	OK	1.35796	1.43842	0.0830493	-0.186382	0.852145	0.999985	no
XLOC_001353	XLOC_001353	Sf3b5	chr10:13008449-13009183	Smchd1MommeD1/MommeD946	Smchd1+/+	OK	126.518	124.311	-0.0253842	0.116786	0.90703	0.999985	no
XLOC_001355	XLOC_001355	Fuca2	chr10:13501027-13517364	Smchd1MommeD1/MommeD947	Smchd1+/+	OK	3.74818	4.00595	0.0959562	-0.270954	0.786427	0.999985	no
XLOC_001356	XLOC_001356	Adat2	chr10:13523841-13563833	Smchd1MommeD1/MommeD948	Smchd1+/+	OK	9.25559	9.59873	0.0525185	-0.156409	0.875711	0.999985	no
XLOC_001357	XLOC_001357	Hivep2	chr10:13966378-14151378	Smchd1MommeD1/MommeD949	Smchd1+/+	OK	0.786857	0.84165	0.0971194	-0.226669	0.820681	0.999985	no
XLOC_001360	XLOC_001360	Cited2	chr10:17723227-17725674	Smchd1MommeD1/MommeD950	Smchd1+/+	OK	48.7904	55.862	0.19527	-0.918451	0.358383	0.999985	no
XLOC_001361	XLOC_001361	Txlnb	chr10:17796218-17845663	Smchd1MommeD1/MommeD951	Smchd1+/+	OK	1.01607	0.87678	-0.212713	0.498441	0.618173	0.999985	no
XLOC_001362	XLOC_001362	Reps1	chr10:18055939-18125155	Smchd1MommeD1/MommeD952	Smchd1+/+	OK	27.0237	27.9701	0.0496619	-0.21068	0.833137	0.999985	no
XLOC_001363	XLOC_001363	Nhsl1	chr10:18319204-18534081	Smchd1MommeD1/MommeD953	Smchd1+/+	OK	6.93847	6.58918	-0.0745188	0.295277	0.767782	0.999985	no
XLOC_001364	XLOC_001364	Perp	chr10:18845070-18857072	Smchd1MommeD1/MommeD954	Smchd1+/+	OK	8.97423	7.34975	-0.288093	0.913046	0.361218	0.999985	no
XLOC_001366	XLOC_001366	Olig3	chr10:19352729-19358611	Smchd1MommeD1/MommeD955	Smchd1+/+	OK	7.8572	5.32621	-0.560906	1.62134	0.104944	0.999985	no
XLOC_001367	XLOC_001367	Ifngr1	chr10:19591957-19610225	Smchd1MommeD1/MommeD956	Smchd1+/+	OK	5.55266	3.9755	-0.482042	1.09562	0.273245	0.999985	no
XLOC_001370	XLOC_001370	Map3k5	chr10:19934525-20142750	Smchd1MommeD1/MommeD957	Smchd1+/+	OK	0.838266	0.941976	0.168283	-0.407716	0.683482	0.999985	no
XLOC_001371	XLOC_001371	Mtap7	chr10:20148919-20281590	Smchd1MommeD1/MommeD958	Smchd1+/+	OK	2.78249	3.31094	0.250863	-0.609382	0.542271	0.999985	no
XLOC_001373	XLOC_001373	Bclaf1	chr10:20312430-20342501	Smchd1MommeD1/MommeD959	Smchd1+/+	OK	64.6884	76.1728	0.235767	-0.936287	0.349125	0.999985	no
XLOC_001374	XLOC_001374	Fam54a	chr10:20347803-20361669	Smchd1MommeD1/MommeD960	Smchd1+/+	OK	6.26012	6.87303	0.134757	-0.427357	0.669119	0.999985	no
XLOC_001375	XLOC_001375	Ahi1	chr10:20952546-21080429	Smchd1MommeD1/MommeD961	Smchd1+/+	OK	5.817	5.43618	-0.0976808	0.356699	0.721317	0.999985	no
XLOC_001376	XLOC_001376	Hbs1l	chr10:21295978-21368889	Smchd1MommeD1/MommeD962	Smchd1+/+	OK	38.8878	40.8493	0.0709943	-0.308263	0.757882	0.999985	no
XLOC_001380	XLOC_001380	Sgk1	chr10:21882183-21999902	Smchd1MommeD1/MommeD963	Smchd1+/+	OK	5.69362	5.31352	-0.0996781	0.288317	0.773104	0.999985	no
XLOC_001381	XLOC_001381	Raet1a,Raet1b,Raet1c,Raet1d,Raet1e	chr10:22158608-22374608	Smchd1MommeD1/MommeD964	Smchd1+/+	OK	10.4941	10.9423	0.0603412	-0.147132	0.883027	0.999985	no
XLOC_001382	XLOC_001382	H60b	chr10:22158608-22374608	Smchd1MommeD1/MommeD965	Smchd1+/+	OK	0.674247	0.762663	0.177768	-0.0580128	0.953738	0.999985	no
XLOC_001385	XLOC_001385	Slc2a12	chr10:22645010-22731447	Smchd1MommeD1/MommeD966	Smchd1+/+	OK	0.770256	0.902898	0.229225	-0.215167	0.829637	0.999985	no
XLOC_001386	XLOC_001386	1110021L09Rik	chr10:23796970-23827968	Smchd1MommeD1/MommeD967	Smchd1+/+	OK	3.1082	2.52788	-0.298156	0.609975	0.541879	0.999985	no
XLOC_001388	XLOC_001388	Vnn1	chr10:23894687-23905343	Smchd1MommeD1/MommeD968	Smchd1+/+	OK	2.10426	2.95786	0.491244	-1.23935	0.215216	0.999985	no
XLOC_001399	XLOC_001399	Stx7	chr10:24149316-24189100	Smchd1MommeD1/MommeD969	Smchd1+/+	OK	13.2905	14.2105	0.0965657	-0.371885	0.709978	0.999985	no
XLOC_001401	XLOC_001401	Ctgf	chr10:24595441-24598682	Smchd1MommeD1/MommeD970	Smchd1+/+	OK	8.21556	8.081	-0.0238247	0.0815415	0.935011	0.999985	no
XLOC_001402	XLOC_001402	Med23	chr10:24869985-24913538	Smchd1MommeD1/MommeD971	Smchd1+/+	OK	14.18	15.208	0.100967	-0.377967	0.705455	0.999985	no
XLOC_001403	XLOC_001403	Epb4.1l2	chr10:25359797-25523601	Smchd1MommeD1/MommeD972	Smchd1+/+	OK	17.817	19.1038	0.100601	-0.407403	0.683712	0.999985	no
XLOC_001406	XLOC_001406	Arhgap18	chr10:26772511-26918648	Smchd1MommeD1/MommeD973	Smchd1+/+	OK	3.25352	2.90538	-0.163274	0.483032	0.629073	0.999985	no
XLOC_001407	XLOC_001407	Ptprk	chr10:28074769-28597397	Smchd1MommeD1/MommeD974	Smchd1+/+	OK	16.7311	17.7896	0.0885041	-0.335543	0.737216	0.999985	no
XLOC_001409	XLOC_001409	6330407J23Rik,9330159F19Rik	chr10:29143684-29230779	Smchd1MommeD1/MommeD975	Smchd1+/+	OK	3.79058	2.86244	-0.405172	1.18617	0.235555	0.999985	no
XLOC_001410	XLOC_001410	Echdc1	chr10:29313165-29362442	Smchd1MommeD1/MommeD976	Smchd1+/+	OK	2.28964	2.29235	0.00170383	-0.00228079	0.99818	0.999985	no
XLOC_001411	XLOC_001411	Hddc2	chr10:31313404-31328183	Smchd1MommeD1/MommeD977	Smchd1+/+	OK	57.2547	57.5106	0.00643431	-0.0186444	0.985125	0.999985	no
XLOC_001412	XLOC_001412	Trdn	chr10:33083482-33476709	Smchd1MommeD1/MommeD978	Smchd1+/+	OK	0.398999	0.713001	0.83752	-1.29231	0.19625	0.999985	no
XLOC_001416	XLOC_001416	Tspyl1	chr10:34282189-34284885	Smchd1MommeD1/MommeD979	Smchd1+/+	OK	26.5524	27.0728	0.0280028	-0.128792	0.897522	0.999985	no
XLOC_001417	XLOC_001417	Tspyl4	chr10:34297420-34301320	Smchd1MommeD1/MommeD980	Smchd1+/+	OK	10.7863	9.80709	-0.137303	0.571609	0.567587	0.999985	no
XLOC_001419	XLOC_001419	Frk	chr10:34483399-34611306	Smchd1MommeD1/MommeD981	Smchd1+/+	OK	1.23218	1.38659	0.170321	-0.305854	0.759716	0.999985	no
XLOC_001421	XLOC_001421	Hdac2	chr10:36974543-37001888	Smchd1MommeD1/MommeD982	Smchd1+/+	OK	131.965	136.258	0.0461915	-0.219694	0.82611	0.999985	no
XLOC_001422	XLOC_001422	Lama4	chr10:38965514-39110188	Smchd1MommeD1/MommeD983	Smchd1+/+	OK	4.74355	4.1834	-0.181291	0.693285	0.488131	0.999985	no
XLOC_001423	XLOC_001423	Tube1	chr10:39118807-39163794	Smchd1MommeD1/MommeD984	Smchd1+/+	OK	7.09212	8.81507	0.313756	-0.716218	0.473857	0.999985	no
XLOC_001424	XLOC_001424	Fyn	chr10:39369798-39565374	Smchd1MommeD1/MommeD985	Smchd1+/+	OK	18.6105	17.915	-0.0549481	0.202454	0.839562	0.999985	no
XLOC_001425	XLOC_001425	Traf3ip2	chr10:39612933-39732007	Smchd1MommeD1/MommeD986	Smchd1+/+	OK	1.83629	1.85269	0.0128282	-0.024475	0.980474	0.999985	no
XLOC_001426	XLOC_001426	Rev3l	chr10:39732129-39875340	Smchd1MommeD1/MommeD987	Smchd1+/+	OK	6.33829	7.62727	0.267073	-1.07931	0.28045	0.999985	no
XLOC_001427	XLOC_001427	Cdk19	chr10:40349307-40483818	Smchd1MommeD1/MommeD988	Smchd1+/+	OK	3.33417	3.35161	0.00752515	-0.0258517	0.979376	0.999985	no
XLOC_001430	XLOC_001430	9030224M15Rik	chr10:40683281-40811083	Smchd1MommeD1/MommeD989	Smchd1+/+	OK	0.608827	0.906663	0.574533	-0.97959	0.327289	0.999985	no
XLOC_001431	XLOC_001431	Wasf1	chr10:40883533-40938569	Smchd1MommeD1/MommeD990	Smchd1+/+	OK	29.5081	28.9193	-0.0290765	0.121821	0.903041	0.999985	no
XLOC_001432	XLOC_001432	Zbtb24	chr10:41450395-41465574	Smchd1MommeD1/MommeD991	Smchd1+/+	OK	4.25242	3.86901	-0.13632	0.379497	0.704319	0.999985	no
XLOC_001433	XLOC_001433	Mical1	chr10:41476293-41487030	Smchd1MommeD1/MommeD992	Smchd1+/+	OK	9.38182	10.0599	0.100677	-0.356661	0.721346	0.999985	no
XLOC_001435	XLOC_001435	Cd164	chr10:41519499-41531042	Smchd1MommeD1/MommeD993	Smchd1+/+	OK	74.3992	83.2792	0.16267	-0.769552	0.441566	0.999985	no
XLOC_001437	XLOC_001437	Sesn1	chr10:41810573-41908436	Smchd1MommeD1/MommeD994	Smchd1+/+	OK	6.97294	6.62546	-0.0737462	0.231848	0.816656	0.999985	no
XLOC_001438	XLOC_001438	Snx3	chr10:42502053-42535369	Smchd1MommeD1/MommeD995	Smchd1+/+	OK	79.1606	72.6187	-0.124442	0.592155	0.553747	0.999985	no
XLOC_001439	XLOC_001439	Ostm1	chr10:42678915-42702462	Smchd1MommeD1/MommeD996	Smchd1+/+	OK	3.78756	3.4675	-0.127373	0.374818	0.707796	0.999985	no
XLOC_001440	XLOC_001440	Sec63	chr10:42761495-42843591	Smchd1MommeD1/MommeD997	Smchd1+/+	OK	25.2669	26.5665	0.0723604	-0.270561	0.786729	0.999985	no
XLOC_001445	XLOC_001445	Cd24a	chr10:43579168-43584265	Smchd1MommeD1/MommeD998	Smchd1+/+	OK	287.736	309.58	0.105566	-0.449865	0.652808	0.999985	no
XLOC_001448	XLOC_001448	Rtn4ip1	chr10:43901806-43947961	Smchd1MommeD1/MommeD999	Smchd1+/+	OK	6.49852	5.7811	-0.168768	0.514109	0.607176	0.999985	no
XLOC_001450	XLOC_001450	Atg5	chr10:44268357-44364291	Smchd1MommeD1/MommeD1000	Smchd1+/+	OK	25.4703	26.2915	0.0457816	-0.20317	0.839002	0.999985	no
XLOC_001452	XLOC_001452	Prep	chr10:45067213-45158995	Smchd1MommeD1/MommeD1001	Smchd1+/+	OK	61.458	62.8342	0.0319487	-0.155077	0.876761	0.999985	no
XLOC_001453	XLOC_001453	Popdc3	chr10:45289304-45318450	Smchd1MommeD1/MommeD1002	Smchd1+/+	OK	0.479203	0.623723	0.380268	-0.635761	0.524932	0.999985	no
XLOC_001454	XLOC_001454	Bves	chr10:45335761-45372547	Smchd1MommeD1/MommeD1003	Smchd1+/+	OK	4.89468	5.85015	0.25726	-0.577392	0.563674	0.999985	no
XLOC_001455	XLOC_001455	Hace1	chr10:45577828-45712345	Smchd1MommeD1/MommeD1004	Smchd1+/+	OK	8.33893	8.86892	0.0888949	-0.334554	0.737961	0.999985	no
XLOC_001456	XLOC_001456	D030045P18Rik	chr10:45807703-45852018	Smchd1MommeD1/MommeD1005	Smchd1+/+	OK	1.04561	0.710855	-0.556714	0.627391	0.530403	0.999985	no
XLOC_001458	XLOC_001458	Ascc3	chr10:50592668-50851280	Smchd1MommeD1/MommeD1006	Smchd1+/+	OK	6.39001	7.44103	0.219685	-0.870616	0.383964	0.999985	no
XLOC_001459	XLOC_001459	Sim1	chr10:50894774-50989152	Smchd1MommeD1/MommeD1007	Smchd1+/+	OK	1.23702	1.1402	-0.117585	0.0880267	0.929855	0.999985	no
XLOC_001463	XLOC_001463	Vgll2	chr10:52022548-52028471	Smchd1MommeD1/MommeD1008	Smchd1+/+	OK	2.60254	3.19006	0.293667	-0.575869	0.564704	0.999985	no
XLOC_001464	XLOC_001464	Dcbld1	chr10:52233618-52321377	Smchd1MommeD1/MommeD1009	Smchd1+/+	OK	7.1307	7.50083	0.0730081	-0.252784	0.800435	0.999985	no
XLOC_001466	XLOC_001466	Nus1	chr10:52417546-52440192	Smchd1MommeD1/MommeD1010	Smchd1+/+	OK	22.7898	26.3043	0.206907	-0.986222	0.324024	0.999985	no
XLOC_001467	XLOC_001467	Slc35f1	chr10:52690500-53111622	Smchd1MommeD1/MommeD1011	Smchd1+/+	OK	3.70578	3.30174	-0.166553	0.556235	0.57805	0.999985	no
XLOC_001469	XLOC_001469	Pln	chr10:53273462-53379851	Smchd1MommeD1/MommeD1012	Smchd1+/+	OK	2.2074	1.19357	-0.887071	1.21699	0.223607	0.999985	no
XLOC_001470	XLOC_001470	Asf1a	chr10:53536324-53630439	Smchd1MommeD1/MommeD1013	Smchd1+/+	OK	28.15	29.275	0.0565313	-0.232172	0.816405	0.999985	no
XLOC_001472	XLOC_001472	Msl3l2	chr10:56014293-56228689	Smchd1MommeD1/MommeD1014	Smchd1+/+	OK	3.49283	3.56523	0.0295999	-0.0621434	0.950449	0.999985	no
XLOC_001473	XLOC_001473	Gja1	chr10:56377299-56390419	Smchd1MommeD1/MommeD1015	Smchd1+/+	OK	93.891	100.433	0.0971758	-0.391052	0.695759	0.999985	no
XLOC_001474	XLOC_001474	Hsf2	chr10:57486384-57513417	Smchd1MommeD1/MommeD1016	Smchd1+/+	OK	21.0599	20.408	-0.045364	0.178209	0.858559	0.999985	no
XLOC_001477	XLOC_001477	Smpdl3a	chr10:57794543-57811830	Smchd1MommeD1/MommeD1017	Smchd1+/+	OK	1.77062	1.68054	-0.0753351	0.160435	0.872539	0.999985	no
XLOC_001478	XLOC_001478	Gcc2	chr10:58255525-58308538	Smchd1MommeD1/MommeD1018	Smchd1+/+	OK	5.93202	6.20225	0.0642673	-0.230401	0.81778	0.999985	no
XLOC_001479	XLOC_001479	Lims1	chr10:58323465-58424691	Smchd1MommeD1/MommeD1019	Smchd1+/+	OK	33.7232	35.5746	0.0771058	-0.307141	0.758736	0.999985	no
XLOC_001481	XLOC_001481	Ccdc138	chr10:58497936-58576244	Smchd1MommeD1/MommeD1020	Smchd1+/+	OK	2.53995	2.72365	0.100742	-0.196368	0.844322	0.999985	no
XLOC_001484	XLOC_001484	2010-09-01	chr10:59141626-59221847	Smchd1MommeD1/MommeD1021	Smchd1+/+	OK	0.845269	0	-1.79769e+308	-1.79769e+308	0.178416	0.999985	no
XLOC_001485	XLOC_001485	Sowahc	chr10:59221921-59226517	Smchd1MommeD1/MommeD1022	Smchd1+/+	OK	5.68154	5.94916	0.0664053	-0.231238	0.81713	0.999985	no
XLOC_001486	XLOC_001486	P4ha1	chr10:59323279-59373447	Smchd1MommeD1/MommeD1023	Smchd1+/+	OK	29.3039	29.8791	0.0280478	-0.102041	0.918724	0.999985	no
XLOC_001487	XLOC_001487	Pla2g12b	chr10:59403684-59421976	Smchd1MommeD1/MommeD1024	Smchd1+/+	OK	0.220726	0.547835	1.31148	-1.40545	0.159888	0.999985	no
XLOC_001488	XLOC_001488	Micu1	chr10:59702595-59864122	Smchd1MommeD1/MommeD1025	Smchd1+/+	OK	17.5184	14.5807	-0.26481	0.800085	0.423662	0.999985	no
XLOC_001489	XLOC_001489	Dnajb12	chr10:59879590-59899723	Smchd1MommeD1/MommeD1026	Smchd1+/+	OK	14.815	14.5536	-0.0256846	0.0809077	0.935515	0.999985	no
XLOC_001490	XLOC_001490	Ascc1	chr10:59985464-60099990	Smchd1MommeD1/MommeD1027	Smchd1+/+	OK	17.9568	16.2667	-0.14261	0.397351	0.691108	0.999985	no
XLOC_001491	XLOC_001491	Spock2	chr10:60106016-60135250	Smchd1MommeD1/MommeD1028	Smchd1+/+	OK	3.66062	2.3144	-0.66145	1.94634	0.0516142	0.999985	no
XLOC_001492	XLOC_001492	Psap	chr10:60277627-60302600	Smchd1MommeD1/MommeD1029	Smchd1+/+	OK	93.5586	72.3501	-0.370876	1.61397	0.106533	0.999985	no
XLOC_001493	XLOC_001493	4632428N05Rik	chr10:60302749-60696490	Smchd1MommeD1/MommeD1030	Smchd1+/+	OK	1.06742	1.24623	0.223436	-0.468269	0.639592	0.999985	no
XLOC_001494	XLOC_001494	Gm17455	chr10:60302749-60696490	Smchd1MommeD1/MommeD1031	Smchd1+/+	OK	0.343321	0.533989	0.637252	-0.353939	0.723385	0.999985	no
XLOC_001496	XLOC_001496	Pcbd1	chr10:61089342-61094329	Smchd1MommeD1/MommeD1032	Smchd1+/+	OK	12.2042	17.0245	0.480233	-1.33235	0.182744	0.999985	no
XLOC_001500	XLOC_001500	Lrrc20	chr10:61475832-61582748	Smchd1MommeD1/MommeD1033	Smchd1+/+	OK	5.43751	3.99986	-0.442997	1.06771	0.285652	0.999985	no
XLOC_001502	XLOC_001502	Ppa1	chr10:61648620-61674165	Smchd1MommeD1/MommeD1034	Smchd1+/+	OK	165.15	179.765	0.122339	-0.581955	0.560597	0.999985	no
XLOC_001503	XLOC_001503	Sar1a	chr10:61680320-61693299	Smchd1MommeD1/MommeD1035	Smchd1+/+	OK	89.5398	91.2853	0.027853	-0.111922	0.910885	0.999985	no
XLOC_001504	XLOC_001504	Tysnd1	chr10:61695513-61702773	Smchd1MommeD1/MommeD1036	Smchd1+/+	OK	14.6251	14.8384	0.0208907	-0.0815209	0.935028	0.999985	no
XLOC_001505	XLOC_001505	Aifm2	chr10:61715262-61783864	Smchd1MommeD1/MommeD1037	Smchd1+/+	OK	1.41663	0.64794	-1.12853	0.171305	0.863984	0.999985	no
XLOC_001507	XLOC_001507	Neurog3	chr10:62107655-62134763	Smchd1MommeD1/MommeD1038	Smchd1+/+	OK	0.87538	0.229035	-1.93434	1.47436	0.140384	0.999985	no
XLOC_001509	XLOC_001509	2210417K05Rik	chr10:62268840-62379913	Smchd1MommeD1/MommeD1039	Smchd1+/+	OK	0.524223	0.721624	0.461066	-0.138504	0.889842	0.999985	no
XLOC_001510	XLOC_001510	4930507D05Rik	chr10:62429377-62451353	Smchd1MommeD1/MommeD1040	Smchd1+/+	OK	0.854598	0.898203	0.0717947	-0.0612275	0.951178	0.999985	no
XLOC_001511	XLOC_001511	Slc25a16	chr10:62920632-62946494	Smchd1MommeD1/MommeD1041	Smchd1+/+	OK	6.11283	6.36665	0.0586936	-0.190897	0.848606	0.999985	no
XLOC_001512	XLOC_001512	Dna2	chr10:62947028-62974188	Smchd1MommeD1/MommeD1042	Smchd1+/+	OK	13.7627	14.6198	0.0871546	-0.394105	0.693503	0.999985	no
XLOC_001513	XLOC_001513	Rufy2	chr10:62980222-63024056	Smchd1MommeD1/MommeD1043	Smchd1+/+	OK	2.17168	2.55251	0.233103	-0.49929	0.617575	0.999985	no
XLOC_001515	XLOC_001515	Pbld1	chr10:63061616-63077536	Smchd1MommeD1/MommeD1044	Smchd1+/+	OK	0.287882	0.513592	0.835149	-1.27366	0.202783	0.999985	no
XLOC_001517	XLOC_001517	Herc4	chr10:63243796-63317881	Smchd1MommeD1/MommeD1045	Smchd1+/+	OK	15.9124	18.7368	0.235721	-1.03946	0.298592	0.999985	no
XLOC_001518	XLOC_001518	Dnajc12	chr10:63382442-63408840	Smchd1MommeD1/MommeD1046	Smchd1+/+	OK	6.33043	5.22296	-0.277436	0.669392	0.503246	0.999985	no
XLOC_001520	XLOC_001520	Jmjd1c	chr10:67009188-67256326	Smchd1MommeD1/MommeD1047	Smchd1+/+	OK	6.35676	8.01488	0.33439	-1.10787	0.267919	0.999985	no
XLOC_001521	XLOC_001521	Egr2	chr10:67535711-67542188	Smchd1MommeD1/MommeD1048	Smchd1+/+	OK	0.336428	0.944553	1.48933	-1.66599	0.0957153	0.999985	no
XLOC_001522	XLOC_001522	Rtkn2	chr10:67979597-68044209	Smchd1MommeD1/MommeD1049	Smchd1+/+	OK	3.54934	3.1844	-0.156527	0.443403	0.657474	0.999985	no
XLOC_001523	XLOC_001523	Tmem26	chr10:68723745-68782654	Smchd1MommeD1/MommeD1050	Smchd1+/+	OK	0.775451	0.695786	-0.156391	0.348676	0.727332	0.999985	no
XLOC_001524	XLOC_001524	Rhobtb1	chr10:69208551-69291784	Smchd1MommeD1/MommeD1051	Smchd1+/+	OK	5.07685	4.82376	-0.0737767	0.258567	0.79597	0.999985	no
XLOC_001525	XLOC_001525	Ank3	chr10:69533631-70027553	Smchd1MommeD1/MommeD1052	Smchd1+/+	OK	12.7011	12.8289	0.0144452	-0.0469058	0.962588	0.999985	no
XLOC_001526	XLOC_001526	Ccdc6	chr10:70097120-70193200	Smchd1MommeD1/MommeD1053	Smchd1+/+	OK	19.7757	20.521	0.0533687	-0.256825	0.797314	0.999985	no
XLOC_001528	XLOC_001528	Slc16a9	chr10:70245275-70285951	Smchd1MommeD1/MommeD1054	Smchd1+/+	OK	0.366628	0.52737	0.5245	-0.968419	0.332835	0.999985	no
XLOC_001529	XLOC_001529	Fam13c	chr10:70440667-70599291	Smchd1MommeD1/MommeD1055	Smchd1+/+	OK	1.25742	0.990352	-0.344454	0.483161	0.628982	0.999985	no
XLOC_001530	XLOC_001530	Ipmk	chr10:71347792-71385885	Smchd1MommeD1/MommeD1056	Smchd1+/+	OK	13.044	14.3947	0.142158	-0.616441	0.537604	0.999985	no
XLOC_001531	XLOC_001531	Zwint	chr10:72654863-72674957	Smchd1MommeD1/MommeD1057	Smchd1+/+	OK	122.201	123.073	0.0102655	-0.0482808	0.961492	0.999985	no
XLOC_001533	XLOC_001533	Gnaz	chr10:74957476-75032586	Smchd1MommeD1/MommeD1058	Smchd1+/+	OK	1.36698	1.23344	-0.148309	0.247308	0.80467	0.999985	no
XLOC_001534	XLOC_001534	Rab36	chr10:75037088-75054711	Smchd1MommeD1/MommeD1059	Smchd1+/+	OK	1.88102	1.68886	-0.155462	0.30092	0.763476	0.999985	no
XLOC_001535	XLOC_001535	Bcr	chr10:75060895-75184923	Smchd1MommeD1/MommeD1060	Smchd1+/+	OK	11.9908	11.4624	-0.0650154	0.305778	0.759773	0.999985	no
XLOC_001536	XLOC_001536	Specc1l	chr10:75212072-75312400	Smchd1MommeD1/MommeD1061	Smchd1+/+	OK	17.6303	17.3578	-0.0224715	0.0936278	0.925405	0.999985	no
XLOC_001537	XLOC_001537	Adora2a	chr10:75316942-75334788	Smchd1MommeD1/MommeD1062	Smchd1+/+	OK	2.80929	3.46911	0.304361	-0.594013	0.552503	0.999985	no
XLOC_001541	XLOC_001541	Snrpd3	chr10:75518041-75535440	Smchd1MommeD1/MommeD1063	Smchd1+/+	OK	334.776	356.82	0.0920015	-0.445755	0.655774	0.999985	no
XLOC_001542	XLOC_001542	Ggt1	chr10:75564873-75586297	Smchd1MommeD1/MommeD1064	Smchd1+/+	OK	0.649715	0.513129	-0.340488	0.419499	0.674851	0.999985	no
XLOC_001544	XLOC_001544	Derl3	chr10:75893397-75895941	Smchd1MommeD1/MommeD1065	Smchd1+/+	OK	0.544395	0.68129	0.323617	-0.506463	0.612531	0.999985	no
XLOC_001545	XLOC_001545	Chchd10	chr10:75933299-75937734	Smchd1MommeD1/MommeD1066	Smchd1+/+	OK	7.39154	6.41288	-0.204901	0.471527	0.637264	0.999985	no
XLOC_001546	XLOC_001546	Vpreb3	chr10:75948311-75949646	Smchd1MommeD1/MommeD1067	Smchd1+/+	OK	0.238971	0.607769	1.34669	-1.09641	0.272899	0.999985	no
XLOC_001548	XLOC_001548	Zfp280b	chr10:76032611-76043060	Smchd1MommeD1/MommeD1068	Smchd1+/+	OK	18.4325	19.6663	0.0934703	-0.386458	0.699157	0.999985	no
XLOC_001551	XLOC_001551	1700094J05Rik	chr10:76351253-76443535	Smchd1MommeD1/MommeD1069	Smchd1+/+	OK	1.0818	1.06611	-0.0210735	0.00984344	0.992146	0.999985	no
XLOC_001553	XLOC_001553	Mcm3ap	chr10:76449080-76515857	Smchd1MommeD1/MommeD1070	Smchd1+/+	OK	14.5109	14.2784	-0.0233027	0.103149	0.917845	0.999985	no
XLOC_001554	XLOC_001554	Lss	chr10:76531626-76562226	Smchd1MommeD1/MommeD1071	Smchd1+/+	OK	20.9996	17.6293	-0.25238	0.998858	0.317863	0.999985	no
XLOC_001558	XLOC_001558	Slc19a1	chr10:77032738-77050432	Smchd1MommeD1/MommeD1072	Smchd1+/+	OK	18.7369	15.3416	-0.288432	0.757238	0.448908	0.999985	no
XLOC_001559	XLOC_001559	Pofut2	chr10:77259299-77269586	Smchd1MommeD1/MommeD1073	Smchd1+/+	OK	24.2459	23.0507	-0.0729327	0.244019	0.807216	0.999985	no
XLOC_001562	XLOC_001562	Pttg1ip	chr10:77581766-77598732	Smchd1MommeD1/MommeD1074	Smchd1+/+	OK	23.7018	23.2015	-0.0307772	0.134245	0.893209	0.999985	no
XLOC_001563	XLOC_001563	Sumo3	chr10:77606233-77618331	Smchd1MommeD1/MommeD1075	Smchd1+/+	OK	105.12	101.351	-0.0526862	0.24848	0.803763	0.999985	no
XLOC_001564	XLOC_001564	Ube2g2	chr10:77622320-77645990	Smchd1MommeD1/MommeD1076	Smchd1+/+	OK	31.745	29.4531	-0.108109	0.483268	0.628906	0.999985	no
XLOC_001575	XLOC_001575	-	chr10:77864655-77873170	Smchd1MommeD1/MommeD1077	Smchd1+/+	OK	0.906085	0.606457	-0.579242	0.827386	0.408018	0.999985	no
XLOC_001577	XLOC_001577	1810043G02Rik	chr10:77978649-77985507	Smchd1MommeD1/MommeD1078	Smchd1+/+	OK	8.47837	7.76338	-0.127103	0.256552	0.797524	0.999985	no
XLOC_001579	XLOC_001579	Icosl	chr10:78069329-78079525	Smchd1MommeD1/MommeD1079	Smchd1+/+	OK	1.13043	1.36498	0.272009	-0.529496	0.596461	0.999985	no
XLOC_001580	XLOC_001580	Cstb	chr10:78425669-78427622	Smchd1MommeD1/MommeD1080	Smchd1+/+	OK	50.9476	54.0455	0.0851598	-0.278296	0.780785	0.999985	no
XLOC_001581	XLOC_001581	Ilvbl	chr10:78574490-78584502	Smchd1MommeD1/MommeD1081	Smchd1+/+	OK	5.91499	5.29921	-0.158597	0.443498	0.657405	0.999985	no
XLOC_001582	XLOC_001582	Slc1a6	chr10:78780495-78814825	Smchd1MommeD1/MommeD1082	Smchd1+/+	OK	0.853101	0.962021	0.173351	-0.329528	0.741756	0.999985	no
XLOC_001594	XLOC_001594	Madcam1	chr10:79664573-79668536	Smchd1MommeD1/MommeD1083	Smchd1+/+	OK	0.631611	0.322902	-0.967941	0.807158	0.419575	0.999985	no
XLOC_001595	XLOC_001595	Gm16517	chr10:79669409-79676172	Smchd1MommeD1/MommeD1084	Smchd1+/+	OK	20.5331	18.4734	-0.152505	0.424312	0.671339	0.999985	no
XLOC_001596	XLOC_001596	Cdc34	chr10:79682194-79688398	Smchd1MommeD1/MommeD1085	Smchd1+/+	OK	121.842	124.153	0.027109	-0.130976	0.895794	0.999985	no
XLOC_001597	XLOC_001597	Gzmm	chr10:79689019-79695260	Smchd1MommeD1/MommeD1086	Smchd1+/+	OK	0.32067	0.523855	0.708079	-0.96807	0.33301	0.999985	no
XLOC_001598	XLOC_001598	Bsg	chr10:79697304-80369637	Smchd1MommeD1/MommeD1087	Smchd1+/+	OK	255.485	275.905	0.11093	-0.0514747	0.958947	0.999985	no
XLOC_001602	XLOC_001602	Palm	chr10:79697304-80369637	Smchd1MommeD1/MommeD1088	Smchd1+/+	OK	36.7439	29.5718	-0.313286	0.0404741	0.967715	0.999985	no
XLOC_001604	XLOC_001604	Ptbp1	chr10:79697304-80369637	Smchd1MommeD1/MommeD1089	Smchd1+/+	OK	298.58	306.794	0.0391516	-0.0403164	0.967841	0.999985	no
XLOC_001605	XLOC_001605	Prtn3	chr10:79697304-80369637	Smchd1MommeD1/MommeD1090	Smchd1+/+	OK	2.14255	0.782976	-1.45229	0.0156112	0.987545	0.999985	no
XLOC_001609	XLOC_001609	Arid3a	chr10:79697304-80369637	Smchd1MommeD1/MommeD1091	Smchd1+/+	OK	19.6805	23.0777	0.229735	-0.0309669	0.975296	0.999985	no
XLOC_001610	XLOC_001610	Wdr18	chr10:79697304-80369637	Smchd1MommeD1/MommeD1092	Smchd1+/+	OK	34.3194	36.8422	0.102335	-0.0209971	0.983248	0.999985	no
XLOC_001612	XLOC_001612	Cnn2	chr10:79697304-80369637	Smchd1MommeD1/MommeD1093	Smchd1+/+	OK	106.502	112.818	0.0831106	-0.0428298	0.965837	0.999985	no
XLOC_001613	XLOC_001613	Abca7	chr10:79697304-80369637	Smchd1MommeD1/MommeD1094	Smchd1+/+	OK	1.13675	1.02729	-0.146071	0.00125882	0.998996	0.999985	no
XLOC_001614	XLOC_001614	Hmha1	chr10:79697304-80369637	Smchd1MommeD1/MommeD1095	Smchd1+/+	OK	4.18056	5.31649	0.346779	-0.00850944	0.993211	0.999985	no
XLOC_001615	XLOC_001615	Gpx4	chr10:79697304-80369637	Smchd1MommeD1/MommeD1096	Smchd1+/+	OK	248.512	222.625	-0.158698	0.031794	0.974636	0.999985	no
XLOC_001616	XLOC_001616	Stk11	chr10:79697304-80369637	Smchd1MommeD1/MommeD1097	Smchd1+/+	OK	40.8239	38.4009	-0.0882757	0.00752469	0.993996	0.999985	no
XLOC_001617	XLOC_001617	Atp5d	chr10:79697304-80369637	Smchd1MommeD1/MommeD1098	Smchd1+/+	OK	163.097	160.407	-0.0239896	0.0100096	0.992014	0.999985	no
XLOC_001618	XLOC_001618	Midn	chr10:79697304-80369637	Smchd1MommeD1/MommeD1099	Smchd1+/+	OK	89.5567	73.1211	-0.292514	0.0745838	0.940546	0.999985	no
XLOC_001619	XLOC_001619	Cirbp	chr10:79697304-80369637	Smchd1MommeD1/MommeD1100	Smchd1+/+	OK	21.4726	24.3829	0.18337	-0.0100547	0.991978	0.999985	no
XLOC_001620	XLOC_001620	1600002K03Rik	chr10:79697304-80369637	Smchd1MommeD1/MommeD1101	Smchd1+/+	OK	4.73977	6.1422	0.37394	-0.00091073	0.999273	0.999985	no
XLOC_001621	XLOC_001621	Efna2	chr10:79697304-80369637	Smchd1MommeD1/MommeD1102	Smchd1+/+	OK	30.5982	22.677	-0.432217	0.0207158	0.983472	0.999985	no
XLOC_001622	XLOC_001622	Mum1	chr10:79697304-80369637	Smchd1MommeD1/MommeD1103	Smchd1+/+	OK	22.6433	21.814	-0.0538299	0.00297571	0.997626	0.999985	no
XLOC_001623	XLOC_001623	Ndufs7	chr10:79697304-80369637	Smchd1MommeD1/MommeD1104	Smchd1+/+	OK	76.4731	71.0051	-0.107029	0.025468	0.979682	0.999985	no
XLOC_001624	XLOC_001624	Dazap1	chr10:79697304-80369637	Smchd1MommeD1/MommeD1105	Smchd1+/+	OK	50.6256	55.0473	0.120806	-0.0149998	0.988032	0.999985	no
XLOC_001625	XLOC_001625	Rps15	chr10:79697304-80369637	Smchd1MommeD1/MommeD1106	Smchd1+/+	OK	2010.47	1844.11	-0.124605	0.116287	0.907425	0.999985	no
XLOC_001626	XLOC_001626	Apc2	chr10:79697304-80369637	Smchd1MommeD1/MommeD1107	Smchd1+/+	OK	2.85177	1.35558	-1.07294	0.0195173	0.984428	0.999985	no
XLOC_001627	XLOC_001627	Reep6	chr10:79697304-80369637	Smchd1MommeD1/MommeD1108	Smchd1+/+	OK	4.69969	3.51982	-0.417065	0.00463749	0.9963	0.999985	no
XLOC_001630	XLOC_001630	Adat3,Scamp4	chr10:80602879-80615783	Smchd1MommeD1/MommeD1109	Smchd1+/+	OK	37.9159	37.946	0.00114392	-0.00468277	0.996264	0.999985	no
XLOC_001631	XLOC_001631	Csnk1g2	chr10:80622779-80640771	Smchd1MommeD1/MommeD1110	Smchd1+/+	OK	80.439	75.2772	-0.0956813	0.410353	0.681547	0.999985	no
XLOC_001633	XLOC_001633	Dot1l	chr10:80755129-80795919	Smchd1MommeD1/MommeD1111	Smchd1+/+	OK	10.3106	10.5353	0.0311032	-0.115139	0.908335	0.999985	no
XLOC_001634	XLOC_001634	Sf3a2	chr10:80796098-80804922	Smchd1MommeD1/MommeD1112	Smchd1+/+	OK	97.9365	87.4223	-0.163845	0.628561	0.529637	0.999985	no
XLOC_001636	XLOC_001636	Oaz1	chr10:80826655-80829290	Smchd1MommeD1/MommeD1113	Smchd1+/+	OK	704.669	645.268	-0.127047	0.447397	0.654588	0.999985	no
XLOC_001638	XLOC_001638	3110056O03Rik	chr10:80855274-80868708	Smchd1MommeD1/MommeD1114	Smchd1+/+	OK	8.83676	8.76793	-0.0112812	0.0374625	0.970116	0.999985	no
XLOC_001640	XLOC_001640	Gadd45b	chr10:80930090-80932204	Smchd1MommeD1/MommeD1115	Smchd1+/+	OK	1.2098	1.64514	0.443436	-0.827873	0.407743	0.999985	no
XLOC_001641	XLOC_001641	Thop1	chr10:81070082-81082360	Smchd1MommeD1/MommeD1116	Smchd1+/+	OK	43.3411	46.7331	0.10871	-0.523397	0.600698	0.999985	no
XLOC_001642	XLOC_001642	Map2k2	chr10:81105939-81125509	Smchd1MommeD1/MommeD1117	Smchd1+/+	OK	85.4514	83.4999	-0.0333306	0.134882	0.892705	0.999985	no
XLOC_001643	XLOC_001643	Zbtb7a	chr10:81136270-81152222	Smchd1MommeD1/MommeD1118	Smchd1+/+	OK	2.55916	2.49135	-0.0387413	0.105271	0.91616	0.999985	no
XLOC_001644	XLOC_001644	Eef2	chr10:81176630-81182509	Smchd1MommeD1/MommeD1119	Smchd1+/+	OK	1161.65	1077.39	-0.108643	0.262649	0.792821	0.999985	no
XLOC_001646	XLOC_001646	Dapk3	chr10:81183006-81193197	Smchd1MommeD1/MommeD1120	Smchd1+/+	OK	15.7924	15.1286	-0.0619475	0.228115	0.819557	0.999985	no
XLOC_001647	XLOC_001647	2310050B05Rik	chr10:81194690-81230779	Smchd1MommeD1/MommeD1121	Smchd1+/+	OK	0.589205	0.599878	0.0258992	-0.00882099	0.992962	0.999985	no
XLOC_001649	XLOC_001649	Matk	chr10:81257497-81263076	Smchd1MommeD1/MommeD1122	Smchd1+/+	OK	0.776036	0.675174	-0.200864	0.201896	0.839998	0.999985	no
XLOC_001650	XLOC_001650	Apba3	chr10:81268171-81291267	Smchd1MommeD1/MommeD1123	Smchd1+/+	OK	12.4338	12.0289	-0.0477621	0.169224	0.86562	0.999985	no
XLOC_001651	XLOC_001651	Pip5k1c	chr10:81292971-81319974	Smchd1MommeD1/MommeD1124	Smchd1+/+	OK	23.4205	22.3361	-0.0683906	0.258389	0.796106	0.999985	no
XLOC_001652	XLOC_001652	2510012J08Rik	chr10:81321102-81326251	Smchd1MommeD1/MommeD1125	Smchd1+/+	OK	21.0205	21.0225	0.000135257	-0.000603774	0.999518	0.999985	no
XLOC_001653	XLOC_001653	Tbxa2r	chr10:81328722-81335250	Smchd1MommeD1/MommeD1126	Smchd1+/+	OK	1.50268	1.21616	-0.305205	0.549948	0.582355	0.999985	no
XLOC_001654	XLOC_001654	Mfsd12	chr10:81357569-81366141	Smchd1MommeD1/MommeD1127	Smchd1+/+	OK	2.55689	2.66264	0.0584661	-0.106672	0.915049	0.999985	no
XLOC_001655	XLOC_001655	Dohh	chr10:81384427-81388352	Smchd1MommeD1/MommeD1128	Smchd1+/+	OK	38.9846	38.2924	-0.0258449	0.112709	0.910261	0.999985	no
XLOC_001656	XLOC_001656	-	chr10:81390410-81391518	Smchd1MommeD1/MommeD1129	Smchd1+/+	OK	1.19576	1.13173	-0.0793975	0.131543	0.895346	0.999985	no
XLOC_001657	XLOC_001657	2210404O07Rik	chr10:81393063-81395079	Smchd1MommeD1/MommeD1130	Smchd1+/+	OK	0.983472	1.18352	0.267124	-0.349246	0.726905	0.999985	no
XLOC_001660	XLOC_001660	BC025920	chr10:81606307-81609836	Smchd1MommeD1/MommeD1131	Smchd1+/+	OK	0.987826	0.852658	-0.212289	0.293624	0.769045	0.999985	no
XLOC_001661	XLOC_001661	Ankrd24	chr10:81628539-81647612	Smchd1MommeD1/MommeD1132	Smchd1+/+	OK	0.940518	0.743215	-0.339675	0.48159	0.630097	0.999985	no
XLOC_001662	XLOC_001662	Gm10778	chr10:81649068-81667361	Smchd1MommeD1/MommeD1133	Smchd1+/+	OK	1.24663	1.20921	-0.0439691	0.110362	0.912122	0.999985	no
XLOC_001663	XLOC_001663	Zfp433	chr10:81704824-81721976	Smchd1MommeD1/MommeD1134	Smchd1+/+	OK	3.21783	3.33455	0.0514055	-0.137447	0.890677	0.999985	no
XLOC_001664	XLOC_001664	Gm10778	chr10:81812185-81826490	Smchd1MommeD1/MommeD1135	Smchd1+/+	OK	1.14455	1.06763	-0.100371	0.24529	0.806232	0.999985	no
XLOC_001665	XLOC_001665	Zfp433	chr10:81863933-81881086	Smchd1MommeD1/MommeD1136	Smchd1+/+	OK	2.56466	2.31429	-0.148196	0.366634	0.713892	0.999985	no
XLOC_001666	XLOC_001666	Zfp873	chr10:82046519-82065185	Smchd1MommeD1/MommeD1137	Smchd1+/+	OK	4.52614	3.85414	-0.231871	0.535524	0.592288	0.999985	no
XLOC_001667	XLOC_001667	AU041133	chr10:82128012-82153065	Smchd1MommeD1/MommeD1138	Smchd1+/+	OK	1.27618	1.4377	0.171929	-0.379643	0.70421	0.999985	no
XLOC_001668	XLOC_001668	-	chr10:82354263-82402607	Smchd1MommeD1/MommeD1139	Smchd1+/+	OK	0.991934	1.00729	0.022167	-0.029058	0.976818	0.999985	no
XLOC_001669	XLOC_001669	Tdg	chr10:82629837-82690650	Smchd1MommeD1/MommeD1140	Smchd1+/+	OK	92.6412	93.2267	0.0090899	-0.0428686	0.965806	0.999985	no
XLOC_001670	XLOC_001670	Hcfc2	chr10:82699006-82741690	Smchd1MommeD1/MommeD1141	Smchd1+/+	OK	4.19164	3.67366	-0.190296	0.510971	0.609371	0.999985	no
XLOC_001672	XLOC_001672	Txnrd1	chr10:82833950-82897724	Smchd1MommeD1/MommeD1142	Smchd1+/+	OK	112.149	113.292	0.0146301	-0.0664524	0.947018	0.999985	no
XLOC_001674	XLOC_001674	Chst11	chr10:82985496-83195891	Smchd1MommeD1/MommeD1143	Smchd1+/+	OK	3.64527	3.58062	-0.0258168	0.0726547	0.942081	0.999985	no
XLOC_001675	XLOC_001675	D10Wsu102e	chr10:83360220-83368835	Smchd1MommeD1/MommeD1144	Smchd1+/+	OK	30.3349	33.1726	0.129016	-0.615844	0.537997	0.999985	no
XLOC_001676	XLOC_001676	A230046K03Rik	chr10:83543940-83596485	Smchd1MommeD1/MommeD1145	Smchd1+/+	OK	10.3966	13.7381	0.402074	-1.79676	0.0723742	0.999985	no
XLOC_001677	XLOC_001677	1500009L16Rik	chr10:83722864-83762762	Smchd1MommeD1/MommeD1146	Smchd1+/+	OK	8.30987	8.50643	0.0337266	-0.0778468	0.93795	0.999985	no
XLOC_001678	XLOC_001678	Tcp11l2	chr10:84576946-84614355	Smchd1MommeD1/MommeD1147	Smchd1+/+	OK	0.659195	0.459011	-0.522175	0.602695	0.546712	0.999985	no
XLOC_001679	XLOC_001679	Polr3b	chr10:84622221-84727208	Smchd1MommeD1/MommeD1148	Smchd1+/+	OK	11.3697	13.2081	0.216236	-0.798089	0.424819	0.999985	no
XLOC_001680	XLOC_001680	Rfx4	chr10:84756047-84906538	Smchd1MommeD1/MommeD1149	Smchd1+/+	OK	11.037	9.0803	-0.281533	1.08954	0.275918	0.999985	no
XLOC_001681	XLOC_001681	Ric8b	chr10:84917615-85016447	Smchd1MommeD1/MommeD1150	Smchd1+/+	OK	11.397	12.0209	0.0768885	-0.266759	0.789655	0.999985	no
XLOC_001682	XLOC_001682	AI597468	chr10:85102626-85117747	Smchd1MommeD1/MommeD1151	Smchd1+/+	OK	13.9486	14.2836	0.0342436	-0.150604	0.880288	0.999985	no
XLOC_001683	XLOC_001683	Btbd11	chr10:85386813-85660292	Smchd1MommeD1/MommeD1152	Smchd1+/+	OK	2.07928	1.5158	-0.456008	1.21201	0.225509	0.999985	no
XLOC_001684	XLOC_001684	Pwp1	chr10:85871830-85916945	Smchd1MommeD1/MommeD1153	Smchd1+/+	OK	44.5393	49.2715	0.145675	-0.538612	0.590155	0.999985	no
XLOC_001686	XLOC_001686	Fbxo7	chr10:86021908-86048656	Smchd1MommeD1/MommeD1154	Smchd1+/+	OK	5.59617	5.27592	-0.085015	0.214203	0.830389	0.999985	no
XLOC_001688	XLOC_001688	Timp3	chr10:86048745-86498896	Smchd1MommeD1/MommeD1155	Smchd1+/+	OK	11.5566	11.5461	-0.00131017	0.00567537	0.995472	0.999985	no
XLOC_001689	XLOC_001689	1810014B01Rik	chr10:86685526-86689954	Smchd1MommeD1/MommeD1156	Smchd1+/+	OK	2.21844	2.09663	-0.081471	0.133888	0.893491	0.999985	no
XLOC_001690	XLOC_001690	BC030307	chr10:86705810-86776843	Smchd1MommeD1/MommeD1157	Smchd1+/+	OK	0.547909	0.549423	0.0039803	-0.00461569	0.996317	0.999985	no
XLOC_001691	XLOC_001691	Nt5dc3	chr10:86779004-86838389	Smchd1MommeD1/MommeD1158	Smchd1+/+	OK	1.2444	1.33174	0.0978646	-0.264471	0.791417	0.999985	no
XLOC_001694	XLOC_001694	Igf1	chr10:87858793-87937047	Smchd1MommeD1/MommeD1159	Smchd1+/+	OK	3.94853	2.50499	-0.65651	1.69142	0.0907575	0.999985	no
XLOC_001697	XLOC_001697	Nup37	chr10:88146991-88178395	Smchd1MommeD1/MommeD1160	Smchd1+/+	OK	38.9625	44.3045	0.185365	-0.7229	0.469741	0.999985	no
XLOC_001698	XLOC_001698	Ccdc53	chr10:88201096-88265913	Smchd1MommeD1/MommeD1161	Smchd1+/+	OK	16.8759	19.3374	0.196427	-0.461188	0.644664	0.999985	no
XLOC_001699	XLOC_001699	Gnptab	chr10:88379380-88447329	Smchd1MommeD1/MommeD1162	Smchd1+/+	OK	5.98474	6.16963	0.0438965	-0.16373	0.869943	0.999985	no
XLOC_001701	XLOC_001701	Arl1	chr10:88731322-88744105	Smchd1MommeD1/MommeD1163	Smchd1+/+	OK	86.3818	92.8332	0.103914	-0.346943	0.728634	0.999985	no
XLOC_001703	XLOC_001703	Uhrf1bp1l	chr10:89744990-89820300	Smchd1MommeD1/MommeD1164	Smchd1+/+	OK	6.98757	7.50483	0.10303	-0.409482	0.682186	0.999985	no
XLOC_001705	XLOC_001705	Ikbip	chr10:91083038-91102613	Smchd1MommeD1/MommeD1165	Smchd1+/+	OK	6.29486	6.4778	0.0413308	-0.0937425	0.925314	0.999985	no
XLOC_001706	XLOC_001706	Cdk17	chr10:93160875-93241342	Smchd1MommeD1/MommeD1166	Smchd1+/+	OK	9.37615	9.40033	0.00371691	-0.0148605	0.988143	0.999985	no
XLOC_001709	XLOC_001709	Lta4h	chr10:93453379-93484896	Smchd1MommeD1/MommeD1167	Smchd1+/+	OK	51.814	54.3519	0.068987	-0.29429	0.768536	0.999985	no
XLOC_001713	XLOC_001713	Ntn4	chr10:93641048-93745972	Smchd1MommeD1/MommeD1168	Smchd1+/+	OK	1.40684	0.583335	-1.27006	2.16848	0.0301219	0.999985	no
XLOC_001714	XLOC_001714	Usp44	chr10:93831554-93858087	Smchd1MommeD1/MommeD1169	Smchd1+/+	OK	4.41608	5.14383	0.220077	-0.641585	0.521143	0.999985	no
XLOC_001715	XLOC_001715	Fgd6	chr10:93966709-94145362	Smchd1MommeD1/MommeD1170	Smchd1+/+	OK	2.21144	2.46028	0.153835	-0.640462	0.521872	0.999985	no
XLOC_001716	XLOC_001716	Nr2c1	chr10:94147930-94197214	Smchd1MommeD1/MommeD1171	Smchd1+/+	OK	5.02317	4.9844	-0.0111798	0.0387437	0.969095	0.999985	no
XLOC_001717	XLOC_001717	Ndufa12	chr10:94199008-94220948	Smchd1MommeD1/MommeD1172	Smchd1+/+	OK	178.646	149.843	-0.253652	1.14347	0.252841	0.999985	no
XLOC_001718	XLOC_001718	Tmcc3	chr10:94514856-94590954	Smchd1MommeD1/MommeD1173	Smchd1+/+	OK	1.50465	1.80856	0.265417	-0.752614	0.451682	0.999985	no
XLOC_001719	XLOC_001719	Ccdc41	chr10:94688732-94790336	Smchd1MommeD1/MommeD1174	Smchd1+/+	OK	7.52366	9.88073	0.393184	-1.23228	0.217845	0.999985	no
XLOC_001720	XLOC_001720	2310039L15Rik	chr10:95336275-95363216	Smchd1MommeD1/MommeD1175	Smchd1+/+	OK	0.49882	0.31531	-0.661748	0.595693	0.55138	0.999985	no
XLOC_001722	XLOC_001722	Ube2n	chr10:95515161-95545658	Smchd1MommeD1/MommeD1176	Smchd1+/+	OK	66.357	71.1791	0.101206	-0.473926	0.635553	0.999985	no
XLOC_001723	XLOC_001723	Eea1	chr10:95940662-96045518	Smchd1MommeD1/MommeD1177	Smchd1+/+	OK	2.75969	3.22228	0.223575	-0.76668	0.443272	0.999985	no
XLOC_001724	XLOC_001724	Btg1	chr10:96617000-96622811	Smchd1MommeD1/MommeD1178	Smchd1+/+	OK	14.0003	13.4218	-0.0608733	0.281387	0.778414	0.999985	no
XLOC_001727	XLOC_001727	Dcn	chr10:97479499-97518162	Smchd1MommeD1/MommeD1179	Smchd1+/+	OK	3.34477	2.22638	-0.587209	1.37768	0.168303	0.999985	no
XLOC_001728	XLOC_001728	Lum	chr10:97565500-97572703	Smchd1MommeD1/MommeD1180	Smchd1+/+	OK	16.0991	18.5269	0.202645	-0.670772	0.502366	0.999985	no
XLOC_001732	XLOC_001732	Atp2b1	chr10:98914679-99026289	Smchd1MommeD1/MommeD1181	Smchd1+/+	OK	23.6448	26.7245	0.176641	-0.743844	0.456971	0.999985	no
XLOC_001733	XLOC_001733	Poc1b	chr10:99107083-99198073	Smchd1MommeD1/MommeD1182	Smchd1+/+	OK	20.9607	19.7367	-0.0868092	0.341779	0.732517	0.999985	no
XLOC_001734	XLOC_001734	Galnt4	chr10:99107083-99198073	Smchd1MommeD1/MommeD1183	Smchd1+/+	OK	3.18132	3.53405	0.151697	-0.34264	0.731869	0.999985	no
XLOC_001735	XLOC_001735	Dusp6	chr10:99263230-99267489	Smchd1MommeD1/MommeD1184	Smchd1+/+	OK	38.6476	36.6229	-0.0776349	0.372543	0.709488	0.999985	no
XLOC_001737	XLOC_001737	Kitl	chr10:100015799-100100412	Smchd1MommeD1/MommeD1185	Smchd1+/+	OK	11.2542	13.9193	0.306615	-1.34275	0.179353	0.999985	no
XLOC_001742	XLOC_001742	Cep290	chr10:100487623-100589259	Smchd1MommeD1/MommeD1186	Smchd1+/+	OK	1.44899	1.70856	0.237737	-0.861662	0.388874	0.999985	no
XLOC_001746	XLOC_001746	Rassf9	chr10:102512221-102546560	Smchd1MommeD1/MommeD1187	Smchd1+/+	OK	0.870815	0.758359	-0.199486	0.37978	0.704109	0.999985	no
XLOC_001747	XLOC_001747	-	chr10:103007846-103030596	Smchd1MommeD1/MommeD1188	Smchd1+/+	OK	1.19571	1.30934	0.130968	-0.0761553	0.939296	0.999985	no
XLOC_001748	XLOC_001748	Slc6a15	chr10:103367694-103419379	Smchd1MommeD1/MommeD1189	Smchd1+/+	OK	1.48494	1.5135	0.0274768	-0.0489331	0.960973	0.999985	no
XLOC_001751	XLOC_001751	Ccdc59	chr10:105763184-105847826	Smchd1MommeD1/MommeD1190	Smchd1+/+	OK	23.3489	25.4874	0.126432	-0.449885	0.652793	0.999985	no
XLOC_001753	XLOC_001753	Lin7a	chr10:107271830-107425143	Smchd1MommeD1/MommeD1191	Smchd1+/+	OK	0.540361	0.324721	-0.734724	1.45651	0.145253	0.999985	no
XLOC_001754	XLOC_001754	Ppp1r12a	chr10:108162114-108279970	Smchd1MommeD1/MommeD1192	Smchd1+/+	OK	16.9356	19.4732	0.201427	-0.806783	0.419792	0.999985	no
XLOC_001755	XLOC_001755	Pawr	chr10:108332079-108414992	Smchd1MommeD1/MommeD1193	Smchd1+/+	OK	12.4395	15.3352	0.301919	-0.991042	0.321665	0.999985	no
XLOC_001757	XLOC_001757	E2f7	chr10:110745464-110787384	Smchd1MommeD1/MommeD1194	Smchd1+/+	OK	12.1851	12.3461	0.0189341	-0.087565	0.930222	0.999985	no
XLOC_001758	XLOC_001758	Csrp2	chr10:110920175-110939514	Smchd1MommeD1/MommeD1195	Smchd1+/+	OK	136.016	143.654	0.0788154	-0.375282	0.707451	0.999985	no
XLOC_001759	XLOC_001759	Osbpl8	chr10:111164801-111297248	Smchd1MommeD1/MommeD1196	Smchd1+/+	OK	4.91718	5.45102	0.148693	-0.487852	0.625655	0.999985	no
XLOC_001760	XLOC_001760	Bbs10	chr10:111298678-111313566	Smchd1MommeD1/MommeD1197	Smchd1+/+	OK	3.11824	3.38019	0.116373	-0.279635	0.779758	0.999985	no
XLOC_001761	XLOC_001761	Nap1l1	chr10:111473191-111498574	Smchd1MommeD1/MommeD1198	Smchd1+/+	OK	686.124	805.521	0.231454	-0.665232	0.505902	0.999985	no
XLOC_001762	XLOC_001762	Gm5176	chr10:111500787-111501345	Smchd1MommeD1/MommeD1199	Smchd1+/+	OK	1.05345	0.921556	-0.192985	0.238185	0.811738	0.999985	no
XLOC_001763	XLOC_001763	Phlda1	chr10:111506285-111508649	Smchd1MommeD1/MommeD1200	Smchd1+/+	OK	18.4134	20.8943	0.182353	-0.742722	0.45765	0.999985	no
XLOC_001764	XLOC_001764	Krr1	chr10:111972694-111997264	Smchd1MommeD1/MommeD1201	Smchd1+/+	OK	13.2676	14.5829	0.13637	-0.617182	0.537115	0.999985	no
XLOC_001771	XLOC_001771	Zfc3h1	chr10:115368401-115432771	Smchd1MommeD1/MommeD1202	Smchd1+/+	OK	4.18642	5.35586	0.355402	-1.61758	0.105754	0.999985	no
XLOC_001773	XLOC_001773	Tspan8	chr10:115817283-115849893	Smchd1MommeD1/MommeD1203	Smchd1+/+	OK	0.524379	0.815871	0.637732	-0.704871	0.480891	0.999985	no
XLOC_001775	XLOC_001775	Ptprb	chr10:116283832-116389538	Smchd1MommeD1/MommeD1204	Smchd1+/+	OK	0.806338	0.838792	0.0569286	-0.150517	0.880357	0.999985	no
XLOC_001776	XLOC_001776	1700058G18Rik	chr10:116416065-116473543	Smchd1MommeD1/MommeD1205	Smchd1+/+	OK	2.80838	2.06076	-0.446558	0.530902	0.595487	0.999985	no
XLOC_001777	XLOC_001777	-	chr10:116474055-116474926	Smchd1MommeD1/MommeD1206	Smchd1+/+	OK	1.131	0.797886	-0.503347	0.707054	0.479533	0.999985	no
XLOC_001778	XLOC_001778	4933412E12Rik	chr10:116950561-116963279	Smchd1MommeD1/MommeD1207	Smchd1+/+	OK	0.841786	0.858093	0.0276803	-0.0358091	0.971435	0.999985	no
XLOC_001781	XLOC_001781	Lrrc10	chr10:117045340-117046768	Smchd1MommeD1/MommeD1208	Smchd1+/+	OK	1.0527	1.47202	0.483698	-0.906598	0.36462	0.999985	no
XLOC_001782	XLOC_001782	Cpm	chr10:117629499-117687352	Smchd1MommeD1/MommeD1209	Smchd1+/+	OK	3.80712	4.39335	0.206623	-0.741723	0.458255	0.999985	no
XLOC_001784	XLOC_001784	Mdm1	chr10:118141786-118169042	Smchd1MommeD1/MommeD1210	Smchd1+/+	OK	9.33136	9.58885	0.039271	-0.131033	0.895749	0.999985	no
XLOC_001789	XLOC_001789	Grip1	chr10:119413443-120112965	Smchd1MommeD1/MommeD1211	Smchd1+/+	OK	3.67239	3.47711	-0.078832	0.215291	0.82954	0.999985	no
XLOC_001790	XLOC_001790	Tmbim4	chr10:120208789-120226993	Smchd1MommeD1/MommeD1212	Smchd1+/+	OK	29.5266	31.033	0.0717876	-0.221814	0.824459	0.999985	no
XLOC_001791	XLOC_001791	Llph	chr10:120227059-120232070	Smchd1MommeD1/MommeD1213	Smchd1+/+	OK	54.4253	55.4708	0.0274499	-0.123198	0.901951	0.999985	no
XLOC_001795	XLOC_001795	Wif1	chr10:121034003-121100642	Smchd1MommeD1/MommeD1214	Smchd1+/+	OK	0.959826	0.652322	-0.557188	0.812928	0.416259	0.999985	no
XLOC_001796	XLOC_001796	Gns	chr10:121365089-121397245	Smchd1MommeD1/MommeD1215	Smchd1+/+	OK	23.6251	22.6936	-0.0580331	0.226812	0.82057	0.999985	no
XLOC_001798	XLOC_001798	BC048403	chr10:121739936-121752887	Smchd1MommeD1/MommeD1216	Smchd1+/+	OK	3.84956	4.08262	0.0848018	-0.212963	0.831356	0.999985	no
XLOC_001801	XLOC_001801	Ppm1h	chr10:122678761-122945793	Smchd1MommeD1/MommeD1217	Smchd1+/+	OK	1.0283	0.972699	-0.0802009	0.178234	0.85854	0.999985	no
XLOC_001804	XLOC_001804	Lrig3	chr10:125966218-126015359	Smchd1MommeD1/MommeD1218	Smchd1+/+	OK	9.24115	10.1619	0.137024	-0.571233	0.567842	0.999985	no
XLOC_001805	XLOC_001805	Ctdsp2	chr10:126978716-126999975	Smchd1MommeD1/MommeD1219	Smchd1+/+	OK	259.497	408.792	0.655649	-0.0173991	0.986118	0.999985	no
XLOC_001807	XLOC_001807	Mettl1	chr10:127041931-127047493	Smchd1MommeD1/MommeD1220	Smchd1+/+	OK	25.8192	27.1779	0.0739911	-0.218818	0.826792	0.999985	no
XLOC_001809	XLOC_001809	Cdk4	chr10:127054914-127067282	Smchd1MommeD1/MommeD1221	Smchd1+/+	OK	645.513	642.744	-0.00620258	0.0238923	0.980939	0.999985	no
XLOC_001810	XLOC_001810	LOC100504703	chr10:127070480-127071101	Smchd1MommeD1/MommeD1222	Smchd1+/+	OK	3.33704	3.03115	-0.138705	0.183961	0.854044	0.999985	no
XLOC_001811	XLOC_001811	Agap2	chr10:127078906-127093317	Smchd1MommeD1/MommeD1223	Smchd1+/+	OK	0.606624	0.49693	-0.287759	0.54631	0.584853	0.999985	no
XLOC_001812	XLOC_001812	B4galnt1	chr10:127165155-127172340	Smchd1MommeD1/MommeD1224	Smchd1+/+	OK	2.22476	1.97012	-0.175365	0.295478	0.767629	0.999985	no
XLOC_001814	XLOC_001814	Dctn2	chr10:127266261-127288771	Smchd1MommeD1/MommeD1225	Smchd1+/+	OK	59.213	59.5214	0.00749471	-0.0327571	0.973868	0.999985	no
XLOC_001815	XLOC_001815	Ddit3	chr10:127290792-127311786	Smchd1MommeD1/MommeD1226	Smchd1+/+	OK	3.51486	2.87401	-0.290399	0.170992	0.86423	0.999985	no
XLOC_001817	XLOC_001817	R3hdm2	chr10:127380884-127499818	Smchd1MommeD1/MommeD1227	Smchd1+/+	OK	19.0365	17.0166	-0.161821	0.702553	0.482334	0.999985	no
XLOC_001819	XLOC_001819	Ndufa4l2	chr10:127514938-127522444	Smchd1MommeD1/MommeD1228	Smchd1+/+	OK	2.03147	1.82395	-0.155464	0.0821206	0.934551	0.999985	no
XLOC_001820	XLOC_001820	Stat6	chr10:127642985-127668851	Smchd1MommeD1/MommeD1229	Smchd1+/+	OK	3.1097	3.18422	0.0341616	-0.0879262	0.929935	0.999985	no
XLOC_001822	XLOC_001822	Tmem194	chr10:127676766-127701047	Smchd1MommeD1/MommeD1230	Smchd1+/+	OK	8.19088	9.10535	0.152696	-0.451458	0.651659	0.999985	no
XLOC_001824	XLOC_001824	Tac2	chr10:127724477-127731768	Smchd1MommeD1/MommeD1231	Smchd1+/+	OK	2.41637	3.05614	0.338872	-0.603051	0.546474	0.999985	no
XLOC_001825	XLOC_001825	Zbtb39	chr10:127739537-127747339	Smchd1MommeD1/MommeD1232	Smchd1+/+	OK	13.3435	13.2319	-0.0121178	0.0571678	0.954412	0.999985	no
XLOC_001833	XLOC_001833	Prim1	chr10:128015214-128030030	Smchd1MommeD1/MommeD1233	Smchd1+/+	OK	41.9334	43.7445	0.0610008	-0.275235	0.783136	0.999985	no
XLOC_001834	XLOC_001834	Naca	chr10:128035345-128048767	Smchd1MommeD1/MommeD1234	Smchd1+/+	OK	824.347	870.431	0.0784777	-0.265075	0.790952	0.999985	no
XLOC_001835	XLOC_001835	Ptges3	chr10:128058981-128077254	Smchd1MommeD1/MommeD1235	Smchd1+/+	OK	250.7	274.304	0.129811	-0.556807	0.57766	0.999985	no
XLOC_001836	XLOC_001836	Atp5b	chr10:128083306-128090388	Smchd1MommeD1/MommeD1236	Smchd1+/+	OK	797.446	787.39	-0.0183072	0.0619898	0.950571	0.999985	no
XLOC_001838	XLOC_001838	Baz2a	chr10:128092782-128129453	Smchd1MommeD1/MommeD1237	Smchd1+/+	OK	19.5513	22.9271	0.229792	-0.755347	0.450041	0.999985	no
XLOC_001839	XLOC_001839	Gls2	chr10:128194634-128211794	Smchd1MommeD1/MommeD1238	Smchd1+/+	OK	1.13225	1.07618	-0.0732755	0.0920306	0.926674	0.999985	no
XLOC_001844	XLOC_001844	Stat2	chr10:128270517-128292849	Smchd1MommeD1/MommeD1239	Smchd1+/+	OK	3.32909	2.37447	-0.487522	1.29106	0.196681	0.999985	no
XLOC_001845	XLOC_001845	Pan2	chr10:128303334-128321358	Smchd1MommeD1/MommeD1240	Smchd1+/+	OK	13.955	14.8137	0.0861485	-0.367694	0.713101	0.999985	no
XLOC_001846	XLOC_001846	Cnpy2	chr10:128322458-128327187	Smchd1MommeD1/MommeD1241	Smchd1+/+	OK	91.1423	87.0998	-0.0654506	0.303956	0.761162	0.999985	no
XLOC_001847	XLOC_001847	Cs	chr10:128337743-128362482	Smchd1MommeD1/MommeD1242	Smchd1+/+	OK	146.672	136.312	-0.105677	0.441656	0.658738	0.999985	no
XLOC_001848	XLOC_001848	Ankrd52	chr10:128377123-128395184	Smchd1MommeD1/MommeD1243	Smchd1+/+	OK	15.2445	14.8435	-0.0384574	0.176012	0.860285	0.999985	no
XLOC_001849	XLOC_001849	Rnf41	chr10:128411615-128444100	Smchd1MommeD1/MommeD1244	Smchd1+/+	OK	10.528	10.5656	0.00514562	-0.0200251	0.984023	0.999985	no
XLOC_001850	XLOC_001850	Smarcc2	chr10:128459235-128490174	Smchd1MommeD1/MommeD1245	Smchd1+/+	OK	20.5469	16.5256	-0.314221	1.40179	0.160979	0.999985	no
XLOC_001851	XLOC_001851	Pmel	chr10:128706257-128744056	Smchd1MommeD1/MommeD1246	Smchd1+/+	OK	0.593214	0.344843	-0.782612	0.848992	0.395886	0.999985	no
XLOC_001852	XLOC_001852	Wibg	chr10:128747878-128766568	Smchd1MommeD1/MommeD1247	Smchd1+/+	OK	32.0589	31.2795	-0.0355059	0.116163	0.907523	0.999985	no
XLOC_001854	XLOC_001854	Dnajc14	chr10:128790909-128821631	Smchd1MommeD1/MommeD1248	Smchd1+/+	OK	13.299	13.4419	0.0154152	-0.0631127	0.949677	0.999985	no
XLOC_001855	XLOC_001855	Sarnp	chr10:128821770-128877638	Smchd1MommeD1/MommeD1249	Smchd1+/+	OK	103.826	105.762	0.0266493	-0.111684	0.911074	0.999985	no
XLOC_001856	XLOC_001856	Cd63	chr10:128908918-128912818	Smchd1MommeD1/MommeD1250	Smchd1+/+	OK	99.6431	90.4881	-0.139043	0.566702	0.570917	0.999985	no
XLOC_001887	XLOC_001887	Zbtb2	chr10:4367073-4388108	Smchd1MommeD1/MommeD1251	Smchd1+/+	OK	8.11082	7.83193	-0.0504802	0.172575	0.862986	0.999985	no
XLOC_001888	XLOC_001888	Rmnd1	chr10:4403117-4432352	Smchd1MommeD1/MommeD1252	Smchd1+/+	OK	6.42869	6.30896	-0.0271228	0.0737075	0.941243	0.999985	no
XLOC_001889	XLOC_001889	Syne1	chr10:5020195-5202052	Smchd1MommeD1/MommeD1253	Smchd1+/+	OK	0.656562	0.661187	0.0101278	-0.0169607	0.986468	0.999985	no
XLOC_001891	XLOC_001891	Fbxo5	chr10:5799157-5805465	Smchd1MommeD1/MommeD1254	Smchd1+/+	OK	43.2629	49.279	0.187844	-0.743598	0.457119	0.999985	no
XLOC_001892	XLOC_001892	Mtrf1l	chr10:5811244-5823943	Smchd1MommeD1/MommeD1255	Smchd1+/+	OK	3.08162	2.84528	-0.115117	0.284064	0.776361	0.999985	no
XLOC_001895	XLOC_001895	Cnksr3	chr10:7119061-7212237	Smchd1MommeD1/MommeD1256	Smchd1+/+	OK	9.02124	10.141	0.168802	-0.565639	0.57164	0.999985	no
XLOC_001896	XLOC_001896	Ulbp1	chr10:7440012-7473605	Smchd1MommeD1/MommeD1257	Smchd1+/+	OK	1.14203	1.30493	0.192365	-0.373393	0.708856	0.999985	no
XLOC_001897	XLOC_001897	Pcmt1	chr10:7629307-7664623	Smchd1MommeD1/MommeD1258	Smchd1+/+	OK	28.24	26.0562	-0.116113	0.458666	0.646474	0.999985	no
XLOC_001898	XLOC_001898	BC020402	chr10:7678970-7681158	Smchd1MommeD1/MommeD1259	Smchd1+/+	OK	0.570319	0.590353	0.0498103	-0.0884137	0.929548	0.999985	no
XLOC_001899	XLOC_001899	BC013529	chr10:7767946-7780917	Smchd1MommeD1/MommeD1260	Smchd1+/+	OK	8.07795	8.57254	0.0857337	-0.199472	0.841894	0.999985	no
XLOC_001900	XLOC_001900	-	chr10:7791466-7792789	Smchd1MommeD1/MommeD1261	Smchd1+/+	OK	1.49908	2.43974	0.702648	-0.881796	0.377887	0.999985	no
XLOC_001901	XLOC_001901	Tab2	chr10:7905646-7956123	Smchd1MommeD1/MommeD1262	Smchd1+/+	OK	37.9739	38.771	0.0299681	-0.11647	0.90728	0.999985	no
XLOC_001902	XLOC_001902	Ust	chr10:8204752-8518825	Smchd1MommeD1/MommeD1263	Smchd1+/+	OK	2.09886	2.31558	0.141765	-0.390304	0.696311	0.999985	no
XLOC_001903	XLOC_001903	Sash1	chr10:8722191-8886070	Smchd1MommeD1/MommeD1264	Smchd1+/+	OK	6.67842	6.17967	-0.111978	0.358048	0.720307	0.999985	no
XLOC_001904	XLOC_001904	Samd5	chr10:9622950-9675235	Smchd1MommeD1/MommeD1265	Smchd1+/+	OK	3.61437	3.18532	-0.182308	0.449641	0.652969	0.999985	no
XLOC_001905	XLOC_001905	Stxbp5	chr10:9755546-9901186	Smchd1MommeD1/MommeD1266	Smchd1+/+	OK	2.53612	2.47269	-0.0365427	0.0763468	0.939143	0.999985	no
XLOC_001907	XLOC_001907	Rab32	chr10:10545038-10558207	Smchd1MommeD1/MommeD1267	Smchd1+/+	OK	2.22236	1.80716	-0.298371	0.676086	0.498986	0.999985	no
XLOC_001909	XLOC_001909	Utrn	chr10:12381984-12869301	Smchd1MommeD1/MommeD1268	Smchd1+/+	OK	14.8955	16.6763	0.162925	-0.485158	0.627564	0.999985	no
XLOC_001910	XLOC_001910	B230208H11Rik	chr10:12916645-12923127	Smchd1MommeD1/MommeD1269	Smchd1+/+	OK	0.53007	0.796691	0.587839	-0.701132	0.483221	0.999985	no
XLOC_001913	XLOC_001913	Ltv1	chr10:13178637-13193137	Smchd1MommeD1/MommeD1270	Smchd1+/+	OK	32.8636	35.7019	0.119509	-0.539323	0.589664	0.999985	no
XLOC_001914	XLOC_001914	Phactr2	chr10:13207716-13474396	Smchd1MommeD1/MommeD1271	Smchd1+/+	OK	5.76225	6.33565	0.136862	-0.494382	0.621037	0.999985	no
XLOC_001915	XLOC_001915	Pex3	chr10:13523841-13563833	Smchd1MommeD1/MommeD1272	Smchd1+/+	OK	5.72827	5.61261	-0.0294287	0.0750944	0.94014	0.999985	no
XLOC_001916	XLOC_001916	Aig1	chr10:13647062-13868830	Smchd1MommeD1/MommeD1273	Smchd1+/+	OK	9.61703	8.58145	-0.16437	0.42584	0.670225	0.999985	no
XLOC_001917	XLOC_001917	Gpr126	chr10:14402584-14545042	Smchd1MommeD1/MommeD1274	Smchd1+/+	OK	0.6939	0.492979	-0.493201	0.808493	0.418807	0.999985	no
XLOC_001918	XLOC_001918	Vta1	chr10:14655332-14705489	Smchd1MommeD1/MommeD1275	Smchd1+/+	OK	36.25	33.2992	-0.12249	0.513377	0.607688	0.999985	no
XLOC_001921	XLOC_001921	Heca	chr10:17899053-17948067	Smchd1MommeD1/MommeD1276	Smchd1+/+	OK	4.79495	5.36276	0.161462	-0.55294	0.580304	0.999985	no
XLOC_001922	XLOC_001922	3110003A17Rik	chr10:18011258-18023252	Smchd1MommeD1/MommeD1277	Smchd1+/+	OK	108.35	126.058	0.218389	-0.956311	0.338915	0.999985	no
XLOC_001924	XLOC_001924	Ccdc28a	chr10:18213676-18235151	Smchd1MommeD1/MommeD1278	Smchd1+/+	OK	2.01096	2.08862	0.0546691	-0.10704	0.914757	0.999985	no
XLOC_001925	XLOC_001925	Hebp2	chr10:18540122-18546076	Smchd1MommeD1/MommeD1279	Smchd1+/+	OK	2.64357	2.39549	-0.142171	0.319582	0.749285	0.999985	no
XLOC_001929	XLOC_001929	Tnfaip3	chr10:19000909-19015410	Smchd1MommeD1/MommeD1280	Smchd1+/+	OK	0.626601	0.706095	0.172314	-0.365199	0.714963	0.999985	no
XLOC_001931	XLOC_001931	Pex7	chr10:19860089-19907674	Smchd1MommeD1/MommeD1281	Smchd1+/+	OK	7.53482	7.4249	-0.021202	0.0637207	0.949193	0.999985	no
XLOC_001933	XLOC_001933	Pde7b	chr10:20398003-20725068	Smchd1MommeD1/MommeD1282	Smchd1+/+	OK	0.575341	0.59559	0.0499019	-0.101529	0.919131	0.999985	no
XLOC_001934	XLOC_001934	Myb	chr10:21124929-21160984	Smchd1MommeD1/MommeD1283	Smchd1+/+	OK	1.53523	1.13589	-0.434625	0.743	0.457482	0.999985	no
XLOC_001935	XLOC_001935	4930455C13Rik	chr10:21295978-21368889	Smchd1MommeD1/MommeD1284	Smchd1+/+	OK	9.47344	10.6762	0.172443	-0.228216	0.819479	0.999985	no
XLOC_001937	XLOC_001937	E030030I06Rik	chr10:22113049-22149270	Smchd1MommeD1/MommeD1285	Smchd1+/+	OK	0.710877	0.663363	-0.0998009	0.113046	0.909994	0.999985	no
XLOC_001938	XLOC_001938	Tbpl1	chr10:22645010-22731447	Smchd1MommeD1/MommeD1286	Smchd1+/+	OK	27.1371	26.8155	-0.0171991	0.0788597	0.937144	0.999985	no
XLOC_001939	XLOC_001939	Tcf21	chr10:22817274-22820330	Smchd1MommeD1/MommeD1287	Smchd1+/+	OK	4.59851	5.02827	0.128895	-0.303385	0.761597	0.999985	no
XLOC_001940	XLOC_001940	Eya4	chr10:23102985-23350778	Smchd1MommeD1/MommeD1288	Smchd1+/+	OK	1.89707	1.75804	-0.109803	0.23124	0.817128	0.999985	no
XLOC_001941	XLOC_001941	Rps12	chr10:23785182-23787209	Smchd1MommeD1/MommeD1289	Smchd1+/+	OK	3699.86	3831.87	0.0505769	-0.16626	0.867952	0.999985	no
XLOC_001942	XLOC_001942	Snora33	chr10:23785182-23787209	Smchd1MommeD1/MommeD1290	Smchd1+/+	OK	0	182.295	1.79769e+308	1.79769e+308	0.492025	0.999985	no
XLOC_001949	XLOC_001949	Enpp1	chr10:24639786-24712102	Smchd1MommeD1/MommeD1291	Smchd1+/+	OK	0.804657	1.18456	0.557909	-0.945309	0.344501	0.999985	no
XLOC_001950	XLOC_001950	Enpp3	chr10:24773110-24836195	Smchd1MommeD1/MommeD1292	Smchd1+/+	OK	3.04561	3.62536	0.25139	-0.580383	0.561656	0.999985	no
XLOC_001952	XLOC_001952	Akap7	chr10:25169089-25299164	Smchd1MommeD1/MommeD1293	Smchd1+/+	OK	5.52511	6.20634	0.16774	-0.421354	0.673497	0.999985	no
XLOC_001956	XLOC_001956	Tmem200a	chr10:25991185-26079447	Smchd1MommeD1/MommeD1294	Smchd1+/+	OK	0.761345	0.555894	-0.453741	0.813275	0.41606	0.999985	no
XLOC_001957	XLOC_001957	L3mbtl3	chr10:26274467-26376047	Smchd1MommeD1/MommeD1295	Smchd1+/+	OK	9.32312	8.85837	-0.0737707	0.243805	0.807382	0.999985	no
XLOC_001959	XLOC_001959	Lama2	chr10:26981284-27616942	Smchd1MommeD1/MommeD1296	Smchd1+/+	OK	0.629356	0.460866	-0.449527	0.748589	0.454105	0.999985	no
XLOC_001962	XLOC_001962	Rnf146	chr10:29313165-29362442	Smchd1MommeD1/MommeD1297	Smchd1+/+	OK	15.261	15.1198	-0.0134088	0.0553808	0.955835	0.999985	no
XLOC_001963	XLOC_001963	Rspo3	chr10:29453106-29535867	Smchd1MommeD1/MommeD1298	Smchd1+/+	OK	6.63604	7.76555	0.226765	-0.752525	0.451736	0.999985	no
XLOC_001964	XLOC_001964	Cenpw	chr10:30196008-30200540	Smchd1MommeD1/MommeD1299	Smchd1+/+	OK	19.8809	21.5012	0.113032	-0.426487	0.669753	0.999985	no
XLOC_001965	XLOC_001965	Trmt11	chr10:30534224-30600749	Smchd1MommeD1/MommeD1300	Smchd1+/+	OK	8.7382	11.6148	0.410557	-0.954893	0.339632	0.999985	no
XLOC_001966	XLOC_001966	Hint3	chr10:30603194-30618469	Smchd1MommeD1/MommeD1301	Smchd1+/+	OK	7.08429	7.04514	-0.00799498	0.0130574	0.989582	0.999985	no
XLOC_001967	XLOC_001967	Ncoa7	chr10:30645581-30803107	Smchd1MommeD1/MommeD1302	Smchd1+/+	OK	3.48692	3.86086	0.146968	-0.419689	0.674713	0.999985	no
XLOC_001968	XLOC_001968	Hey2	chr10:30832358-30842783	Smchd1MommeD1/MommeD1303	Smchd1+/+	OK	4.93057	6.16103	0.321416	-0.997727	0.318412	0.999985	no
XLOC_001969	XLOC_001969	Tpd52l1	chr10:31332379-31445931	Smchd1MommeD1/MommeD1304	Smchd1+/+	OK	10.4933	11.1864	0.0922812	-0.22016	0.825746	0.999985	no
XLOC_001971	XLOC_001971	Rnf217	chr10:31499796-31609725	Smchd1MommeD1/MommeD1305	Smchd1+/+	OK	5.85282	6.0988	0.0593949	-0.164315	0.869483	0.999985	no
XLOC_001976	XLOC_001976	Zufsp	chr10:33919193-33951212	Smchd1MommeD1/MommeD1306	Smchd1+/+	OK	4.33011	4.20841	-0.0411279	0.0945221	0.924694	0.999985	no
XLOC_001977	XLOC_001977	A830082N09Rik	chr10:33987215-33995055	Smchd1MommeD1/MommeD1307	Smchd1+/+	OK	0.986564	1.1686	0.244302	-0.680727	0.496044	0.999985	no
XLOC_001978	XLOC_001978	Rwdd1	chr10:33996554-34019616	Smchd1MommeD1/MommeD1308	Smchd1+/+	OK	76.9738	87.5417	0.185603	-0.858261	0.390748	0.999985	no
XLOC_001982	XLOC_001982	Dse	chr10:34151392-34207551	Smchd1MommeD1/MommeD1309	Smchd1+/+	OK	14.4497	16.5286	0.193924	-0.805731	0.420398	0.999985	no
XLOC_001983	XLOC_001983	Nt5dc1	chr10:34303611-34418535	Smchd1MommeD1/MommeD1310	Smchd1+/+	OK	3.42167	4.83026	0.497403	-1.38693	0.165464	0.999985	no
XLOC_001984	XLOC_001984	Marcks	chr10:37133242-37138926	Smchd1MommeD1/MommeD1311	Smchd1+/+	OK	181.829	154.255	-0.237268	0.995876	0.31931	0.999985	no
XLOC_001986	XLOC_001986	1700025K23Rik	chr10:39118807-39163794	Smchd1MommeD1/MommeD1312	Smchd1+/+	OK	3.23696	2.25739	-0.519984	0.45944	0.645918	0.999985	no
XLOC_001988	XLOC_001988	E130307A14Rik	chr10:39612933-39732007	Smchd1MommeD1/MommeD1313	Smchd1+/+	OK	4.44686	3.90999	-0.185623	0.389878	0.696627	0.999985	no
XLOC_001989	XLOC_001989	AA474331	chr10:39892489-39899238	Smchd1MommeD1/MommeD1314	Smchd1+/+	OK	2.13317	3.13337	0.554715	-0.663601	0.506945	0.999985	no
XLOC_001993	XLOC_001993	Slc16a10	chr10:40033534-40142254	Smchd1MommeD1/MommeD1315	Smchd1+/+	OK	2.41564	2.0668	-0.225006	0.600581	0.548119	0.999985	no
XLOC_001994	XLOC_001994	Gtf3c6,Rpf2	chr10:40223209-40258139	Smchd1MommeD1/MommeD1316	Smchd1+/+	OK	79.8548	83.9688	0.0724728	-0.2543	0.799263	0.999985	no
XLOC_001995	XLOC_001995	Amd1	chr10:40287457-40302188	Smchd1MommeD1/MommeD1317	Smchd1+/+	OK	102.888	117.817	0.195465	-0.741166	0.458593	0.999985	no
XLOC_001996	XLOC_001996	Cdc40	chr10:40831621-40883143	Smchd1MommeD1/MommeD1318	Smchd1+/+	OK	14.4057	14.1211	-0.0287893	0.12517	0.900389	0.999985	no
XLOC_001998	XLOC_001998	Fig4	chr10:41188171-41303241	Smchd1MommeD1/MommeD1319	Smchd1+/+	OK	8.65286	8.95864	0.0501024	-0.19187	0.847844	0.999985	no
XLOC_001999	XLOC_001999	Smpd2	chr10:41487171-41490340	Smchd1MommeD1/MommeD1320	Smchd1+/+	OK	14.1029	12.9714	-0.120661	0.419652	0.67474	0.999985	no
XLOC_002001	XLOC_002001	Cep57l1	chr10:41718839-41809868	Smchd1MommeD1/MommeD1321	Smchd1+/+	OK	5.06782	5.1656	0.0275706	-0.0650581	0.948128	0.999985	no
XLOC_002003	XLOC_002003	Foxo3	chr10:42181849-42277416	Smchd1MommeD1/MommeD1322	Smchd1+/+	OK	7.2266	7.14872	-0.0156327	0.0601999	0.951996	0.999985	no
XLOC_002004	XLOC_002004	Lace1	chr10:42312584-42478565	Smchd1MommeD1/MommeD1323	Smchd1+/+	OK	1.11542	1.40929	0.337387	-0.658208	0.510405	0.999985	no
XLOC_002005	XLOC_002005	Nr2e1	chr10:42561970-42584426	Smchd1MommeD1/MommeD1324	Smchd1+/+	OK	3.90743	2.7998	-0.480898	1.06624	0.286313	0.999985	no
XLOC_002006	XLOC_002006	Sobp	chr10:43002499-43174560	Smchd1MommeD1/MommeD1325	Smchd1+/+	OK	2.63779	1.96365	-0.425794	1.11958	0.262892	0.999985	no
XLOC_002007	XLOC_002007	1700021F05Rik	chr10:43525120-43540994	Smchd1MommeD1/MommeD1326	Smchd1+/+	OK	20.2812	17.9193	-0.178628	0.569401	0.569084	0.999985	no
XLOC_002008	XLOC_002008	Qrsl1	chr10:43874189-43901736	Smchd1MommeD1/MommeD1327	Smchd1+/+	OK	6.38969	6.93572	0.1183	-0.346355	0.729076	0.999985	no
XLOC_002009	XLOC_002009	Aim1	chr10:43950216-44004851	Smchd1MommeD1/MommeD1328	Smchd1+/+	OK	0.326207	0.522588	0.679887	-1.16199	0.24524	0.999985	no
XLOC_002010	XLOC_002010	Prdm1	chr10:44437169-44528439	Smchd1MommeD1/MommeD1329	Smchd1+/+	OK	2.20567	3.01998	0.453324	-1.16109	0.245607	0.999985	no
XLOC_002011	XLOC_002011	Lin28b	chr10:45376618-45470201	Smchd1MommeD1/MommeD1330	Smchd1+/+	OK	37.2551	47.0619	0.337123	-1.58113	0.113849	0.999985	no
XLOC_002013	XLOC_002013	Grik2	chr10:49099462-49788754	Smchd1MommeD1/MommeD1331	Smchd1+/+	OK	1.12669	0.84842	-0.409234	0.515677	0.60608	0.999985	no
XLOC_002014	XLOC_002014	Fam162b	chr10:51585449-51590460	Smchd1MommeD1/MommeD1332	Smchd1+/+	OK	1.2024	1.58926	0.402437	-0.557303	0.57732	0.999985	no
XLOC_002018	XLOC_002018	Gopc	chr10:52337023-52382124	Smchd1MommeD1/MommeD1333	Smchd1+/+	OK	10.5829	12.1735	0.202012	-0.831523	0.405678	0.999985	no
XLOC_002020	XLOC_002020	Gm9766	chr10:53273462-53379851	Smchd1MommeD1/MommeD1334	Smchd1+/+	OK	2.64867	2.52528	-0.0688276	0.228231	0.819467	0.999985	no
XLOC_002022	XLOC_002022	Mcm9	chr10:53536324-53630439	Smchd1MommeD1/MommeD1335	Smchd1+/+	OK	3.27199	3.37687	0.0455182	-0.0982917	0.921701	0.999985	no
XLOC_002023	XLOC_002023	Fam184a	chr10:53633144-53750960	Smchd1MommeD1/MommeD1336	Smchd1+/+	OK	0.928681	0.871655	-0.0914261	0.1599	0.87296	0.999985	no
XLOC_002024	XLOC_002024	Man1a	chr10:53904801-54075796	Smchd1MommeD1/MommeD1337	Smchd1+/+	OK	4.2016	5.00686	0.252968	-0.862915	0.388184	0.999985	no
XLOC_002025	XLOC_002025	D630037F22Rik	chr10:56014293-56228689	Smchd1MommeD1/MommeD1338	Smchd1+/+	OK	1.66399	1.61971	-0.0389123	0.0962694	0.923307	0.999985	no
XLOC_002027	XLOC_002027	Serinc1	chr10:57515774-57532529	Smchd1MommeD1/MommeD1339	Smchd1+/+	OK	55.8548	56.173	0.00819519	-0.0395219	0.968474	0.999985	no
XLOC_002031	XLOC_002031	2010-09-01	chr10:59141626-59221847	Smchd1MommeD1/MommeD1340	Smchd1+/+	OK	15.5694	18.1182	0.218721	-0.745708	0.455844	0.999985	no
XLOC_002032	XLOC_002032	Oit3	chr10:59422959-59441779	Smchd1MommeD1/MommeD1341	Smchd1+/+	OK	1.01234	0.588012	-0.783777	1.51988	0.128542	0.999985	no
XLOC_002033	XLOC_002033	Ccdc109a	chr10:59446983-59616692	Smchd1MommeD1/MommeD1342	Smchd1+/+	OK	6.10826	5.41042	-0.175023	0.55382	0.579702	0.999985	no
XLOC_002034	XLOC_002034	Ddit4	chr10:59949674-59951770	Smchd1MommeD1/MommeD1343	Smchd1+/+	OK	24.9743	24.2459	-0.0426998	0.174453	0.86151	0.999985	no
XLOC_002035	XLOC_002035	Anapc16	chr10:59985464-60099990	Smchd1MommeD1/MommeD1344	Smchd1+/+	OK	22.0715	22.4565	0.0249516	-0.0833059	0.933608	0.999985	no
XLOC_002036	XLOC_002036	Chst3	chr10:60181527-60219466	Smchd1MommeD1/MommeD1345	Smchd1+/+	OK	1.64328	1.63198	-0.0099628	0.0215903	0.982775	0.999985	no
XLOC_002038	XLOC_002038	Slc29a3	chr10:60712066-60752824	Smchd1MommeD1/MommeD1346	Smchd1+/+	OK	3.48679	2.60362	-0.421382	1.12397	0.261024	0.999985	no
XLOC_002039	XLOC_002039	Unc5b	chr10:60762594-60831581	Smchd1MommeD1/MommeD1347	Smchd1+/+	OK	14.1431	14.5939	0.045265	-0.199797	0.84164	0.999985	no
XLOC_002041	XLOC_002041	Sgpl1	chr10:61098641-61147665	Smchd1MommeD1/MommeD1348	Smchd1+/+	OK	26.4163	25.0856	-0.0745659	0.304916	0.76043	0.999985	no
XLOC_002043	XLOC_002043	X99384	chr10:61319656-61383523	Smchd1MommeD1/MommeD1349	Smchd1+/+	OK	15.6448	17.3137	0.146238	-0.67713	0.498323	0.999985	no
XLOC_002044	XLOC_002044	Eif4ebp2	chr10:61428273-61452764	Smchd1MommeD1/MommeD1350	Smchd1+/+	OK	101.092	107.494	0.0885921	-0.316682	0.751485	0.999985	no
XLOC_002045	XLOC_002045	H2afy2	chr10:61715262-61783864	Smchd1MommeD1/MommeD1351	Smchd1+/+	OK	129.295	120.344	-0.103494	0.493831	0.621426	0.999985	no
XLOC_002046	XLOC_002046	Col13a1	chr10:61838262-61979135	Smchd1MommeD1/MommeD1352	Smchd1+/+	OK	2.0275	1.98978	-0.0270948	0.035069	0.972025	0.999985	no
XLOC_002047	XLOC_002047	2010107G23Rik	chr10:62107655-62134763	Smchd1MommeD1/MommeD1353	Smchd1+/+	OK	3.12117	2.45779	-0.344724	0.60365	0.546077	0.999985	no
XLOC_002048	XLOC_002048	Tspan15	chr10:62185395-62231218	Smchd1MommeD1/MommeD1354	Smchd1+/+	OK	2.91104	2.49572	-0.22208	0.608551	0.542822	0.999985	no
XLOC_002049	XLOC_002049	Hk1	chr10:62268840-62379913	Smchd1MommeD1/MommeD1355	Smchd1+/+	OK	14.9894	12.3363	-0.281029	1.13244	0.257448	0.999985	no
XLOC_002050	XLOC_002050	Hkdc1	chr10:62383136-62422457	Smchd1MommeD1/MommeD1356	Smchd1+/+	OK	0.415543	0.698856	0.749998	-1.19795	0.230938	0.999985	no
XLOC_002051	XLOC_002051	Supv3l1	chr10:62429377-62451353	Smchd1MommeD1/MommeD1357	Smchd1+/+	OK	17.649	19.2511	0.125357	-0.52568	0.599111	0.999985	no
XLOC_002052	XLOC_002052	Vps26a	chr10:62454842-62486805	Smchd1MommeD1/MommeD1358	Smchd1+/+	OK	27.2111	28.4825	0.0658784	-0.305657	0.759866	0.999985	no
XLOC_002053	XLOC_002053	Srgn	chr10:62494407-62527369	Smchd1MommeD1/MommeD1359	Smchd1+/+	OK	0.623815	0.213272	-1.54843	1.56597	0.117355	0.999985	no
XLOC_002054	XLOC_002054	2510003E04Rik	chr10:62558469-62578457	Smchd1MommeD1/MommeD1360	Smchd1+/+	OK	14.9558	13.6416	-0.132695	0.533062	0.59399	0.999985	no
XLOC_002055	XLOC_002055	Ddx21	chr10:62580246-62602298	Smchd1MommeD1/MommeD1361	Smchd1+/+	OK	72.5751	84.8171	0.22488	-1.01697	0.309169	0.999985	no
XLOC_002056	XLOC_002056	Ddx50	chr10:62615931-62651208	Smchd1MommeD1/MommeD1362	Smchd1+/+	OK	28.9512	30.0571	0.0540834	-0.209425	0.834116	0.999985	no
XLOC_002057	XLOC_002057	Stox1	chr10:62659118-62726099	Smchd1MommeD1/MommeD1363	Smchd1+/+	OK	0.880245	0.944149	0.101108	-0.129032	0.897332	0.999985	no
XLOC_002058	XLOC_002058	Ccar1	chr10:62743927-62792471	Smchd1MommeD1/MommeD1364	Smchd1+/+	OK	29.3115	32.6291	0.154693	-0.626528	0.530968	0.999985	no
XLOC_002061	XLOC_002061	Hnrnph3	chr10:62980222-63024056	Smchd1MommeD1/MommeD1365	Smchd1+/+	OK	50.8726	49.2048	-0.0480897	0.200382	0.841182	0.999985	no
XLOC_002063	XLOC_002063	Sirt1	chr10:63318878-63339035	Smchd1MommeD1/MommeD1366	Smchd1+/+	OK	18.0845	19.915	0.139104	-0.517357	0.604907	0.999985	no
XLOC_002064	XLOC_002064	Lrrtm3	chr10:63430097-65003667	Smchd1MommeD1/MommeD1367	Smchd1+/+	OK	0.413333	0.641703	0.634601	-1.1573	0.24715	0.999985	no
XLOC_002066	XLOC_002066	Reep3	chr10:67009188-67256326	Smchd1MommeD1/MommeD1368	Smchd1+/+	OK	9.29532	8.99941	-0.0466737	0.173318	0.862401	0.999985	no
XLOC_002067	XLOC_002067	Nrbf2	chr10:67266687-67285281	Smchd1MommeD1/MommeD1369	Smchd1+/+	OK	12.5635	13.3693	0.0896866	-0.268629	0.788215	0.999985	no
XLOC_002068	XLOC_002068	Ado	chr10:67544510-67548955	Smchd1MommeD1/MommeD1370	Smchd1+/+	OK	19.0053	19.9199	0.0678114	-0.318954	0.749761	0.999985	no
XLOC_002069	XLOC_002069	Zfp365	chr10:67886104-67912662	Smchd1MommeD1/MommeD1371	Smchd1+/+	OK	1.19395	1.24804	0.0639214	-0.157027	0.875223	0.999985	no
XLOC_002070	XLOC_002070	Arid5b	chr10:68092532-68278726	Smchd1MommeD1/MommeD1372	Smchd1+/+	OK	3.16706	2.93822	-0.108202	0.319956	0.749002	0.999985	no
XLOC_002073	XLOC_002073	Cdk1	chr10:69334887-69352934	Smchd1MommeD1/MommeD1373	Smchd1+/+	OK	86.7958	93.6431	0.109547	-0.438029	0.661366	0.999985	no
XLOC_002074	XLOC_002074	Phyhipl	chr10:70440667-70599291	Smchd1MommeD1/MommeD1374	Smchd1+/+	OK	4.22862	3.03953	-0.476335	1.32776	0.184259	0.999985	no
XLOC_002076	XLOC_002076	Bicc1	chr10:70922855-71159674	Smchd1MommeD1/MommeD1375	Smchd1+/+	OK	4.05201	4.46687	0.140629	-0.430865	0.666567	0.999985	no
XLOC_002078	XLOC_002078	Tfam	chr10:71225476-71238044	Smchd1MommeD1/MommeD1376	Smchd1+/+	OK	26.0634	29.3423	0.170955	-0.810856	0.417448	0.999985	no
XLOC_002079	XLOC_002079	Ube2d1	chr10:71254886-71285262	Smchd1MommeD1/MommeD1377	Smchd1+/+	OK	49.2694	49.6336	0.0106264	-0.0491072	0.960834	0.999985	no
XLOC_002080	XLOC_002080	Cisd1	chr10:71330493-71344849	Smchd1MommeD1/MommeD1378	Smchd1+/+	OK	40.7662	40.3353	-0.0153312	0.0606092	0.95167	0.999985	no
XLOC_002084	XLOC_002084	1110038D17Rik	chr10:75506813-75517954	Smchd1MommeD1/MommeD1379	Smchd1+/+	OK	12.6144	10.688	-0.239077	0.729221	0.465867	0.999985	no
XLOC_002085	XLOC_002085	AI646023	chr10:75550124-75560330	Smchd1MommeD1/MommeD1380	Smchd1+/+	OK	0.564424	0.345333	-0.708791	1.34482	0.178683	0.999985	no
XLOC_002086	XLOC_002086	Susd2	chr10:75636618-75644008	Smchd1MommeD1/MommeD1381	Smchd1+/+	OK	0.587739	0.639624	0.122049	-0.197691	0.843287	0.999985	no
XLOC_002087	XLOC_002087	Cabin1	chr10:75646109-75764357	Smchd1MommeD1/MommeD1382	Smchd1+/+	OK	14.961	14.364	-0.0587471	0.221795	0.824473	0.999985	no
XLOC_002088	XLOC_002088	Ddt	chr10:75771232-75773374	Smchd1MommeD1/MommeD1383	Smchd1+/+	OK	69.7245	69.2795	-0.00923815	0.0351496	0.97196	0.999985	no
XLOC_002089	XLOC_002089	Gstt3	chr10:75774121-75781414	Smchd1MommeD1/MommeD1384	Smchd1+/+	OK	1.04826	1.03234	-0.0220748	0.0422747	0.96628	0.999985	no
XLOC_002090	XLOC_002090	Gstt1	chr10:75783812-75798584	Smchd1MommeD1/MommeD1385	Smchd1+/+	OK	2.02473	2.0651	0.028482	-0.0540464	0.956898	0.999985	no
XLOC_002092	XLOC_002092	Gstt2	chr10:75831844-75835527	Smchd1MommeD1/MommeD1386	Smchd1+/+	OK	3.783	3.14372	-0.267058	0.49796	0.618512	0.999985	no
XLOC_002093	XLOC_002093	Mif	chr10:75859352-75860250	Smchd1MommeD1/MommeD1387	Smchd1+/+	OK	1663.28	1678.76	0.0133604	-0.0562843	0.955115	0.999985	no
XLOC_002094	XLOC_002094	Smarcb1	chr10:75896768-75921614	Smchd1MommeD1/MommeD1388	Smchd1+/+	OK	91.0215	84.5474	-0.106447	0.512899	0.608022	0.999985	no
XLOC_002095	XLOC_002095	Mmp11	chr10:75923223-75932490	Smchd1MommeD1/MommeD1389	Smchd1+/+	OK	7.49267	7.15431	-0.0666687	0.182983	0.854811	0.999985	no
XLOC_002097	XLOC_002097	Prmt2	chr10:76207221-76237865	Smchd1MommeD1/MommeD1390	Smchd1+/+	OK	16.3337	13.2194	-0.305192	0.983125	0.325546	0.999985	no
XLOC_002098	XLOC_002098	Dip2a	chr10:76262816-76345291	Smchd1MommeD1/MommeD1391	Smchd1+/+	OK	3.67497	3.02669	-0.279992	0.834848	0.403803	0.999985	no
XLOC_002099	XLOC_002099	Pcnt	chr10:76351253-76443535	Smchd1MommeD1/MommeD1392	Smchd1+/+	OK	13.2627	12.1804	-0.122817	0.362938	0.716652	0.999985	no
XLOC_002100	XLOC_002100	Ybey	chr10:76449080-76515857	Smchd1MommeD1/MommeD1393	Smchd1+/+	OK	3.81585	4.01636	0.0738864	-0.140653	0.888144	0.999985	no
XLOC_002101	XLOC_002101	4930483K19Rik	chr10:76531626-76562226	Smchd1MommeD1/MommeD1394	Smchd1+/+	OK	1.20484	0.823302	-0.549346	0.302825	0.762023	0.999985	no
XLOC_002102	XLOC_002102	Col6a2	chr10:76595755-76623404	Smchd1MommeD1/MommeD1395	Smchd1+/+	OK	3.59478	2.56941	-0.484466	1.3237	0.185603	0.999985	no
XLOC_002103	XLOC_002103	Col6a1	chr10:76708791-76726044	Smchd1MommeD1/MommeD1396	Smchd1+/+	OK	2.9798	2.03419	-0.550763	1.57954	0.114213	0.999985	no
XLOC_002104	XLOC_002104	Pcbp3	chr10:76761853-76961947	Smchd1MommeD1/MommeD1397	Smchd1+/+	OK	15.3277	12.0934	-0.341915	1.14419	0.252546	0.999985	no
XLOC_002105	XLOC_002105	Col18a1	chr10:77052178-77166530	Smchd1MommeD1/MommeD1398	Smchd1+/+	OK	79.0341	80.0927	0.0191949	-0.0854349	0.931916	0.999985	no
XLOC_002106	XLOC_002106	Gm10941	chr10:77257772-77259223	Smchd1MommeD1/MommeD1399	Smchd1+/+	OK	0.402494	0.560145	0.476834	-0.499747	0.617253	0.999985	no
XLOC_002107	XLOC_002107	Adarb1	chr10:77290726-77418273	Smchd1MommeD1/MommeD1400	Smchd1+/+	OK	1.96305	2.16139	0.138862	-0.363744	0.716049	0.999985	no
XLOC_002108	XLOC_002108	1810008A18Rik	chr10:77486654-77515813	Smchd1MommeD1/MommeD1401	Smchd1+/+	OK	16.8581	17.5148	0.055131	-0.231586	0.816859	0.999985	no
XLOC_002113	XLOC_002113	Lrrc3	chr10:77897575-77902536	Smchd1MommeD1/MommeD1402	Smchd1+/+	OK	1.10721	1.0512	-0.0748935	0.179071	0.857882	0.999985	no
XLOC_002115	XLOC_002115	Pfkl	chr10:77986948-78009796	Smchd1MommeD1/MommeD1403	Smchd1+/+	OK	103.652	118.059	0.187765	-0.841939	0.399822	0.999985	no
XLOC_002117	XLOC_002117	D10Jhu81e	chr10:78162066-78169768	Smchd1MommeD1/MommeD1404	Smchd1+/+	OK	19.7846	18.9686	-0.0607602	0.221778	0.824486	0.999985	no
XLOC_002118	XLOC_002118	Pwp2	chr10:78170909-78185149	Smchd1MommeD1/MommeD1405	Smchd1+/+	OK	18.3418	19.864	0.11502	-0.533299	0.593827	0.999985	no
XLOC_002119	XLOC_002119	Trappc10	chr10:78186511-78244642	Smchd1MommeD1/MommeD1406	Smchd1+/+	OK	6.88893	6.47989	-0.088312	0.340028	0.733836	0.999985	no
XLOC_002120	XLOC_002120	Agpat3	chr10:78269196-78352266	Smchd1MommeD1/MommeD1407	Smchd1+/+	OK	11.42	10.5206	-0.118341	0.431337	0.666223	0.999985	no
XLOC_002121	XLOC_002121	Rrp1	chr10:78400361-78413043	Smchd1MommeD1/MommeD1408	Smchd1+/+	OK	98.0276	96.9981	-0.0152315	0.0686738	0.945249	0.999985	no
XLOC_002122	XLOC_002122	Pdxk	chr10:78436746-78464948	Smchd1MommeD1/MommeD1409	Smchd1+/+	OK	5.70293	5.69959	-0.000845819	0.00327108	0.99739	0.999985	no
XLOC_002123	XLOC_002123	Syde1	chr10:78584502-78591964	Smchd1MommeD1/MommeD1410	Smchd1+/+	OK	11.5728	9.34169	-0.308988	1.23179	0.218026	0.999985	no
XLOC_002128	XLOC_002128	2610008E11Rik	chr10:79064359-79097600	Smchd1MommeD1/MommeD1411	Smchd1+/+	OK	9.42714	10.4512	0.148771	-0.623561	0.532916	0.999985	no
XLOC_002129	XLOC_002129	Ppap2c	chr10:79526428-79533787	Smchd1MommeD1/MommeD1412	Smchd1+/+	OK	16.5408	14.7515	-0.165166	0.520562	0.602672	0.999985	no
XLOC_002130	XLOC_002130	Mier2	chr10:79540243-79555103	Smchd1MommeD1/MommeD1413	Smchd1+/+	OK	12.3183	12.6211	0.0350288	-0.111446	0.911263	0.999985	no
XLOC_002133	XLOC_002133	Shc2	chr10:79617937-79637918	Smchd1MommeD1/MommeD1414	Smchd1+/+	OK	10.284	9.8262	-0.0656968	0.27307	0.784799	0.999985	no
XLOC_002136	XLOC_002136	Polrmt	chr10:79697304-80369637	Smchd1MommeD1/MommeD1415	Smchd1+/+	OK	7.73381	7.58368	-0.0282825	0.000996653	0.999205	0.999985	no
XLOC_002137	XLOC_002137	Rnf126	chr10:79697304-80369637	Smchd1MommeD1/MommeD1416	Smchd1+/+	OK	38.1563	39.6418	0.0551035	-0.00405239	0.996767	0.999985	no
XLOC_002139	XLOC_002139	E130317F20Rik	chr10:79697304-80369637	Smchd1MommeD1/MommeD1417	Smchd1+/+	OK	2.63011	2.75989	0.0694872	-0.00828526	0.993389	0.999985	no
XLOC_002140	XLOC_002140	BC005764	chr10:79697304-80369637	Smchd1MommeD1/MommeD1418	Smchd1+/+	OK	16.5266	14.5252	-0.18623	0.0105936	0.991548	0.999985	no
XLOC_002141	XLOC_002141	Med16	chr10:79697304-80369637	Smchd1MommeD1/MommeD1419	Smchd1+/+	OK	23.9997	22.0048	-0.125194	0.0119194	0.99049	0.999985	no
XLOC_002142	XLOC_002142	C030046I01Rik	chr10:79697304-80369637	Smchd1MommeD1/MommeD1420	Smchd1+/+	OK	43.0135	40.4991	-0.0868987	0.0271028	0.978378	0.999985	no
XLOC_002143	XLOC_002143	ORF61	chr10:79697304-80369637	Smchd1MommeD1/MommeD1421	Smchd1+/+	OK	25.3137	28.0959	0.150441	-0.0147629	0.988221	0.999985	no
XLOC_002144	XLOC_002144	Polr2e	chr10:79697304-80369637	Smchd1MommeD1/MommeD1422	Smchd1+/+	OK	146.949	152.77	0.0560443	-0.00761602	0.993923	0.999985	no
XLOC_002145	XLOC_002145	Sbno2	chr10:79697304-80369637	Smchd1MommeD1/MommeD1423	Smchd1+/+	OK	4.73101	4.83544	0.0314997	-0.00434824	0.996531	0.999985	no
XLOC_002146	XLOC_002146	Dos	chr10:79697304-80369637	Smchd1MommeD1/MommeD1424	Smchd1+/+	OK	3.90503	3.41532	-0.193313	0.00286883	0.997711	0.999985	no
XLOC_002147	XLOC_002147	Gamt	chr10:79697304-80369637	Smchd1MommeD1/MommeD1425	Smchd1+/+	OK	6.38887	5.89242	-0.116702	0.000538861	0.99957	0.999985	no
XLOC_002148	XLOC_002148	2310011J03Rik	chr10:79697304-80369637	Smchd1MommeD1/MommeD1426	Smchd1+/+	OK	17.5003	17.3537	-0.0121391	0.0023931	0.998091	0.999985	no
XLOC_002151	XLOC_002151	Mex3d	chr10:80380354-80387651	Smchd1MommeD1/MommeD1427	Smchd1+/+	OK	18.8549	16.9199	-0.156218	0.696147	0.486337	0.999985	no
XLOC_002152	XLOC_002152	Mbd3	chr10:80392540-80399479	Smchd1MommeD1/MommeD1428	Smchd1+/+	OK	109.492	100.072	-0.129786	0.631209	0.527904	0.999985	no
XLOC_002153	XLOC_002153	Uqcr11	chr10:80402996-80406821	Smchd1MommeD1/MommeD1429	Smchd1+/+	OK	234.059	219.558	-0.0922684	0.406079	0.684685	0.999985	no
XLOC_002154	XLOC_002154	Tcf3	chr10:80409164-80433653	Smchd1MommeD1/MommeD1430	Smchd1+/+	OK	91.4445	86.0204	-0.0882163	0.364123	0.715766	0.999985	no
XLOC_002156	XLOC_002156	Rexo1	chr10:80540925-80561617	Smchd1MommeD1/MommeD1431	Smchd1+/+	OK	14.9955	14.152	-0.0835152	0.316089	0.751935	0.999985	no
XLOC_002157	XLOC_002157	Klf16	chr10:80567120-80577296	Smchd1MommeD1/MommeD1432	Smchd1+/+	OK	8.60455	9.7017	0.173139	-0.625472	0.531662	0.999985	no
XLOC_002158	XLOC_002158	Fam108a	chr10:80583648-80590341	Smchd1MommeD1/MommeD1433	Smchd1+/+	OK	46.1365	46.4373	0.00937564	-0.0421536	0.966376	0.999985	no
XLOC_002159	XLOC_002159	Btbd2	chr10:80642616-80657071	Smchd1MommeD1/MommeD1434	Smchd1+/+	OK	31.2258	28.5311	-0.130203	0.609226	0.542374	0.999985	no
XLOC_002160	XLOC_002160	Mknk2	chr10:80665325-80676191	Smchd1MommeD1/MommeD1435	Smchd1+/+	OK	58.6506	53.8845	-0.122275	0.49521	0.620452	0.999985	no
XLOC_002161	XLOC_002161	Mob3a	chr10:80684489-80701871	Smchd1MommeD1/MommeD1436	Smchd1+/+	OK	18.5946	16.5268	-0.170082	0.705909	0.480245	0.999985	no
XLOC_002162	XLOC_002162	Ap3d1	chr10:80706977-80742211	Smchd1MommeD1/MommeD1437	Smchd1+/+	OK	23.3583	21.9703	-0.0883824	0.424651	0.671091	0.999985	no
XLOC_002163	XLOC_002163	Plekhj1	chr10:80796098-80804922	Smchd1MommeD1/MommeD1438	Smchd1+/+	OK	43.6073	44.7198	0.0363448	-0.0871863	0.930523	0.999985	no
XLOC_002164	XLOC_002164	Jsrp1	chr10:80808495-80813498	Smchd1MommeD1/MommeD1439	Smchd1+/+	OK	0.51585	0.575802	0.15862	-0.227572	0.819979	0.999985	no
XLOC_002166	XLOC_002166	Lsm7	chr10:80852824-80855209	Smchd1MommeD1/MommeD1440	Smchd1+/+	OK	201.676	209.021	0.0516091	-0.228364	0.819363	0.999985	no
XLOC_002167	XLOC_002167	Timm13	chr10:80879815-80900969	Smchd1MommeD1/MommeD1441	Smchd1+/+	OK	70.2291	72.7953	0.0517744	-0.239556	0.810675	0.999985	no
XLOC_002168	XLOC_002168	Lmnb2	chr10:80901362-80918245	Smchd1MommeD1/MommeD1442	Smchd1+/+	OK	30.903	29.9802	-0.0437366	0.209296	0.834217	0.999985	no
XLOC_002169	XLOC_002169	Gng7	chr10:80948623-81014925	Smchd1MommeD1/MommeD1443	Smchd1+/+	OK	2.03353	1.53445	-0.406265	1.02481	0.305452	0.999985	no
XLOC_002170	XLOC_002170	Diras1	chr10:81019589-81025377	Smchd1MommeD1/MommeD1444	Smchd1+/+	OK	0.490529	0.249173	-0.97719	1.61223	0.106913	0.999985	no
XLOC_002171	XLOC_002171	Slc39a3	chr10:81028539-81037266	Smchd1MommeD1/MommeD1445	Smchd1+/+	OK	4.42815	3.86069	-0.197845	0.521812	0.601801	0.999985	no
XLOC_002172	XLOC_002172	Sgta	chr10:81043986-81060154	Smchd1MommeD1/MommeD1446	Smchd1+/+	OK	68.0508	62.0197	-0.133885	0.580067	0.56187	0.999985	no
XLOC_002174	XLOC_002174	Pias4	chr10:81153286-81167827	Smchd1MommeD1/MommeD1447	Smchd1+/+	OK	20.2595	17.8228	-0.184873	0.655728	0.511999	0.999985	no
XLOC_002176	XLOC_002176	Atcay	chr10:81194690-81230779	Smchd1MommeD1/MommeD1448	Smchd1+/+	OK	0.753915	0.340214	-1.14796	2.05938	0.039458	0.999985	no
XLOC_002177	XLOC_002177	Mrpl54	chr10:81264721-81266926	Smchd1MommeD1/MommeD1449	Smchd1+/+	OK	99.444	98.7065	-0.0107385	0.0446667	0.964373	0.999985	no
XLOC_002178	XLOC_002178	Tjp3	chr10:81268171-81291267	Smchd1MommeD1/MommeD1450	Smchd1+/+	OK	1.29495	1.33029	0.0388453	-0.0556084	0.955654	0.999985	no
XLOC_002180	XLOC_002180	Hmg20b	chr10:81346045-81350457	Smchd1MommeD1/MommeD1451	Smchd1+/+	OK	25.322	20.3566	-0.314892	1.1087	0.267559	0.999985	no
XLOC_002181	XLOC_002181	4930404N11Rik	chr10:81357569-81366141	Smchd1MommeD1/MommeD1452	Smchd1+/+	OK	1.82233	1.83998	0.0139038	-0.0158506	0.987354	0.999985	no
XLOC_002182	XLOC_002182	Fzr1	chr10:81366878-81378370	Smchd1MommeD1/MommeD1453	Smchd1+/+	OK	44.2968	41.4714	-0.0950885	0.452104	0.651194	0.999985	no
XLOC_002183	XLOC_002183	Nfic	chr10:81396190-81430862	Smchd1MommeD1/MommeD1454	Smchd1+/+	OK	2.44054	1.49765	-0.704504	1.8547	0.0636387	0.999985	no
XLOC_002185	XLOC_002185	Ncln	chr10:81486435-81496363	Smchd1MommeD1/MommeD1455	Smchd1+/+	OK	31.1572	33.7593	0.115721	-0.538941	0.589928	0.999985	no
XLOC_002188	XLOC_002188	Gna11	chr10:81528731-81545046	Smchd1MommeD1/MommeD1456	Smchd1+/+	OK	27.8687	26.5945	-0.0675181	0.315592	0.752312	0.999985	no
XLOC_002189	XLOC_002189	Tle6	chr10:81590904-81600900	Smchd1MommeD1/MommeD1457	Smchd1+/+	OK	0.782332	0.863112	0.141767	-0.223308	0.823296	0.999985	no
XLOC_002190	XLOC_002190	Sirt6	chr10:81621730-81627623	Smchd1MommeD1/MommeD1458	Smchd1+/+	OK	16.33	14.3343	-0.188053	0.621445	0.534307	0.999985	no
XLOC_002191	XLOC_002191	Zfp781	chr10:81742820-81771142	Smchd1MommeD1/MommeD1459	Smchd1+/+	OK	2.06568	1.81288	-0.18833	0.510201	0.60991	0.999985	no
XLOC_002192	XLOC_002192	Zfp781	chr10:81901910-81930480	Smchd1MommeD1/MommeD1460	Smchd1+/+	OK	2.60447	2.27633	-0.194279	0.559375	0.575906	0.999985	no
XLOC_002193	XLOC_002193	Zfp873	chr10:82046519-82065185	Smchd1MommeD1/MommeD1461	Smchd1+/+	OK	1.31969	0.949314	-0.47524	0.45895	0.64627	0.999985	no
XLOC_002194	XLOC_002194	Zfp938	chr10:82224682-82241277	Smchd1MommeD1/MommeD1462	Smchd1+/+	OK	4.06193	4.41883	0.121497	-0.334473	0.738023	0.999985	no
XLOC_002196	XLOC_002196	1190007I07Rik	chr10:82619850-82623228	Smchd1MommeD1/MommeD1463	Smchd1+/+	OK	7.2447	7.97524	0.1386	-0.233383	0.815464	0.999985	no
XLOC_002197	XLOC_002197	Glt8d2	chr10:82629837-82690650	Smchd1MommeD1/MommeD1464	Smchd1+/+	OK	0.751207	0.465835	-0.689391	0.211217	0.832718	0.999985	no
XLOC_002198	XLOC_002198	Nfyb	chr10:82748699-82764141	Smchd1MommeD1/MommeD1465	Smchd1+/+	OK	31.0066	32.3804	0.0625462	-0.247066	0.804857	0.999985	no
XLOC_002201	XLOC_002201	Appl2	chr10:83600033-83648664	Smchd1MommeD1/MommeD1466	Smchd1+/+	OK	4.7282	5.42273	0.197727	-0.635329	0.525214	0.999985	no
XLOC_002202	XLOC_002202	Nuak1	chr10:84370898-84440728	Smchd1MommeD1/MommeD1467	Smchd1+/+	OK	13.5602	13.4426	-0.0125671	0.0506122	0.959635	0.999985	no
XLOC_002203	XLOC_002203	Ckap4	chr10:84526304-84533888	Smchd1MommeD1/MommeD1468	Smchd1+/+	OK	57.2374	52.7549	-0.117655	0.572087	0.567263	0.999985	no
XLOC_002206	XLOC_002206	Mterfd3	chr10:85119432-85128027	Smchd1MommeD1/MommeD1469	Smchd1+/+	OK	5.36303	5.35352	-0.0025598	0.00600694	0.995207	0.999985	no
XLOC_002207	XLOC_002207	Cry1	chr10:85131699-85185054	Smchd1MommeD1/MommeD1470	Smchd1+/+	OK	11.9007	12.1146	0.0257	-0.103677	0.917425	0.999985	no
XLOC_002208	XLOC_002208	Prdm4	chr10:85871830-85916945	Smchd1MommeD1/MommeD1471	Smchd1+/+	OK	23.329	23.0032	-0.0202901	0.0595387	0.952523	0.999985	no
XLOC_002209	XLOC_002209	D10Wsu52e	chr10:85938636-85957793	Smchd1MommeD1/MommeD1472	Smchd1+/+	OK	99.7365	101.533	0.0257585	-0.124595	0.900844	0.999985	no
XLOC_002211	XLOC_002211	Syn3	chr10:86048745-86498896	Smchd1MommeD1/MommeD1473	Smchd1+/+	OK	0.539758	0.535166	-0.0123263	0.010306	0.991777	0.999985	no
XLOC_002212	XLOC_002212	Hsp90b1	chr10:86690840-86705444	Smchd1MommeD1/MommeD1474	Smchd1+/+	OK	295.407	306.854	0.0548448	-0.215532	0.829353	0.999985	no
XLOC_002214	XLOC_002214	Ascl1	chr10:87491040-87493660	Smchd1MommeD1/MommeD1475	Smchd1+/+	OK	8.61952	5.55575	-0.633626	1.97893	0.0478244	0.999985	no
XLOC_002215	XLOC_002215	4930547N16Rik	chr10:88091071-88146954	Smchd1MommeD1/MommeD1476	Smchd1+/+	OK	6.8732	7.19566	0.0661454	-0.22561	0.821505	0.999985	no
XLOC_002217	XLOC_002217	Chpt1	chr10:88459586-88503970	Smchd1MommeD1/MommeD1477	Smchd1+/+	OK	7.93196	7.78585	-0.0268227	0.0673725	0.946285	0.999985	no
XLOC_002218	XLOC_002218	Mybpc1	chr10:88518278-88605152	Smchd1MommeD1/MommeD1478	Smchd1+/+	OK	0.675109	0.476162	-0.503668	0.842012	0.399781	0.999985	no
XLOC_002221	XLOC_002221	Arl1	chr10:88731322-88744105	Smchd1MommeD1/MommeD1479	Smchd1+/+	OK	61.4702	70.4181	0.196061	-0.607562	0.543478	0.999985	no
XLOC_002222	XLOC_002222	Utp20	chr10:88746606-88826814	Smchd1MommeD1/MommeD1480	Smchd1+/+	OK	14.4846	18.3416	0.340602	-1.63188	0.102706	0.999985	no
XLOC_002224	XLOC_002224	Gas2l3	chr10:89408672-89443967	Smchd1MommeD1/MommeD1481	Smchd1+/+	OK	4.35089	5.05302	0.215837	-0.736818	0.461233	0.999985	no
XLOC_002227	XLOC_002227	Scyl2	chr10:89638579-89686286	Smchd1MommeD1/MommeD1482	Smchd1+/+	OK	15.1917	15.8146	0.0579682	-0.253475	0.799901	0.999985	no
XLOC_002228	XLOC_002228	Actr6	chr10:89711968-89732295	Smchd1MommeD1/MommeD1483	Smchd1+/+	OK	12.3257	13.6139	0.143409	-0.460966	0.644823	0.999985	no
XLOC_002229	XLOC_002229	Apaf1	chr10:90989310-91082743	Smchd1MommeD1/MommeD1484	Smchd1+/+	OK	9.66528	10.116	0.0657554	-0.300912	0.763482	0.999985	no
XLOC_002230	XLOC_002230	Slc25a3	chr10:91116577-91123963	Smchd1MommeD1/MommeD1485	Smchd1+/+	OK	284.78	287.505	0.0137373	-0.0625308	0.95014	0.999985	no
XLOC_002231	XLOC_002231	Tmpo	chr10:91147570-91171582	Smchd1MommeD1/MommeD1486	Smchd1+/+	OK	176.667	180.483	0.0308273	-0.11762	0.906369	0.999985	no
XLOC_002232	XLOC_002232	Mir135a-2	chr10:92071080-92072185	Smchd1MommeD1/MommeD1487	Smchd1+/+	OK	2.85189	2.14141	-0.41336	0.800284	0.423546	0.999985	no
XLOC_002233	XLOC_002233	Rmst	chr10:92081745-92165178	Smchd1MommeD1/MommeD1488	Smchd1+/+	OK	0.662052	0.618733	-0.0976262	0.114249	0.909041	0.999985	no
XLOC_002236	XLOC_002236	Nedd1	chr10:92684744-92722418	Smchd1MommeD1/MommeD1489	Smchd1+/+	OK	14.909	15.5328	0.0591322	-0.261408	0.793778	0.999985	no
XLOC_002238	XLOC_002238	Elk3	chr10:93247415-93311159	Smchd1MommeD1/MommeD1490	Smchd1+/+	OK	10.4885	9.1543	-0.196283	0.824319	0.409758	0.999985	no
XLOC_002240	XLOC_002240	Snrpf	chr10:93540631-93605245	Smchd1MommeD1/MommeD1491	Smchd1+/+	OK	130.306	154.039	0.241384	-1.13275	0.257318	0.999985	no
XLOC_002241	XLOC_002241	Gm8580	chr10:93641048-93745972	Smchd1MommeD1/MommeD1492	Smchd1+/+	OK	1.65702	1.94066	0.227959	-0.24368	0.807479	0.999985	no
XLOC_002243	XLOC_002243	Metap2	chr10:93858489-93891202	Smchd1MommeD1/MommeD1493	Smchd1+/+	OK	68.6702	76.7816	0.161077	-0.554434	0.579282	0.999985	no
XLOC_002244	XLOC_002244	Mir331	chr10:93961630-93963863	Smchd1MommeD1/MommeD1494	Smchd1+/+	OK	0.864551	0.856053	-0.0142506	0.0268619	0.97857	0.999985	no
XLOC_002245	XLOC_002245	Vezt	chr10:93966709-94145362	Smchd1MommeD1/MommeD1495	Smchd1+/+	OK	7.07302	6.74833	-0.0677963	0.177649	0.858999	0.999985	no
XLOC_002247	XLOC_002247	4932415G12Rik	chr10:94673492-94688613	Smchd1MommeD1/MommeD1496	Smchd1+/+	OK	0.51699	0.431129	-0.262015	0.34856	0.727419	0.999985	no
XLOC_002248	XLOC_002248	Plxnc1	chr10:94790865-94944578	Smchd1MommeD1/MommeD1497	Smchd1+/+	OK	1.56821	1.65485	0.0775794	-0.235045	0.814174	0.999985	no
XLOC_002249	XLOC_002249	Cradd	chr10:95174745-95324118	Smchd1MommeD1/MommeD1498	Smchd1+/+	OK	4.17069	3.91503	-0.0912623	0.175168	0.860947	0.999985	no
XLOC_002250	XLOC_002250	Socs2	chr10:95411489-95417209	Smchd1MommeD1/MommeD1499	Smchd1+/+	OK	6.7514	8.05847	0.255321	-0.633403	0.52647	0.999985	no
XLOC_002251	XLOC_002251	Mrpl42	chr10:95480759-95501927	Smchd1MommeD1/MommeD1500	Smchd1+/+	OK	123.714	121.641	-0.0243845	0.112387	0.910517	0.999985	no
XLOC_002252	XLOC_002252	Nudt4	chr10:95547006-95564167	Smchd1MommeD1/MommeD1501	Smchd1+/+	OK	76.0386	65.506	-0.215105	1.03773	0.299394	0.999985	no
XLOC_002257	XLOC_002257	-	chr10:99103706-99106566	Smchd1MommeD1/MommeD1502	Smchd1+/+	OK	0.524564	0.362107	-0.534703	0.526601	0.59847	0.999985	no
XLOC_002261	XLOC_002261	Tmtc3	chr10:100443901-100487347	Smchd1MommeD1/MommeD1503	Smchd1+/+	OK	12.5053	14.398	0.203333	-0.836017	0.403145	0.999985	no
XLOC_002262	XLOC_002262	4930430F08Rik	chr10:100487623-100589259	Smchd1MommeD1/MommeD1504	Smchd1+/+	OK	4.17138	4.51011	0.112637	-0.265663	0.790498	0.999985	no
XLOC_002264	XLOC_002264	Alx1	chr10:103007846-103030596	Smchd1MommeD1/MommeD1505	Smchd1+/+	OK	6.39878	5.40297	-0.244044	0.775159	0.438246	0.999985	no
XLOC_002266	XLOC_002266	Tmtc2	chr10:105187663-105574479	Smchd1MommeD1/MommeD1506	Smchd1+/+	OK	3.6986	3.46403	-0.0945262	0.330633	0.740922	0.999985	no
XLOC_002267	XLOC_002267	BC067068	chr10:105763184-105847826	Smchd1MommeD1/MommeD1507	Smchd1+/+	OK	3.81473	4.25178	0.156488	-0.319765	0.749146	0.999985	no
XLOC_002268	XLOC_002268	Acss3	chr10:106933630-107123664	Smchd1MommeD1/MommeD1508	Smchd1+/+	OK	0.823828	0.813182	-0.0187659	0.0121194	0.99033	0.999985	no
XLOC_002269	XLOC_002269	Myf5	chr10:107482907-107486134	Smchd1MommeD1/MommeD1509	Smchd1+/+	OK	1.90687	1.35483	-0.493091	1.0563	0.290833	0.999985	no
XLOC_002270	XLOC_002270	Myf6	chr10:107492859-107494729	Smchd1MommeD1/MommeD1510	Smchd1+/+	OK	0.918889	0.517408	-0.828588	1.21288	0.225175	0.999985	no
XLOC_002273	XLOC_002273	Syt1	chr10:108497649-109010975	Smchd1MommeD1/MommeD1511	Smchd1+/+	OK	0.538749	0.220179	-1.29094	1.99753	0.0457678	0.999985	no
XLOC_002277	XLOC_002277	Zdhhc17	chr10:110941572-111010099	Smchd1MommeD1/MommeD1512	Smchd1+/+	OK	7.3793	7.22173	-0.0311383	0.110938	0.911665	0.999985	no
XLOC_002280	XLOC_002280	Glipr1	chr10:111972694-111997264	Smchd1MommeD1/MommeD1513	Smchd1+/+	OK	4.29153	5.04953	0.234658	-0.264474	0.791414	0.999985	no
XLOC_002281	XLOC_002281	Atxn7l3b	chr10:112925427-112929026	Smchd1MommeD1/MommeD1514	Smchd1+/+	OK	113.478	102.695	-0.144049	0.658198	0.510411	0.999985	no
XLOC_002284	XLOC_002284	Tbc1d15	chr10:115197698-115251493	Smchd1MommeD1/MommeD1515	Smchd1+/+	OK	14.3295	16.2879	0.184817	-0.806411	0.420006	0.999985	no
XLOC_002285	XLOC_002285	Rab21	chr10:115286998-115315822	Smchd1MommeD1/MommeD1516	Smchd1+/+	OK	20.3698	19.2955	-0.0781742	0.266071	0.790185	0.999985	no
XLOC_002286	XLOC_002286	Tmem19	chr10:115340738-115362492	Smchd1MommeD1/MommeD1517	Smchd1+/+	OK	9.25448	8.22336	-0.170425	0.556906	0.577591	0.999985	no
XLOC_002287	XLOC_002287	Thap2	chr10:115368401-115432771	Smchd1MommeD1/MommeD1518	Smchd1+/+	OK	7.6155	8.1648	0.10048	-0.337391	0.735822	0.999985	no
XLOC_002288	XLOC_002288	Lgr5	chr10:115450313-115587780	Smchd1MommeD1/MommeD1519	Smchd1+/+	OK	1.10759	1.08982	-0.0233353	0.0572172	0.954372	0.999985	no
XLOC_002290	XLOC_002290	Kcnmb4	chr10:116416065-116473543	Smchd1MommeD1/MommeD1520	Smchd1+/+	OK	8.42564	7.43757	-0.179955	0.292759	0.769706	0.999985	no
XLOC_002291	XLOC_002291	Cnot2	chr10:116485160-116581578	Smchd1MommeD1/MommeD1521	Smchd1+/+	OK	39.7507	41.7665	0.0713647	-0.291628	0.770571	0.999985	no
XLOC_002294	XLOC_002294	Rab3ip	chr10:116905683-116950448	Smchd1MommeD1/MommeD1522	Smchd1+/+	OK	12.5271	13.4658	0.104242	-0.380051	0.703907	0.999985	no
XLOC_002295	XLOC_002295	Cct2	chr10:117050997-117063814	Smchd1MommeD1/MommeD1523	Smchd1+/+	OK	338.249	355.081	0.0700637	-0.251709	0.801266	0.999985	no
XLOC_002296	XLOC_002296	Frs2	chr10:117069441-117148507	Smchd1MommeD1/MommeD1524	Smchd1+/+	OK	11.5476	12.3477	0.096651	-0.379021	0.704672	0.999985	no
XLOC_002297	XLOC_002297	Yeats4	chr10:117215140-117224507	Smchd1MommeD1/MommeD1525	Smchd1+/+	OK	68.1215	67.7849	-0.00714648	0.0337329	0.97309	0.999985	no
XLOC_002299	XLOC_002299	Lyz2	chr10:117277540-117282272	Smchd1MommeD1/MommeD1526	Smchd1+/+	OK	0.500086	0.199397	-1.32653	1.43317	0.151811	0.999985	no
XLOC_002301	XLOC_002301	Cpsf6	chr10:117344667-117376973	Smchd1MommeD1/MommeD1527	Smchd1+/+	OK	73.8723	75.4103	0.0297284	-0.108073	0.913937	0.999985	no
XLOC_002302	XLOC_002302	Mdm2	chr10:117688896-117710796	Smchd1MommeD1/MommeD1528	Smchd1+/+	OK	16.9068	17.5483	0.0537258	-0.235864	0.813538	0.999985	no
XLOC_002303	XLOC_002303	Slc35e3	chr10:117733677-117746358	Smchd1MommeD1/MommeD1529	Smchd1+/+	OK	12.2748	12.1969	-0.00919129	0.0387154	0.969117	0.999985	no
XLOC_002304	XLOC_002304	Nup107	chr10:117750642-117792705	Smchd1MommeD1/MommeD1530	Smchd1+/+	OK	32.1766	35.5529	0.143955	-0.688314	0.491255	0.999985	no
XLOC_002305	XLOC_002305	Rap1b	chr10:117813870-117845974	Smchd1MommeD1/MommeD1531	Smchd1+/+	OK	91.9611	98.1202	0.0935271	-0.392817	0.694455	0.999985	no
XLOC_002307	XLOC_002307	Dyrk2	chr10:118855471-118868959	Smchd1MommeD1/MommeD1532	Smchd1+/+	OK	13.8594	15.7994	0.188999	-0.697413	0.485544	0.999985	no
XLOC_002308	XLOC_002308	Cand1	chr10:119198811-119240055	Smchd1MommeD1/MommeD1533	Smchd1+/+	OK	50.9631	52.4602	0.0417683	-0.174234	0.861681	0.999985	no
XLOC_002309	XLOC_002309	Grip1	chr10:119413443-120112965	Smchd1MommeD1/MommeD1534	Smchd1+/+	OK	0.607396	0.826402	0.444206	-0.314745	0.752955	0.999985	no
XLOC_002311	XLOC_002311	Helb	chr10:119413443-120112965	Smchd1MommeD1/MommeD1535	Smchd1+/+	OK	2.5883	2.64109	0.0291281	-0.0720842	0.942535	0.999985	no
XLOC_002313	XLOC_002313	Hmga2	chr10:120361212-120476935	Smchd1MommeD1/MommeD1536	Smchd1+/+	OK	206.897	212.438	0.0381243	-0.128227	0.897969	0.999985	no
XLOC_002314	XLOC_002314	Msrb3	chr10:120781100-120898971	Smchd1MommeD1/MommeD1537	Smchd1+/+	OK	6.33198	5.96038	-0.087251	0.244301	0.806998	0.999985	no
XLOC_002315	XLOC_002315	Lemd3	chr10:120923410-120979377	Smchd1MommeD1/MommeD1538	Smchd1+/+	OK	7.16563	5.14103	-0.479036	1.56432	0.117742	0.999985	no
XLOC_002316	XLOC_002316	Tbc1d30	chr10:121263819-121311189	Smchd1MommeD1/MommeD1539	Smchd1+/+	OK	0.661355	0.299408	-1.14331	2.28055	0.0225749	0.999985	no
XLOC_002317	XLOC_002317	Rassf3	chr10:121410350-121476250	Smchd1MommeD1/MommeD1540	Smchd1+/+	OK	12.9361	14.125	0.12685	-0.426075	0.670053	0.999985	no
XLOC_002318	XLOC_002318	Tbk1	chr10:121546455-121586794	Smchd1MommeD1/MommeD1541	Smchd1+/+	OK	7.24453	7.70271	0.0884749	-0.282495	0.777564	0.999985	no
XLOC_002319	XLOC_002319	Xpot	chr10:121587379-121626462	Smchd1MommeD1/MommeD1542	Smchd1+/+	OK	33.5133	38.0335	0.18254	-0.761452	0.446387	0.999985	no
XLOC_002320	XLOC_002320	Srgap1	chr10:121780990-122047315	Smchd1MommeD1/MommeD1543	Smchd1+/+	OK	5.07	4.50138	-0.171621	0.696053	0.486396	0.999985	no
XLOC_002321	XLOC_002321	Gm9079	chr10:122078111-122079879	Smchd1MommeD1/MommeD1544	Smchd1+/+	OK	0.419597	0.554519	0.402231	-0.641422	0.521248	0.999985	no
XLOC_002322	XLOC_002322	Tmem5	chr10:122081259-122097167	Smchd1MommeD1/MommeD1545	Smchd1+/+	OK	15.3733	18.2543	0.247814	-0.852756	0.393794	0.999985	no
XLOC_002323	XLOC_002323	A130077B15Rik	chr10:122565022-122569891	Smchd1MommeD1/MommeD1546	Smchd1+/+	OK	2.49093	2.55844	0.0385806	-0.099985	0.920356	0.999985	no
XLOC_002324	XLOC_002324	Mirlet7i	chr10:122984996-122985724	Smchd1MommeD1/MommeD1547	Smchd1+/+	OK	0.62893	1.00974	0.683014	-0.850965	0.394789	0.999985	no
XLOC_002325	XLOC_002325	Mon2	chr10:122992033-123076505	Smchd1MommeD1/MommeD1548	Smchd1+/+	OK	8.02545	8.55139	0.0915761	-0.333868	0.738479	0.999985	no
XLOC_002326	XLOC_002326	Usp15	chr10:123110962-123196956	Smchd1MommeD1/MommeD1549	Smchd1+/+	OK	22.2784	26.1229	0.229671	-1.09338	0.274229	0.999985	no
XLOC_002327	XLOC_002327	Slc16a7	chr10:125227484-125328535	Smchd1MommeD1/MommeD1550	Smchd1+/+	OK	0.726729	0.545461	-0.413942	0.71824	0.47261	0.999985	no
XLOC_002328	XLOC_002328	Xrcc6bp1	chr10:126868427-126901371	Smchd1MommeD1/MommeD1551	Smchd1+/+	OK	11.0142	10.2725	-0.100576	0.227142	0.820313	0.999985	no
XLOC_002329	XLOC_002329	Tsfm	chr10:127022331-127030814	Smchd1MommeD1/MommeD1552	Smchd1+/+	OK	31.5356	30.1384	-0.0653759	0.258006	0.796402	0.999985	no
XLOC_002331	XLOC_002331	2009-03-01	chr10:127054914-127067282	Smchd1MommeD1/MommeD1553	Smchd1+/+	OK	7.03998	6.39294	-0.139091	0.0488142	0.961067	0.999985	no
XLOC_002332	XLOC_002332	Tspan31	chr10:127067289-127070261	Smchd1MommeD1/MommeD1554	Smchd1+/+	OK	59.5603	57.8707	-0.0415184	0.194534	0.845758	0.999985	no
XLOC_002333	XLOC_002333	Os9	chr10:127094258-127121160	Smchd1MommeD1/MommeD1555	Smchd1+/+	OK	12.8108	9.75226	-0.393555	1.41932	0.155806	0.999985	no
XLOC_002335	XLOC_002335	Arhgef25	chr10:127182520-127190054	Smchd1MommeD1/MommeD1556	Smchd1+/+	OK	16.8444	17.5291	0.057487	-0.214296	0.830317	0.999985	no
XLOC_002336	XLOC_002336	Dtx3	chr10:127190377-127211622	Smchd1MommeD1/MommeD1557	Smchd1+/+	OK	17.6941	16.8455	-0.0709024	0.253476	0.799901	0.999985	no
XLOC_002337	XLOC_002337	Pip4k2c	chr10:127190377-127211622	Smchd1MommeD1/MommeD1558	Smchd1+/+	OK	9.74967	10.3462	0.0856805	-0.279301	0.780014	0.999985	no
XLOC_002338	XLOC_002338	Kif5a	chr10:127225694-127263363	Smchd1MommeD1/MommeD1559	Smchd1+/+	OK	1.85877	1.07528	-0.789635	1.63925	0.101162	0.999985	no
XLOC_002339	XLOC_002339	Mbd6	chr10:127266261-127288771	Smchd1MommeD1/MommeD1560	Smchd1+/+	OK	14.3648	12.1887	-0.236994	0.887856	0.374618	0.999985	no
XLOC_002340	XLOC_002340	Mars	chr10:127290792-127311786	Smchd1MommeD1/MommeD1561	Smchd1+/+	OK	49.2469	53.7137	0.125256	-0.603953	0.545875	0.999985	no
XLOC_002341	XLOC_002341	Gli1	chr10:127323726-127341970	Smchd1MommeD1/MommeD1562	Smchd1+/+	OK	7.24544	8.31455	0.198566	-0.638444	0.523185	0.999985	no
XLOC_002344	XLOC_002344	Shmt2	chr10:127514938-127522444	Smchd1MommeD1/MommeD1563	Smchd1+/+	OK	59.361	62.4002	0.0720356	-0.315745	0.752196	0.999985	no
XLOC_002345	XLOC_002345	Nxph4	chr10:127525472-127534559	Smchd1MommeD1/MommeD1564	Smchd1+/+	OK	2.37184	1.08973	-1.12204	1.69431	0.0902072	0.999985	no
XLOC_002346	XLOC_002346	Lrp1	chr10:127538157-127621148	Smchd1MommeD1/MommeD1565	Smchd1+/+	OK	16.3601	18.4469	0.173197	-0.653739	0.51328	0.999985	no
XLOC_002347	XLOC_002347	Nab2	chr10:127642985-127668851	Smchd1MommeD1/MommeD1566	Smchd1+/+	OK	6.70437	4.84732	-0.467913	1.17744	0.239019	0.999985	no
XLOC_002348	XLOC_002348	Gpr182	chr10:127749601-127751798	Smchd1MommeD1/MommeD1567	Smchd1+/+	OK	1.85648	1.73871	-0.0945544	0.1992	0.842106	0.999985	no
XLOC_002351	XLOC_002351	Rbms2	chr10:128129469-128180297	Smchd1MommeD1/MommeD1568	Smchd1+/+	OK	35.7514	35.1481	-0.0245547	0.0676694	0.946049	0.999985	no
XLOC_002352	XLOC_002352	Spryd4	chr10:128194634-128211794	Smchd1MommeD1/MommeD1569	Smchd1+/+	OK	12.7487	12.4339	-0.0360781	0.118702	0.905512	0.999985	no
XLOC_002354	XLOC_002354	Coq10a	chr10:128362597-128370037	Smchd1MommeD1/MommeD1570	Smchd1+/+	OK	1.6357	1.58019	-0.0498173	0.0879389	0.929925	0.999985	no
XLOC_002355	XLOC_002355	Slc39a5	chr10:128395230-128401224	Smchd1MommeD1/MommeD1571	Smchd1+/+	OK	3.91499	3.39616	-0.205105	0.573837	0.566078	0.999985	no
XLOC_002356	XLOC_002356	Obfc2b	chr10:128401394-128409796	Smchd1MommeD1/MommeD1572	Smchd1+/+	OK	75.324	68.1644	-0.144092	0.537123	0.591183	0.999985	no
XLOC_002357	XLOC_002357	Myl6	chr10:128490860-128493869	Smchd1MommeD1/MommeD1573	Smchd1+/+	OK	472.682	509.788	0.109028	-0.467618	0.640058	0.999985	no
XLOC_002358	XLOC_002358	Myl6b	chr10:128494006-128498806	Smchd1MommeD1/MommeD1574	Smchd1+/+	OK	4.52815	4.11961	-0.136414	0.290777	0.771222	0.999985	no
XLOC_002359	XLOC_002359	Esyt1	chr10:128510249-128525859	Smchd1MommeD1/MommeD1575	Smchd1+/+	OK	7.20458	5.12642	-0.490961	1.7522	0.0797394	0.999985	no
XLOC_002360	XLOC_002360	Zc3h10	chr10:128543494-128547864	Smchd1MommeD1/MommeD1576	Smchd1+/+	OK	8.2148	7.54113	-0.123444	0.357193	0.720948	0.999985	no
XLOC_002361	XLOC_002361	Rpl41	chr10:128548109-128549168	Smchd1MommeD1/MommeD1577	Smchd1+/+	OK	4813.57	4354.21	-0.144698	0.519792	0.603208	0.999985	no
XLOC_002362	XLOC_002362	Pa2g4	chr10:128557765-128566057	Smchd1MommeD1/MommeD1578	Smchd1+/+	OK	179.327	209.694	0.22569	-0.986492	0.323892	0.999985	no
XLOC_002363	XLOC_002363	Erbb3	chr10:128567528-128589698	Smchd1MommeD1/MommeD1579	Smchd1+/+	OK	4.70191	5.02926	0.0971	-0.378063	0.705384	0.999985	no
XLOC_002364	XLOC_002364	Rps26	chr10:128624528-128626506	Smchd1MommeD1/MommeD1580	Smchd1+/+	OK	2486.9	2374.59	-0.0666749	0.281251	0.778518	0.999985	no
XLOC_002365	XLOC_002365	Ikzf4	chr10:128630840-128646076	Smchd1MommeD1/MommeD1581	Smchd1+/+	OK	1.40603	1.18483	-0.246953	0.485438	0.627366	0.999985	no
XLOC_002366	XLOC_002366	Suox	chr10:128669886-128673918	Smchd1MommeD1/MommeD1582	Smchd1+/+	OK	5.58258	5.99597	0.103062	-0.319979	0.748984	0.999985	no
XLOC_002367	XLOC_002367	Rab5b	chr10:128677110-128696268	Smchd1MommeD1/MommeD1583	Smchd1+/+	OK	23.7057	21.523	-0.139352	0.633458	0.526435	0.999985	no
XLOC_002368	XLOC_002368	Cdk2	chr10:128697931-128705051	Smchd1MommeD1/MommeD1584	Smchd1+/+	OK	35.5978	37.4512	0.0732219	-0.33029	0.741181	0.999985	no
XLOC_002369	XLOC_002369	Dgka	chr10:128706257-128744056	Smchd1MommeD1/MommeD1585	Smchd1+/+	OK	1.15355	0.978956	-0.236761	0.47002	0.638341	0.999985	no
XLOC_002370	XLOC_002370	Tmem198b	chr10:128790909-128821631	Smchd1MommeD1/MommeD1586	Smchd1+/+	OK	8.22417	8.43673	0.036814	-0.0786447	0.937315	0.999985	no
XLOC_002371	XLOC_002371	Ormdl2	chr10:128790909-128821631	Smchd1MommeD1/MommeD1587	Smchd1+/+	OK	18.104	18.4088	0.0240866	-0.063383	0.949461	0.999985	no
XLOC_002372	XLOC_002372	Gdf11	chr10:128881975-128891730	Smchd1MommeD1/MommeD1588	Smchd1+/+	OK	10.1035	8.03843	-0.329875	1.31092	0.189885	0.999985	no
XLOC_002374	XLOC_002374	Bloc1s1	chr10:128919913-128923524	Smchd1MommeD1/MommeD1589	Smchd1+/+	OK	61.6469	52.3187	-0.236703	0.833388	0.404626	0.999985	no
XLOC_002413	XLOC_002413	-	chr10:4388320-4396309	Smchd1MommeD1/MommeD1590	Smchd1+/+	OK	0.683569	0.829398	0.278979	-0.705262	0.480647	0.999985	no
XLOC_002414	XLOC_002414	-	chr10:11301267-11304905	Smchd1MommeD1/MommeD1591	Smchd1+/+	OK	1.65626	1.74713	0.0770567	-0.196882	0.84392	0.999985	no
XLOC_002415	XLOC_002415	-	chr10:13011813-13012582	Smchd1MommeD1/MommeD1592	Smchd1+/+	OK	0.748455	0.569192	-0.394998	0.498092	0.618419	0.999985	no
XLOC_002416	XLOC_002416	-	chr10:13012967-13013412	Smchd1MommeD1/MommeD1593	Smchd1+/+	OK	1.04403	0.603558	-0.790596	0.723142	0.469593	0.999985	no
XLOC_002417	XLOC_002417	-	chr10:18055522-18055809	Smchd1MommeD1/MommeD1594	Smchd1+/+	OK	7.07367	10.6934	0.596192	-0.937235	0.348637	0.999985	no
XLOC_002418	XLOC_002418	-	chr10:20311735-20312229	Smchd1MommeD1/MommeD1595	Smchd1+/+	OK	1.19192	0.408166	-1.54606	1.38177	0.167044	0.999985	no
XLOC_002419	XLOC_002419	-	chr10:23781927-23782811	Smchd1MommeD1/MommeD1596	Smchd1+/+	OK	0.67395	0.682246	0.0176501	-0.0243336	0.980587	0.999985	no
XLOC_002420	XLOC_002420	-	chr10:29143684-29230779	Smchd1MommeD1/MommeD1597	Smchd1+/+	OK	0.714236	0.647218	-0.14215	0.0645449	0.948536	0.999985	no
XLOC_002421	XLOC_002421	-	chr10:29143684-29230779	Smchd1MommeD1/MommeD1598	Smchd1+/+	OK	0.838721	0.92099	0.134994	-0.0792329	0.936847	0.999985	no
XLOC_002422	XLOC_002422	-	chr10:29143684-29230779	Smchd1MommeD1/MommeD1599	Smchd1+/+	OK	0.914374	0.597569	-0.613679	0.566885	0.570792	0.999985	no
XLOC_002423	XLOC_002423	-	chr10:29143684-29230779	Smchd1MommeD1/MommeD1600	Smchd1+/+	OK	0.623571	0.505584	-0.302605	0.113499	0.909635	0.999985	no
XLOC_002424	XLOC_002424	-	chr10:29143684-29230779	Smchd1MommeD1/MommeD1601	Smchd1+/+	OK	0.8538	0.780459	-0.129575	0.0985971	0.921458	0.999985	no
XLOC_002425	XLOC_002425	-	chr10:29698735-29698842	Smchd1MommeD1/MommeD1602	Smchd1+/+	OK	4004.13	5253.73	0.391854	-0.603957	0.545872	0.999985	no
XLOC_002426	XLOC_002426	-	chr10:31493204-31496305	Smchd1MommeD1/MommeD1603	Smchd1+/+	OK	0.862665	0.822885	-0.0681107	0.140543	0.888231	0.999985	no
XLOC_002427	XLOC_002427	-	chr10:31496550-31499468	Smchd1MommeD1/MommeD1604	Smchd1+/+	OK	0.662928	0.972874	0.553399	-1.11604	0.264407	0.999985	no
XLOC_002428	XLOC_002428	-	chr10:37139010-37140978	Smchd1MommeD1/MommeD1605	Smchd1+/+	OK	3.19202	2.11657	-0.59274	1.41004	0.158527	0.999985	no
XLOC_002429	XLOC_002429	-	chr10:39164896-39166564	Smchd1MommeD1/MommeD1606	Smchd1+/+	OK	0.886452	0.581488	-0.608292	1.03165	0.302234	0.999985	no
XLOC_002430	XLOC_002430	-	chr10:39166784-39167916	Smchd1MommeD1/MommeD1607	Smchd1+/+	OK	0.783365	0.58267	-0.427005	0.638681	0.523031	0.999985	no
XLOC_002431	XLOC_002431	-	chr10:39172210-39172855	Smchd1MommeD1/MommeD1608	Smchd1+/+	OK	0.689814	0.2357	-1.54925	1.28079	0.200268	0.999985	no
XLOC_002432	XLOC_002432	-	chr10:42052548-42053074	Smchd1MommeD1/MommeD1609	Smchd1+/+	OK	16.3319	15.7925	-0.0484526	0.117531	0.906439	0.999985	no
XLOC_002433	XLOC_002433	-	chr10:42053721-42054046	Smchd1MommeD1/MommeD1610	Smchd1+/+	OK	2.5054	4.33689	0.791619	-1.00756	0.313663	0.999985	no
XLOC_002434	XLOC_002434	-	chr10:42054117-42054633	Smchd1MommeD1/MommeD1611	Smchd1+/+	OK	49.8739	45.5876	-0.129643	0.41647	0.677066	0.999985	no
XLOC_002436	XLOC_002436	-	chr10:45066227-45067023	Smchd1MommeD1/MommeD1612	Smchd1+/+	OK	2.17099	2.41632	0.154461	-0.280227	0.779304	0.999985	no
XLOC_002437	XLOC_002437	-	chr10:50891537-50892707	Smchd1MommeD1/MommeD1613	Smchd1+/+	OK	0.626144	0.558825	-0.164098	0.241924	0.808839	0.999985	no
XLOC_002438	XLOC_002438	-	chr10:50893266-50894001	Smchd1MommeD1/MommeD1614	Smchd1+/+	OK	0.560458	0.577814	0.0439969	-0.0520243	0.958509	0.999985	no
XLOC_002439	XLOC_002439	-	chr10:59983293-59985148	Smchd1MommeD1/MommeD1615	Smchd1+/+	OK	0.626554	0.621667	-0.0112985	0.0187144	0.985069	0.999985	no
XLOC_002440	XLOC_002440	-	chr10:67496818-67497580	Smchd1MommeD1/MommeD1616	Smchd1+/+	OK	0.555056	0.508738	-0.125712	0.142341	0.886811	0.999985	no
XLOC_002441	XLOC_002441	-	chr10:75380503-75380972	Smchd1MommeD1/MommeD1617	Smchd1+/+	OK	1.13769	1.32759	0.222699	-0.239645	0.810605	0.999985	no
XLOC_002442	XLOC_002442	-	chr10:82110776-82111172	Smchd1MommeD1/MommeD1618	Smchd1+/+	OK	2.21673	1.23424	-0.844808	0.983799	0.325214	0.999985	no
XLOC_002443	XLOC_002443	-	chr10:88076792-88077756	Smchd1MommeD1/MommeD1619	Smchd1+/+	OK	1.06227	0.73067	-0.539862	0.831164	0.405881	0.999985	no
XLOC_002444	XLOC_002444	-	chr10:88077873-88082713	Smchd1MommeD1/MommeD1620	Smchd1+/+	OK	0.651951	0.788814	0.274921	-0.613426	0.539595	0.999985	no
XLOC_002445	XLOC_002445	-	chr10:88082825-88085426	Smchd1MommeD1/MommeD1621	Smchd1+/+	OK	0.526558	0.577528	0.133299	-0.241943	0.808824	0.999985	no
XLOC_002446	XLOC_002446	-	chr10:88087167-88088052	Smchd1MommeD1/MommeD1622	Smchd1+/+	OK	0.726758	0.625126	-0.21733	0.292002	0.770285	0.999985	no
XLOC_002448	XLOC_002448	-	chr10:103031664-103032510	Smchd1MommeD1/MommeD1623	Smchd1+/+	OK	0.788974	0.367146	-1.10362	1.312	0.189521	0.999985	no
XLOC_002449	XLOC_002449	-	chr10:116581994-116583458	Smchd1MommeD1/MommeD1624	Smchd1+/+	OK	0.5871	0.917933	0.644783	-1.08443	0.278172	0.999985	no
XLOC_002450	XLOC_002450	-	chr10:118854203-118854986	Smchd1MommeD1/MommeD1625	Smchd1+/+	OK	0.534427	0.121235	-2.14019	1.56478	0.117634	0.999985	no
XLOC_002451	XLOC_002451	-	chr10:120902412-120902970	Smchd1MommeD1/MommeD1626	Smchd1+/+	OK	0.131168	0.807212	2.62153	-1.62069	0.105085	0.999985	no
XLOC_002452	XLOC_002452	-	chr10:122981172-122981732	Smchd1MommeD1/MommeD1627	Smchd1+/+	OK	0.575061	0.301558	-0.93128	0.752805	0.451567	0.999985	no
XLOC_002453	XLOC_002453	-	chr10:122987297-122989304	Smchd1MommeD1/MommeD1628	Smchd1+/+	OK	0.699477	0.422257	-0.728157	1.22094	0.222109	0.999985	no
XLOC_002454	XLOC_002454	-	chr10:123105083-123109084	Smchd1MommeD1/MommeD1629	Smchd1+/+	OK	0.819994	0.865823	0.0784586	-0.173288	0.862425	0.999985	no
XLOC_002455	XLOC_002455	-	chr10:123109208-123110773	Smchd1MommeD1/MommeD1630	Smchd1+/+	OK	0.6212	0.701304	0.174981	-0.287448	0.773769	0.999985	no
XLOC_002456	XLOC_002456	-	chr10:128376572-128376927	Smchd1MommeD1/MommeD1631	Smchd1+/+	OK	0.553203	1.71487	1.63222	-1.225	0.220575	0.999985	no
XLOC_002457	XLOC_002457	-	chr10:128446608-128447462	Smchd1MommeD1/MommeD1632	Smchd1+/+	OK	1.17477	1.36205	0.2134	-0.349448	0.726753	0.999985	no
XLOC_002458	XLOC_002458	-	chr10:128880353-128881896	Smchd1MommeD1/MommeD1633	Smchd1+/+	OK	0.58781	0.444952	-0.401702	0.601722	0.547359	0.999985	no
XLOC_002460	XLOC_002460	Eif4enif1	chr11:3202352-3479831	Smchd1MommeD1/MommeD1634	Smchd1+/+	OK	27.1234	28.1057	0.0513208	-0.0973814	0.922424	0.999985	no
XLOC_002461	XLOC_002461	Patz1	chr11:3202352-3479831	Smchd1MommeD1/MommeD1635	Smchd1+/+	OK	44.0401	42.1629	-0.0628429	0.14097	0.887894	0.999985	no
XLOC_002462	XLOC_002462	Pik3ip1	chr11:3202352-3479831	Smchd1MommeD1/MommeD1636	Smchd1+/+	OK	1.59049	1.57477	-0.0143355	0.00110096	0.999122	0.999985	no
XLOC_002463	XLOC_002463	8430429K09Rik	chr11:3202352-3479831	Smchd1MommeD1/MommeD1637	Smchd1+/+	OK	2.7639	2.95003	0.0940265	-0.0134826	0.989243	0.999985	no
XLOC_002465	XLOC_002465	Selm	chr11:3514701-3517351	Smchd1MommeD1/MommeD1638	Smchd1+/+	OK	12.3623	9.33807	-0.404745	1.04151	0.297639	0.999985	no
XLOC_002466	XLOC_002466	Morc2a	chr11:3649237-3690831	Smchd1MommeD1/MommeD1639	Smchd1+/+	OK	20.2954	22.1182	0.124079	-0.578142	0.563168	0.999985	no
XLOC_002467	XLOC_002467	Dusp18	chr11:3886087-3901301	Smchd1MommeD1/MommeD1640	Smchd1+/+	OK	6.13179	5.83187	-0.0723493	0.270453	0.786811	0.999985	no
XLOC_002468	XLOC_002468	Pes1	chr11:3963974-3980004	Smchd1MommeD1/MommeD1641	Smchd1+/+	OK	56.4615	60.9246	0.109758	-0.530873	0.595507	0.999985	no
XLOC_002472	XLOC_002472	Rnf215	chr11:4135159-4160293	Smchd1MommeD1/MommeD1642	Smchd1+/+	OK	3.82787	3.05223	-0.32668	0.683217	0.49447	0.999985	no
XLOC_002474	XLOC_002474	Sf3a1	chr11:4160353-4182541	Smchd1MommeD1/MommeD1643	Smchd1+/+	OK	64.5031	62.6213	-0.0427156	0.200584	0.841024	0.999985	no
XLOC_002475	XLOC_002475	Tbc1d10a	chr11:4186832-4215505	Smchd1MommeD1/MommeD1644	Smchd1+/+	OK	6.36141	7.00919	0.139902	-0.4264	0.669816	0.999985	no
XLOC_002476	XLOC_002476	Gatsl3	chr11:4218250-4222409	Smchd1MommeD1/MommeD1645	Smchd1+/+	OK	1.54819	1.81124	0.226392	-0.459805	0.645656	0.999985	no
XLOC_002479	XLOC_002479	Ascc2	chr11:4637713-4685935	Smchd1MommeD1/MommeD1646	Smchd1+/+	OK	14.5533	14.7666	0.020988	-0.0710958	0.943321	0.999985	no
XLOC_002480	XLOC_002480	Zmat5	chr11:4704664-4737776	Smchd1MommeD1/MommeD1647	Smchd1+/+	OK	20.43	17.6972	-0.207167	0.618366	0.536334	0.999985	no
XLOC_002481	XLOC_002481	Nipsnap1	chr11:4874002-4894200	Smchd1MommeD1/MommeD1648	Smchd1+/+	OK	29.8688	30.6305	0.0363328	-0.160668	0.872355	0.999985	no
XLOC_002482	XLOC_002482	Thoc5	chr11:4895342-4928865	Smchd1MommeD1/MommeD1649	Smchd1+/+	OK	25.0331	26.0129	0.0553895	-0.24822	0.803964	0.999985	no
XLOC_002483	XLOC_002483	Ap1b1	chr11:4938755-5042794	Smchd1MommeD1/MommeD1650	Smchd1+/+	OK	24.0127	25.0168	0.0590992	-0.279155	0.780126	0.999985	no
XLOC_002485	XLOC_002485	Rhbdd3	chr11:5099437-5106091	Smchd1MommeD1/MommeD1651	Smchd1+/+	OK	6.92403	8.0217	0.212297	-0.65503	0.512449	0.999985	no
XLOC_002487	XLOC_002487	Xbp1	chr11:5520966-5525872	Smchd1MommeD1/MommeD1652	Smchd1+/+	OK	44.0683	42.6974	-0.0455947	0.210548	0.83324	0.999985	no
XLOC_002489	XLOC_002489	2210015D19Rik	chr11:5713416-5784866	Smchd1MommeD1/MommeD1653	Smchd1+/+	OK	6.89419	6.18022	-0.157724	0.332252	0.739699	0.999985	no
XLOC_002490	XLOC_002490	Dbnl	chr11:5788482-5800980	Smchd1MommeD1/MommeD1654	Smchd1+/+	OK	35.4912	33.5323	-0.0819098	0.338009	0.735356	0.999985	no
XLOC_002491	XLOC_002491	Aebp1	chr11:5861865-5878256	Smchd1MommeD1/MommeD1655	Smchd1+/+	OK	2.92414	2.50479	-0.223321	0.374129	0.708308	0.999985	no
XLOC_002492	XLOC_002492	Ykt6	chr11:5955757-5967781	Smchd1MommeD1/MommeD1656	Smchd1+/+	OK	61.9165	63.5035	0.036513	-0.176455	0.859936	0.999985	no
XLOC_002493	XLOC_002493	Ogdh	chr11:6291596-6359103	Smchd1MommeD1/MommeD1657	Smchd1+/+	OK	32.4676	30.1563	-0.106539	0.435921	0.662894	0.999985	no
XLOC_002494	XLOC_002494	Zmiz2	chr11:6389107-6406162	Smchd1MommeD1/MommeD1658	Smchd1+/+	OK	31.4907	25.9676	-0.278216	1.12811	0.259275	0.999985	no
XLOC_002495	XLOC_002495	Ppia	chr11:6415869-6419810	Smchd1MommeD1/MommeD1659	Smchd1+/+	OK	3784.08	3947.88	0.0611353	-0.170294	0.864779	0.999985	no
XLOC_002496	XLOC_002496	Ccm2	chr11:6546886-6596761	Smchd1MommeD1/MommeD1660	Smchd1+/+	OK	26.2768	24.211	-0.118127	0.498248	0.618309	0.999985	no
XLOC_002497	XLOC_002497	Ramp3	chr11:6650147-6677475	Smchd1MommeD1/MommeD1661	Smchd1+/+	OK	3.43333	2.71038	-0.341114	0.744903	0.45633	0.999985	no
XLOC_002498	XLOC_002498	Adcy1	chr11:7063488-7178505	Smchd1MommeD1/MommeD1662	Smchd1+/+	OK	1.37086	1.42583	0.0567248	-0.191169	0.848394	0.999985	no
XLOC_002501	XLOC_002501	Upp1	chr11:9118007-9136170	Smchd1MommeD1/MommeD1663	Smchd1+/+	OK	7.9097	10.2911	0.379703	-0.886528	0.375333	0.999985	no
XLOC_002505	XLOC_002505	Ikzf1	chr11:11685172-11772926	Smchd1MommeD1/MommeD1664	Smchd1+/+	OK	1.79913	1.29323	-0.476315	0.965739	0.334175	0.999985	no
XLOC_002509	XLOC_002509	Egfr	chr11:16752202-16913907	Smchd1MommeD1/MommeD1665	Smchd1+/+	OK	0.844283	0.680453	-0.31123	0.725255	0.468296	0.999985	no
XLOC_002510	XLOC_002510	Fbxo48	chr11:16951404-16955040	Smchd1MommeD1/MommeD1666	Smchd1+/+	OK	0.682164	0.935013	0.454868	-0.56782	0.570157	0.999985	no
XLOC_002511	XLOC_002511	Cnrip1	chr11:17051644-17095668	Smchd1MommeD1/MommeD1667	Smchd1+/+	OK	6.47595	5.85624	-0.145116	0.274623	0.783606	0.999985	no
XLOC_002512	XLOC_002512	Ppp3r1	chr11:17159297-17200380	Smchd1MommeD1/MommeD1668	Smchd1+/+	OK	43.6647	47.4311	0.119366	-0.518727	0.603951	0.999985	no
XLOC_002513	XLOC_002513	Wdr92	chr11:17211892-17235200	Smchd1MommeD1/MommeD1669	Smchd1+/+	OK	7.61479	8.00343	0.0718153	-0.269841	0.787282	0.999985	no
XLOC_002514	XLOC_002514	C1d	chr11:17257569-17269176	Smchd1MommeD1/MommeD1670	Smchd1+/+	OK	22.5858	26.2937	0.219302	-0.997324	0.318607	0.999985	no
XLOC_002516	XLOC_002516	Spred2	chr11:19924113-20024020	Smchd1MommeD1/MommeD1671	Smchd1+/+	OK	19.56	19.8127	0.0185213	-0.0762246	0.93924	0.999985	no
XLOC_002517	XLOC_002517	Rab1	chr11:20201320-20249424	Smchd1MommeD1/MommeD1672	Smchd1+/+	OK	82.6695	88.511	0.0985015	-0.365246	0.714928	0.999985	no
XLOC_002518	XLOC_002518	Sertad2	chr11:20543252-20653023	Smchd1MommeD1/MommeD1673	Smchd1+/+	OK	8.23638	7.83559	-0.071968	0.290662	0.77131	0.999985	no
XLOC_002519	XLOC_002519	Peli1	chr11:21091323-21150467	Smchd1MommeD1/MommeD1674	Smchd1+/+	OK	22.5042	21.7849	-0.0468684	0.187083	0.851596	0.999985	no
XLOC_002520	XLOC_002520	Vps54	chr11:21238888-21371187	Smchd1MommeD1/MommeD1675	Smchd1+/+	OK	14.5462	15.8074	0.119957	-0.440888	0.659294	0.999985	no
XLOC_002521	XLOC_002521	Wdpcp	chr11:21572280-21898729	Smchd1MommeD1/MommeD1676	Smchd1+/+	OK	2.23155	2.28304	0.0329102	-0.0589453	0.952996	0.999985	no
XLOC_002522	XLOC_002522	Tmem17	chr11:22512150-22519231	Smchd1MommeD1/MommeD1677	Smchd1+/+	OK	5.06868	4.38027	-0.210589	0.500842	0.616483	0.999985	no
XLOC_002523	XLOC_002523	Zrsr1	chr11:22899727-22982284	Smchd1MommeD1/MommeD1678	Smchd1+/+	OK	1.15975	1.38354	0.254554	-0.354816	0.722728	0.999985	no
XLOC_002524	XLOC_002524	Cct4	chr11:22990592-23003336	Smchd1MommeD1/MommeD1679	Smchd1+/+	OK	260.831	290.482	0.155331	-0.663912	0.506747	0.999985	no
XLOC_002526	XLOC_002526	-	chr11:23067970-23073271	Smchd1MommeD1/MommeD1680	Smchd1+/+	OK	0.673353	0.615947	-0.128557	0.168068	0.86653	0.999985	no
XLOC_002527	XLOC_002527	Xpo1	chr11:23256040-23297597	Smchd1MommeD1/MommeD1681	Smchd1+/+	OK	86.4386	100.126	0.212067	-0.729085	0.46595	0.999985	no
XLOC_002528	XLOC_002528	Usp34	chr11:23306872-23497946	Smchd1MommeD1/MommeD1682	Smchd1+/+	OK	19.2935	22.0662	0.193724	-0.726133	0.467757	0.999985	no
XLOC_002529	XLOC_002529	Pus10	chr11:23646478-23732876	Smchd1MommeD1/MommeD1683	Smchd1+/+	OK	15.5007	19.0062	0.294134	-1.33353	0.182358	0.999985	no
XLOC_002530	XLOC_002530	Bcl11a	chr11:24078055-24173558	Smchd1MommeD1/MommeD1684	Smchd1+/+	OK	2.7075	0.571288	-2.24467	0.973198	0.330455	0.999985	no
XLOC_002533	XLOC_002533	Fancl	chr11:26387083-26593920	Smchd1MommeD1/MommeD1685	Smchd1+/+	OK	10.2863	11.0011	0.0969253	-0.282004	0.77794	0.999985	no
XLOC_002534	XLOC_002534	Gm12070	chr11:26785107-26787859	Smchd1MommeD1/MommeD1686	Smchd1+/+	OK	224.064	220.041	-0.0261408	0.121615	0.903204	0.999985	no
XLOC_002539	XLOC_002539	Efemp1	chr11:28853180-28926743	Smchd1MommeD1/MommeD1687	Smchd1+/+	OK	1.87371	2.14051	0.19206	-0.310992	0.755807	0.999985	no
XLOC_002540	XLOC_002540	Pnpt1	chr11:29130750-29161946	Smchd1MommeD1/MommeD1688	Smchd1+/+	OK	15.0376	18.4839	0.297688	-1.23322	0.217493	0.999985	no
XLOC_002541	XLOC_002541	Smek2	chr11:29172906-29220797	Smchd1MommeD1/MommeD1689	Smchd1+/+	OK	20.0344	21.0188	0.069201	-0.332332	0.739639	0.999985	no
XLOC_002542	XLOC_002542	Ccdc88a	chr11:29373709-29510836	Smchd1MommeD1/MommeD1690	Smchd1+/+	OK	8.12744	9.13223	0.168166	-0.713714	0.475404	0.999985	no
XLOC_002543	XLOC_002543	Mtif2	chr11:29526407-29545449	Smchd1MommeD1/MommeD1691	Smchd1+/+	OK	8.72436	9.78041	0.164846	-0.531525	0.595055	0.999985	no
XLOC_002545	XLOC_002545	Rtn4	chr11:29692897-30026033	Smchd1MommeD1/MommeD1692	Smchd1+/+	OK	60.9522	62.0324	0.0253425	-0.100506	0.919943	0.999985	no
XLOC_002546	XLOC_002546	Psme4	chr11:30771774-30880695	Smchd1MommeD1/MommeD1693	Smchd1+/+	OK	49.2941	55.4234	0.16908	-0.601241	0.54768	0.999985	no
XLOC_002548	XLOC_002548	Asb3	chr11:30954354-31102945	Smchd1MommeD1/MommeD1694	Smchd1+/+	OK	5.51134	6.57939	0.255552	-0.801399	0.422901	0.999985	no
XLOC_002549	XLOC_002549	Cpeb4	chr11:31870946-31935571	Smchd1MommeD1/MommeD1695	Smchd1+/+	OK	3.72937	3.03162	-0.298841	0.865408	0.386815	0.999985	no
XLOC_002551	XLOC_002551	Nsg2	chr11:32000458-32059202	Smchd1MommeD1/MommeD1696	Smchd1+/+	OK	12.0333	10.1827	-0.240909	0.832099	0.405353	0.999985	no
XLOC_002552	XLOC_002552	Snrnp25	chr11:32205414-32208995	Smchd1MommeD1/MommeD1697	Smchd1+/+	OK	47.7456	45.4109	-0.0723293	0.280038	0.779448	0.999985	no
XLOC_002553	XLOC_002553	Mpg	chr11:32226504-32267614	Smchd1MommeD1/MommeD1698	Smchd1+/+	OK	11.7129	11.0086	-0.0894763	0.262538	0.792907	0.999985	no
XLOC_002556	XLOC_002556	Hbq1b	chr11:32286963-32287912	Smchd1MommeD1/MommeD1699	Smchd1+/+	OK	2.466	1.59543	-0.628234	1.06314	0.287718	0.999985	no
XLOC_002559	XLOC_002559	Sh3pxd2b	chr11:32347810-32428183	Smchd1MommeD1/MommeD1700	Smchd1+/+	OK	19.8734	17.6249	-0.173221	0.840661	0.400538	0.999985	no
XLOC_002560	XLOC_002560	Ubtd2	chr11:32455371-32518709	Smchd1MommeD1/MommeD1701	Smchd1+/+	OK	51.0612	52.0902	0.0287823	-0.121347	0.903416	0.999985	no
XLOC_002561	XLOC_002561	Stk10	chr11:32533265-32624595	Smchd1MommeD1/MommeD1702	Smchd1+/+	OK	1.43498	1.42755	-0.00748537	0.0201322	0.983938	0.999985	no
XLOC_002562	XLOC_002562	Fbxw11	chr11:32642479-32746993	Smchd1MommeD1/MommeD1703	Smchd1+/+	OK	37.1573	36.756	-0.0156652	0.0715213	0.942983	0.999985	no
XLOC_002565	XLOC_002565	Fam196b	chr11:34226863-34514545	Smchd1MommeD1/MommeD1704	Smchd1+/+	OK	0.563213	0.698991	0.311593	-0.452993	0.650554	0.999985	no
XLOC_002566	XLOC_002566	Slit3	chr11:35121455-35712021	Smchd1MommeD1/MommeD1705	Smchd1+/+	OK	7.30397	7.3114	0.00146824	-0.00533346	0.995745	0.999985	no
XLOC_002568	XLOC_002568	Pank3	chr11:35769494-35791285	Smchd1MommeD1/MommeD1706	Smchd1+/+	OK	15.0419	13.3955	-0.167244	0.79707	0.42541	0.999985	no
XLOC_002570	XLOC_002570	Nudcd2	chr11:40733641-40740122	Smchd1MommeD1/MommeD1707	Smchd1+/+	OK	77.6981	87.9079	0.178113	-0.724785	0.468584	0.999985	no
XLOC_002573	XLOC_002573	Slu7	chr11:43433730-43447981	Smchd1MommeD1/MommeD1708	Smchd1+/+	OK	10.2621	10.8563	0.0812101	-0.297269	0.766261	0.999985	no
XLOC_002575	XLOC_002575	Ccnjl	chr11:43528382-43587733	Smchd1MommeD1/MommeD1709	Smchd1+/+	OK	18.5997	17.686	-0.0726715	0.282907	0.777248	0.999985	no
XLOC_002576	XLOC_002576	Pwwp2a	chr11:43681957-43722705	Smchd1MommeD1/MommeD1710	Smchd1+/+	OK	15.038	15.1329	0.00907137	-0.0335007	0.973275	0.999985	no
XLOC_002578	XLOC_002578	Rnf145	chr11:44518963-44565520	Smchd1MommeD1/MommeD1711	Smchd1+/+	OK	49.9524	54.5441	0.126868	-0.560906	0.574862	0.999985	no
XLOC_002579	XLOC_002579	Ebf1	chr11:44617328-45008051	Smchd1MommeD1/MommeD1712	Smchd1+/+	OK	3.73593	1.96292	-0.928467	1.9568	0.0503712	0.999985	no
XLOC_002581	XLOC_002581	Clint1	chr11:45851963-45910625	Smchd1MommeD1/MommeD1713	Smchd1+/+	OK	44.2119	45.3821	0.0376892	-0.173361	0.862368	0.999985	no
XLOC_002583	XLOC_002583	Adam19	chr11:46055986-46147345	Smchd1MommeD1/MommeD1714	Smchd1+/+	OK	8.11662	9.04209	0.155777	-0.590643	0.554759	0.999985	no
XLOC_002586	XLOC_002586	Med7	chr11:46436946-46442721	Smchd1MommeD1/MommeD1715	Smchd1+/+	OK	11.9928	13.0537	0.122289	-0.441829	0.658613	0.999985	no
XLOC_002593	XLOC_002593	Gnb2l1	chr11:48800359-48806241	Smchd1MommeD1/MommeD1716	Smchd1+/+	OK	1411.76	1369.27	-0.0440851	0.137049	0.890992	0.999985	no
XLOC_002600	XLOC_002600	Zfp62	chr11:49203499-49218816	Smchd1MommeD1/MommeD1717	Smchd1+/+	OK	10.4521	11.2293	0.103474	-0.423479	0.671946	0.999985	no
XLOC_002601	XLOC_002601	Mgat1	chr11:49244190-49263027	Smchd1MommeD1/MommeD1718	Smchd1+/+	OK	20.2502	18.688	-0.115826	0.430621	0.666744	0.999985	no
XLOC_002617	XLOC_002617	Flt4	chr11:49609678-49652739	Smchd1MommeD1/MommeD1719	Smchd1+/+	OK	5.83219	6.16037	0.0789803	-0.320337	0.748713	0.999985	no
XLOC_002619	XLOC_002619	-	chr11:49714314-49715605	Smchd1MommeD1/MommeD1720	Smchd1+/+	OK	0.333124	0.745408	1.16197	-0.869361	0.38465	0.999985	no
XLOC_002620	XLOC_002620	Gfpt2	chr11:49794154-49838620	Smchd1MommeD1/MommeD1721	Smchd1+/+	OK	6.60799	6.66619	0.0126516	-0.0438943	0.964989	0.999985	no
XLOC_002621	XLOC_002621	Mapk9	chr11:49846750-49886421	Smchd1MommeD1/MommeD1722	Smchd1+/+	OK	9.82815	9.27548	-0.0834984	0.336016	0.736859	0.999985	no
XLOC_002623	XLOC_002623	Rnf130	chr11:50025330-50125705	Smchd1MommeD1/MommeD1723	Smchd1+/+	OK	24.2785	25.6973	0.0819333	-0.284107	0.776329	0.999985	no
XLOC_002625	XLOC_002625	Tbc1d9b	chr11:50131359-50172785	Smchd1MommeD1/MommeD1724	Smchd1+/+	OK	10.7381	10.6648	-0.00987132	0.0369694	0.970509	0.999985	no
XLOC_002626	XLOC_002626	3010026O09Rik	chr11:50174850-50210790	Smchd1MommeD1/MommeD1725	Smchd1+/+	OK	5.9961	5.53851	-0.114527	0.151526	0.879561	0.999985	no
XLOC_002627	XLOC_002627	Mgat4b	chr11:50225334-50235106	Smchd1MommeD1/MommeD1726	Smchd1+/+	OK	22.6867	23.1209	0.0273499	-0.105847	0.915704	0.999985	no
XLOC_002628	XLOC_002628	Hnrnph1	chr11:50377696-50386529	Smchd1MommeD1/MommeD1727	Smchd1+/+	OK	307.539	345.883	0.169515	-0.655304	0.512272	0.999985	no
XLOC_002629	XLOC_002629	Adamts2	chr11:50602084-50804049	Smchd1MommeD1/MommeD1728	Smchd1+/+	OK	0.915958	1.07741	0.234214	-0.478459	0.632323	0.999985	no
XLOC_002635	XLOC_002635	Zfp354a	chr11:51059256-51072799	Smchd1MommeD1/MommeD1729	Smchd1+/+	OK	1.70188	1.75059	0.0407163	-0.0859787	0.931483	0.999985	no
XLOC_002637	XLOC_002637	Clk4	chr11:51263142-51281764	Smchd1MommeD1/MommeD1730	Smchd1+/+	OK	9.44153	11.4079	0.272942	-0.728457	0.466334	0.999985	no
XLOC_002638	XLOC_002638	Col23a1	chr11:51289919-51583925	Smchd1MommeD1/MommeD1731	Smchd1+/+	OK	7.38412	6.47191	-0.190235	0.61813	0.53649	0.999985	no
XLOC_002639	XLOC_002639	Agxt2l2	chr11:51584756-51606881	Smchd1MommeD1/MommeD1732	Smchd1+/+	OK	2.1723	2.48218	0.192382	-0.043843	0.96503	0.999985	no
XLOC_002640	XLOC_002640	Nhp2	chr11:51619772-51635896	Smchd1MommeD1/MommeD1733	Smchd1+/+	OK	130.364	140.765	0.110741	-0.49283	0.622133	0.999985	no
XLOC_002641	XLOC_002641	D930048N14Rik	chr11:51643053-51657681	Smchd1MommeD1/MommeD1734	Smchd1+/+	OK	0.422684	0.557835	0.40026	-0.42295	0.672332	0.999985	no
XLOC_002642	XLOC_002642	Sar1b	chr11:51763662-51791953	Smchd1MommeD1/MommeD1735	Smchd1+/+	OK	42.4148	46.996	0.147971	-0.549144	0.582906	0.999985	no
XLOC_002643	XLOC_002643	Cdkn2aipnl	chr11:51967630-51977336	Smchd1MommeD1/MommeD1736	Smchd1+/+	OK	44.6674	43.2995	-0.0448751	0.208387	0.834927	0.999985	no
XLOC_002644	XLOC_002644	Cdkl3	chr11:52001952-52084667	Smchd1MommeD1/MommeD1737	Smchd1+/+	OK	1.90547	2.47581	0.377752	-0.640519	0.521835	0.999985	no
XLOC_002645	XLOC_002645	Ppp2ca	chr11:52098823-52123432	Smchd1MommeD1/MommeD1738	Smchd1+/+	OK	201.633	213.798	0.0845147	-0.343528	0.731201	0.999985	no
XLOC_002646	XLOC_002646	Mir3061	chr11:52123530-52127880	Smchd1MommeD1/MommeD1739	Smchd1+/+	OK	3.21452	3.44205	0.0986679	-0.313684	0.753761	0.999985	no
XLOC_002647	XLOC_002647	Skp1a	chr11:52231994-52283150	Smchd1MommeD1/MommeD1740	Smchd1+/+	OK	328.868	363.056	0.142683	-0.422605	0.672583	0.999985	no
XLOC_002648	XLOC_002648	Vdac1	chr11:52361114-52389396	Smchd1MommeD1/MommeD1741	Smchd1+/+	OK	193.29	199.285	0.0440648	-0.204568	0.837909	0.999985	no
XLOC_002649	XLOC_002649	9530068E07Rik	chr11:52396427-52408723	Smchd1MommeD1/MommeD1742	Smchd1+/+	OK	74.6108	72.9633	-0.0322139	0.156015	0.876021	0.999985	no
XLOC_002651	XLOC_002651	Zcchc10	chr11:53324688-53333301	Smchd1MommeD1/MommeD1743	Smchd1+/+	OK	10.837	13.5271	0.319884	-0.929616	0.35257	0.999985	no
XLOC_002652	XLOC_002652	Aff4	chr11:53350766-53421830	Smchd1MommeD1/MommeD1744	Smchd1+/+	OK	18.1074	19.6491	0.117881	-0.528512	0.597144	0.999985	no
XLOC_002655	XLOC_002655	2008-09-01	chr11:53519735-53544096	Smchd1MommeD1/MommeD1745	Smchd1+/+	OK	16.5926	15.3029	-0.116732	0.518074	0.604407	0.999985	no
XLOC_002656	XLOC_002656	Kif3a	chr11:53567378-53604244	Smchd1MommeD1/MommeD1746	Smchd1+/+	OK	10.304	9.54197	-0.110843	0.331728	0.740095	0.999985	no
XLOC_002658	XLOC_002658	Irf1	chr11:53770013-53778374	Smchd1MommeD1/MommeD1747	Smchd1+/+	OK	1.19739	1.30609	0.125366	-0.250207	0.802427	0.999985	no
XLOC_002659	XLOC_002659	P4ha2	chr11:54100923-54131667	Smchd1MommeD1/MommeD1748	Smchd1+/+	OK	10.7571	11.7757	0.130528	-0.416756	0.676857	0.999985	no
XLOC_002660	XLOC_002660	Acsl6	chr11:54303823-54363621	Smchd1MommeD1/MommeD1749	Smchd1+/+	OK	2.00069	2.01271	0.00864837	-0.0174543	0.986074	0.999985	no
XLOC_002662	XLOC_002662	Fnip1	chr11:54438178-54518241	Smchd1MommeD1/MommeD1750	Smchd1+/+	OK	4.52189	4.62913	0.0338159	-0.130568	0.896117	0.999985	no
XLOC_002663	XLOC_002663	Rapgef6	chr11:54522844-54699387	Smchd1MommeD1/MommeD1751	Smchd1+/+	OK	5.34451	5.83825	0.127478	-0.533871	0.593431	0.999985	no
XLOC_002665	XLOC_002665	Hint1	chr11:54866437-54870496	Smchd1MommeD1/MommeD1752	Smchd1+/+	OK	469.85	437.399	-0.103248	0.496423	0.619596	0.999985	no
XLOC_002666	XLOC_002666	Gpx3	chr11:54902853-54910382	Smchd1MommeD1/MommeD1753	Smchd1+/+	OK	61.6949	69.4809	0.171464	-0.807071	0.419625	0.999985	no
XLOC_002667	XLOC_002667	Gm2a	chr11:55097984-55113028	Smchd1MommeD1/MommeD1754	Smchd1+/+	OK	2.29932	1.96058	-0.229926	0.647385	0.517383	0.999985	no
XLOC_002668	XLOC_002668	Slc36a1	chr11:55204339-55236330	Smchd1MommeD1/MommeD1755	Smchd1+/+	OK	2.37273	2.1701	-0.128786	0.391169	0.695672	0.999985	no
XLOC_002669	XLOC_002669	G3bp1	chr11:55469751-55500887	Smchd1MommeD1/MommeD1756	Smchd1+/+	OK	242.885	248.787	0.0346357	-0.14329	0.886061	0.999985	no
XLOC_002670	XLOC_002670	Gm12238	chr11:55469751-55500887	Smchd1MommeD1/MommeD1757	Smchd1+/+	OK	14.1841	19.7342	0.476423	-0.0108546	0.991339	0.999985	no
XLOC_002673	XLOC_002673	Galnt10	chr11:57645441-57787500	Smchd1MommeD1/MommeD1758	Smchd1+/+	OK	8.69292	9.2799	0.0942678	-0.398872	0.689988	0.999985	no
XLOC_002674	XLOC_002674	Sap30l	chr11:57801636-57814876	Smchd1MommeD1/MommeD1759	Smchd1+/+	OK	11.1084	10.7362	-0.0491717	0.138793	0.889614	0.999985	no
XLOC_002675	XLOC_002675	Larp1	chr11:58009063-58062050	Smchd1MommeD1/MommeD1760	Smchd1+/+	OK	48.207	52.7027	0.128633	-0.549233	0.582845	0.999985	no
XLOC_002676	XLOC_002676	Cnot8	chr11:58104016-58118594	Smchd1MommeD1/MommeD1761	Smchd1+/+	OK	38.7855	37.0614	-0.0655998	0.221674	0.824568	0.999985	no
XLOC_002677	XLOC_002677	Mrpl22	chr11:58171653-58179581	Smchd1MommeD1/MommeD1762	Smchd1+/+	OK	43.5686	40.6782	-0.0990321	0.362395	0.717057	0.999985	no
XLOC_002679	XLOC_002679	Igtp	chr11:58199555-58207592	Smchd1MommeD1/MommeD1763	Smchd1+/+	OK	0.729444	0.427512	-0.770831	1.32458	0.185312	0.999985	no
XLOC_002681	XLOC_002681	Zfp692	chr11:58307068-58314636	Smchd1MommeD1/MommeD1764	Smchd1+/+	OK	2.5512	2.87535	0.17256	-0.346667	0.728842	0.999985	no
XLOC_002682	XLOC_002682	Sh3bp5l	chr11:58330717-58347728	Smchd1MommeD1/MommeD1765	Smchd1+/+	OK	13.39	13.3684	-0.00232513	0.00842245	0.99328	0.999985	no
XLOC_002698	XLOC_002698	2810021J22Rik	chr11:58847181-58884361	Smchd1MommeD1/MommeD1766	Smchd1+/+	OK	3.82192	3.78841	-0.0127051	0.03738	0.970182	0.999985	no
XLOC_002700	XLOC_002700	Hist3h2ba	chr11:58932245-58977993	Smchd1MommeD1/MommeD1767	Smchd1+/+	OK	5.92639	3.28572	-0.850945	0.35464	0.72286	0.999985	no
XLOC_002701	XLOC_002701	Hist3h2a	chr11:58932245-58977993	Smchd1MommeD1/MommeD1768	Smchd1+/+	OK	2.18208	1.60683	-0.441488	0.259419	0.795312	0.999985	no
XLOC_002703	XLOC_002703	Trim11	chr11:58978115-58991458	Smchd1MommeD1/MommeD1769	Smchd1+/+	OK	4.8551	4.97456	0.0350667	-0.07918	0.936889	0.999985	no
XLOC_002704	XLOC_002704	Mrpl55	chr11:59202505-59206396	Smchd1MommeD1/MommeD1770	Smchd1+/+	OK	23.7563	24.7635	0.0599088	-0.176148	0.860178	0.999985	no
XLOC_002705	XLOC_002705	2310033P09Rik	chr11:59208360-59210734	Smchd1MommeD1/MommeD1771	Smchd1+/+	OK	13.8596	13.8732	0.001424	-0.00462111	0.996313	0.999985	no
XLOC_002706	XLOC_002706	Wnt9a	chr11:59306929-59333552	Smchd1MommeD1/MommeD1772	Smchd1+/+	OK	1.54996	1.16603	-0.410628	0.755421	0.449996	0.999985	no
XLOC_002707	XLOC_002707	Jmjd4	chr11:59450044-59460087	Smchd1MommeD1/MommeD1773	Smchd1+/+	OK	8.23192	8.43339	0.0348839	-0.131859	0.895096	0.999985	no
XLOC_002708	XLOC_002708	4933439C10Rik	chr11:59485494-59511067	Smchd1MommeD1/MommeD1774	Smchd1+/+	OK	0.793619	0.960845	0.275858	-0.169726	0.865226	0.999985	no
XLOC_002711	XLOC_002711	Mprip	chr11:59661395-59780860	Smchd1MommeD1/MommeD1775	Smchd1+/+	OK	57.7767	60.2966	0.0615891	-0.236469	0.813069	0.999985	no
XLOC_002712	XLOC_002712	Gm16062	chr11:59810079-59839767	Smchd1MommeD1/MommeD1776	Smchd1+/+	OK	1.24057	0.934586	-0.408605	0.114357	0.908955	0.999985	no
XLOC_002713	XLOC_002713	Nt5m	chr11:59848072-59876533	Smchd1MommeD1/MommeD1777	Smchd1+/+	OK	9.54851	8.39389	-0.185935	0.544423	0.58615	0.999985	no
XLOC_002714	XLOC_002714	Med9	chr11:59948213-59964942	Smchd1MommeD1/MommeD1778	Smchd1+/+	OK	11.9885	11.9031	-0.0103131	0.0414229	0.966959	0.999985	no
XLOC_002715	XLOC_002715	Rai1	chr11:60105012-60220604	Smchd1MommeD1/MommeD1779	Smchd1+/+	OK	11.855	11.9003	0.00549683	-0.0232769	0.981429	0.999985	no
XLOC_002717	XLOC_002717	4933439F18Rik	chr11:60400623-60445277	Smchd1MommeD1/MommeD1780	Smchd1+/+	OK	17.8459	19.7582	0.146859	-0.536122	0.591874	0.999985	no
XLOC_002718	XLOC_002718	Drg2	chr11:60454616-60468705	Smchd1MommeD1/MommeD1781	Smchd1+/+	OK	49.426	51.5399	0.0604197	-0.284704	0.775871	0.999985	no
XLOC_002720	XLOC_002720	Alkbh5	chr11:60536600-60558512	Smchd1MommeD1/MommeD1782	Smchd1+/+	OK	31.3125	34.0391	0.120458	-0.467355	0.640246	0.999985	no
XLOC_002721	XLOC_002721	Llgl1	chr11:60699689-60727221	Smchd1MommeD1/MommeD1783	Smchd1+/+	OK	57.5705	53.7265	-0.0996961	0.40941	0.682239	0.999985	no
XLOC_002722	XLOC_002722	Smcr7	chr11:60728397-60732952	Smchd1MommeD1/MommeD1784	Smchd1+/+	OK	5.24009	4.67177	-0.165622	0.504795	0.613702	0.999985	no
XLOC_002724	XLOC_002724	Smcr8	chr11:60737398-60811265	Smchd1MommeD1/MommeD1785	Smchd1+/+	OK	7.40148	7.07267	-0.0655597	0.161816	0.871451	0.999985	no
XLOC_002725	XLOC_002725	Dhrs7b	chr11:60830613-60859623	Smchd1MommeD1/MommeD1786	Smchd1+/+	OK	17.7015	17.9459	0.0197881	-0.0515363	0.958898	0.999985	no
XLOC_002726	XLOC_002726	Map2k3	chr11:60932056-60952803	Smchd1MommeD1/MommeD1787	Smchd1+/+	OK	21.2343	19.4147	-0.129248	0.508527	0.611084	0.999985	no
XLOC_002727	XLOC_002727	Kcnj12	chr11:61065803-61071131	Smchd1MommeD1/MommeD1788	Smchd1+/+	OK	0.674172	0.650017	-0.0526383	0.0975832	0.922263	0.999985	no
XLOC_002730	XLOC_002730	Mfap4	chr11:61485443-61488704	Smchd1MommeD1/MommeD1789	Smchd1+/+	OK	29.512	19.4436	-0.602008	2.35465	0.0185401	0.999985	no
XLOC_002731	XLOC_002731	B9d1	chr11:61505171-61512927	Smchd1MommeD1/MommeD1790	Smchd1+/+	OK	35.9786	31.5718	-0.188501	0.656388	0.511575	0.999985	no
XLOC_002732	XLOC_002732	Grap	chr11:61653320-61672777	Smchd1MommeD1/MommeD1791	Smchd1+/+	OK	1.90184	1.85689	-0.0345078	0.0727125	0.942035	0.999985	no
XLOC_002733	XLOC_002733	Fam83g	chr11:61672781-61720799	Smchd1MommeD1/MommeD1792	Smchd1+/+	OK	0.869758	1.0822	0.31528	-0.614229	0.539064	0.999985	no
XLOC_002734	XLOC_002734	Specc1	chr11:62029393-62223013	Smchd1MommeD1/MommeD1793	Smchd1+/+	OK	7.02247	6.35704	-0.143624	0.470987	0.63765	0.999985	no
XLOC_002735	XLOC_002735	Adora2b	chr11:62248983-62266452	Smchd1MommeD1/MommeD1794	Smchd1+/+	OK	1.41336	0.957592	-0.561644	1.09136	0.275115	0.999985	no
XLOC_002736	XLOC_002736	Ttc19	chr11:62281472-62516005	Smchd1MommeD1/MommeD1795	Smchd1+/+	OK	5.5705	5.96518	0.0987602	-0.167607	0.866892	0.999985	no
XLOC_002737	XLOC_002737	Pigl	chr11:62281472-62516005	Smchd1MommeD1/MommeD1796	Smchd1+/+	OK	6.12494	6.20754	0.0193253	-0.021397	0.982929	0.999985	no
XLOC_002738	XLOC_002738	Ubb	chr11:62551503-62553212	Smchd1MommeD1/MommeD1797	Smchd1+/+	OK	1309.52	1274.21	-0.0394335	0.116754	0.907055	0.999985	no
XLOC_002740	XLOC_002740	2410006H16Rik	chr11:62602860-62648523	Smchd1MommeD1/MommeD1798	Smchd1+/+	OK	34.7032	40.0818	0.207881	-0.472363	0.636667	0.999985	no
XLOC_002744	XLOC_002744	Mmgt2	chr11:62648663-62666359	Smchd1MommeD1/MommeD1799	Smchd1+/+	OK	11.5957	10.2097	-0.183649	0.482295	0.629596	0.999985	no
XLOC_002745	XLOC_002745	Trim16	chr11:62820252-62842948	Smchd1MommeD1/MommeD1800	Smchd1+/+	OK	1.02141	0.893689	-0.192712	0.43673	0.662307	0.999985	no
XLOC_002747	XLOC_002747	Fam18b	chr11:62879489-62895184	Smchd1MommeD1/MommeD1801	Smchd1+/+	OK	19.0098	20.0897	0.0797171	-0.249332	0.803104	0.999985	no
XLOC_002750	XLOC_002750	Pmp22	chr11:63131509-63159546	Smchd1MommeD1/MommeD1802	Smchd1+/+	OK	28.8118	37.1763	0.367726	-1.48905	0.136474	0.999985	no
XLOC_002751	XLOC_002751	2810001G20Rik	chr11:64079483-64083259	Smchd1MommeD1/MommeD1803	Smchd1+/+	OK	8.67067	8.36809	-0.0512446	0.131758	0.895176	0.999985	no
XLOC_002752	XLOC_002752	Hs3st3a1	chr11:64433127-64522835	Smchd1MommeD1/MommeD1804	Smchd1+/+	OK	2.147	2.03019	-0.080711	0.208052	0.835189	0.999985	no
XLOC_002753	XLOC_002753	Elac2	chr11:64979034-65162961	Smchd1MommeD1/MommeD1805	Smchd1+/+	OK	19.227	21.0636	0.131614	-0.49017	0.624014	0.999985	no
XLOC_002754	XLOC_002754	Zkscan6	chr11:65807183-65829251	Smchd1MommeD1/MommeD1806	Smchd1+/+	OK	2.72874	2.89089	0.083278	-0.161793	0.871469	0.999985	no
XLOC_002756	XLOC_002756	Tmem220	chr11:67025153-67035127	Smchd1MommeD1/MommeD1807	Smchd1+/+	OK	0.730641	0.678656	-0.106483	0.163555	0.870082	0.999985	no
XLOC_002757	XLOC_002757	Sco1	chr11:67052669-67067440	Smchd1MommeD1/MommeD1808	Smchd1+/+	OK	5.15292	5.89244	0.193475	-0.705951	0.480218	0.999985	no
XLOC_002764	XLOC_002764	Gas7	chr11:67455560-67688992	Smchd1MommeD1/MommeD1809	Smchd1+/+	OK	1.27458	1.23557	-0.0448469	0.0951716	0.924179	0.999985	no
XLOC_002767	XLOC_002767	Stx8	chr11:67966410-68207148	Smchd1MommeD1/MommeD1810	Smchd1+/+	OK	15.5963	17.2144	0.142404	-0.238151	0.811764	0.999985	no
XLOC_002768	XLOC_002768	Pik3r5	chr11:68432124-68497846	Smchd1MommeD1/MommeD1811	Smchd1+/+	OK	0.51386	0.536648	0.0626013	-0.127619	0.898451	0.999985	no
XLOC_002771	XLOC_002771	Ccdc42	chr11:68587036-68598081	Smchd1MommeD1/MommeD1812	Smchd1+/+	OK	3.00025	2.27946	-0.396389	0.614773	0.538705	0.999985	no
XLOC_002772	XLOC_002772	Myh10	chr11:68691630-68816624	Smchd1MommeD1/MommeD1813	Smchd1+/+	OK	77.5993	78.5435	0.017447	-0.0725431	0.94217	0.999985	no
XLOC_002774	XLOC_002774	Rpl26	chr11:68901565-68904534	Smchd1MommeD1/MommeD1814	Smchd1+/+	OK	2303.07	2317.32	0.00889898	-0.0337541	0.973073	0.999985	no
XLOC_002776	XLOC_002776	1500010J02Rik	chr11:69015910-69036473	Smchd1MommeD1/MommeD1815	Smchd1+/+	OK	21.6525	20.3502	-0.0894846	0.344183	0.730708	0.999985	no
XLOC_002777	XLOC_002777	Aurkb	chr11:69045642-69051662	Smchd1MommeD1/MommeD1816	Smchd1+/+	OK	59.7955	58.5423	-0.0305589	0.146794	0.883294	0.999985	no
XLOC_002778	XLOC_002778	2310047M10Rik	chr11:69059774-69061576	Smchd1MommeD1/MommeD1817	Smchd1+/+	OK	4.01446	3.39125	-0.243387	0.615216	0.538412	0.999985	no
XLOC_002779	XLOC_002779	Tmem107	chr11:69070808-69073293	Smchd1MommeD1/MommeD1818	Smchd1+/+	OK	11.7167	10.2456	-0.193555	0.520073	0.603013	0.999985	no
XLOC_002780	XLOC_002780	Vamp2	chr11:69088527-69092381	Smchd1MommeD1/MommeD1819	Smchd1+/+	OK	11.5401	10.8772	-0.0853429	0.306853	0.758955	0.999985	no
XLOC_002781	XLOC_002781	Per1	chr11:69095239-69109957	Smchd1MommeD1/MommeD1820	Smchd1+/+	OK	5.74187	5.07149	-0.179109	0.581175	0.561123	0.999985	no
XLOC_002785	XLOC_002785	Trappc1	chr11:69323985-69325793	Smchd1MommeD1/MommeD1821	Smchd1+/+	OK	67.8296	65.3506	-0.0537145	0.219695	0.826109	0.999985	no
XLOC_002787	XLOC_002787	A030009H04Rik	chr11:69340547-69342647	Smchd1MommeD1/MommeD1822	Smchd1+/+	OK	6.5572	5.19395	-0.336247	0.951887	0.341154	0.999985	no
XLOC_002788	XLOC_002788	Lsmd1	chr11:69390829-69398234	Smchd1MommeD1/MommeD1823	Smchd1+/+	OK	63.2016	62.8287	-0.00853841	0.0187779	0.985018	0.999985	no
XLOC_002789	XLOC_002789	Trp53	chr11:69580358-69591873	Smchd1MommeD1/MommeD1824	Smchd1+/+	OK	122.37	120.923	-0.0171639	0.0821171	0.934554	0.999985	no
XLOC_002790	XLOC_002790	Sat2	chr11:69622108-69623869	Smchd1MommeD1/MommeD1825	Smchd1+/+	OK	2.48958	2.73625	0.136295	-0.256149	0.797836	0.999985	no
XLOC_002791	XLOC_002791	Fxr2	chr11:69632970-69653297	Smchd1MommeD1/MommeD1826	Smchd1+/+	OK	30.4411	29.3352	-0.0533877	0.251964	0.801069	0.999985	no
XLOC_002795	XLOC_002795	G630025P09Rik	chr11:69803594-69806038	Smchd1MommeD1/MommeD1827	Smchd1+/+	OK	0.481591	0.462157	-0.0594233	0.099848	0.920465	0.999985	no
XLOC_002796	XLOC_002796	1810027O10Rik	chr11:69838524-69839810	Smchd1MommeD1/MommeD1828	Smchd1+/+	OK	107.645	102.663	-0.0683719	0.218796	0.826809	0.999985	no
XLOC_002797	XLOC_002797	Plscr3	chr11:69846371-69858730	Smchd1MommeD1/MommeD1829	Smchd1+/+	OK	14.3712	12.7061	-0.177654	0.624536	0.532275	0.999985	no
XLOC_002798	XLOC_002798	Neurl4	chr11:69901877-69913822	Smchd1MommeD1/MommeD1830	Smchd1+/+	OK	16.1434	15.6275	-0.0468525	0.220542	0.825449	0.999985	no
XLOC_002799	XLOC_002799	Gps2	chr11:69914012-69916591	Smchd1MommeD1/MommeD1831	Smchd1+/+	OK	20.9658	18.8505	-0.153435	0.47323	0.636049	0.999985	no
XLOC_002800	XLOC_002800	Ybx2	chr11:69935898-69941599	Smchd1MommeD1/MommeD1832	Smchd1+/+	OK	1.19677	0.791854	-0.595841	1.04577	0.295666	0.999985	no
XLOC_002801	XLOC_002801	Cldn7	chr11:69964778-69967886	Smchd1MommeD1/MommeD1833	Smchd1+/+	OK	7.76677	9.57996	0.302705	-0.80929	0.418348	0.999985	no
XLOC_002802	XLOC_002802	Ctdnep1	chr11:69968225-69990600	Smchd1MommeD1/MommeD1834	Smchd1+/+	OK	54.9763	51.3799	-0.0976047	0.346037	0.729315	0.999985	no
XLOC_002803	XLOC_002803	Gabarap	chr11:69991369-69995005	Smchd1MommeD1/MommeD1835	Smchd1+/+	OK	159.266	138.7	-0.19947	0.842585	0.399461	0.999985	no
XLOC_002804	XLOC_002804	Phf23	chr11:69995770-70000011	Smchd1MommeD1/MommeD1836	Smchd1+/+	OK	50.4976	51.2347	0.0209053	-0.0868866	0.930762	0.999985	no
XLOC_002805	XLOC_002805	Dvl2	chr11:70000625-70010109	Smchd1MommeD1/MommeD1837	Smchd1+/+	OK	24.0551	22.6317	-0.0879938	0.403258	0.686759	0.999985	no
XLOC_002807	XLOC_002807	Dlg4	chr11:70018512-70045568	Smchd1MommeD1/MommeD1838	Smchd1+/+	OK	7.4206	6.71024	-0.14517	0.428439	0.668332	0.999985	no
XLOC_002808	XLOC_002808	Asgr1	chr11:70054368-70057894	Smchd1MommeD1/MommeD1839	Smchd1+/+	OK	0.637881	0.329438	-0.95328	1.32049	0.186673	0.999985	no
XLOC_002815	XLOC_002815	Arrb2	chr11:70432652-70440802	Smchd1MommeD1/MommeD1840	Smchd1+/+	OK	16.275	17.3651	0.0935366	-0.324866	0.745283	0.999985	no
XLOC_002816	XLOC_002816	Med11	chr11:70451930-70453726	Smchd1MommeD1/MommeD1841	Smchd1+/+	OK	24.109	23.2503	-0.0523227	0.175946	0.860336	0.999985	no
XLOC_002820	XLOC_002820	Psmb6	chr11:70525356-70527858	Smchd1MommeD1/MommeD1842	Smchd1+/+	OK	218.603	219.223	0.00408465	-0.0195811	0.984378	0.999985	no
XLOC_002821	XLOC_002821	Pld2	chr11:70540163-70558110	Smchd1MommeD1/MommeD1843	Smchd1+/+	OK	1.10187	1.42283	0.368808	-0.603535	0.546153	0.999985	no
XLOC_002822	XLOC_002822	Mink1	chr11:70562880-70614482	Smchd1MommeD1/MommeD1844	Smchd1+/+	OK	6.71712	7.20438	0.101033	-0.322081	0.747392	0.999985	no
XLOC_002824	XLOC_002824	Gp1ba	chr11:70639121-70642055	Smchd1MommeD1/MommeD1845	Smchd1+/+	OK	0.580718	0.295599	-0.974195	1.63862	0.101291	0.999985	no
XLOC_002825	XLOC_002825	Rnf167	chr11:70644026-70651414	Smchd1MommeD1/MommeD1846	Smchd1+/+	OK	21.8873	21.5406	-0.0230335	0.0661978	0.94722	0.999985	no
XLOC_002826	XLOC_002826	Eno3	chr11:70657166-70662513	Smchd1MommeD1/MommeD1847	Smchd1+/+	OK	43.9234	41.8651	-0.0692403	0.28973	0.772023	0.999985	no
XLOC_002827	XLOC_002827	Kif1c	chr11:70700535-70731970	Smchd1MommeD1/MommeD1848	Smchd1+/+	OK	15.2736	15.7526	0.0445511	-0.177002	0.859507	0.999985	no
XLOC_002828	XLOC_002828	Zfp3	chr11:70764446-70776188	Smchd1MommeD1/MommeD1849	Smchd1+/+	OK	1.80604	1.54955	-0.22098	0.36883	0.712255	0.999985	no
XLOC_002829	XLOC_002829	Rabep1	chr11:70844762-70969973	Smchd1MommeD1/MommeD1850	Smchd1+/+	OK	11.8766	13.0079	0.131267	-0.416007	0.677405	0.999985	no
XLOC_002830	XLOC_002830	Rpain	chr11:70970199-70983026	Smchd1MommeD1/MommeD1851	Smchd1+/+	OK	5.0303	5.16789	0.0389312	-0.0127263	0.989846	0.999985	no
XLOC_002831	XLOC_002831	Mis12	chr11:71019379-71027371	Smchd1MommeD1/MommeD1852	Smchd1+/+	OK	23.7518	24.4194	0.0399925	-0.153764	0.877796	0.999985	no
XLOC_002832	XLOC_002832	Wscd1	chr11:71749940-71789948	Smchd1MommeD1/MommeD1853	Smchd1+/+	OK	7.51399	6.85003	-0.133468	0.398602	0.690186	0.999985	no
XLOC_002833	XLOC_002833	Fam64a	chr11:72042501-72047370	Smchd1MommeD1/MommeD1854	Smchd1+/+	OK	66.3096	61.4723	-0.109281	0.518428	0.60416	0.999985	no
XLOC_002834	XLOC_002834	Txndc17	chr11:72207553-72210487	Smchd1MommeD1/MommeD1855	Smchd1+/+	OK	48.3482	56.666	0.229021	-1.03491	0.30071	0.999985	no
XLOC_002840	XLOC_002840	Mybbp1a	chr11:72441377-72451550	Smchd1MommeD1/MommeD1856	Smchd1+/+	OK	107.585	121.407	0.174382	-0.76596	0.4437	0.999985	no
XLOC_002841	XLOC_002841	Ube2g1	chr11:72607260-72686481	Smchd1MommeD1/MommeD1857	Smchd1+/+	OK	33.762	33.905	0.00610004	-0.0273356	0.978192	0.999985	no
XLOC_002842	XLOC_002842	Ankfy1	chr11:72690001-72772146	Smchd1MommeD1/MommeD1858	Smchd1+/+	OK	13.2327	13.5793	0.0373042	-0.179299	0.857703	0.999985	no
XLOC_002843	XLOC_002843	Zzef1	chr11:72796196-72927120	Smchd1MommeD1/MommeD1859	Smchd1+/+	OK	2.88164	2.82239	-0.029976	0.0884908	0.929487	0.999985	no
XLOC_002844	XLOC_002844	Atp2a3	chr11:72961168-72993043	Smchd1MommeD1/MommeD1860	Smchd1+/+	OK	0.871824	0.603696	-0.530214	1.07685	0.281547	0.999985	no
XLOC_002845	XLOC_002845	P2rx1	chr11:72999144-73015197	Smchd1MommeD1/MommeD1861	Smchd1+/+	OK	0.483491	0.280201	-0.787027	1.24231	0.214124	0.999985	no
XLOC_002846	XLOC_002846	Camkk1	chr11:73019007-73042065	Smchd1MommeD1/MommeD1862	Smchd1+/+	OK	0.952622	0.80611	-0.240927	0.512529	0.608281	0.999985	no
XLOC_002847	XLOC_002847	1200014J11Rik	chr11:73047866-73089223	Smchd1MommeD1/MommeD1863	Smchd1+/+	OK	9.2357	9.77335	0.0816319	-0.340586	0.733415	0.999985	no
XLOC_002850	XLOC_002850	Tax1bp3	chr11:73177082-73182046	Smchd1MommeD1/MommeD1864	Smchd1+/+	OK	46.8161	42.3002	-0.146339	0.527682	0.59772	0.999985	no
XLOC_002869	XLOC_002869	E130309D14Rik	chr11:74619604-74641516	Smchd1MommeD1/MommeD1865	Smchd1+/+	OK	0.817228	0.457837	-0.835904	1.67964	0.0930275	0.999985	no
XLOC_002870	XLOC_002870	1300001I01Rik	chr11:74649494-74670847	Smchd1MommeD1/MommeD1866	Smchd1+/+	OK	21.5926	21.4236	-0.0113413	0.0436295	0.9652	0.999985	no
XLOC_002871	XLOC_002871	Mettl16	chr11:74770846-74828554	Smchd1MommeD1/MommeD1867	Smchd1+/+	OK	24.9199	25.4708	0.0315435	-0.128639	0.897643	0.999985	no
XLOC_002872	XLOC_002872	Mnt	chr11:74830895-74845725	Smchd1MommeD1/MommeD1868	Smchd1+/+	OK	10.6061	10.1626	-0.0616201	0.265274	0.790799	0.999985	no
XLOC_002873	XLOC_002873	Tsr1	chr11:74898079-74925798	Smchd1MommeD1/MommeD1869	Smchd1+/+	OK	31.1528	38.5592	0.307712	-0.954677	0.339741	0.999985	no
XLOC_002875	XLOC_002875	Smg6	chr11:74925832-75164448	Smchd1MommeD1/MommeD1870	Smchd1+/+	OK	12.1591	12.1231	-0.00428228	0.0152824	0.987807	0.999985	no
XLOC_002878	XLOC_002878	Rtn4rl1	chr11:75193992-75267762	Smchd1MommeD1/MommeD1871	Smchd1+/+	OK	0.853506	0.583465	-0.548755	1.09979	0.271424	0.999985	no
XLOC_002879	XLOC_002879	Smyd4	chr11:75348432-75405705	Smchd1MommeD1/MommeD1872	Smchd1+/+	OK	2.709	2.5372	-0.0945282	0.255561	0.79829	0.999985	no
XLOC_002881	XLOC_002881	Tlcd2	chr11:75468078-75470877	Smchd1MommeD1/MommeD1873	Smchd1+/+	OK	4.63587	4.09826	-0.177829	0.381744	0.702651	0.999985	no
XLOC_002882	XLOC_002882	Prpf8	chr11:75486776-75509449	Smchd1MommeD1/MommeD1874	Smchd1+/+	OK	95.0424	102.954	0.115358	-0.393463	0.693977	0.999985	no
XLOC_002884	XLOC_002884	Scarf1	chr11:75513540-75526580	Smchd1MommeD1/MommeD1875	Smchd1+/+	OK	2.08372	2.12157	0.025969	-0.0662223	0.947201	0.999985	no
XLOC_002885	XLOC_002885	Slc43a2	chr11:75531693-75577572	Smchd1MommeD1/MommeD1876	Smchd1+/+	OK	1.98215	1.95276	-0.0215549	0.0635043	0.949365	0.999985	no
XLOC_002887	XLOC_002887	Pitpna	chr11:75588107-75628778	Smchd1MommeD1/MommeD1877	Smchd1+/+	OK	19.857	20.702	0.0601279	-0.225198	0.821825	0.999985	no
XLOC_002888	XLOC_002888	Inpp5k	chr11:75631019-75648865	Smchd1MommeD1/MommeD1878	Smchd1+/+	OK	3.94584	4.44954	0.173326	-0.515416	0.606262	0.999985	no
XLOC_002889	XLOC_002889	Myo1c	chr11:75650511-75674634	Smchd1MommeD1/MommeD1879	Smchd1+/+	OK	7.20315	8.70733	0.273602	-1.09189	0.274883	0.999985	no
XLOC_002890	XLOC_002890	Crk	chr11:75679309-75706861	Smchd1MommeD1/MommeD1880	Smchd1+/+	OK	69.6392	73.2177	0.0722929	-0.328731	0.742359	0.999985	no
XLOC_002891	XLOC_002891	Ywhae	chr11:75732886-75765841	Smchd1MommeD1/MommeD1881	Smchd1+/+	OK	674.223	697.335	0.0486274	-0.165804	0.868311	0.999985	no
XLOC_002893	XLOC_002893	Fam57a	chr11:76202033-76217572	Smchd1MommeD1/MommeD1882	Smchd1+/+	OK	18.5212	16.8409	-0.13721	0.251832	0.801171	0.999985	no
XLOC_002894	XLOC_002894	Dbil5	chr11:76217612-76218665	Smchd1MommeD1/MommeD1883	Smchd1+/+	OK	0.503068	0.272156	-0.88632	0.712973	0.475862	0.999985	no
XLOC_002895	XLOC_002895	Rnmtl1	chr11:76243735-76399141	Smchd1MommeD1/MommeD1884	Smchd1+/+	OK	7.80754	8.74474	0.163547	-0.18755	0.851229	0.999985	no
XLOC_002896	XLOC_002896	Timm22	chr11:76407166-76416312	Smchd1MommeD1/MommeD1885	Smchd1+/+	OK	19.6417	18.4224	-0.0924589	0.405346	0.685223	0.999985	no
XLOC_002897	XLOC_002897	Bhlha9	chr11:76672469-76673676	Smchd1MommeD1/MommeD1886	Smchd1+/+	OK	1.38094	1.60154	0.213807	-0.395384	0.69256	0.999985	no
XLOC_002900	XLOC_002900	Blmh	chr11:76945496-76987389	Smchd1MommeD1/MommeD1887	Smchd1+/+	OK	96.5785	100.136	0.0521824	-0.227259	0.820222	0.999985	no
XLOC_002902	XLOC_002902	Ssh2	chr11:77216424-77460219	Smchd1MommeD1/MommeD1888	Smchd1+/+	OK	4.37099	3.90234	-0.16362	0.537816	0.590704	0.999985	no
XLOC_002903	XLOC_002903	Coro6	chr11:77462708-77469501	Smchd1MommeD1/MommeD1889	Smchd1+/+	OK	0.347862	0.588133	0.757626	-0.777953	0.436597	0.999985	no
XLOC_002904	XLOC_002904	Git1	chr11:77470486-77513298	Smchd1MommeD1/MommeD1890	Smchd1+/+	OK	36.006	31.6379	-0.186582	0.819029	0.41277	0.999985	no
XLOC_002905	XLOC_002905	Abhd15	chr11:77515116-77520628	Smchd1MommeD1/MommeD1891	Smchd1+/+	OK	0.626866	0.616773	-0.0234173	0.0458118	0.96346	0.999985	no
XLOC_002906	XLOC_002906	Nufip2	chr11:77686138-77717966	Smchd1MommeD1/MommeD1892	Smchd1+/+	OK	14.0788	15.1427	0.105095	-0.332841	0.739254	0.999985	no
XLOC_002907	XLOC_002907	Myo18a	chr11:77763320-77866135	Smchd1MommeD1/MommeD1893	Smchd1+/+	OK	13.4818	13.0926	-0.0422614	0.134478	0.893024	0.999985	no
XLOC_002908	XLOC_002908	Sez6	chr11:77930942-77979042	Smchd1MommeD1/MommeD1894	Smchd1+/+	OK	0.502856	0.276391	-0.863433	1.42779	0.153353	0.999985	no
XLOC_002909	XLOC_002909	Phf12	chr11:77982815-78030535	Smchd1MommeD1/MommeD1895	Smchd1+/+	OK	17.3238	17.572	0.0205189	-0.0960409	0.923488	0.999985	no
XLOC_002910	XLOC_002910	Dhrs13	chr11:78032305-78037864	Smchd1MommeD1/MommeD1896	Smchd1+/+	OK	7.69218	7.76932	0.014395	-0.0444915	0.964513	0.999985	no
XLOC_002911	XLOC_002911	Flot2	chr11:78037940-78060432	Smchd1MommeD1/MommeD1897	Smchd1+/+	OK	25.0097	25.701	0.0393399	-0.169988	0.865019	0.999985	no
XLOC_002914	XLOC_002914	BC017647	chr11:78094672-78165550	Smchd1MommeD1/MommeD1898	Smchd1+/+	OK	11.0988	9.85092	-0.17207	0.418857	0.675321	0.999985	no
XLOC_002915	XLOC_002915	Tlcd1	chr11:78178098-78180910	Smchd1MommeD1/MommeD1899	Smchd1+/+	OK	4.6473	5.76165	0.310089	-0.704036	0.48141	0.999985	no
XLOC_002916	XLOC_002916	Rab34	chr11:78188426-78192193	Smchd1MommeD1/MommeD1900	Smchd1+/+	OK	38.7842	43.2685	0.157848	-0.59331	0.552974	0.999985	no
XLOC_002918	XLOC_002918	Sdf2	chr11:78245745-78255496	Smchd1MommeD1/MommeD1901	Smchd1+/+	OK	22.1324	19.7282	-0.165902	0.6006	0.548106	0.999985	no
XLOC_002919	XLOC_002919	2610507B11Rik	chr11:78261753-78290625	Smchd1MommeD1/MommeD1902	Smchd1+/+	OK	42.6591	46.8348	0.134729	-0.522984	0.600985	0.999985	no
XLOC_002920	XLOC_002920	Spag5	chr11:78301590-78322454	Smchd1MommeD1/MommeD1903	Smchd1+/+	OK	16.1462	16.6443	0.0438321	-0.200209	0.841317	0.999985	no
XLOC_002921	XLOC_002921	Aldoc	chr11:78323046-78326760	Smchd1MommeD1/MommeD1904	Smchd1+/+	OK	2.06955	3.46876	0.745104	-1.65846	0.097225	0.999985	no
XLOC_002922	XLOC_002922	Pigs	chr11:78328421-78342776	Smchd1MommeD1/MommeD1905	Smchd1+/+	OK	30.6384	29.6715	-0.046262	0.209676	0.833921	0.999985	no
XLOC_002923	XLOC_002923	Unc119	chr11:78343508-78349162	Smchd1MommeD1/MommeD1906	Smchd1+/+	OK	33.1517	31.0633	-0.0938731	0.375078	0.707602	0.999985	no
XLOC_002925	XLOC_002925	Slc46a1	chr11:78465697-78472010	Smchd1MommeD1/MommeD1907	Smchd1+/+	OK	7.84042	8.21653	0.0675995	-0.187402	0.851345	0.999985	no
XLOC_002926	XLOC_002926	Vtn	chr11:78499119-78502325	Smchd1MommeD1/MommeD1908	Smchd1+/+	OK	8.87151	5.20689	-0.768756	2.25621	0.0240575	0.999985	no
XLOC_002928	XLOC_002928	Poldip2	chr11:78512295-78522736	Smchd1MommeD1/MommeD1909	Smchd1+/+	OK	47.0258	45.8734	-0.0357958	0.169468	0.865429	0.999985	no
XLOC_002929	XLOC_002929	Ift20	chr11:78536435-78541473	Smchd1MommeD1/MommeD1910	Smchd1+/+	OK	25.8577	24.9967	-0.0488562	0.160754	0.872287	0.999985	no
XLOC_002930	XLOC_002930	1810012P15Rik	chr11:78826587-78844306	Smchd1MommeD1/MommeD1911	Smchd1+/+	OK	1.79208	1.82561	0.0267473	-0.0710806	0.943334	0.999985	no
XLOC_002933	XLOC_002933	Nf1	chr11:79339891-79581609	Smchd1MommeD1/MommeD1912	Smchd1+/+	OK	6.37787	6.29972	-0.0177868	0.0764625	0.939051	0.999985	no
XLOC_002934	XLOC_002934	Rab11fip4	chr11:79591211-79698166	Smchd1MommeD1/MommeD1913	Smchd1+/+	OK	9.83179	10.464	0.0899043	-0.385235	0.700063	0.999985	no
XLOC_002937	XLOC_002937	Suz12	chr11:79993105-80034183	Smchd1MommeD1/MommeD1914	Smchd1+/+	OK	31.0699	30.0625	-0.0475536	0.19649	0.844227	0.999985	no
XLOC_002938	XLOC_002938	Atad5	chr11:80089399-80135814	Smchd1MommeD1/MommeD1915	Smchd1+/+	OK	9.01855	9.94423	0.140965	-0.599887	0.548582	0.999985	no
XLOC_002940	XLOC_002940	Rnf135	chr11:80183871-80199755	Smchd1MommeD1/MommeD1916	Smchd1+/+	OK	1.43947	0.933309	-0.625108	0.892184	0.372295	0.999985	no
XLOC_002941	XLOC_002941	Rhot1	chr11:80209038-80267907	Smchd1MommeD1/MommeD1917	Smchd1+/+	OK	16.1721	17.6318	0.12468	-0.462567	0.643675	0.999985	no
XLOC_002943	XLOC_002943	Zfp207	chr11:80383278-80405873	Smchd1MommeD1/MommeD1918	Smchd1+/+	OK	140.459	152.659	0.120163	-0.463641	0.642905	0.999985	no
XLOC_002944	XLOC_002944	Cdk5r1,Psmd11	chr11:80428614-80481179	Smchd1MommeD1/MommeD1919	Smchd1+/+	OK	69.6923	71.5339	0.0376277	-0.154652	0.877096	0.999985	no
XLOC_002953	XLOC_002953	Tmem132e	chr11:82387466-82446327	Smchd1MommeD1/MommeD1920	Smchd1+/+	OK	3.39181	1.88782	-0.845339	1.87245	0.0611445	0.999985	no
XLOC_002956	XLOC_002956	Zfp830	chr11:82764344-82767622	Smchd1MommeD1/MommeD1921	Smchd1+/+	OK	6.66905	6.79402	0.0267842	-0.0955971	0.923841	0.999985	no
XLOC_002957	XLOC_002957	Lig3	chr11:82781107-82871210	Smchd1MommeD1/MommeD1922	Smchd1+/+	OK	18.6658	18.5301	-0.0105249	0.0429199	0.965765	0.999985	no
XLOC_002959	XLOC_002959	Unc45b	chr11:82911252-82964850	Smchd1MommeD1/MommeD1923	Smchd1+/+	OK	4.19024	5.02396	0.261793	-0.838384	0.401815	0.999985	no
XLOC_002966	XLOC_002966	AA465934,AI450353	chr11:83291698-83298977	Smchd1MommeD1/MommeD1924	Smchd1+/+	OK	78.5858	96.6634	0.298701	-0.831274	0.405819	0.999985	no
XLOC_002967	XLOC_002967	Ap2b1	chr11:83299136-83405033	Smchd1MommeD1/MommeD1925	Smchd1+/+	OK	58.0556	57.3708	-0.0171203	0.0657237	0.947598	0.999985	no
XLOC_002968	XLOC_002968	Rasl10b	chr11:83409830-83421038	Smchd1MommeD1/MommeD1926	Smchd1+/+	OK	4.80142	5.52137	0.201564	-0.63345	0.52644	0.999985	no
XLOC_002969	XLOC_002969	1700020L24Rik	chr11:83437693-83462992	Smchd1MommeD1/MommeD1927	Smchd1+/+	OK	0.893858	0.734011	-0.284243	0.208255	0.83503	0.999985	no
XLOC_002970	XLOC_002970	Taf15	chr11:83473084-83506746	Smchd1MommeD1/MommeD1928	Smchd1+/+	OK	76.1613	75.6339	-0.0100243	0.0406995	0.967535	0.999985	no
XLOC_002976	XLOC_002976	Heatr6	chr11:83753636-83783755	Smchd1MommeD1/MommeD1929	Smchd1+/+	OK	7.70037	7.44054	-0.0495198	0.175287	0.860854	0.999985	no
XLOC_002977	XLOC_002977	Hnf1b	chr11:83850795-83905815	Smchd1MommeD1/MommeD1930	Smchd1+/+	OK	0.691395	1.02922	0.573964	-0.891611	0.372601	0.999985	no
XLOC_002978	XLOC_002978	Ddx52	chr11:83942089-83963086	Smchd1MommeD1/MommeD1931	Smchd1+/+	OK	23.1883	24.9666	0.1066	-0.418803	0.67536	0.999985	no
XLOC_002980	XLOC_002980	Acaca	chr11:84179812-84401716	Smchd1MommeD1/MommeD1932	Smchd1+/+	OK	25.458	26.5461	0.0603833	-0.244374	0.806941	0.999985	no
XLOC_002981	XLOC_002981	1500016L03Rik	chr11:84525659-84535831	Smchd1MommeD1/MommeD1933	Smchd1+/+	OK	0.517005	0.299726	-0.786532	0.695021	0.487042	0.999985	no
XLOC_002983	XLOC_002983	-	chr11:84870972-84871682	Smchd1MommeD1/MommeD1934	Smchd1+/+	OK	1.25552	0.889441	-0.497316	0.653845	0.513212	0.999985	no
XLOC_002984	XLOC_002984	Myo19	chr11:84876312-84916356	Smchd1MommeD1/MommeD1935	Smchd1+/+	OK	3.9875	4.48521	0.16969	-0.657604	0.510793	0.999985	no
XLOC_002988	XLOC_002988	Ppm1d	chr11:85311253-85349040	Smchd1MommeD1/MommeD1936	Smchd1+/+	OK	17.4817	16.502	-0.0832057	0.183325	0.854543	0.999985	no
XLOC_002989	XLOC_002989	Bcas3	chr11:85353064-85826058	Smchd1MommeD1/MommeD1937	Smchd1+/+	OK	4.4532	4.75479	0.0945394	-0.297693	0.765938	0.999985	no
XLOC_002990	XLOC_002990	Tbx2	chr11:85832614-85842058	Smchd1MommeD1/MommeD1938	Smchd1+/+	OK	5.93021	4.02937	-0.557529	1.82258	0.0683667	0.999985	no
XLOC_002991	XLOC_002991	Tbx4	chr11:85886379-85916097	Smchd1MommeD1/MommeD1939	Smchd1+/+	OK	3.09629	3.23521	0.0633192	-0.140215	0.88849	0.999985	no
XLOC_002992	XLOC_002992	Ints2	chr11:86201358-86257568	Smchd1MommeD1/MommeD1940	Smchd1+/+	OK	17.7499	16.525	-0.10316	0.325727	0.744631	0.999985	no
XLOC_002994	XLOC_002994	Rnft1	chr11:86415843-86544807	Smchd1MommeD1/MommeD1941	Smchd1+/+	OK	4.88579	4.90197	0.00476973	-0.0107719	0.991405	0.999985	no
XLOC_002995	XLOC_002995	Tubd1	chr11:86544990-86567531	Smchd1MommeD1/MommeD1942	Smchd1+/+	OK	4.3605	3.72921	-0.225622	0.458978	0.64625	0.999985	no
XLOC_002996	XLOC_002996	Ptrh2	chr11:86583864-86693536	Smchd1MommeD1/MommeD1943	Smchd1+/+	OK	32.8963	35.4827	0.109192	-0.253714	0.799717	0.999985	no
XLOC_002997	XLOC_002997	Fam33a	chr11:87109094-87124625	Smchd1MommeD1/MommeD1944	Smchd1+/+	OK	52.3867	53.4463	0.0288915	-0.107734	0.914207	0.999985	no
XLOC_002999	XLOC_002999	Trim37	chr11:87127059-87358994	Smchd1MommeD1/MommeD1945	Smchd1+/+	OK	28.295	30.4682	0.106758	-0.453446	0.650228	0.999985	no
XLOC_003001	XLOC_003001	2004-09-01	chr11:87578403-87590547	Smchd1MommeD1/MommeD1946	Smchd1+/+	OK	1.28905	1.60208	0.313641	-0.417673	0.676187	0.999985	no
XLOC_003002	XLOC_003002	Mtmr4	chr11:87592216-87616296	Smchd1MommeD1/MommeD1947	Smchd1+/+	OK	27.9802	26.841	-0.0599696	0.235055	0.814166	0.999985	no
XLOC_003004	XLOC_003004	Rnf43	chr11:87663086-87735539	Smchd1MommeD1/MommeD1948	Smchd1+/+	OK	0.728072	0.723515	-0.00905804	0.0197166	0.984269	0.999985	no
XLOC_003006	XLOC_003006	Supt4h1	chr11:87737564-87743617	Smchd1MommeD1/MommeD1949	Smchd1+/+	OK	88.7161	95.3327	0.103775	-0.445066	0.656272	0.999985	no
XLOC_003010	XLOC_003010	Mks1	chr11:87853224-87863679	Smchd1MommeD1/MommeD1950	Smchd1+/+	OK	4.25682	4.10414	-0.0526961	0.151014	0.879965	0.999985	no
XLOC_003011	XLOC_003011	Srsf1	chr11:88047670-88053757	Smchd1MommeD1/MommeD1951	Smchd1+/+	OK	191.525	202.909	0.0832942	-0.306992	0.75885	0.999985	no
XLOC_003012	XLOC_003012	Vezf1	chr11:88068296-88084729	Smchd1MommeD1/MommeD1952	Smchd1+/+	OK	44.4869	45.673	0.0379622	-0.143692	0.885744	0.999985	no
XLOC_003013	XLOC_003013	Cuedc1	chr11:88098057-88194140	Smchd1MommeD1/MommeD1953	Smchd1+/+	OK	12.0579	11.03	-0.128538	0.451626	0.651538	0.999985	no
XLOC_003014	XLOC_003014	Mrps23	chr11:88204417-88211507	Smchd1MommeD1/MommeD1954	Smchd1+/+	OK	44.4426	46.1714	0.0550545	-0.204191	0.838204	0.999985	no
XLOC_003015	XLOC_003015	-	chr11:88254256-88259076	Smchd1MommeD1/MommeD1955	Smchd1+/+	OK	2.23917	1.3737	-0.704897	1.31274	0.189271	0.999985	no
XLOC_003016	XLOC_003016	1700106J16Rik	chr11:88294042-88295261	Smchd1MommeD1/MommeD1956	Smchd1+/+	OK	2.14998	0.795494	-1.4344	2.40628	0.0161159	0.999985	no
XLOC_003018	XLOC_003018	C030037D09Rik	chr11:88718642-88728572	Smchd1MommeD1/MommeD1957	Smchd1+/+	OK	1.42719	1.45606	0.0288865	-0.035553	0.971639	0.999985	no
XLOC_003021	XLOC_003021	Coil	chr11:88973934-88991613	Smchd1MommeD1/MommeD1958	Smchd1+/+	OK	13.5264	12.2746	-0.140094	0.558202	0.576706	0.999985	no
XLOC_003022	XLOC_003022	Trim25	chr11:88999402-89020293	Smchd1MommeD1/MommeD1959	Smchd1+/+	OK	3.66181	3.70343	0.0163034	-0.0573168	0.954293	0.999985	no
XLOC_003024	XLOC_003024	Tmem100	chr11:90030347-90036505	Smchd1MommeD1/MommeD1960	Smchd1+/+	OK	1.74363	1.75519	0.00953537	-0.0202131	0.983873	0.999985	no
XLOC_003025	XLOC_003025	Mmd	chr11:90249469-90278575	Smchd1MommeD1/MommeD1961	Smchd1+/+	OK	48.9915	57.6378	0.234483	-0.761245	0.446511	0.999985	no
XLOC_003026	XLOC_003026	Cox11	chr11:90638183-90687601	Smchd1MommeD1/MommeD1962	Smchd1+/+	OK	5.87964	7.22808	0.297884	-0.762713	0.445635	0.999985	no
XLOC_003029	XLOC_003029	Mbtd1	chr11:93859242-93946992	Smchd1MommeD1/MommeD1963	Smchd1+/+	OK	33.5621	39.6041	0.238819	-0.953122	0.340528	0.999985	no
XLOC_003030	XLOC_003030	Spag9	chr11:93996090-94126082	Smchd1MommeD1/MommeD1964	Smchd1+/+	OK	18.4296	18.0325	-0.0314222	0.139028	0.889428	0.999985	no
XLOC_003031	XLOC_003031	Tob1	chr11:94211453-94215492	Smchd1MommeD1/MommeD1965	Smchd1+/+	OK	7.68238	7.31296	-0.0710984	0.234734	0.814415	0.999985	no
XLOC_003032	XLOC_003032	Ankrd40	chr11:94327840-94341847	Smchd1MommeD1/MommeD1966	Smchd1+/+	OK	34.5097	32.5089	-0.0861671	0.318457	0.750138	0.999985	no
XLOC_003034	XLOC_003034	Lrrc59	chr11:94629823-94653754	Smchd1MommeD1/MommeD1967	Smchd1+/+	OK	120.637	123.99	0.0395507	-0.171804	0.863592	0.999985	no
XLOC_003035	XLOC_003035	Mrpl27	chr11:94653790-94660087	Smchd1MommeD1/MommeD1968	Smchd1+/+	OK	51.9	49.5163	-0.0678306	0.259226	0.795461	0.999985	no
XLOC_003036	XLOC_003036	Col1a1	chr11:94936174-94953039	Smchd1MommeD1/MommeD1969	Smchd1+/+	OK	56.3309	46.87	-0.265262	1.08675	0.277147	0.999985	no
XLOC_003038	XLOC_003038	Ppp1r9b	chr11:94991211-95006898	Smchd1MommeD1/MommeD1970	Smchd1+/+	OK	25.8591	19.9357	-0.375314	1.78239	0.074685	0.999985	no
XLOC_003039	XLOC_003039	Samd14	chr11:95009878-95026087	Smchd1MommeD1/MommeD1971	Smchd1+/+	OK	17.6424	12.5759	-0.488385	2.094	0.0362599	0.999985	no
XLOC_003040	XLOC_003040	Dlx3	chr11:95119838-95125291	Smchd1MommeD1/MommeD1972	Smchd1+/+	OK	3.60027	3.6581	0.0229878	-0.0591947	0.952797	0.999985	no
XLOC_003043	XLOC_003043	Fam117a	chr11:95337017-95381872	Smchd1MommeD1/MommeD1973	Smchd1+/+	OK	12.2083	14.0138	0.198982	-0.604394	0.545582	0.999985	no
XLOC_003044	XLOC_003044	Slc35b1	chr11:95384700-95391770	Smchd1MommeD1/MommeD1974	Smchd1+/+	OK	44.56	46.6504	0.0661402	-0.25583	0.798082	0.999985	no
XLOC_003045	XLOC_003045	Spop	chr11:95414082-95493410	Smchd1MommeD1/MommeD1975	Smchd1+/+	OK	33.6074	33.0435	-0.0244123	0.115206	0.908282	0.999985	no
XLOC_003046	XLOC_003046	Phb	chr11:95666956-95680773	Smchd1MommeD1/MommeD1976	Smchd1+/+	OK	111.395	109.379	-0.0263465	0.126996	0.898943	0.999985	no
XLOC_003047	XLOC_003047	Zfp652	chr11:95713182-95772348	Smchd1MommeD1/MommeD1977	Smchd1+/+	OK	11.2676	12.1276	0.106116	-0.330089	0.741332	0.999985	no
XLOC_003050	XLOC_003050	Gngt2	chr11:95824499-95845731	Smchd1MommeD1/MommeD1978	Smchd1+/+	OK	4.14309	4.17995	0.0127791	-0.0140132	0.988819	0.999985	no
XLOC_003053	XLOC_003053	Snf8	chr11:96034916-96047405	Smchd1MommeD1/MommeD1979	Smchd1+/+	OK	45.8676	45.9593	0.0028828	-0.011741	0.990632	0.999985	no
XLOC_003056	XLOC_003056	Hoxb9	chr11:96251183-96276660	Smchd1MommeD1/MommeD1980	Smchd1+/+	OK	31.8548	35.7893	0.168018	-0.50734	0.611916	0.999985	no
XLOC_003057	XLOC_003057	Hoxb8	chr11:96281904-96285325	Smchd1MommeD1/MommeD1981	Smchd1+/+	OK	21.8803	18.5981	-0.234476	0.684226	0.493832	0.999985	no
XLOC_003058	XLOC_003058	Hoxb6,Hoxb7	chr11:96285473-96306950	Smchd1MommeD1/MommeD1982	Smchd1+/+	OK	15.0704	12.9602	-0.21763	0.485534	0.627298	0.999985	no
XLOC_003059	XLOC_003059	Hoxb5	chr11:96285473-96306950	Smchd1MommeD1/MommeD1983	Smchd1+/+	OK	8.72627	6.55871	-0.411953	0.884308	0.37653	0.999985	no
XLOC_003060	XLOC_003060	Hoxb3,Hoxb4	chr11:96307121-96348335	Smchd1MommeD1/MommeD1984	Smchd1+/+	OK	15.3552	14.4942	-0.0832509	0.283964	0.776438	0.999985	no
XLOC_003061	XLOC_003061	Hoxb2	chr11:96351631-96354147	Smchd1MommeD1/MommeD1985	Smchd1+/+	OK	22.0614	24.0683	0.125611	-0.391871	0.695153	0.999985	no
XLOC_003062	XLOC_003062	Hoxb1	chr11:96365722-96368340	Smchd1MommeD1/MommeD1986	Smchd1+/+	OK	6.61489	10.2083	0.625957	-2.05404	0.0399721	0.999985	no
XLOC_003064	XLOC_003064	Cbx1	chr11:96789123-96808640	Smchd1MommeD1/MommeD1987	Smchd1+/+	OK	200.99	201.875	0.00634201	-0.0221226	0.98235	0.999985	no
XLOC_003065	XLOC_003065	Copz2	chr11:96849875-96861202	Smchd1MommeD1/MommeD1988	Smchd1+/+	OK	12.0972	12.0355	-0.00737666	0.017751	0.985837	0.999985	no
XLOC_003068	XLOC_003068	D030028A08Rik	chr11:96944145-96977688	Smchd1MommeD1/MommeD1989	Smchd1+/+	OK	0.940831	1.0711	0.187089	-0.258276	0.796194	0.999985	no
XLOC_003069	XLOC_003069	Sp6	chr11:97013568-97024788	Smchd1MommeD1/MommeD1990	Smchd1+/+	OK	4.27234	4.9435	0.210508	-0.533803	0.593478	0.999985	no
XLOC_003070	XLOC_003070	Scrn2	chr11:97029951-97033960	Smchd1MommeD1/MommeD1991	Smchd1+/+	OK	15.008	14.7938	-0.0207359	0.0619865	0.950574	0.999985	no
XLOC_003071	XLOC_003071	Mrpl10	chr11:97041584-97049213	Smchd1MommeD1/MommeD1992	Smchd1+/+	OK	42.2848	42.9864	0.023742	-0.0944138	0.92478	0.999985	no
XLOC_003072	XLOC_003072	Osbpl7	chr11:97050814-97068904	Smchd1MommeD1/MommeD1993	Smchd1+/+	OK	2.13319	2.14597	0.00861708	-0.0202365	0.983855	0.999985	no
XLOC_003073	XLOC_003073	Mrpl45	chr11:97315715-97352073	Smchd1MommeD1/MommeD1994	Smchd1+/+	OK	29.9548	33.4019	0.157144	-0.398948	0.689931	0.999985	no
XLOC_003074	XLOC_003074	Socs7	chr11:97362550-97398542	Smchd1MommeD1/MommeD1995	Smchd1+/+	OK	8.26801	7.8477	-0.0752696	0.271943	0.785665	0.999985	no
XLOC_003075	XLOC_003075	Arhgap23	chr11:97415561-97502400	Smchd1MommeD1/MommeD1996	Smchd1+/+	OK	5.56561	4.77432	-0.221244	0.682642	0.494833	0.999985	no
XLOC_003076	XLOC_003076	2410003L11Rik	chr11:97598510-97622893	Smchd1MommeD1/MommeD1997	Smchd1+/+	OK	0.735308	0.289257	-1.346	1.20848	0.226864	0.999985	no
XLOC_003077	XLOC_003077	Mllt6	chr11:97663411-97685458	Smchd1MommeD1/MommeD1998	Smchd1+/+	OK	7.44702	6.30567	-0.240014	0.785379	0.432231	0.999985	no
[truncated: 22,209 more rows]
