# Supplementary material for: Smchd1 regulates a subset of autosomal genes subject to monoallelic expression in addition to being critical for X inactivation
Source: Epigenetics Chromatin. 2013 Jul 2;6:19. doi: 10.1186/1756-8935-6-19 (PMC3707822; doi:10.1186/1756-8935-6-19)
Supplement: Additional file 10 — Cuffdiff gene expression analysis of RNA-seq data comparing the placenta from male E14.5 Smchd1MommeD1/MommeD1 against Smchd1+/+ F1 (C57Bl6/J × FVB/n) embryos. [file 1756-8935-6-19-S10.xlsx]

## Sheet: gene_exp
Cuffdiff analysis - comparison of male Smchd1MommeD1/MommeD1 vs Smchd1+/+ E14.5 placentae
test_id	gene_id	gene	locus	sample_1	sample_2	status	value_1	value_2	log2(fold_change)	test_stat	p_value	q_value	significant
XLOC_009970	XLOC_009970	Smchd1	chr17:71344489-71475535	Smchd1_M	Smchd1_P	OK	5.50474	28.1215	2.35293	-7.22133	5.14921e-13	7.74751e-09	yes
XLOC_022469	XLOC_022469	Mmp12	chr9:7347373-7360461	Smchd1_M	Smchd1_P	OK	8.25741	1.35054	-2.61215	6.72077	1.80769e-11	1.35992e-07	yes
XLOC_022782	XLOC_022782	Cyp1a1	chr9:57687927-57703824	Smchd1_M	Smchd1_P	OK	0.740511	3.39779	2.198	-5.04212	4.60394e-07	0.00230903	yes
XLOC_022713	XLOC_022713	Apoa1	chr9:46228629-46230466	Smchd1_M	Smchd1_P	OK	6.02783	24.2439	2.00791	-4.44909	8.6235e-06	0.0324373	yes
XLOC_004416	XLOC_004416	Apob	chr12:7977676-8016839	Smchd1_M	Smchd1_P	OK	1.27822	3.90247	1.61025	-4.14358	3.41926e-05	0.0857436	no
XLOC_022471	XLOC_022471	Mmp1a	chr9:7464140-7476869	Smchd1_M	Smchd1_P	OK	29.6124	13.0638	-1.18062	4.14922	3.33614e-05	0.0857436	no
XLOC_016552	XLOC_016552	Afp	chr5:90490713-90508907	Smchd1_M	Smchd1_P	OK	27.4248	96.6194	1.81683	-4.04916	5.14009e-05	0.110483	no
XLOC_020925	XLOC_020925	Lyve1	chr7:110849505-110863288	Smchd1_M	Smchd1_P	OK	17.7708	8.37404	-1.08551	3.92825	8.55646e-05	0.160926	no
XLOC_018786	XLOC_018786	Slc2a3	chr6:122727808-122743510	Smchd1_M	Smchd1_P	OK	11.3716	23.132	1.02445	-3.83274	0.000126721	0.21185	no
XLOC_024304	XLOC_024304	Luzp4	chrX:148882575-148924139	Smchd1_M	Smchd1_P	OK	1.0167	0.184525	-2.46201	3.73884	0.000184869	0.278154	no
XLOC_000001	XLOC_000001	Lypla1	chr1:4807892-4846735	Smchd1_M	Smchd1_P	OK	36.9448	38.5616	0.0617913	-0.260896	0.794173	0.999972	no
XLOC_000002	XLOC_000002	Tcea1	chr1:4857693-4897909	Smchd1_M	Smchd1_P	OK	36.8074	36.3405	-0.0184183	0.0745304	0.940588	0.999972	no
XLOC_000003	XLOC_000003	Atp6v1h	chr1:5083093-5162549	Smchd1_M	Smchd1_P	OK	33.9132	32.6773	-0.0535583	0.205149	0.837456	0.999972	no
XLOC_000005	XLOC_000005	Rb1cc1	chr1:6214661-6276104	Smchd1_M	Smchd1_P	OK	18.7608	19.0812	0.0244279	-0.0952949	0.924081	0.999972	no
XLOC_000008	XLOC_000008	Pcmtd1	chr1:7088919-7173628	Smchd1_M	Smchd1_P	OK	6.50354	6.94744	0.0952563	-0.317996	0.750488	0.999972	no
XLOC_000009	XLOC_000009	Rrs1	chr1:9545407-9547455	Smchd1_M	Smchd1_P	OK	7.98726	7.65416	-0.0614568	0.192769	0.84714	0.999972	no
XLOC_000010	XLOC_000010	Adhfe1	chr1:9548045-9636832	Smchd1_M	Smchd1_P	OK	2.84283	2.84212	-0.000361615	0.000714869	0.99943	0.999972	no
XLOC_000012	XLOC_000012	1700034P13Rik	chr1:9719486-9771256	Smchd1_M	Smchd1_P	OK	6.68752	6.83134	0.0306977	-0.0365752	0.970824	0.999972	no
XLOC_000013	XLOC_000013	Sgk3	chr1:9798129-9902568	Smchd1_M	Smchd1_P	OK	38.0247	39.129	0.0413017	-0.110168	0.912276	0.999972	no
XLOC_000015	XLOC_000015	Cspp1	chr1:10038217-10136771	Smchd1_M	Smchd1_P	OK	4.95454	5.34622	0.109768	-0.324367	0.74566	0.999972	no
XLOC_000016	XLOC_000016	Prex2	chr1:10993464-11303682	Smchd1_M	Smchd1_P	OK	6.69834	6.30842	-0.0865256	0.339129	0.734513	0.999972	no
XLOC_000018	XLOC_000018	4932411L15	chr1:12667562-12673090	Smchd1_M	Smchd1_P	OK	3.2112	2.03945	-0.654934	1.7371	0.0823698	0.999972	no
XLOC_000022	XLOC_000022	Terf1	chr1:15805657-15843429	Smchd1_M	Smchd1_P	OK	9.19374	9.17427	-0.00305716	0.00941275	0.99249	0.999972	no
XLOC_000023	XLOC_000023	Rdh10	chr1:16105314-16133723	Smchd1_M	Smchd1_P	OK	21.1274	23.4776	0.15217	-0.522034	0.601647	0.999972	no
XLOC_000025	XLOC_000025	Tmem70	chr1:16665190-16678275	Smchd1_M	Smchd1_P	OK	17.5144	17.0099	-0.0421639	0.135844	0.891944	0.999972	no
XLOC_000026	XLOC_000026	Ly96	chr1:16688342-16709605	Smchd1_M	Smchd1_P	OK	6.18027	5.4512	-0.181094	0.329024	0.742138	0.999972	no
XLOC_000036	XLOC_000036	Paqr8	chr1:20890574-20939647	Smchd1_M	Smchd1_P	OK	2.9208	3.64069	0.317849	-0.944853	0.344734	0.999972	no
XLOC_000037	XLOC_000037	Efhc1	chr1:20951612-20990942	Smchd1_M	Smchd1_P	OK	2.58843	2.42781	-0.092424	0.169284	0.865573	0.999972	no
XLOC_000038	XLOC_000038	Gsta3,Tmem14a	chr1:21218630-21265598	Smchd1_M	Smchd1_P	OK	5.75472	5.65553	-0.025083	0.0503851	0.959816	0.999972	no
XLOC_000039	XLOC_000039	Khdc1a	chr1:21349676-21352199	Smchd1_M	Smchd1_P	OK	1.76061	1.76563	0.00410954	-0.00879687	0.992981	0.999972	no
XLOC_000040	XLOC_000040	Khdc1c	chr1:21368330-21369743	Smchd1_M	Smchd1_P	OK	1.96474	1.513	-0.376926	0.633005	0.52673	0.999972	no
XLOC_000041	XLOC_000041	Khdc1b	chr1:21383555-21386384	Smchd1_M	Smchd1_P	OK	0.513489	0.346655	-0.566833	0.890547	0.373172	0.999972	no
XLOC_000043	XLOC_000043	Mir30c-2	chr1:23291700-23293696	Smchd1_M	Smchd1_P	OK	0.470817	0.539713	0.197026	-0.321401	0.747906	0.999972	no
XLOC_000046	XLOC_000046	Lmbrd1	chr1:24678543-24766301	Smchd1_M	Smchd1_P	OK	13.6326	13.73	0.0102745	-0.0434454	0.965347	0.999972	no
XLOC_000052	XLOC_000052	Rab23	chr1:33719723-33742564	Smchd1_M	Smchd1_P	OK	3.87408	3.68033	-0.0740188	0.205161	0.837447	0.999972	no
XLOC_000053	XLOC_000053	Dst	chr1:33908248-34308815	Smchd1_M	Smchd1_P	OK	32.1666	35.226	0.131081	-0.371461	0.710294	0.999972	no
XLOC_000054	XLOC_000054	Imp4	chr1:34436669-34454496	Smchd1_M	Smchd1_P	OK	24.1899	23.8387	-0.0210999	0.0567436	0.954749	0.999972	no
XLOC_000055	XLOC_000055	Ptpn18	chr1:34459745-34474597	Smchd1_M	Smchd1_P	OK	0.931695	0.948708	0.0261073	-0.0264957	0.978862	0.999972	no
XLOC_000059	XLOC_000059	Arhgef4	chr1:34732349-34812980	Smchd1_M	Smchd1_P	OK	0.450615	0.480816	0.0935914	-0.112477	0.910445	0.999972	no
XLOC_000060	XLOC_000060	Plekhb2	chr1:34849958-34879585	Smchd1_M	Smchd1_P	OK	14.5569	14.9936	0.0426441	-0.165944	0.868201	0.999972	no
XLOC_000061	XLOC_000061	Hs6st1	chr1:36068399-36106446	Smchd1_M	Smchd1_P	OK	32.9902	29.7845	-0.147473	0.513894	0.607326	0.999972	no
XLOC_000062	XLOC_000062	Arid5a	chr1:36307732-36324029	Smchd1_M	Smchd1_P	OK	0.707731	0.605921	-0.224071	0.383243	0.70154	0.999972	no
XLOC_000064	XLOC_000064	Cnnm4	chr1:36471596-36508776	Smchd1_M	Smchd1_P	OK	3.02056	3.33951	0.144821	-0.384172	0.700851	0.999972	no
XLOC_000065	XLOC_000065	Cnnm3	chr1:36511873-36528295	Smchd1_M	Smchd1_P	OK	6.52372	6.96262	0.0939359	-0.345565	0.72967	0.999972	no
XLOC_000066	XLOC_000066	Cox5b	chr1:36691486-36693388	Smchd1_M	Smchd1_P	OK	175.425	159.997	-0.132816	0.54918	0.582882	0.999972	no
XLOC_000070	XLOC_000070	Inpp4a	chr1:37299892-37410735	Smchd1_M	Smchd1_P	OK	6.13436	6.08804	-0.0109355	0.0337899	0.973045	0.999972	no
XLOC_000071	XLOC_000071	Unc50	chr1:37417083-37439192	Smchd1_M	Smchd1_P	OK	66.4987	63.5223	-0.0660627	0.1945	0.845784	0.999972	no
XLOC_000072	XLOC_000072	Lipt1	chr1:37871822-37877192	Smchd1_M	Smchd1_P	OK	3.72885	3.63666	-0.036116	0.0821905	0.934495	0.999972	no
XLOC_000073	XLOC_000073	Mrpl30	chr1:37890552-37898359	Smchd1_M	Smchd1_P	OK	47.172	45.4013	-0.0551977	0.153182	0.878254	0.999972	no
XLOC_000074	XLOC_000074	Eif5b	chr1:37998009-38129662	Smchd1_M	Smchd1_P	OK	29.4232	28.4661	-0.0477054	0.184241	0.853825	0.999972	no
XLOC_000076	XLOC_000076	Pdcl3	chr1:38987813-38997236	Smchd1_M	Smchd1_P	OK	42.7517	41.6263	-0.0384863	0.160411	0.872558	0.999972	no
XLOC_000077	XLOC_000077	Npas2	chr1:39193922-39363240	Smchd1_M	Smchd1_P	OK	3.70768	2.38915	-0.634016	1.59431	0.110866	0.999972	no
XLOC_000078	XLOC_000078	Rpl31	chr1:39367850-39478747	Smchd1_M	Smchd1_P	OK	296.529	285.257	-0.0559118	0.217181	0.828067	0.999972	no
XLOC_000079	XLOC_000079	D1Bwg0212e	chr1:39535801-39546877	Smchd1_M	Smchd1_P	OK	8.3295	7.78385	-0.0977453	0.34475	0.730282	0.999972	no
XLOC_000080	XLOC_000080	Map4k4	chr1:39900912-40027538	Smchd1_M	Smchd1_P	OK	71.6016	67.1582	-0.0924265	0.321461	0.747861	0.999972	no
XLOC_000081	XLOC_000081	Il1r2	chr1:40075638-40125230	Smchd1_M	Smchd1_P	OK	17.2462	14.6163	-0.238701	0.695703	0.486615	0.999972	no
XLOC_000082	XLOC_000082	Il1r1	chr1:40225079-40316177	Smchd1_M	Smchd1_P	OK	11.3021	10.6849	-0.0810153	0.28213	0.777844	0.999972	no
XLOC_000088	XLOC_000088	Slc9a2	chr1:40681555-40769279	Smchd1_M	Smchd1_P	OK	7.98545	8.11355	0.0229596	-0.0732247	0.941627	0.999972	no
XLOC_000092	XLOC_000092	Mrps9	chr1:42851232-42905683	Smchd1_M	Smchd1_P	OK	18.6894	18.9585	0.0206231	-0.0722953	0.942367	0.999972	no
XLOC_000094	XLOC_000094	AI597479	chr1:43098709-43115946	Smchd1_M	Smchd1_P	OK	10.6954	10.9934	0.039648	-0.151155	0.879854	0.999972	no
XLOC_000095	XLOC_000095	Nck2	chr1:43445750-43570598	Smchd1_M	Smchd1_P	OK	23.1354	24.0486	0.0558493	-0.185206	0.853068	0.999972	no
XLOC_000096	XLOC_000096	1500015O10Rik	chr1:43730601-43742564	Smchd1_M	Smchd1_P	OK	1.12654	1.11335	-0.0169934	0.0268641	0.978568	0.999972	no
XLOC_000097	XLOC_000097	Tpp2	chr1:43933282-44003238	Smchd1_M	Smchd1_P	OK	37.1323	37.4406	0.0119278	-0.0469286	0.96257	0.999972	no
XLOC_000098	XLOC_000098	Bivm	chr1:44086503-44144799	Smchd1_M	Smchd1_P	OK	7.2876	7.51313	0.0439717	-0.11077	0.911799	0.999972	no
XLOC_000099	XLOC_000099	Ercc5	chr1:44147743-44181260	Smchd1_M	Smchd1_P	OK	5.16155	5.3243	0.0447885	-0.140604	0.888183	0.999972	no
XLOC_000100	XLOC_000100	Gulp1	chr1:44550119-44796836	Smchd1_M	Smchd1_P	OK	1.8665	2.19114	0.231344	-0.569208	0.569215	0.999972	no
XLOC_000101	XLOC_000101	Col3a1	chr1:45311537-45349706	Smchd1_M	Smchd1_P	OK	66.8243	59.448	-0.168744	0.635335	0.52521	0.999972	no
XLOC_000102	XLOC_000102	Wdr75	chr1:45795500-45823613	Smchd1_M	Smchd1_P	OK	10.3057	10.3884	0.0115229	-0.0412624	0.967087	0.999972	no
XLOC_000105	XLOC_000105	Sdpr	chr1:51218385-51333779	Smchd1_M	Smchd1_P	OK	11.367	13.7346	0.272955	-1.02471	0.305502	0.999972	no
XLOC_000107	XLOC_000107	Stat1	chr1:52119023-52161865	Smchd1_M	Smchd1_P	OK	24.3648	27.2577	0.161863	-0.568343	0.569802	0.999972	no
XLOC_000108	XLOC_000108	Tmem194b	chr1:52630704-52651919	Smchd1_M	Smchd1_P	OK	1.24541	1.43099	0.20039	-0.338518	0.734973	0.999972	no
XLOC_000109	XLOC_000109	Hibch	chr1:52845045-52920860	Smchd1_M	Smchd1_P	OK	14.6455	14.4273	-0.0216514	0.0659739	0.947399	0.999972	no
XLOC_000111	XLOC_000111	Ormdl1	chr1:53297094-53310245	Smchd1_M	Smchd1_P	OK	16.8589	17.3592	0.0421895	-0.153212	0.878231	0.999972	no
XLOC_000112	XLOC_000112	Osgepl1	chr1:53313552-53326380	Smchd1_M	Smchd1_P	OK	3.33832	3.12936	-0.093254	0.193356	0.84668	0.999972	no
XLOC_000114	XLOC_000114	Coq10b	chr1:55052769-55072702	Smchd1_M	Smchd1_P	OK	20.4137	18.735	-0.123801	0.442753	0.657944	0.999972	no
XLOC_000115	XLOC_000115	Hspe1	chr1:55077833-55091317	Smchd1_M	Smchd1_P	OK	142.492	145.119	0.0263522	-0.0441933	0.96475	0.999972	no
XLOC_000116	XLOC_000116	Mob4	chr1:55131244-55156373	Smchd1_M	Smchd1_P	OK	43.3882	43.3142	-0.00246072	0.0071253	0.994315	0.999972	no
XLOC_000117	XLOC_000117	Mars2	chr1:55237160-55243999	Smchd1_M	Smchd1_P	OK	2.07206	1.90184	-0.123666	0.24925	0.803167	0.999972	no
XLOC_000118	XLOC_000118	Plcl1	chr1:55405945-55754285	Smchd1_M	Smchd1_P	OK	0.623804	0.722357	0.211618	-0.496639	0.619444	0.999972	no
XLOC_000121	XLOC_000121	1700066M21Rik	chr1:57377619-57385507	Smchd1_M	Smchd1_P	OK	1.9075	1.6957	-0.169807	0.321164	0.748086	0.999972	no
XLOC_000122	XLOC_000122	9430016H08Rik	chr1:57388243-57415958	Smchd1_M	Smchd1_P	OK	19.08	17.7933	-0.100722	0.31317	0.754151	0.999972	no
XLOC_000123	XLOC_000123	Spats2l	chr1:57774860-57948610	Smchd1_M	Smchd1_P	OK	2.28976	2.53001	0.143942	-0.358015	0.720332	0.999972	no
XLOC_000124	XLOC_000124	Sgol2	chr1:57985339-58026277	Smchd1_M	Smchd1_P	OK	1.31081	1.52394	0.217348	-0.498507	0.618126	0.999972	no
XLOC_000129	XLOC_000129	Bzw1	chr1:58392278-58407544	Smchd1_M	Smchd1_P	OK	102.997	103.858	0.0120025	-0.0455629	0.963659	0.999972	no
XLOC_000130	XLOC_000130	Nif3l1	chr1:58430992-58505051	Smchd1_M	Smchd1_P	OK	9.32094	9.41133	0.0139223	-0.0326056	0.973989	0.999972	no
XLOC_000131	XLOC_000131	Ndufb3	chr1:58522769-58595948	Smchd1_M	Smchd1_P	OK	48.1867	45.8841	-0.0706399	0.159319	0.873418	0.999972	no
XLOC_000134	XLOC_000134	Casp8	chr1:58795373-58847503	Smchd1_M	Smchd1_P	OK	4.50916	4.35173	-0.0512713	0.142757	0.886482	0.999972	no
XLOC_000135	XLOC_000135	Stradb	chr1:58900449-58995121	Smchd1_M	Smchd1_P	OK	21.5877	20.4377	-0.0789736	0.170589	0.864547	0.999972	no
XLOC_000136	XLOC_000136	Cdk15	chr1:59244961-59352436	Smchd1_M	Smchd1_P	OK	0.529817	0.689027	0.379067	-0.411941	0.680382	0.999972	no
XLOC_000137	XLOC_000137	Fzd7	chr1:59482146-59486955	Smchd1_M	Smchd1_P	OK	12.1757	13.3197	0.12956	-0.531914	0.594786	0.999972	no
XLOC_000138	XLOC_000138	Gm973	chr1:59516263-59636291	Smchd1_M	Smchd1_P	OK	0.505496	0.65804	0.380476	-0.426698	0.669599	0.999972	no
XLOC_000139	XLOC_000139	Nop58	chr1:59684932-59711545	Smchd1_M	Smchd1_P	OK	31.7117	31.6598	-0.00236118	0.0101269	0.99192	0.999972	no
XLOC_000142	XLOC_000142	Bmpr2	chr1:59763406-59877616	Smchd1_M	Smchd1_P	OK	25.011	26.0616	0.0593637	-0.189621	0.849606	0.999972	no
XLOC_000143	XLOC_000143	Fam117b	chr1:59913005-59985346	Smchd1_M	Smchd1_P	OK	9.08003	8.8375	-0.039059	0.129246	0.897163	0.999972	no
XLOC_000144	XLOC_000144	Carf	chr1:60076867-60153903	Smchd1_M	Smchd1_P	OK	1.70459	1.5501	-0.137066	0.225156	0.821858	0.999972	no
XLOC_000145	XLOC_000145	Nbeal1	chr1:60180306-60338319	Smchd1_M	Smchd1_P	OK	3.58593	3.98998	0.154035	-0.537243	0.591099	0.999972	no
XLOC_000146	XLOC_000146	Cyp20a1	chr1:60343015-60388088	Smchd1_M	Smchd1_P	OK	16.7191	16.0238	-0.0612765	0.176028	0.860272	0.999972	no
XLOC_000147	XLOC_000147	Abi2	chr1:60409604-60482156	Smchd1_M	Smchd1_P	OK	8.69924	9.85607	0.180123	-0.673429	0.500674	0.999972	no
XLOC_000149	XLOC_000149	Ctla4	chr1:60909024-60915830	Smchd1_M	Smchd1_P	OK	0.605349	0.564661	-0.100382	0.169024	0.865777	0.999972	no
XLOC_000152	XLOC_000152	Pard3b	chr1:61638823-62642284	Smchd1_M	Smchd1_P	OK	1.08806	1.16316	0.0962885	-0.271111	0.786305	0.999972	no
XLOC_000153	XLOC_000153	Nrp2	chr1:62703316-62818692	Smchd1_M	Smchd1_P	OK	5.69008	6.3207	0.151634	-0.518432	0.604157	0.999972	no
XLOC_000154	XLOC_000154	Gm11602	chr1:63114470-63176822	Smchd1_M	Smchd1_P	OK	0.807504	0.772575	-0.0637951	0.0182091	0.985472	0.999972	no
XLOC_000155	XLOC_000155	Eef1b2	chr1:63176830-63180486	Smchd1_M	Smchd1_P	OK	241.275	238.093	-0.0191526	0.0605122	0.951748	0.999972	no
XLOC_000156	XLOC_000156	Snora41	chr1:63176830-63180486	Smchd1_M	Smchd1_P	OK	74.95	88.8789	0.245911	-0.00805302	0.993575	0.999972	no
XLOC_000157	XLOC_000157	Zdbf2	chr1:63258609-63314580	Smchd1_M	Smchd1_P	OK	6.55275	6.92936	0.0806209	-0.295189	0.767849	0.999972	no
XLOC_000158	XLOC_000158	Adam23	chr1:63445817-63596515	Smchd1_M	Smchd1_P	OK	5.66814	6.48772	0.194835	-0.514533	0.60688	0.999972	no
XLOC_000159	XLOC_000159	Fastkd2	chr1:63730624-63753385	Smchd1_M	Smchd1_P	OK	8.83919	8.50032	-0.0563976	0.143594	0.885821	0.999972	no
XLOC_000161	XLOC_000161	Creb1	chr1:64532803-64604548	Smchd1_M	Smchd1_P	OK	5.6825	5.6913	0.00223424	-0.00885161	0.992938	0.999972	no
XLOC_000162	XLOC_000162	Ccnyl1	chr1:64691032-64725645	Smchd1_M	Smchd1_P	OK	23.3659	22.3768	-0.0623994	0.242625	0.808296	0.999972	no
XLOC_000163	XLOC_000163	Pikfyve	chr1:65186652-65278696	Smchd1_M	Smchd1_P	OK	3.13137	3.30123	0.0762065	-0.245484	0.806082	0.999972	no
XLOC_000166	XLOC_000166	Mtap2	chr1:66175298-66442583	Smchd1_M	Smchd1_P	OK	0.382436	0.483937	0.3396	-0.473037	0.636187	0.999972	no
XLOC_000168	XLOC_000168	Rpe	chr1:66700822-66817595	Smchd1_M	Smchd1_P	OK	8.98304	9.56689	0.0908455	-0.290584	0.77137	0.999972	no
XLOC_000172	XLOC_000172	Atic	chr1:71557155-71579403	Smchd1_M	Smchd1_P	OK	22.1976	22.5947	0.0255749	-0.104521	0.916756	0.999972	no
XLOC_000173	XLOC_000173	Apol7d	chr1:71585517-71662843	Smchd1_M	Smchd1_P	OK	0.484328	0.555971	0.199024	-0.00224802	0.998206	0.999972	no
XLOC_000174	XLOC_000174	-	chr1:71667005-71741347	Smchd1_M	Smchd1_P	OK	0.431127	0.412047	-0.0653065	0.0409896	0.967304	0.999972	no
XLOC_000175	XLOC_000175	Gm8883	chr1:71886840-71893642	Smchd1_M	Smchd1_P	OK	1.38663	1.76459	0.347744	-0.397435	0.691047	0.999972	no
XLOC_000176	XLOC_000176	Pecr	chr1:72226156-72284314	Smchd1_M	Smchd1_P	OK	1.36641	1.12804	-0.276561	0.332592	0.739442	0.999972	no
XLOC_000178	XLOC_000178	Xrcc5	chr1:72307420-72394953	Smchd1_M	Smchd1_P	OK	4.52289	5.05231	0.159699	-0.324689	0.745416	0.999972	no
XLOC_000179	XLOC_000179	Smarcal1	chr1:72583243-72636790	Smchd1_M	Smchd1_P	OK	9.23452	9.26979	0.00549924	-0.0168974	0.986518	0.999972	no
XLOC_000180	XLOC_000180	Rpl37a	chr1:72711259-72718759	Smchd1_M	Smchd1_P	OK	508.159	477.209	-0.0906585	0.343009	0.731592	0.999972	no
XLOC_000181	XLOC_000181	Igfbp2	chr1:72824479-72852481	Smchd1_M	Smchd1_P	OK	288.686	204.963	-0.494142	1.49304	0.135427	0.999972	no
XLOC_000182	XLOC_000182	1700027A15Rik	chr1:72940240-73101868	Smchd1_M	Smchd1_P	OK	6.26574	5.39506	-0.215848	0.467849	0.639893	0.999972	no
XLOC_000183	XLOC_000183	-	chr1:72940240-73101868	Smchd1_M	Smchd1_P	OK	0.892635	0.967136	0.115648	-0.0891927	0.928929	0.999972	no
XLOC_000186	XLOC_000186	Rufy4	chr1:74124609-74148690	Smchd1_M	Smchd1_P	OK	7.11649	5.79551	-0.296231	0.674656	0.499894	0.999972	no
XLOC_000187	XLOC_000187	Cxcr2	chr1:74153993-74161246	Smchd1_M	Smchd1_P	OK	26.9661	26.9604	-0.00030188	0.00112411	0.999103	0.999972	no
XLOC_000188	XLOC_000188	Arpc2	chr1:74236482-74268213	Smchd1_M	Smchd1_P	OK	366.963	357.474	-0.0377946	0.136832	0.891164	0.999972	no
XLOC_000189	XLOC_000189	Gpbar1	chr1:74277120-74279693	Smchd1_M	Smchd1_P	OK	0.635348	0.59973	-0.0832336	0.125047	0.900486	0.999972	no
XLOC_000190	XLOC_000190	Pnkd	chr1:74285033-74353692	Smchd1_M	Smchd1_P	OK	39.6754	37.6015	-0.0774541	0.0972192	0.922552	0.999972	no
XLOC_000193	XLOC_000193	Ctdsp1	chr1:74391294-74397310	Smchd1_M	Smchd1_P	OK	28.1837	27.9534	-0.011834	0.0477941	0.96188	0.999972	no
XLOC_000196	XLOC_000196	Rqcd1	chr1:74409383-74592771	Smchd1_M	Smchd1_P	OK	22.262	21.7087	-0.0363089	0.124122	0.901219	0.999972	no
XLOC_000198	XLOC_000198	Bcs1l	chr1:74409383-74592771	Smchd1_M	Smchd1_P	OK	5.05382	4.79909	-0.0746122	0.0728456	0.941929	0.999972	no
XLOC_000199	XLOC_000199	Stk36	chr1:74601454-74636893	Smchd1_M	Smchd1_P	OK	0.810355	0.801166	-0.016453	0.0313075	0.975024	0.999972	no
XLOC_000200	XLOC_000200	Ttll4	chr1:74661646-74701891	Smchd1_M	Smchd1_P	OK	3.1292	3.4986	0.160985	-0.479754	0.631403	0.999972	no
XLOC_000201	XLOC_000201	Cyp27a1	chr1:74713573-74737890	Smchd1_M	Smchd1_P	OK	0.444719	0.62145	0.482745	-0.802504	0.422261	0.999972	no
XLOC_000202	XLOC_000202	Wnt6	chr1:74771891-74785319	Smchd1_M	Smchd1_P	OK	1.45376	0.489803	-1.56952	1.81203	0.0699812	0.999972	no
XLOC_000205	XLOC_000205	Fam134a	chr1:75142785-75147966	Smchd1_M	Smchd1_P	OK	34.3499	35.5334	0.0488671	-0.188222	0.850702	0.999972	no
XLOC_000206	XLOC_000206	Zfand2b	chr1:75168645-75171626	Smchd1_M	Smchd1_P	OK	12.2804	11.6889	-0.0712207	0.154006	0.877605	0.999972	no
XLOC_000207	XLOC_000207	Ankzf1	chr1:75180862-75210778	Smchd1_M	Smchd1_P	OK	4.8779	4.92706	0.0144676	-0.0270094	0.978452	0.999972	no
XLOC_000208	XLOC_000208	Stk16	chr1:75210828-75219253	Smchd1_M	Smchd1_P	OK	28.2483	29.1817	0.0469004	-0.0909056	0.927568	0.999972	no
XLOC_000210	XLOC_000210	Des	chr1:75360343-75367715	Smchd1_M	Smchd1_P	OK	6.53664	8.49351	0.377812	-1.15267	0.249046	0.999972	no
XLOC_000211	XLOC_000211	Speg	chr1:75375296-75432306	Smchd1_M	Smchd1_P	OK	4.55266	4.75358	0.0623069	-0.11834	0.905798	0.999972	no
XLOC_000212	XLOC_000212	Gmppa	chr1:75435942-75443176	Smchd1_M	Smchd1_P	OK	23.7729	23.8198	0.00284202	-0.00981416	0.99217	0.999972	no
XLOC_000214	XLOC_000214	Tmem198	chr1:75479531-75485693	Smchd1_M	Smchd1_P	OK	1.89207	1.75808	-0.105965	0.181757	0.855774	0.999972	no
XLOC_000215	XLOC_000215	Inha	chr1:75485824-75510354	Smchd1_M	Smchd1_P	OK	1.54661	1.61488	0.062323	-0.0269106	0.978531	0.999972	no
XLOC_000216	XLOC_000216	Stk11ip	chr1:75518196-75537335	Smchd1_M	Smchd1_P	OK	11.0973	11.5532	0.0580764	-0.212853	0.831442	0.999972	no
XLOC_000217	XLOC_000217	Slc4a3	chr1:75546265-75559642	Smchd1_M	Smchd1_P	OK	1.47339	1.58114	0.101829	-0.208036	0.835201	0.999972	no
XLOC_000219	XLOC_000219	Sgpp2	chr1:78309745-78538173	Smchd1_M	Smchd1_P	OK	5.07275	4.05927	-0.321546	0.776752	0.437305	0.999972	no
XLOC_000220	XLOC_000220	Mogat1	chr1:78309745-78538173	Smchd1_M	Smchd1_P	OK	2.24697	2.33521	0.0555751	-0.015483	0.987647	0.999972	no
XLOC_000221	XLOC_000221	Acsl3,Utp14b	chr1:78657824-78707743	Smchd1_M	Smchd1_P	OK	27.1845	28.2939	0.0577049	-0.214524	0.830139	0.999972	no
XLOC_000222	XLOC_000222	Kcne4	chr1:78816948-78820025	Smchd1_M	Smchd1_P	OK	2.56427	2.91904	0.186943	-0.478138	0.632552	0.999972	no
XLOC_000223	XLOC_000223	Mrpl44	chr1:79776017-79781445	Smchd1_M	Smchd1_P	OK	15.9419	15.7345	-0.0188942	0.0635297	0.949345	0.999972	no
XLOC_000226	XLOC_000226	Rhbdd1	chr1:82316578-82445367	Smchd1_M	Smchd1_P	OK	8.22076	8.54295	0.0554628	-0.202019	0.839902	0.999972	no
XLOC_000227	XLOC_000227	Col4a3	chr1:82448486-82722059	Smchd1_M	Smchd1_P	OK	0.504549	0.533427	0.0802965	-0.0908568	0.927606	0.999972	no
XLOC_000228	XLOC_000228	Mff	chr1:82724728-82752527	Smchd1_M	Smchd1_P	OK	52.3205	50.4698	-0.0519569	0.152758	0.878589	0.999972	no
XLOC_000229	XLOC_000229	Agfg1	chr1:82839451-82900991	Smchd1_M	Smchd1_P	OK	61.3701	59.1872	-0.0522515	0.194232	0.845994	0.999972	no
XLOC_000233	XLOC_000233	Fbxo36	chr1:84721188-84900486	Smchd1_M	Smchd1_P	OK	22.703	20.8492	-0.12289	0.0259098	0.979329	0.999972	no
XLOC_000234	XLOC_000234	Gm7609	chr1:85199610-85214834	Smchd1_M	Smchd1_P	OK	0.831873	0.28308	-1.55515	0.982665	0.325772	0.999972	no
XLOC_000235	XLOC_000235	Sp140	chr1:85498221-85645036	Smchd1_M	Smchd1_P	OK	3.76618	3.66711	-0.0384563	0.0596895	0.952403	0.999972	no
XLOC_000236	XLOC_000236	Sp100	chr1:85650001-85709952	Smchd1_M	Smchd1_P	OK	2.81814	2.01778	-0.481973	0.707372	0.479336	0.999972	no
XLOC_000237	XLOC_000237	Cab39	chr1:85793446-85851578	Smchd1_M	Smchd1_P	OK	76.2193	75.8083	-0.00779928	0.0300561	0.976022	0.999972	no
XLOC_000238	XLOC_000238	Itm2c	chr1:85894509-85908698	Smchd1_M	Smchd1_P	OK	52.3285	47.2881	-0.14612	0.618549	0.536214	0.999972	no
XLOC_000242	XLOC_000242	Psmd1	chr1:86064618-86139300	Smchd1_M	Smchd1_P	OK	55.5589	52.0494	-0.0941361	0.317396	0.750943	0.999972	no
XLOC_000243	XLOC_000243	Armc9	chr1:86154684-86278284	Smchd1_M	Smchd1_P	OK	2.59266	2.93118	0.177051	-0.287387	0.773816	0.999972	no
XLOC_000244	XLOC_000244	B3gnt7	chr1:86303004-86307438	Smchd1_M	Smchd1_P	OK	58.86	61.146	0.0549723	-0.205603	0.837101	0.999972	no
XLOC_000245	XLOC_000245	C130036L24Rik	chr1:86344718-86367964	Smchd1_M	Smchd1_P	OK	0.445864	0.569118	0.352126	-0.0507688	0.95951	0.999972	no
XLOC_000247	XLOC_000247	Ptma	chr1:86526735-86530698	Smchd1_M	Smchd1_P	OK	594.847	566.951	-0.0692938	0.241281	0.809338	0.999972	no
XLOC_000248	XLOC_000248	Cops7b	chr1:86582867-86606811	Smchd1_M	Smchd1_P	OK	8.48908	8.47291	-0.00275054	0.0083704	0.993321	0.999972	no
XLOC_000249	XLOC_000249	Dis3l2	chr1:86703803-87074241	Smchd1_M	Smchd1_P	OK	3.49882	3.38984	-0.0456497	0.110482	0.912027	0.999972	no
XLOC_000254	XLOC_000254	Eif4e2	chr1:87213840-87240488	Smchd1_M	Smchd1_P	OK	70.4878	69.0506	-0.0297195	0.0839144	0.933124	0.999972	no
XLOC_000255	XLOC_000255	Efhd1	chr1:87264345-87310834	Smchd1_M	Smchd1_P	OK	2.66339	3.61503	0.440746	-0.817275	0.413771	0.999972	no
XLOC_000256	XLOC_000256	Gigyf2	chr1:87326997-87450810	Smchd1_M	Smchd1_P	OK	36.3514	37.6287	0.0498229	-0.203521	0.838727	0.999972	no
XLOC_000259	XLOC_000259	Inpp5d	chr1:87620311-87720612	Smchd1_M	Smchd1_P	OK	2.05688	1.8131	-0.181994	0.368048	0.712837	0.999972	no
XLOC_000260	XLOC_000260	Atg16l1	chr1:87756010-87792428	Smchd1_M	Smchd1_P	OK	11.5076	11.5844	0.00960489	-0.0316738	0.974732	0.999972	no
XLOC_000263	XLOC_000263	Dgkd	chr1:87853286-87944489	Smchd1_M	Smchd1_P	OK	21.8365	21.4008	-0.0290828	0.103137	0.917854	0.999972	no
XLOC_000264	XLOC_000264	Ugt1a1,Ugt1a10,Ugt1a2,Ugt1a5,Ugt1a6a,Ugt1a6b,Ugt1a7c,Ugt1a9	chr1:88055410-88220002	Smchd1_M	Smchd1_P	OK	0.411074	0.537621	0.387191	-0.404588	0.68578	0.999972	no
XLOC_000267	XLOC_000267	Spp2	chr1:88407018-88426438	Smchd1_M	Smchd1_P	OK	1.29319	3.96884	1.61778	-2.56136	0.0104263	0.999972	no
XLOC_000268	XLOC_000268	-	chr1:88459660-88497273	Smchd1_M	Smchd1_P	OK	2.25638	2.39203	0.0842248	-0.130846	0.895897	0.999972	no
XLOC_000270	XLOC_000270	-	chr1:88600376-88602100	Smchd1_M	Smchd1_P	OK	0.924372	1.28014	0.469752	-0.564284	0.572561	0.999972	no
XLOC_000273	XLOC_000273	Sh3bp4	chr1:89070389-89155220	Smchd1_M	Smchd1_P	OK	11.0214	10.2527	-0.10431	0.379886	0.70403	0.999972	no
XLOC_000274	XLOC_000274	Agap1	chr1:89454810-89895282	Smchd1_M	Smchd1_P	OK	3.60532	3.58784	-0.00701206	0.0245081	0.980447	0.999972	no
XLOC_000275	XLOC_000275	Cxcr7	chr1:90204002-90216288	Smchd1_M	Smchd1_P	OK	17.9788	17.5585	-0.0341294	0.133683	0.893653	0.999972	no
XLOC_000276	XLOC_000276	Cops8	chr1:90603424-90613341	Smchd1_M	Smchd1_P	OK	31.7919	30.5776	-0.0561841	0.228384	0.819348	0.999972	no
XLOC_000279	XLOC_000279	Lrrfip1	chr1:90998726-91128944	Smchd1_M	Smchd1_P	OK	17.8256	17.6351	-0.0155014	0.0500686	0.960068	0.999972	no
XLOC_000281	XLOC_000281	Ramp1	chr1:91179821-91225196	Smchd1_M	Smchd1_P	OK	1.62362	1.42801	-0.185204	0.380148	0.703836	0.999972	no
XLOC_000282	XLOC_000282	Ube2f	chr1:91250318-91286025	Smchd1_M	Smchd1_P	OK	41.5063	39.3055	-0.0785993	0.315994	0.752007	0.999972	no
XLOC_000283	XLOC_000283	Scly	chr1:91298337-91321080	Smchd1_M	Smchd1_P	OK	7.90994	8.10296	0.0347823	-0.102512	0.918351	0.999972	no
XLOC_000287	XLOC_000287	Traf3ip1	chr1:91494667-91529307	Smchd1_M	Smchd1_P	OK	2.74378	2.80856	0.0336641	-0.0946607	0.924584	0.999972	no
XLOC_000288	XLOC_000288	Asb1	chr1:91540532-91559590	Smchd1_M	Smchd1_P	OK	6.05534	5.89915	-0.0377014	0.120346	0.904209	0.999972	no
XLOC_000289	XLOC_000289	Twist2	chr1:91801476-91848027	Smchd1_M	Smchd1_P	OK	0.407445	0.434516	0.0928054	-0.132516	0.894576	0.999972	no
XLOC_000290	XLOC_000290	-	chr1:92180704-92189869	Smchd1_M	Smchd1_P	OK	0.54097	0.817402	0.595497	-0.660688	0.508813	0.999972	no
XLOC_000291	XLOC_000291	Ndufa10	chr1:92434346-92473812	Smchd1_M	Smchd1_P	OK	0.444104	0.624541	0.491899	-0.120995	0.903695	0.999972	no
XLOC_000297	XLOC_000297	Gpc1	chr1:92831685-92860326	Smchd1_M	Smchd1_P	OK	68.7736	54.3342	-0.339994	1.1944	0.23232	0.999972	no
XLOC_000299	XLOC_000299	Dusp28	chr1:92861272-92908620	Smchd1_M	Smchd1_P	OK	1.63871	1.57186	-0.0600882	0.111179	0.911474	0.999972	no
XLOC_000300	XLOC_000300	Rnpepl1	chr1:92910824-92921632	Smchd1_M	Smchd1_P	OK	13.5217	13.0154	-0.0550493	0.203357	0.838856	0.999972	no
XLOC_000301	XLOC_000301	Capn10	chr1:92933542-92950590	Smchd1_M	Smchd1_P	OK	8.02668	7.77871	-0.0452708	0.127985	0.898161	0.999972	no
XLOC_000305	XLOC_000305	Sned1	chr1:93235848-93305887	Smchd1_M	Smchd1_P	OK	1.04618	1.39146	0.411468	-0.412467	0.679997	0.999972	no
XLOC_000306	XLOC_000306	Ppp1r7	chr1:93309436-93373472	Smchd1_M	Smchd1_P	OK	12.3741	12.65	0.0318139	-0.112886	0.910121	0.999972	no
XLOC_000307	XLOC_000307	Ano7	chr1:93373895-93404269	Smchd1_M	Smchd1_P	OK	0.848891	0.77244	-0.136156	0.197058	0.843782	0.999972	no
XLOC_000308	XLOC_000308	2002-09-01	chr1:93478992-93509732	Smchd1_M	Smchd1_P	OK	116.596	117.884	0.0158492	-0.0593785	0.952651	0.999972	no
XLOC_000309	XLOC_000309	Farp2	chr1:93512103-93635759	Smchd1_M	Smchd1_P	OK	9.28302	9.33191	0.00757879	-0.0156327	0.987527	0.999972	no
XLOC_000310	XLOC_000310	Bok	chr1:93672917-93695762	Smchd1_M	Smchd1_P	OK	30.07	22.4826	-0.419519	1.10735	0.268142	0.999972	no
XLOC_000311	XLOC_000311	Atg4b	chr1:93754932-93801934	Smchd1_M	Smchd1_P	OK	56.6333	55.9348	-0.0179046	0.0544809	0.956552	0.999972	no
XLOC_000312	XLOC_000312	Ing5	chr1:93803964-93822101	Smchd1_M	Smchd1_P	OK	16.6478	16.4006	-0.0215827	0.0897462	0.928489	0.999972	no
XLOC_000313	XLOC_000313	D2hgdh	chr1:93825239-93852787	Smchd1_M	Smchd1_P	OK	4.35445	4.07853	-0.0944414	0.255277	0.798509	0.999972	no
XLOC_000314	XLOC_000314	Gal3st2	chr1:93858571-93876494	Smchd1_M	Smchd1_P	OK	0.337549	0.199223	-0.760716	0.753077	0.451404	0.999972	no
XLOC_000319	XLOC_000319	Fam174a	chr1:95313627-95335284	Smchd1_M	Smchd1_P	OK	7.87023	7.48995	-0.0714509	0.222731	0.823745	0.999972	no
XLOC_000320	XLOC_000320	Gin1	chr1:97706038-97820466	Smchd1_M	Smchd1_P	OK	3.59626	4.10817	0.191999	-0.175172	0.860945	0.999972	no
XLOC_000326	XLOC_000326	2310035C23Rik	chr1:105663860-105755150	Smchd1_M	Smchd1_P	OK	5.8502	6.21175	0.0865137	-0.283844	0.77653	0.999972	no
XLOC_000327	XLOC_000327	Tnfrsf11a	chr1:105780722-105847981	Smchd1_M	Smchd1_P	OK	0.306189	0.437633	0.515299	-0.986302	0.323985	0.999972	no
XLOC_000329	XLOC_000329	Phlpp1	chr1:106171787-106394245	Smchd1_M	Smchd1_P	OK	8.10482	9.22131	0.186191	-0.665163	0.505946	0.999972	no
XLOC_000340	XLOC_000340	Mki67ip	chr1:118321842-118333831	Smchd1_M	Smchd1_P	OK	22.2873	22.3494	0.00401837	-0.0156152	0.987541	0.999972	no
XLOC_000342	XLOC_000342	Tfcp2l1	chr1:118627944-118685168	Smchd1_M	Smchd1_P	OK	0.492892	0.449135	-0.134121	0.314138	0.753416	0.999972	no
XLOC_000343	XLOC_000343	-	chr1:119189827-119191261	Smchd1_M	Smchd1_P	OK	0.414103	0.459278	0.14938	-0.195434	0.845054	0.999972	no
XLOC_000344	XLOC_000344	Tmem185b	chr1:119522787-119528983	Smchd1_M	Smchd1_P	OK	22.2519	20.2706	-0.134538	0.526138	0.598792	0.999972	no
XLOC_000345	XLOC_000345	Gm101,Tmem177	chr1:119903087-119995210	Smchd1_M	Smchd1_P	OK	0.846035	0.741349	-0.190564	0.03239	0.974161	0.999972	no
XLOC_000346	XLOC_000346	Sctr	chr1:120006979-120063532	Smchd1_M	Smchd1_P	OK	1.27886	1.33352	0.0603798	-0.0973289	0.922465	0.999972	no
XLOC_000347	XLOC_000347	-	chr1:120085400-120105837	Smchd1_M	Smchd1_P	OK	1.46836	1.34733	-0.124109	0.13642	0.89149	0.999972	no
XLOC_000348	XLOC_000348	3110009E18Rik	chr1:120121186-120188189	Smchd1_M	Smchd1_P	OK	4.70989	4.97299	0.0784207	-0.0809604	0.935473	0.999972	no
XLOC_000352	XLOC_000352	Ccdc93	chr1:121431059-121506460	Smchd1_M	Smchd1_P	OK	7.00566	6.95022	-0.0114625	0.0352023	0.971918	0.999972	no
XLOC_000353	XLOC_000353	Slc35f5	chr1:125560612-125595814	Smchd1_M	Smchd1_P	OK	81.151	78.2942	-0.0517022	0.199513	0.841861	0.999972	no
XLOC_000355	XLOC_000355	Mgat5	chr1:127204975-127488370	Smchd1_M	Smchd1_P	OK	20.2347	18.5716	-0.123736	0.448273	0.653956	0.999972	no
XLOC_000358	XLOC_000358	Rab3gap1	chr1:127868772-127943876	Smchd1_M	Smchd1_P	OK	13.478	13.3469	-0.0141	0.0578244	0.953888	0.999972	no
XLOC_000359	XLOC_000359	R3hdm1	chr1:128103305-128237739	Smchd1_M	Smchd1_P	OK	10.7128	10.8048	0.0123426	-0.0398927	0.968179	0.999972	no
XLOC_000361	XLOC_000361	Ubxn4	chr1:128244180-128279377	Smchd1_M	Smchd1_P	OK	43.8878	44.1447	0.00842063	-0.0324215	0.974136	0.999972	no
XLOC_000363	XLOC_000363	Yod1	chr1:130689042-130729253	Smchd1_M	Smchd1_P	OK	1.67812	1.94968	0.216387	-0.417245	0.676499	0.999972	no
XLOC_000364	XLOC_000364	AA986860	chr1:130731975-130744623	Smchd1_M	Smchd1_P	OK	4.36744	4.93295	0.175662	-0.431708	0.665953	0.999972	no
XLOC_000369	XLOC_000369	Eif2d	chr1:131153206-131173471	Smchd1_M	Smchd1_P	OK	19.6327	19.9179	0.0208093	-0.0794946	0.936639	0.999972	no
XLOC_000370	XLOC_000370	Fam72a	chr1:131527988-131539872	Smchd1_M	Smchd1_P	OK	0.709406	0.6997	-0.0198742	0.0361272	0.971181	0.999972	no
XLOC_000372	XLOC_000372	Ctse	chr1:131638313-131675507	Smchd1_M	Smchd1_P	OK	0.43118	0.429134	-0.00686445	0.00766268	0.993886	0.999972	no
XLOC_000375	XLOC_000375	Pm20d1	chr1:131797394-131818137	Smchd1_M	Smchd1_P	OK	0.824306	0.999562	0.278115	-0.3612	0.71795	0.999972	no
XLOC_000376	XLOC_000376	Slc41a1	chr1:131827990-131849115	Smchd1_M	Smchd1_P	OK	20.5037	17.6759	-0.2141	0.648025	0.516969	0.999972	no
XLOC_000377	XLOC_000377	Rab7l1	chr1:131867201-131872889	Smchd1_M	Smchd1_P	OK	12.3901	13.4305	0.116326	-0.303542	0.761477	0.999972	no
XLOC_000378	XLOC_000378	Nucks1	chr1:131910457-131936321	Smchd1_M	Smchd1_P	OK	13.0927	13.2243	0.0144287	-0.0512896	0.959095	0.999972	no
XLOC_000380	XLOC_000380	Elk4	chr1:132007604-132068062	Smchd1_M	Smchd1_P	OK	4.49105	4.85699	0.113009	-0.230003	0.81809	0.999972	no
XLOC_000383	XLOC_000383	Klhdc8a	chr1:132298625-132307357	Smchd1_M	Smchd1_P	OK	0.42268	0.528773	0.323082	-0.455519	0.648736	0.999972	no
XLOC_000384	XLOC_000384	Nuak2	chr1:132316124-132333488	Smchd1_M	Smchd1_P	OK	1.25837	1.19479	-0.0747944	0.167054	0.867327	0.999972	no
XLOC_000385	XLOC_000385	Dstyk	chr1:132417452-132467077	Smchd1_M	Smchd1_P	OK	8.90014	8.81544	-0.0137956	0.0481467	0.961599	0.999972	no
XLOC_000386	XLOC_000386	Rbbp5,Tmem81	chr1:132477366-132508639	Smchd1_M	Smchd1_P	OK	8.26548	8.67656	0.0700253	-0.242081	0.808718	0.999972	no
XLOC_000388	XLOC_000388	Lrrn2	chr1:132880354-132940005	Smchd1_M	Smchd1_P	OK	4.50832	2.78509	-0.694868	1.72689	0.0841869	0.999972	no
XLOC_000389	XLOC_000389	Pik3c2b	chr1:133046011-133108713	Smchd1_M	Smchd1_P	OK	2.5234	2.62568	0.0573195	-0.152626	0.878693	0.999972	no
XLOC_000390	XLOC_000390	Ppp1r15b	chr1:133128036-133139800	Smchd1_M	Smchd1_P	OK	40.5392	39.586	-0.0343287	0.139187	0.889302	0.999972	no
XLOC_000392	XLOC_000392	Golt1a,Kiss1	chr1:133309730-133329722	Smchd1_M	Smchd1_P	OK	10.6092	12.752	0.265397	-0.464983	0.641943	0.999972	no
XLOC_000394	XLOC_000394	Etnk2	chr1:133363571-133380319	Smchd1_M	Smchd1_P	OK	0.783623	0.961993	0.295867	-0.406908	0.684076	0.999972	no
XLOC_000395	XLOC_000395	-	chr1:133930505-133933115	Smchd1_M	Smchd1_P	OK	0.995078	0.574522	-0.792448	0.925579	0.354665	0.999972	no
XLOC_000396	XLOC_000396	Fmod	chr1:134037467-134048277	Smchd1_M	Smchd1_P	OK	6.48212	6.98374	0.107534	-0.263129	0.792451	0.999972	no
XLOC_000397	XLOC_000397	-	chr1:134082867-134084777	Smchd1_M	Smchd1_P	OK	0.89304	0.596143	-0.583066	0.854908	0.392602	0.999972	no
XLOC_000403	XLOC_000403	Cyb5r1	chr1:134405989-134411738	Smchd1_M	Smchd1_P	OK	18.1363	18.711	0.0450071	-0.161817	0.87145	0.999972	no
XLOC_000404	XLOC_000404	Adipor1	chr1:134415466-134433154	Smchd1_M	Smchd1_P	OK	105.034	99.6508	-0.0759035	0.273885	0.784173	0.999972	no
XLOC_000405	XLOC_000405	Klhl12	chr1:134455535-134491010	Smchd1_M	Smchd1_P	OK	9.26847	9.23332	-0.00548059	0.0191041	0.984758	0.999972	no
XLOC_000406	XLOC_000406	Rabif	chr1:134494659-134507884	Smchd1_M	Smchd1_P	OK	16.349	17.3221	0.0834137	-0.307511	0.758454	0.999972	no
XLOC_000407	XLOC_000407	Kdm5b	chr1:134560177-134632878	Smchd1_M	Smchd1_P	OK	23.3426	22.9751	-0.0228956	0.0962567	0.923317	0.999972	no
XLOC_000409	XLOC_000409	Ube2t	chr1:134962573-134974137	Smchd1_M	Smchd1_P	OK	1.69741	1.5146	-0.164402	0.197024	0.843809	0.999972	no
XLOC_000410	XLOC_000410	Ptpn7	chr1:135132724-135145320	Smchd1_M	Smchd1_P	OK	0.525472	0.397915	-0.401152	0.528992	0.596811	0.999972	no
XLOC_000411	XLOC_000411	Arl8a	chr1:135146833-135156268	Smchd1_M	Smchd1_P	OK	19.0464	17.2368	-0.144028	0.420266	0.674291	0.999972	no
XLOC_000412	XLOC_000412	-	chr1:135232289-135233413	Smchd1_M	Smchd1_P	OK	9.04492	8.77942	-0.0429814	0.083824	0.933196	0.999972	no
XLOC_000413	XLOC_000413	Lmod1	chr1:135323059-135368193	Smchd1_M	Smchd1_P	OK	4.84594	5.02685	0.0528793	-0.174765	0.861265	0.999972	no
XLOC_000414	XLOC_000414	Csrp1	chr1:135729196-135752229	Smchd1_M	Smchd1_P	OK	256.905	245.15	-0.0675659	0.254357	0.79922	0.999972	no
XLOC_000415	XLOC_000415	Phlda3	chr1:135766084-135769134	Smchd1_M	Smchd1_P	OK	22.8426	20.1636	-0.179973	0.637302	0.523928	0.999972	no
XLOC_000416	XLOC_000416	Tnni1	chr1:135783366-135810989	Smchd1_M	Smchd1_P	OK	0.926188	0.728223	-0.346925	0.289288	0.772361	0.999972	no
XLOC_000417	XLOC_000417	Lad1	chr1:135818597-135836135	Smchd1_M	Smchd1_P	OK	28.841	26.9927	-0.0955507	0.414988	0.678151	0.999972	no
XLOC_000418	XLOC_000418	Tnnt2	chr1:135836263-135852261	Smchd1_M	Smchd1_P	OK	2.69772	2.75392	0.0297485	-0.035793	0.971447	0.999972	no
XLOC_000419	XLOC_000419	Tmem9	chr1:136008218-136035030	Smchd1_M	Smchd1_P	OK	14.7513	15.6204	0.0825964	-0.264361	0.791502	0.999972	no
XLOC_000421	XLOC_000421	Kif21b	chr1:136131389-136178014	Smchd1_M	Smchd1_P	OK	0.504607	0.531283	0.0743223	-0.146916	0.883198	0.999972	no
XLOC_000422	XLOC_000422	Ddx59	chr1:136405827-136453610	Smchd1_M	Smchd1_P	OK	4.16065	4.07086	-0.0314752	0.0635576	0.949322	0.999972	no
XLOC_000424	XLOC_000424	Zfp281	chr1:136624900-136630391	Smchd1_M	Smchd1_P	OK	4.42012	4.76245	0.10762	-0.386247	0.699313	0.999972	no
XLOC_000425	XLOC_000425	Gm19705	chr1:136683395-136690805	Smchd1_M	Smchd1_P	OK	2.71039	2.56432	-0.0799216	0.113153	0.909909	0.999972	no
XLOC_000430	XLOC_000430	Dennd1b	chr1:138959403-139176178	Smchd1_M	Smchd1_P	OK	6.71863	6.76558	0.010048	-0.0342006	0.972717	0.999972	no
XLOC_000432	XLOC_000432	Zbtb41	chr1:139422245-139453096	Smchd1_M	Smchd1_P	OK	3.85897	3.88092	0.00818225	-0.0272648	0.978249	0.999972	no
XLOC_000433	XLOC_000433	Aspm	chr1:139454772-139494088	Smchd1_M	Smchd1_P	OK	0.468751	0.543706	0.214004	-0.521339	0.602131	0.999972	no
XLOC_000436	XLOC_000436	-	chr1:143093265-143093521	Smchd1_M	Smchd1_P	OK	18.0946	14.8687	-0.283276	0.374389	0.708115	0.999972	no
XLOC_000438	XLOC_000438	Glrx2	chr1:143739348-143749678	Smchd1_M	Smchd1_P	OK	24.8429	22.962	-0.113588	0.174718	0.861301	0.999972	no
XLOC_000439	XLOC_000439	Uchl5	chr1:143777187-143807466	Smchd1_M	Smchd1_P	OK	13.5638	12.5804	-0.108585	0.289731	0.772022	0.999972	no
XLOC_000441	XLOC_000441	Ptgs2	chr1:150076660-150108141	Smchd1_M	Smchd1_P	OK	1.52413	1.58041	0.0523151	-0.114708	0.908677	0.999972	no
XLOC_000443	XLOC_000443	Tpr	chr1:150361310-150466165	Smchd1_M	Smchd1_P	OK	26.0939	26.7996	0.0384992	-0.144288	0.885273	0.999972	no
XLOC_000445	XLOC_000445	Ivns1abp	chr1:151298698-151364447	Smchd1_M	Smchd1_P	OK	24.7177	25.9991	0.0729151	-0.29734	0.766207	0.999972	no
XLOC_000446	XLOC_000446	1190005F20Rik	chr1:151428606-151458294	Smchd1_M	Smchd1_P	OK	12.1667	12.2873	0.0142309	-0.0484034	0.961395	0.999972	no
XLOC_000447	XLOC_000447	Fam129a	chr1:151570993-151721954	Smchd1_M	Smchd1_P	OK	15.6504	15.8066	0.0143311	-0.0496116	0.960432	0.999972	no
XLOC_000448	XLOC_000448	Edem3	chr1:151755298-151822333	Smchd1_M	Smchd1_P	OK	17.9314	18.229	0.0237474	-0.088456	0.929514	0.999972	no
XLOC_000451	XLOC_000451	Arpc5	chr1:152766541-152775580	Smchd1_M	Smchd1_P	OK	89.8335	81.6102	-0.138505	0.585328	0.558327	0.999972	no
XLOC_000452	XLOC_000452	Ncf2	chr1:152794006-152903085	Smchd1_M	Smchd1_P	OK	1.48215	1.22715	-0.272384	0.16373	0.869944	0.999972	no
XLOC_000453	XLOC_000453	Nmnat2	chr1:152934729-153119261	Smchd1_M	Smchd1_P	OK	3.63737	2.67998	-0.440672	0.560661	0.575029	0.999972	no
XLOC_000456	XLOC_000456	Rgs16	chr1:153740352-153745468	Smchd1_M	Smchd1_P	OK	4.06423	3.83676	-0.083092	0.229928	0.818148	0.999972	no
XLOC_000457	XLOC_000457	Rnasel	chr1:153749425-153764221	Smchd1_M	Smchd1_P	OK	1.01428	1.11989	0.142893	-0.257188	0.797034	0.999972	no
XLOC_000458	XLOC_000458	Rgsl1	chr1:153779386-153844141	Smchd1_M	Smchd1_P	OK	0.415817	0.586165	0.495359	-0.443344	0.657517	0.999972	no
XLOC_000461	XLOC_000461	Glul	chr1:153899944-153909714	Smchd1_M	Smchd1_P	OK	35.9235	34.1804	-0.0717585	0.302791	0.76205	0.999972	no
XLOC_000463	XLOC_000463	Stx6	chr1:155158702-155203517	Smchd1_M	Smchd1_P	OK	36.914	38.2499	0.0512891	-0.216024	0.828969	0.999972	no
XLOC_000464	XLOC_000464	Acbd6	chr1:155558119-155687233	Smchd1_M	Smchd1_P	OK	19.0263	18.1892	-0.0649123	0.166495	0.867768	0.999972	no
XLOC_000465	XLOC_000465	Tor1aip2	chr1:156004598-156068859	Smchd1_M	Smchd1_P	OK	146.053	143.746	-0.0229667	0.0725244	0.942185	0.999972	no
XLOC_000467	XLOC_000467	Abl2	chr1:156558786-156649872	Smchd1_M	Smchd1_P	OK	4.95875	5.0212	0.0180564	-0.0660965	0.947301	0.999972	no
XLOC_000469	XLOC_000469	2810025M15Rik	chr1:157135182-157420236	Smchd1_M	Smchd1_P	OK	8.06325	7.58852	-0.0875414	0.176875	0.859607	0.999972	no
XLOC_000470	XLOC_000470	BC026585	chr1:157458571-157489275	Smchd1_M	Smchd1_P	OK	3.90608	3.65336	-0.0964977	0.175633	0.860582	0.999972	no
XLOC_000472	XLOC_000472	Astn1	chr1:158362303-158691786	Smchd1_M	Smchd1_P	OK	0.551865	0.463033	-0.253198	0.556688	0.577741	0.999972	no
XLOC_000474	XLOC_000474	-	chr1:159132906-159149110	Smchd1_M	Smchd1_P	OK	1.36869	1.1261	-0.281467	0.28243	0.777614	0.999972	no
XLOC_000475	XLOC_000475	Rfwd2	chr1:159232199-159354467	Smchd1_M	Smchd1_P	OK	17.586	16.8623	-0.0606207	0.207152	0.835891	0.999972	no
XLOC_000476	XLOC_000476	Scarna3a	chr1:159232199-159354467	Smchd1_M	Smchd1_P	OK	0	10.7989	1.79769e+308	1.79769e+308	0.462548	0.999972	no
XLOC_000478	XLOC_000478	4930523C07Rik	chr1:160044379-160078653	Smchd1_M	Smchd1_P	OK	2.34512	2.05335	-0.191679	0.373531	0.708753	0.999972	no
XLOC_000479	XLOC_000479	Mrps14	chr1:160195259-160201186	Smchd1_M	Smchd1_P	OK	15.6596	14.2226	-0.138859	0.452287	0.651062	0.999972	no
XLOC_000480	XLOC_000480	Rc3h1	chr1:160906410-160974976	Smchd1_M	Smchd1_P	OK	8.5087	8.38125	-0.0217739	0.0910511	0.927452	0.999972	no
XLOC_000481	XLOC_000481	Serpinc1	chr1:160978605-161003014	Smchd1_M	Smchd1_P	OK	0.656062	0.51622	-0.345845	0.607458	0.543547	0.999972	no
XLOC_000482	XLOC_000482	Gas5,Mir5117	chr1:161003202-161038667	Smchd1_M	Smchd1_P	OK	41.7417	41.1472	-0.020693	0.051596	0.958851	0.999972	no
XLOC_000484	XLOC_000484	Cenpl	chr1:161070891-161086376	Smchd1_M	Smchd1_P	OK	2.24041	2.01785	-0.150941	0.233537	0.815344	0.999972	no
XLOC_000485	XLOC_000485	Ankrd45	chr1:161142692-161170507	Smchd1_M	Smchd1_P	OK	1.46617	1.88751	0.364426	-0.761226	0.446522	0.999972	no
XLOC_000488	XLOC_000488	Pigc	chr1:161942088-161979636	Smchd1_M	Smchd1_P	OK	6.34783	7.32771	0.207098	-0.687199	0.491957	0.999972	no
XLOC_000491	XLOC_000491	Vamp4	chr1:162570606-162631178	Smchd1_M	Smchd1_P	OK	8.13948	8.13108	-0.00149046	0.00388842	0.996898	0.999972	no
XLOC_000493	XLOC_000493	Kifap3	chr1:163779563-163917354	Smchd1_M	Smchd1_P	OK	12.2021	12.1029	-0.0117857	0.0419932	0.966504	0.999972	no
XLOC_000494	XLOC_000494	Scyl3	chr1:163929824-163994781	Smchd1_M	Smchd1_P	OK	10.1273	9.8068	-0.0464014	0.170679	0.864476	0.999972	no
XLOC_000495	XLOC_000495	2810422O20Rik	chr1:163994891-163997321	Smchd1_M	Smchd1_P	OK	3.36329	3.42078	0.0244528	-0.0448839	0.9642	0.999972	no
XLOC_000496	XLOC_000496	Sele	chr1:164039181-164058477	Smchd1_M	Smchd1_P	OK	5.9525	6.48628	0.123894	-0.40936	0.682275	0.999972	no
XLOC_000499	XLOC_000499	F5	chr1:164115263-164220362	Smchd1_M	Smchd1_P	OK	1.97411	2.16665	0.134263	-0.211387	0.832585	0.999972	no
XLOC_000500	XLOC_000500	Slc19a2	chr1:164249042-164265382	Smchd1_M	Smchd1_P	OK	26.048	27.8938	0.0987718	-0.38289	0.701801	0.999972	no
XLOC_000501	XLOC_000501	4930455F23Rik	chr1:164274319-164287847	Smchd1_M	Smchd1_P	OK	5.06618	5.00036	-0.018867	0.0505267	0.959703	0.999972	no
XLOC_000502	XLOC_000502	Nme7	chr1:164307674-164458355	Smchd1_M	Smchd1_P	OK	13.0592	13.3272	0.0293145	-0.041416	0.966964	0.999972	no
XLOC_000503	XLOC_000503	-	chr1:164458364-164464079	Smchd1_M	Smchd1_P	OK	1.59643	1.65925	0.0556854	-0.0987764	0.921316	0.999972	no
XLOC_000506	XLOC_000506	Gpr161	chr1:165282092-165323115	Smchd1_M	Smchd1_P	OK	0.406236	0.576895	0.505993	-0.559361	0.575916	0.999972	no
XLOC_000507	XLOC_000507	Brp44	chr1:165461207-165481214	Smchd1_M	Smchd1_P	OK	38.4473	36.9423	-0.0576119	0.204092	0.838282	0.999972	no
XLOC_000509	XLOC_000509	Creg1	chr1:165763779-165775304	Smchd1_M	Smchd1_P	OK	1642.61	1715.94	0.0630062	-0.0978837	0.922025	0.999972	no
XLOC_000511	XLOC_000511	Cd247	chr1:165788680-166002634	Smchd1_M	Smchd1_P	OK	0.245072	0.333906	0.446233	-0.209698	0.833903	0.999972	no
XLOC_000514	XLOC_000514	Tada1	chr1:166379166-166409828	Smchd1_M	Smchd1_P	OK	15.6914	15.9552	0.0240494	-0.0717916	0.942768	0.999972	no
XLOC_000515	XLOC_000515	Fam78b	chr1:166974022-167091302	Smchd1_M	Smchd1_P	OK	31.0277	30.6215	-0.0190108	0.048389	0.961406	0.999972	no
XLOC_000516	XLOC_000516	Tmco1	chr1:167308625-167333978	Smchd1_M	Smchd1_P	OK	21.423	21.4397	0.00112345	-0.00434409	0.996534	0.999972	no
XLOC_000517	XLOC_000517	Aldh9a1	chr1:167349990-167368530	Smchd1_M	Smchd1_P	OK	24.8216	24.5574	-0.0154406	0.0543963	0.956619	0.999972	no
XLOC_000520	XLOC_000520	Rgs5	chr1:169655192-169695901	Smchd1_M	Smchd1_P	OK	37.6214	34.7438	-0.114799	0.394752	0.693026	0.999972	no
XLOC_000523	XLOC_000523	Sh2d1b2	chr1:170232870-170251587	Smchd1_M	Smchd1_P	OK	0.679408	0.472451	-0.524115	0.444021	0.657027	0.999972	no
XLOC_000526	XLOC_000526	Olfml2b	chr1:170644530-170682789	Smchd1_M	Smchd1_P	OK	1.54873	2.06345	0.413972	-0.893515	0.371581	0.999972	no
XLOC_000528	XLOC_000528	1700009P17Rik	chr1:171114039-171126967	Smchd1_M	Smchd1_P	OK	1.21164	0.963099	-0.331208	0.297774	0.765876	0.999972	no
XLOC_000531	XLOC_000531	Apoa2	chr1:171225053-171226379	Smchd1_M	Smchd1_P	OK	4.66049	10.3444	1.15029	-1.81434	0.0696256	0.999972	no
XLOC_000532	XLOC_000532	Adamts4	chr1:171234859-171262266	Smchd1_M	Smchd1_P	OK	11.1661	10.7094	-0.0602438	0.119471	0.904902	0.999972	no
XLOC_000533	XLOC_000533	B4galt3	chr1:171270327-171276895	Smchd1_M	Smchd1_P	OK	26.6099	25.4498	-0.064309	0.247042	0.804876	0.999972	no
XLOC_000534	XLOC_000534	Dedd	chr1:171329144-171345645	Smchd1_M	Smchd1_P	OK	15.7462	15.2303	-0.0480635	0.171966	0.863464	0.999972	no
XLOC_000535	XLOC_000535	Pfdn2	chr1:171345698-171358170	Smchd1_M	Smchd1_P	OK	38.4226	36.183	-0.0866451	0.276128	0.78245	0.999972	no
XLOC_000537	XLOC_000537	Arhgap30,Usf1	chr1:171388959-171418742	Smchd1_M	Smchd1_P	OK	20.6696	21.1645	0.0341324	-0.117611	0.906376	0.999972	no
XLOC_000538	XLOC_000538	Tstd1	chr1:171418934-171420352	Smchd1_M	Smchd1_P	OK	0.536582	1.06486	0.988792	-0.871495	0.383484	0.999972	no
XLOC_000539	XLOC_000539	F11r	chr1:171437560-171464593	Smchd1_M	Smchd1_P	OK	79.4684	76.7092	-0.0509825	0.212855	0.83144	0.999972	no
XLOC_000540	XLOC_000540	Alyref2	chr1:171503477-171504750	Smchd1_M	Smchd1_P	OK	2.06515	1.80034	-0.197982	0.396193	0.691963	0.999972	no
XLOC_000542	XLOC_000542	Cd48	chr1:171682054-171705257	Smchd1_M	Smchd1_P	OK	0.595395	0.3171	-0.90891	1.22466	0.220703	0.999972	no
XLOC_000544	XLOC_000544	Cd84	chr1:171839696-171890718	Smchd1_M	Smchd1_P	OK	0.377471	0.321108	-0.233306	0.397064	0.69132	0.999972	no
XLOC_000546	XLOC_000546	Copa	chr1:172066012-172122332	Smchd1_M	Smchd1_P	OK	83.197	81.2591	-0.0340017	0.101054	0.919508	0.999972	no
XLOC_000547	XLOC_000547	Pex19	chr1:172126754-172136497	Smchd1_M	Smchd1_P	OK	35.3967	37.5063	0.0835174	-0.348704	0.727312	0.999972	no
XLOC_000548	XLOC_000548	Dcaf8	chr1:172148014-172196678	Smchd1_M	Smchd1_P	OK	27.4621	27.5196	0.00301652	-0.0127135	0.989856	0.999972	no
XLOC_000549	XLOC_000549	Igsf8	chr1:172312406-172319835	Smchd1_M	Smchd1_P	OK	45.869	41.1291	-0.157361	0.660973	0.50863	0.999972	no
XLOC_000551	XLOC_000551	Pigm	chr1:172376530-172384099	Smchd1_M	Smchd1_P	OK	8.86605	8.74709	-0.0194883	0.0811778	0.935301	0.999972	no
XLOC_000552	XLOC_000552	Slamf9	chr1:172435299-172478409	Smchd1_M	Smchd1_P	OK	0.430987	0.426134	-0.0163369	0.0162816	0.98701	0.999972	no
XLOC_000553	XLOC_000553	Igsf9	chr1:172481819-172498877	Smchd1_M	Smchd1_P	OK	3.4608	3.26457	-0.0842127	0.241687	0.809022	0.999972	no
XLOC_000554	XLOC_000554	Tagln2	chr1:172500245-172507375	Smchd1_M	Smchd1_P	OK	380.54	362.329	-0.0707488	0.26171	0.793545	0.999972	no
XLOC_000555	XLOC_000555	Ccdc19	chr1:172521129-172550806	Smchd1_M	Smchd1_P	OK	0.39803	0.363279	-0.131796	0.100145	0.920229	0.999972	no
XLOC_000573	XLOC_000573	Spna1	chr1:174172775-174248449	Smchd1_M	Smchd1_P	OK	0.481919	0.437566	-0.13929	0.311131	0.755701	0.999972	no
XLOC_000582	XLOC_000582	Exo1	chr1:175880777-175911629	Smchd1_M	Smchd1_P	OK	1.20296	1.2069	0.00472304	-0.00659457	0.994738	0.999972	no
XLOC_000583	XLOC_000583	Sdccag8	chr1:176814811-177258266	Smchd1_M	Smchd1_P	OK	4.45048	4.07448	-0.127346	0.287263	0.773911	0.999972	no
XLOC_000584	XLOC_000584	Zfp238	chr1:177442553-177450764	Smchd1_M	Smchd1_P	OK	6.42413	6.2273	-0.0448948	0.0921985	0.92654	0.999972	no
XLOC_000586	XLOC_000586	Gm16432	chr1:177983590-178048291	Smchd1_M	Smchd1_P	OK	0.343812	0.250053	-0.459385	0.309492	0.756948	0.999972	no
XLOC_000587	XLOC_000587	-	chr1:178098556-178113154	Smchd1_M	Smchd1_P	OK	0.379693	0.433287	0.19049	-0.266162	0.790114	0.999972	no
XLOC_000588	XLOC_000588	Pppde1	chr1:178187416-178252597	Smchd1_M	Smchd1_P	OK	24.2443	22.2718	-0.122426	0.49128	0.623229	0.999972	no
XLOC_000589	XLOC_000589	Fam36a	chr1:178308342-178337784	Smchd1_M	Smchd1_P	OK	32.7845	31.4874	-0.0582395	0.0310089	0.975262	0.999972	no
XLOC_000590	XLOC_000590	Efcab2	chr1:178405708-178484680	Smchd1_M	Smchd1_P	OK	0.748933	0.823587	0.137084	-0.189182	0.84995	0.999972	no
XLOC_000592	XLOC_000592	Cnst	chr1:179546528-179627473	Smchd1_M	Smchd1_P	OK	8.20623	8.80776	0.102054	-0.390398	0.696242	0.999972	no
XLOC_000593	XLOC_000593	Sccpdh	chr1:179668230-179687184	Smchd1_M	Smchd1_P	OK	9.84401	10.9346	0.151576	-0.435366	0.663297	0.999972	no
XLOC_000594	XLOC_000594	Cdc42bpa	chr1:179960313-180196020	Smchd1_M	Smchd1_P	OK	12.572	13.5543	0.108536	-0.357874	0.720438	0.999972	no
XLOC_000595	XLOC_000595	-	chr1:180278803-180282300	Smchd1_M	Smchd1_P	OK	0.390097	0.576143	0.562595	-0.80262	0.422194	0.999972	no
XLOC_000596	XLOC_000596	Itpkb	chr1:180326968-180424947	Smchd1_M	Smchd1_P	OK	31.3373	34.0833	0.121184	-0.452556	0.650868	0.999972	no
XLOC_000597	XLOC_000597	Parp1	chr1:180568932-180601254	Smchd1_M	Smchd1_P	OK	19.5982	18.9226	-0.0506092	0.191871	0.847843	0.999972	no
XLOC_000598	XLOC_000598	Lin9	chr1:180641333-180690687	Smchd1_M	Smchd1_P	OK	2.44608	2.89575	0.243465	-0.639875	0.522254	0.999972	no
XLOC_000599	XLOC_000599	Acbd3	chr1:180726042-180754204	Smchd1_M	Smchd1_P	OK	28.9536	28.9554	8.77737e-05	-0.000373241	0.999702	0.999972	no
XLOC_000600	XLOC_000600	BC031781	chr1:180851150-180868114	Smchd1_M	Smchd1_P	OK	15.4046	15.5084	0.00968816	-0.0387687	0.969075	0.999972	no
XLOC_000602	XLOC_000602	Pycr2	chr1:180904273-180908088	Smchd1_M	Smchd1_P	OK	8.67481	8.19305	-0.0824322	0.245862	0.805789	0.999972	no
XLOC_000604	XLOC_000604	Tmem63a	chr1:180942476-180975161	Smchd1_M	Smchd1_P	OK	7.30378	6.67206	-0.130512	0.43149	0.666112	0.999972	no
XLOC_000606	XLOC_000606	Cnih4	chr1:181150930-181168994	Smchd1_M	Smchd1_P	OK	69.3773	67.7398	-0.0344615	0.0716683	0.942866	0.999972	no
XLOC_000608	XLOC_000608	-	chr1:181902455-182085809	Smchd1_M	Smchd1_P	OK	0.499339	0.489786	-0.0278687	0.0069459	0.994458	0.999972	no
XLOC_000609	XLOC_000609	Srp9	chr1:182124736-182132415	Smchd1_M	Smchd1_P	OK	44.7616	43.3415	-0.0465149	0.189269	0.849882	0.999972	no
XLOC_000611	XLOC_000611	Trp53bp2	chr1:182409166-182462436	Smchd1_M	Smchd1_P	OK	7.93215	8.51969	0.103089	-0.394315	0.693349	0.999972	no
XLOC_000612	XLOC_000612	Capn8	chr1:182564307-182632352	Smchd1_M	Smchd1_P	OK	0.447555	0.300255	-0.575877	0.545269	0.585568	0.999972	no
XLOC_000613	XLOC_000613	Susd4	chr1:182764236-182896550	Smchd1_M	Smchd1_P	OK	2.60562	2.04751	-0.347756	0.787298	0.431108	0.999972	no
XLOC_000614	XLOC_000614	Tlr5	chr1:182954787-182976044	Smchd1_M	Smchd1_P	OK	2.78855	3.13287	0.167972	-0.413537	0.679214	0.999972	no
XLOC_000615	XLOC_000615	Aida	chr1:183276341-183325424	Smchd1_M	Smchd1_P	OK	21.8121	21.6018	-0.0139779	0.0433567	0.965417	0.999972	no
XLOC_000616	XLOC_000616	Taf1a	chr1:183388884-183410363	Smchd1_M	Smchd1_P	OK	5.60843	5.64506	0.00939203	-0.0266408	0.978746	0.999972	no
XLOC_000618	XLOC_000618	Dusp10	chr1:184034460-184075636	Smchd1_M	Smchd1_P	OK	2.42527	2.38959	-0.0213831	0.054594	0.956462	0.999972	no
XLOC_000620	XLOC_000620	Rab3gap2	chr1:185204128-185329401	Smchd1_M	Smchd1_P	OK	13.8894	15.2563	0.135419	-0.363035	0.716579	0.999972	no
XLOC_000623	XLOC_000623	Mir215	chr1:185204128-185329401	Smchd1_M	Smchd1_P	OK	26.1061	0	-1.79769e+308	-1.79769e+308	0.476267	0.999972	no
XLOC_000625	XLOC_000625	Eprs	chr1:185363094-185428355	Smchd1_M	Smchd1_P	OK	28.1882	27.8841	-0.0156471	0.0660035	0.947375	0.999972	no
XLOC_000629	XLOC_000629	Tgfb2	chr1:186586989-186706148	Smchd1_M	Smchd1_P	OK	2.3184	2.20614	-0.0716062	0.0248378	0.980184	0.999972	no
XLOC_000632	XLOC_000632	Gpatch2	chr1:187044592-187351690	Smchd1_M	Smchd1_P	OK	9.49475	9.9249	0.0639221	-0.181778	0.855757	0.999972	no
XLOC_000635	XLOC_000635	Ush2a	chr1:188262837-188965811	Smchd1_M	Smchd1_P	OK	0.393272	0.429552	0.127306	-0.210405	0.833351	0.999972	no
XLOC_000636	XLOC_000636	Ptpn14	chr1:189728267-189876697	Smchd1_M	Smchd1_P	OK	6.33373	7.03324	0.151133	-0.448978	0.653447	0.999972	no
XLOC_000637	XLOC_000637	-	chr1:189923628-189932579	Smchd1_M	Smchd1_P	OK	2.42677	2.35669	-0.0422741	0.0606543	0.951635	0.999972	no
XLOC_000638	XLOC_000638	Angel2	chr1:190925107-190947172	Smchd1_M	Smchd1_P	OK	10.1168	10.0595	-0.00819566	0.0265535	0.978816	0.999972	no
XLOC_000639	XLOC_000639	A230020J21Rik	chr1:191005831-191029781	Smchd1_M	Smchd1_P	OK	3.94072	3.83952	-0.0375336	0.0488345	0.961051	0.999972	no
XLOC_000641	XLOC_000641	Nsl1	chr1:191045699-191084558	Smchd1_M	Smchd1_P	OK	1.04321	1.09096	0.0645582	-0.132088	0.894915	0.999972	no
XLOC_000642	XLOC_000642	Batf3	chr1:191097828-191108999	Smchd1_M	Smchd1_P	OK	21.1858	21.7615	0.0386836	-0.0959091	0.923593	0.999972	no
XLOC_000643	XLOC_000643	-	chr1:191170289-191299513	Smchd1_M	Smchd1_P	OK	5.75007	6.30577	0.133095	-0.131325	0.895518	0.999972	no
XLOC_000644	XLOC_000644	Tmem206	chr1:191325964-191397041	Smchd1_M	Smchd1_P	OK	1.70059	1.66509	-0.0304355	0.047867	0.961822	0.999972	no
XLOC_000645	XLOC_000645	Ints7	chr1:191575637-191623679	Smchd1_M	Smchd1_P	OK	7.51132	7.55615	0.00858412	-0.0260436	0.979223	0.999972	no
XLOC_000647	XLOC_000647	Nek2	chr1:191821472-191833049	Smchd1_M	Smchd1_P	OK	1.98042	2.05564	0.0537811	-0.110858	0.911729	0.999972	no
XLOC_000648	XLOC_000648	Slc30a1	chr1:191894071-191913425	Smchd1_M	Smchd1_P	OK	41.4992	42.3768	0.0301919	-0.116792	0.907025	0.999972	no
XLOC_000649	XLOC_000649	Rd3	chr1:191955321-191988485	Smchd1_M	Smchd1_P	OK	0.535126	0.474265	-0.174184	0.212218	0.831937	0.999972	no
XLOC_000650	XLOC_000650	Gm10516	chr1:192098509-192151124	Smchd1_M	Smchd1_P	OK	0.97171	1.0534	0.116456	-0.127507	0.898539	0.999972	no
XLOC_000651	XLOC_000651	Kcnh1	chr1:192190871-192510158	Smchd1_M	Smchd1_P	OK	1.25829	1.37357	0.126468	-0.29798	0.765718	0.999972	no
XLOC_000653	XLOC_000653	Irf6	chr1:193153111-193172035	Smchd1_M	Smchd1_P	OK	1.67251	1.57887	-0.083123	0.201101	0.84062	0.999972	no
XLOC_000654	XLOC_000654	A130010J15Rik	chr1:193173468-193201546	Smchd1_M	Smchd1_P	OK	2.16733	2.06931	-0.0667722	0.173385	0.862349	0.999972	no
XLOC_000655	XLOC_000655	Lamb3	chr1:193207727-193343878	Smchd1_M	Smchd1_P	OK	3.38277	2.94584	-0.199528	0.165464	0.868579	0.999972	no
XLOC_000656	XLOC_000656	Plxna2	chr1:194619824-194816872	Smchd1_M	Smchd1_P	OK	9.27709	9.19233	-0.0132415	0.0537182	0.95716	0.999972	no
XLOC_000657	XLOC_000657	Cd34	chr1:194938820-194976959	Smchd1_M	Smchd1_P	OK	35.2921	31.8038	-0.150146	0.557219	0.577378	0.999972	no
XLOC_000658	XLOC_000658	A330023F24Rik,Mir29b-2,Mir29c	chr1:194978795-195037908	Smchd1_M	Smchd1_P	OK	0.61267	1.06565	0.798559	-1.51338	0.130182	0.999972	no
XLOC_000662	XLOC_000662	Sox17	chr1:4490732-4496495	Smchd1_M	Smchd1_P	OK	6.77085	6.61851	-0.0328296	0.0963858	0.923214	0.999972	no
XLOC_000663	XLOC_000663	Mrpl15	chr1:4764673-4785728	Smchd1_M	Smchd1_P	OK	22.016	20.4721	-0.104892	0.234333	0.814726	0.999972	no
XLOC_000667	XLOC_000667	2610203C22Rik	chr1:9548045-9636832	Smchd1_M	Smchd1_P	OK	1.01176	0.908502	-0.155304	0.130004	0.896563	0.999972	no
XLOC_000668	XLOC_000668	Mybl1	chr1:9667457-9700351	Smchd1_M	Smchd1_P	OK	0.694213	0.679344	-0.0312345	0.0426943	0.965945	0.999972	no
XLOC_000669	XLOC_000669	Vcpip1	chr1:9719486-9771256	Smchd1_M	Smchd1_P	OK	17.9622	18.1106	0.0118712	-0.0437191	0.965128	0.999972	no
XLOC_000670	XLOC_000670	Snhg6	chr1:9941982-9944220	Smchd1_M	Smchd1_P	OK	34.7183	32.5966	-0.0909761	0.201017	0.840685	0.999972	no
XLOC_000672	XLOC_000672	-	chr1:9960174-9967419	Smchd1_M	Smchd1_P	OK	1.53568	1.73934	0.179661	-0.45074	0.652177	0.999972	no
XLOC_000673	XLOC_000673	-	chr1:9967478-9967930	Smchd1_M	Smchd1_P	OK	1.98538	3.54394	0.835941	-0.84617	0.397458	0.999972	no
XLOC_000675	XLOC_000675	Cops5	chr1:10024830-10037898	Smchd1_M	Smchd1_P	OK	59.2208	59.767	0.0132451	-0.0549613	0.956169	0.999972	no
XLOC_000676	XLOC_000676	Arfgef1	chr1:10137506-10232670	Smchd1_M	Smchd1_P	OK	32.0521	33.4064	0.0597063	-0.244544	0.80681	0.999972	no
XLOC_000682	XLOC_000682	Tram1	chr1:13562153-13589897	Smchd1_M	Smchd1_P	OK	108.653	102.064	-0.090259	0.329562	0.741731	0.999972	no
XLOC_000683	XLOC_000683	Lactb2	chr1:13624788-13701723	Smchd1_M	Smchd1_P	OK	23.9801	25.1783	0.0703476	-0.164203	0.869571	0.999972	no
XLOC_000685	XLOC_000685	Eya1	chr1:14168957-14310199	Smchd1_M	Smchd1_P	OK	0.514629	0.60607	0.235951	-0.32202	0.747437	0.999972	no
XLOC_000686	XLOC_000686	Msc	chr1:14753345-14755981	Smchd1_M	Smchd1_P	OK	0.435787	0.535981	0.298559	-0.269765	0.787341	0.999972	no
XLOC_000690	XLOC_000690	Rpl7	chr1:16101295-16104433	Smchd1_M	Smchd1_P	OK	530.474	510.377	-0.0557184	0.212212	0.831942	0.999972	no
XLOC_000691	XLOC_000691	Stau2	chr1:16228809-16519302	Smchd1_M	Smchd1_P	OK	7.08583	7.3726	0.0572354	-0.159488	0.873284	0.999972	no
XLOC_000692	XLOC_000692	Ube2w	chr1:16569227-16619293	Smchd1_M	Smchd1_P	OK	13.5183	13.5562	0.00404312	-0.0146917	0.988278	0.999972	no
XLOC_000693	XLOC_000693	Tceb1	chr1:16641726-16657116	Smchd1_M	Smchd1_P	OK	37.2786	35.2832	-0.0793666	0.265505	0.79062	0.999972	no
XLOC_000701	XLOC_000701	Mcm3	chr1:20803013-20820213	Smchd1_M	Smchd1_P	OK	7.46884	7.41679	-0.0100897	0.0340956	0.972801	0.999972	no
XLOC_000703	XLOC_000703	Tram2	chr1:20996214-21079231	Smchd1_M	Smchd1_P	OK	30.628	31.4877	0.0399346	-0.11102	0.911601	0.999972	no
XLOC_000705	XLOC_000705	Kcnq5	chr1:21398402-21961942	Smchd1_M	Smchd1_P	OK	0.281816	0.382612	0.441131	-0.602069	0.547128	0.999972	no
XLOC_000709	XLOC_000709	Ogfrl1	chr1:23366339-23383175	Smchd1_M	Smchd1_P	OK	1.63596	1.50031	-0.124873	0.321054	0.748169	0.999972	no
XLOC_000710	XLOC_000710	Smap1	chr1:23761925-23922289	Smchd1_M	Smchd1_P	OK	42.3525	41.7196	-0.0217216	0.091402	0.927173	0.999972	no
XLOC_000711	XLOC_000711	1110058L19Rik	chr1:23995938-24005640	Smchd1_M	Smchd1_P	OK	16.0947	16.279	0.0164267	-0.0441849	0.964757	0.999972	no
XLOC_000712	XLOC_000712	Fam135a	chr1:24010757-24100341	Smchd1_M	Smchd1_P	OK	5.62051	5.68003	0.0151956	-0.0502123	0.959953	0.999972	no
XLOC_000716	XLOC_000716	4931408C20Rik	chr1:26681800-26687460	Smchd1_M	Smchd1_P	OK	0.565478	0.360046	-0.651289	1.18167	0.237336	0.999972	no
XLOC_000718	XLOC_000718	Phf3	chr1:30802337-30874100	Smchd1_M	Smchd1_P	OK	17.3074	17.0118	-0.024856	0.0956813	0.923774	0.999972	no
XLOC_000719	XLOC_000719	Ptp4a1	chr1:30940302-30949755	Smchd1_M	Smchd1_P	OK	48.247	46.681	-0.0476038	0.200885	0.840788	0.999972	no
XLOC_000723	XLOC_000723	Prim2	chr1:33453810-33669781	Smchd1_M	Smchd1_P	OK	9.41026	9.59848	0.0285713	-0.0752814	0.939991	0.999972	no
XLOC_000724	XLOC_000724	Bag2	chr1:33745483-33757750	Smchd1_M	Smchd1_P	OK	14.7285	15.1574	0.0414076	-0.130762	0.895964	0.999972	no
XLOC_000725	XLOC_000725	Zfp451	chr1:33761542-33814554	Smchd1_M	Smchd1_P	OK	10.2977	9.79241	-0.07258	0.237786	0.812047	0.999972	no
XLOC_000729	XLOC_000729	Ccdc115	chr1:34436669-34454496	Smchd1_M	Smchd1_P	OK	29.657	29.2216	-0.0213371	0.0539448	0.956979	0.999972	no
XLOC_000732	XLOC_000732	Fam168b	chr1:34813217-34843050	Smchd1_M	Smchd1_P	OK	47.3451	47.6407	0.00898005	-0.0351282	0.971978	0.999972	no
XLOC_000733	XLOC_000733	Uggt1	chr1:36140006-36244362	Smchd1_M	Smchd1_P	OK	39.6162	38.5126	-0.040761	0.151177	0.879836	0.999972	no
XLOC_000734	XLOC_000734	Neurl3	chr1:36264601-36274418	Smchd1_M	Smchd1_P	OK	0.553393	0.586747	0.0844335	-0.132297	0.894749	0.999972	no
XLOC_000735	XLOC_000735	4632411B12Rik	chr1:36335618-36369296	Smchd1_M	Smchd1_P	OK	15.0812	14.4649	-0.0601954	0.247673	0.804387	0.999972	no
XLOC_000736	XLOC_000736	Lman2l	chr1:36418824-36445245	Smchd1_M	Smchd1_P	OK	15.8703	16.9376	0.0938992	-0.339786	0.734018	0.999972	no
XLOC_000737	XLOC_000737	Ankrd23,Ankrd39	chr1:36530190-36547286	Smchd1_M	Smchd1_P	OK	13.0894	15.0484	0.201208	-0.590842	0.554626	0.999972	no
XLOC_000738	XLOC_000738	Sema4c	chr1:36548638-36558412	Smchd1_M	Smchd1_P	OK	31.4087	27.8111	-0.175502	0.681623	0.495478	0.999972	no
XLOC_000739	XLOC_000739	Fam178b	chr1:36562564-36683183	Smchd1_M	Smchd1_P	OK	1.6264	2.136	0.393223	-0.273729	0.784293	0.999972	no
XLOC_000740	XLOC_000740	Actr1b	chr1:36698109-36710001	Smchd1_M	Smchd1_P	OK	29.4497	28.1682	-0.0641874	0.226351	0.820928	0.999972	no
XLOC_000741	XLOC_000741	Tmem131	chr1:36792188-36939766	Smchd1_M	Smchd1_P	OK	13.2272	13.066	-0.0176929	0.0645538	0.948529	0.999972	no
XLOC_000742	XLOC_000742	6330578E17Rik	chr1:37417083-37439192	Smchd1_M	Smchd1_P	OK	31.3439	30.1737	-0.0548886	0.219239	0.826464	0.999972	no
XLOC_000743	XLOC_000743	Mgat4a	chr1:37439226-37541031	Smchd1_M	Smchd1_P	OK	42.8731	43.6597	0.0262302	-0.0913666	0.927201	0.999972	no
XLOC_000745	XLOC_000745	2010300C02Rik	chr1:37611675-37719811	Smchd1_M	Smchd1_P	OK	0.530576	0.544182	0.0365296	-0.0740045	0.941007	0.999972	no
XLOC_000746	XLOC_000746	Tsga10	chr1:37754722-37865155	Smchd1_M	Smchd1_P	OK	11.5116	12.1636	0.0794822	-0.207289	0.835784	0.999972	no
XLOC_000747	XLOC_000747	Mitd1	chr1:37878889-37890411	Smchd1_M	Smchd1_P	OK	23.3786	23.7158	0.0206617	-0.0730348	0.941778	0.999972	no
XLOC_000750	XLOC_000750	Txndc9	chr1:37983639-37997271	Smchd1_M	Smchd1_P	OK	12.4412	11.5768	-0.103896	0.402087	0.68762	0.999972	no
XLOC_000751	XLOC_000751	Rev1	chr1:37998009-38129662	Smchd1_M	Smchd1_P	OK	5.71475	5.59673	-0.0301056	0.0375238	0.970067	0.999972	no
XLOC_000752	XLOC_000752	Aff3	chr1:38177246-38664955	Smchd1_M	Smchd1_P	OK	0.77162	0.9115	0.240352	-0.407132	0.683911	0.999972	no
XLOC_000754	XLOC_000754	Chst10	chr1:38863872-38898160	Smchd1_M	Smchd1_P	OK	0.385792	0.414733	0.104359	-0.114512	0.908832	0.999972	no
XLOC_000755	XLOC_000755	Tbc1d8	chr1:39367850-39478747	Smchd1_M	Smchd1_P	OK	6.90395	5.35788	-0.365761	0.453777	0.649989	0.999972	no
XLOC_000756	XLOC_000756	Snord89	chr1:39547822-39548840	Smchd1_M	Smchd1_P	OK	0.218971	0.448529	1.03446	-1.17008	0.241967	0.999972	no
XLOC_000757	XLOC_000757	Rnf149	chr1:39550528-39577401	Smchd1_M	Smchd1_P	OK	12.5735	11.8634	-0.0838737	0.292289	0.770066	0.999972	no
XLOC_000762	XLOC_000762	Gm16894	chr1:40075638-40125230	Smchd1_M	Smchd1_P	OK	0.316211	0.344548	0.123814	-0.0124487	0.990068	0.999972	no
XLOC_000763	XLOC_000763	Mfsd9	chr1:40771990-40790668	Smchd1_M	Smchd1_P	OK	4.83463	4.47816	-0.110502	0.320303	0.748739	0.999972	no
XLOC_000766	XLOC_000766	Tgfbrap1	chr1:43047257-43098622	Smchd1_M	Smchd1_P	OK	12.3692	12.7685	0.0458431	-0.191004	0.848522	0.999972	no
XLOC_000767	XLOC_000767	Fhl2	chr1:43123072-43168599	Smchd1_M	Smchd1_P	OK	50.5427	45.929	-0.138098	0.575437	0.564996	0.999972	no
XLOC_000768	XLOC_000768	Uxs1	chr1:43746739-43827784	Smchd1_M	Smchd1_P	OK	46.6788	43.8553	-0.0900162	0.297571	0.76603	0.999972	no
XLOC_000770	XLOC_000770	1700029F09Rik,Kdelc1	chr1:44086503-44144799	Smchd1_M	Smchd1_P	OK	65.65	62.7425	-0.0653526	0.200908	0.840771	0.999972	no
XLOC_000773	XLOC_000773	Col5a2	chr1:45374330-45503282	Smchd1_M	Smchd1_P	OK	6.90693	7.94229	0.201511	-0.787873	0.430771	0.999972	no
XLOC_000774	XLOC_000774	Slc40a1	chr1:45908069-45925594	Smchd1_M	Smchd1_P	OK	148.265	172.801	0.220933	-0.75554	0.449925	0.999972	no
XLOC_000777	XLOC_000777	Slc39a10	chr1:46806718-46888277	Smchd1_M	Smchd1_P	OK	37.7661	37.5195	-0.0094517	0.0374081	0.97016	0.999972	no
XLOC_000779	XLOC_000779	Obfc2a	chr1:51465004-51478545	Smchd1_M	Smchd1_P	OK	60.9678	65.4563	0.102483	-0.381015	0.703192	0.999972	no
XLOC_000780	XLOC_000780	Myo1b	chr1:51749701-51915974	Smchd1_M	Smchd1_P	OK	43.213	44.2718	0.0349221	-0.138483	0.889859	0.999972	no
XLOC_000781	XLOC_000781	-	chr1:52108139-52113793	Smchd1_M	Smchd1_P	OK	0.507937	0.650713	0.357371	-0.538278	0.590385	0.999972	no
XLOC_000782	XLOC_000782	Gls	chr1:52163449-52233232	Smchd1_M	Smchd1_P	OK	17.3398	15.2615	-0.184193	0.467592	0.640077	0.999972	no
XLOC_000783	XLOC_000783	Nab1	chr1:52455848-52500448	Smchd1_M	Smchd1_P	OK	13.1202	13.0978	-0.00246708	0.00768681	0.993867	0.999972	no
XLOC_000784	XLOC_000784	Mfsd6	chr1:52656304-52727318	Smchd1_M	Smchd1_P	OK	0.996357	1.26939	0.349405	-0.854119	0.393039	0.999972	no
XLOC_000785	XLOC_000785	Inpp1	chr1:52789419-52817688	Smchd1_M	Smchd1_P	OK	1.50586	1.70082	0.175642	-0.36902	0.712113	0.999972	no
XLOC_000786	XLOC_000786	1700019D03Rik	chr1:52922290-52953226	Smchd1_M	Smchd1_P	OK	3.04085	3.71195	0.287703	-0.397181	0.691234	0.999972	no
XLOC_000788	XLOC_000788	Pms1	chr1:53189110-53297002	Smchd1_M	Smchd1_P	OK	2.46741	2.53189	0.0372157	-0.0835426	0.93342	0.999972	no
XLOC_000789	XLOC_000789	Asnsd1	chr1:53344643-53352699	Smchd1_M	Smchd1_P	OK	18.7096	18.3371	-0.0290088	0.113667	0.909501	0.999972	no
XLOC_000791	XLOC_000791	Stk17b	chr1:53755493-53785215	Smchd1_M	Smchd1_P	OK	17.5282	17.6892	0.0131895	-0.0533905	0.957421	0.999972	no
XLOC_000792	XLOC_000792	Hecw2	chr1:53806873-54195034	Smchd1_M	Smchd1_P	OK	2.83451	2.46168	-0.203454	0.358409	0.720037	0.999972	no
XLOC_000793	XLOC_000793	Gtf3c3	chr1:54395932-54439030	Smchd1_M	Smchd1_P	OK	8.53056	8.7232	0.0322164	-0.102985	0.917975	0.999972	no
XLOC_000794	XLOC_000794	Pgap1	chr1:54472999-54557684	Smchd1_M	Smchd1_P	OK	0.797999	0.995602	0.319182	-0.913245	0.361114	0.999972	no
XLOC_000795	XLOC_000795	Ankrd44	chr1:54645339-54926387	Smchd1_M	Smchd1_P	OK	5.24205	5.29106	0.0134236	-0.0440759	0.964844	0.999972	no
XLOC_000796	XLOC_000796	Sf3b1	chr1:54985169-55027478	Smchd1_M	Smchd1_P	OK	36.7733	37.4847	0.0276429	-0.103632	0.917462	0.999972	no
XLOC_000797	XLOC_000797	Hspd1	chr1:55077833-55091317	Smchd1_M	Smchd1_P	OK	149.748	156.565	0.0642261	-0.201387	0.840396	0.999972	no
XLOC_000798	XLOC_000798	Rftn2	chr1:55170159-55226782	Smchd1_M	Smchd1_P	OK	0.74546	0.740654	-0.00932999	0.0196707	0.984306	0.999972	no
XLOC_000801	XLOC_000801	Satb2	chr1:56793980-56975196	Smchd1_M	Smchd1_P	OK	1.82118	1.82742	0.00493684	-0.0123406	0.990154	0.999972	no
XLOC_000804	XLOC_000804	1110034B05Rik	chr1:57388243-57415958	Smchd1_M	Smchd1_P	OK	11.8126	12.3124	0.0597792	-0.0988963	0.921221	0.999972	no
XLOC_000805	XLOC_000805	Kctd18	chr1:57955100-57970089	Smchd1_M	Smchd1_P	OK	4.86797	4.45245	-0.128722	0.332133	0.739789	0.999972	no
XLOC_000806	XLOC_000806	Clk1	chr1:58411987-58424088	Smchd1_M	Smchd1_P	OK	24.7951	26.627	0.102839	-0.384654	0.700494	0.999972	no
XLOC_000807	XLOC_000807	Ppil3	chr1:58430992-58505051	Smchd1_M	Smchd1_P	OK	16.491	16.4012	-0.00788184	0.0133944	0.989313	0.999972	no
XLOC_000808	XLOC_000808	Orc2	chr1:58430992-58505051	Smchd1_M	Smchd1_P	OK	10.9904	10.7677	-0.0295326	0.0752672	0.940002	0.999972	no
XLOC_000809	XLOC_000809	Fam126b	chr1:58522769-58595948	Smchd1_M	Smchd1_P	OK	3.62407	3.99231	0.139611	-0.424363	0.671301	0.999972	no
XLOC_000811	XLOC_000811	Trak2	chr1:58900449-58995121	Smchd1_M	Smchd1_P	OK	20.534	20.7665	0.0162417	-0.0540386	0.956904	0.999972	no
XLOC_000813	XLOC_000813	Als2cr4	chr1:59100592-59120857	Smchd1_M	Smchd1_P	OK	5.02414	4.75017	-0.0808968	0.182058	0.855537	0.999972	no
XLOC_000814	XLOC_000814	Als2,Mpp4	chr1:59120934-59237231	Smchd1_M	Smchd1_P	OK	14.2346	13.2465	-0.10379	0.413932	0.678924	0.999972	no
XLOC_000815	XLOC_000815	Sumo1	chr1:59639433-59670834	Smchd1_M	Smchd1_P	OK	65.3487	65.4846	0.00299851	-0.0125168	0.990013	0.999972	no
XLOC_000817	XLOC_000817	Wdr12	chr1:60076867-60153903	Smchd1_M	Smchd1_P	OK	5.35396	5.22081	-0.0363327	0.08839	0.929567	0.999972	no
XLOC_000818	XLOC_000818	Raph1	chr1:60483184-60566765	Smchd1_M	Smchd1_P	OK	9.8991	9.83135	-0.00990914	0.0397344	0.968305	0.999972	no
XLOC_000820	XLOC_000820	-	chr1:62821372-62823105	Smchd1_M	Smchd1_P	OK	0.572563	0.571133	-0.00360945	0.00436831	0.996515	0.999972	no
XLOC_000821	XLOC_000821	Ino80d	chr1:63047800-63114344	Smchd1_M	Smchd1_P	OK	3.94192	4.17326	0.0822748	-0.273951	0.784122	0.999972	no
XLOC_000822	XLOC_000822	Ndufs1	chr1:63114470-63176822	Smchd1_M	Smchd1_P	OK	33.6237	31.8043	-0.0802558	0.299174	0.764808	0.999972	no
XLOC_000823	XLOC_000823	Gpr1	chr1:63182109-63223404	Smchd1_M	Smchd1_P	OK	20.6821	18.639	-0.150056	0.488344	0.625306	0.999972	no
XLOC_000829	XLOC_000829	Mettl21a	chr1:64606388-64617231	Smchd1_M	Smchd1_P	OK	6.92424	6.57122	-0.0754946	0.203263	0.83893	0.999972	no
XLOC_000830	XLOC_000830	2810408I11Rik	chr1:64679868-64690659	Smchd1_M	Smchd1_P	OK	1.91713	1.6932	-0.179197	0.300043	0.764145	0.999972	no
XLOC_000831	XLOC_000831	Fzd5	chr1:64730557-64737750	Smchd1_M	Smchd1_P	OK	10.3994	10.2864	-0.0157588	0.0577259	0.953967	0.999972	no
XLOC_000832	XLOC_000832	Plekhm3	chr1:64789088-64956824	Smchd1_M	Smchd1_P	OK	1.87291	2.09193	0.159553	-0.496935	0.619235	0.999972	no
XLOC_000833	XLOC_000833	-	chr1:64993910-64994152	Smchd1_M	Smchd1_P	OK	34.6589	29.2657	-0.244014	0.352995	0.724092	0.999972	no
XLOC_000841	XLOC_000841	Idh1	chr1:65158614-65186479	Smchd1_M	Smchd1_P	OK	23.0702	23.4457	0.0232884	-0.0898863	0.928378	0.999972	no
XLOC_000842	XLOC_000842	1110028C15Rik	chr1:66700822-66817595	Smchd1_M	Smchd1_P	OK	1.60039	1.63044	0.0268351	-0.0480977	0.961638	0.999972	no
XLOC_000843	XLOC_000843	Acadl	chr1:66830848-66863267	Smchd1_M	Smchd1_P	OK	37.0198	34.0661	-0.11996	0.475604	0.634357	0.999972	no
XLOC_000845	XLOC_000845	Lancl1	chr1:67000516-67038872	Smchd1_M	Smchd1_P	OK	4.73032	4.60465	-0.0388464	0.0966924	0.922971	0.999972	no
XLOC_000846	XLOC_000846	Cps1	chr1:67123065-67230448	Smchd1_M	Smchd1_P	OK	0.508875	0.0622019	-3.03228	0.861038	0.389217	0.999972	no
XLOC_000848	XLOC_000848	Ikzf2	chr1:69531209-69687315	Smchd1_M	Smchd1_P	OK	0.396994	0.443517	0.159873	-0.265267	0.790803	0.999972	no
XLOC_000849	XLOC_000849	Bard1	chr1:71027534-71102972	Smchd1_M	Smchd1_P	OK	0.247165	0.324626	0.393301	-0.728214	0.466483	0.999972	no
XLOC_000851	XLOC_000851	Fn1	chr1:71585517-71662843	Smchd1_M	Smchd1_P	OK	902.951	839.1	-0.105805	0.0771547	0.938501	0.999972	no
XLOC_000852	XLOC_000852	-	chr1:71667005-71741347	Smchd1_M	Smchd1_P	OK	3.81181	5.08551	0.415915	-0.76383	0.444968	0.999972	no
XLOC_000854	XLOC_000854	Mreg	chr1:72159232-72212307	Smchd1_M	Smchd1_P	OK	9.30704	8.31483	-0.162635	0.52811	0.597423	0.999972	no
XLOC_000855	XLOC_000855	Pecr	chr1:72226156-72284314	Smchd1_M	Smchd1_P	OK	1.55855	1.58628	0.0254436	-0.0379871	0.969698	0.999972	no
XLOC_000858	XLOC_000858	Igfbp5	chr1:72857942-72874865	Smchd1_M	Smchd1_P	OK	2.70316	2.16542	-0.320002	0.949575	0.342328	0.999972	no
XLOC_000859	XLOC_000859	-	chr1:72940240-73101868	Smchd1_M	Smchd1_P	OK	0.509473	0.362786	-0.489885	0.36989	0.711464	0.999972	no
XLOC_000864	XLOC_000864	Cxcr1	chr1:74189725-74215637	Smchd1_M	Smchd1_P	OK	2.3337	1.65769	-0.493444	0.597066	0.550463	0.999972	no
XLOC_000865	XLOC_000865	Aamp	chr1:74279839-74284738	Smchd1_M	Smchd1_P	OK	146.057	147.838	0.0174862	-0.0706696	0.943661	0.999972	no
XLOC_000866	XLOC_000866	Tmbim1	chr1:74285033-74353692	Smchd1_M	Smchd1_P	OK	74.9827	72.6404	-0.0457862	0.168082	0.866519	0.999972	no
XLOC_000867	XLOC_000867	Usp37	chr1:74409383-74592771	Smchd1_M	Smchd1_P	OK	4.48244	4.60266	0.038183	-0.112217	0.910651	0.999972	no
XLOC_000868	XLOC_000868	Zfp142	chr1:74409383-74592771	Smchd1_M	Smchd1_P	OK	2.27447	2.29127	0.0106172	-0.0172167	0.986264	0.999972	no
XLOC_000869	XLOC_000869	Rnf25	chr1:74593751-74601397	Smchd1_M	Smchd1_P	OK	17.1655	16.2058	-0.0830026	0.274794	0.783474	0.999972	no
XLOC_000875	XLOC_000875	Ihh	chr1:74945317-74951651	Smchd1_M	Smchd1_P	OK	0.516699	0.551785	0.0947835	-0.153467	0.87803	0.999972	no
XLOC_000876	XLOC_000876	Nhej1	chr1:74967265-75046639	Smchd1_M	Smchd1_P	OK	2.15111	2.17789	0.0178485	-0.0252324	0.97987	0.999972	no
XLOC_000877	XLOC_000877	Slc23a3	chr1:75125541-75134039	Smchd1_M	Smchd1_P	OK	3.42456	4.11686	0.265623	-0.362697	0.716831	0.999972	no
XLOC_000878	XLOC_000878	1810031K17Rik	chr1:75134367-75142772	Smchd1_M	Smchd1_P	OK	33.6045	35.2177	0.0676439	-0.281091	0.77864	0.999972	no
XLOC_000879	XLOC_000879	Abcb6	chr1:75171640-75180398	Smchd1_M	Smchd1_P	OK	3.42579	3.26073	-0.0712457	0.154022	0.877592	0.999972	no
XLOC_000880	XLOC_000880	Atg9a	chr1:75180862-75210778	Smchd1_M	Smchd1_P	OK	12.6934	12.3967	-0.0341261	0.11207	0.910768	0.999972	no
XLOC_000881	XLOC_000881	Glb1l	chr1:75180862-75210778	Smchd1_M	Smchd1_P	OK	1.56501	1.69782	0.117508	-0.141577	0.887415	0.999972	no
XLOC_000882	XLOC_000882	Tuba4a	chr1:75210828-75219253	Smchd1_M	Smchd1_P	OK	18.465	17.956	-0.0403289	0.118393	0.905756	0.999972	no
XLOC_000886	XLOC_000886	Dnpep	chr1:75308564-75317637	Smchd1_M	Smchd1_P	OK	56.5624	52.9879	-0.0941801	0.395875	0.692197	0.999972	no
XLOC_000888	XLOC_000888	Chpf	chr1:75474568-75479471	Smchd1_M	Smchd1_P	OK	37.3762	32.8152	-0.187755	0.777638	0.436783	0.999972	no
XLOC_000889	XLOC_000889	Obsl1	chr1:75485824-75510354	Smchd1_M	Smchd1_P	OK	38.2022	35.9187	-0.0889208	0.327284	0.743453	0.999972	no
XLOC_000890	XLOC_000890	Epha4	chr1:77367087-77515088	Smchd1_M	Smchd1_P	OK	2.67881	2.90362	0.116261	-0.372659	0.709402	0.999972	no
XLOC_000892	XLOC_000892	Farsb	chr1:78309745-78538173	Smchd1_M	Smchd1_P	OK	33.8395	32.0716	-0.0774116	0.291054	0.77101	0.999972	no
XLOC_000893	XLOC_000893	Mogat1	chr1:78309745-78538173	Smchd1_M	Smchd1_P	OK	0.921103	0.939212	0.0280887	-0.0206132	0.983554	0.999972	no
XLOC_000895	XLOC_000895	Ap1s3	chr1:79601164-79672195	Smchd1_M	Smchd1_P	OK	33.7046	33.4506	-0.0109134	0.0429052	0.965777	0.999972	no
XLOC_000896	XLOC_000896	Wdfy1	chr1:79702261-79761769	Smchd1_M	Smchd1_P	OK	9.72448	9.25161	-0.0719175	0.15605	0.875994	0.999972	no
XLOC_000897	XLOC_000897	Serpine2	chr1:79794320-79858665	Smchd1_M	Smchd1_P	OK	108.322	113.362	0.0656125	-0.267693	0.788936	0.999972	no
XLOC_000898	XLOC_000898	Fam124b	chr1:80195855-80213944	Smchd1_M	Smchd1_P	OK	1.0362	1.28077	0.305708	-0.561146	0.574698	0.999972	no
XLOC_000899	XLOC_000899	Cul3	chr1:80264852-80340430	Smchd1_M	Smchd1_P	OK	45.9741	44.5873	-0.0441864	0.170655	0.864495	0.999972	no
XLOC_000900	XLOC_000900	Dock10	chr1:80501072-80758553	Smchd1_M	Smchd1_P	OK	0.532524	0.511464	-0.0582128	0.117381	0.906558	0.999972	no
XLOC_000901	XLOC_000901	Irs1	chr1:82233104-82291439	Smchd1_M	Smchd1_P	OK	0.351442	0.499051	0.505899	-1.16112	0.245594	0.999972	no
XLOC_000902	XLOC_000902	Col4a4	chr1:82448486-82722059	Smchd1_M	Smchd1_P	OK	1.05305	1.25115	0.248674	-0.497148	0.619085	0.999972	no
XLOC_000904	XLOC_000904	Slc19a3	chr1:83012522-83038666	Smchd1_M	Smchd1_P	OK	2.07152	2.80166	0.435594	-0.806746	0.419813	0.999972	no
XLOC_000906	XLOC_000906	Pid1	chr1:84036292-84284645	Smchd1_M	Smchd1_P	OK	2.17516	2.77707	0.352442	-0.902323	0.366885	0.999972	no
XLOC_000908	XLOC_000908	Trip12	chr1:84721188-84900486	Smchd1_M	Smchd1_P	OK	78.239	78.4509	0.00390168	-0.0119823	0.99044	0.999972	no
XLOC_000910	XLOC_000910	-	chr1:84990388-84993028	Smchd1_M	Smchd1_P	OK	0.750021	0.797912	0.0892984	-0.135041	0.892579	0.999972	no
XLOC_000912	XLOC_000912	C130026I21Rik	chr1:85245447-85270566	Smchd1_M	Smchd1_P	OK	1.7738	1.33805	-0.406714	0.583779	0.559369	0.999972	no
XLOC_000913	XLOC_000913	Sp110	chr1:85498221-85645036	Smchd1_M	Smchd1_P	OK	2.06123	1.61017	-0.356293	0.193205	0.846798	0.999972	no
XLOC_000916	XLOC_000916	Htr2b	chr1:86064618-86139300	Smchd1_M	Smchd1_P	OK	2.47235	1.84148	-0.42502	0.291883	0.770376	0.999972	no
XLOC_000917	XLOC_000917	Ncl	chr1:86344718-86367964	Smchd1_M	Smchd1_P	OK	165.731	161.348	-0.0386623	0.12088	0.903786	0.999972	no
XLOC_000920	XLOC_000920	Pde6d	chr1:86543014-86582547	Smchd1_M	Smchd1_P	OK	22.1378	20.6093	-0.103218	0.311778	0.755209	0.999972	no
XLOC_000921	XLOC_000921	Nppc	chr1:86666292-86670573	Smchd1_M	Smchd1_P	OK	11.5771	10.4185	-0.152116	0.418067	0.675898	0.999972	no
XLOC_000922	XLOC_000922	Dis3l2	chr1:86703803-87074241	Smchd1_M	Smchd1_P	OK	0.871791	0.943714	0.114366	-0.0538988	0.957016	0.999972	no
XLOC_000926	XLOC_000926	Efhd1	chr1:87264345-87310834	Smchd1_M	Smchd1_P	OK	1.84289	1.27985	-0.525991	0.253656	0.799761	0.999972	no
XLOC_000927	XLOC_000927	Kcnj13	chr1:87326997-87450810	Smchd1_M	Smchd1_P	OK	13.1439	16.614	0.338009	-0.378467	0.705083	0.999972	no
XLOC_000929	XLOC_000929	Usp40	chr1:87944594-88008551	Smchd1_M	Smchd1_P	OK	5.51215	6.16654	0.161848	-0.607438	0.54356	0.999972	no
XLOC_000930	XLOC_000930	Dnajb3	chr1:88055410-88220002	Smchd1_M	Smchd1_P	OK	1.93413	1.45294	-0.41271	0.626644	0.530893	0.999972	no
XLOC_000931	XLOC_000931	A730008H23Rik,Hjurp	chr1:88227019-88277605	Smchd1_M	Smchd1_P	OK	12.2869	11.8513	-0.0520763	0.165996	0.86816	0.999972	no
XLOC_000933	XLOC_000933	Arl4c	chr1:88698225-88702191	Smchd1_M	Smchd1_P	OK	18.2021	18.8714	0.0520953	-0.217403	0.827894	0.999972	no
XLOC_000939	XLOC_000939	Col6a3	chr1:90766859-90848121	Smchd1_M	Smchd1_P	OK	10.6344	8.81746	-0.270308	0.604527	0.545493	0.999972	no
XLOC_000941	XLOC_000941	Ilkap	chr1:91375830-91398790	Smchd1_M	Smchd1_P	OK	30.618	29.701	-0.0438686	0.158654	0.873942	0.999972	no
XLOC_000943	XLOC_000943	Hes6	chr1:91411482-91413222	Smchd1_M	Smchd1_P	OK	7.12968	5.69246	-0.324784	0.860491	0.389519	0.999972	no
XLOC_000944	XLOC_000944	Per2	chr1:91415981-91459328	Smchd1_M	Smchd1_P	OK	0.919654	0.884139	-0.0568178	0.105343	0.916103	0.999972	no
XLOC_000945	XLOC_000945	-	chr1:91584660-91590044	Smchd1_M	Smchd1_P	OK	0.570163	0.672309	0.23775	-0.266304	0.790005	0.999972	no
XLOC_000947	XLOC_000947	-	chr1:92350722-92372614	Smchd1_M	Smchd1_P	OK	1.21953	1.44627	0.246018	-0.338033	0.735339	0.999972	no
XLOC_000948	XLOC_000948	Ndufa10	chr1:92434346-92473812	Smchd1_M	Smchd1_P	OK	61.0363	56.3518	-0.115207	0.431856	0.665846	0.999972	no
XLOC_000952	XLOC_000952	Myeov2	chr1:92637144-92641985	Smchd1_M	Smchd1_P	OK	99.3452	94.2622	-0.0757711	0.255559	0.798291	0.999972	no
XLOC_000953	XLOC_000953	Otos	chr1:92644217-92648841	Smchd1_M	Smchd1_P	OK	0.660265	0.823174	0.318152	-0.250441	0.802247	0.999972	no
XLOC_000958	XLOC_000958	Mterfd2	chr1:93235848-93305887	Smchd1_M	Smchd1_P	OK	4.63563	4.99417	0.107481	-0.313318	0.754039	0.999972	no
XLOC_000959	XLOC_000959	Pask	chr1:93309436-93373472	Smchd1_M	Smchd1_P	OK	1.07483	1.07677	0.00259848	-0.00259063	0.997933	0.999972	no
XLOC_000960	XLOC_000960	Hdlbp	chr1:93405929-93478808	Smchd1_M	Smchd1_P	OK	102.753	101.22	-0.0216893	0.0707886	0.943566	0.999972	no
XLOC_000961	XLOC_000961	Stk25	chr1:93512103-93635759	Smchd1_M	Smchd1_P	OK	60.5866	59.3843	-0.0289169	0.0704914	0.943803	0.999972	no
XLOC_000962	XLOC_000962	Thap4	chr1:93705386-93754838	Smchd1_M	Smchd1_P	OK	41.7353	39.1913	-0.0907339	0.282675	0.777426	0.999972	no
XLOC_000963	XLOC_000963	Dtymk	chr1:93754932-93801934	Smchd1_M	Smchd1_P	OK	26.4468	24.9383	-0.0847274	0.114466	0.908868	0.999972	no
XLOC_000965	XLOC_000965	St8sia4	chr1:95587681-95667594	Smchd1_M	Smchd1_P	OK	1.15161	1.49713	0.378554	-0.875036	0.381554	0.999972	no
XLOC_000972	XLOC_000972	D1Ertd622e	chr1:97643901-97662018	Smchd1_M	Smchd1_P	OK	2.59062	2.23128	-0.215426	0.44369	0.657267	0.999972	no
XLOC_000973	XLOC_000973	Ppip5k2	chr1:97706038-97820466	Smchd1_M	Smchd1_P	OK	10.5647	10.5135	-0.00701172	0.0266503	0.978739	0.999972	no
XLOC_000974	XLOC_000974	Pam	chr1:97820990-98095632	Smchd1_M	Smchd1_P	OK	20.9227	23.2035	0.149274	-0.513911	0.607314	0.999972	no
XLOC_000977	XLOC_000977	Pign	chr1:105518421-105663681	Smchd1_M	Smchd1_P	OK	6.29532	6.61922	0.0723806	-0.290556	0.771391	0.999972	no
XLOC_000979	XLOC_000979	Bcl2	chr1:106538178-106714290	Smchd1_M	Smchd1_P	OK	0.491558	0.628976	0.355643	-0.3925	0.694688	0.999972	no
XLOC_000980	XLOC_000980	Kdsr	chr1:106720409-106759742	Smchd1_M	Smchd1_P	OK	19.1291	19.4875	0.0267786	-0.112084	0.910757	0.999972	no
XLOC_000981	XLOC_000981	Vps4b	chr1:106770787-106796725	Smchd1_M	Smchd1_P	OK	44.9322	44.8026	-0.00416911	0.0129316	0.989682	0.999972	no
XLOC_000987	XLOC_000987	Dsel	chr1:111858701-111864918	Smchd1_M	Smchd1_P	OK	1.24495	1.36349	0.131208	-0.288049	0.773309	0.999972	no
XLOC_000988	XLOC_000988	Tsn	chr1:118298517-118311258	Smchd1_M	Smchd1_P	OK	20.3505	19.845	-0.0362904	0.136623	0.891328	0.999972	no
XLOC_000991	XLOC_000991	Inhbb	chr1:119415461-119422248	Smchd1_M	Smchd1_P	OK	63.2992	58.2078	-0.120976	0.394438	0.693258	0.999972	no
XLOC_000992	XLOC_000992	Ralb	chr1:119470249-119504782	Smchd1_M	Smchd1_P	OK	70.6207	68.1868	-0.0505975	0.19103	0.848502	0.999972	no
XLOC_000993	XLOC_000993	Epb4.1l5	chr1:119545032-119649045	Smchd1_M	Smchd1_P	OK	15.2125	15.753	0.0503714	-0.177927	0.858781	0.999972	no
XLOC_000994	XLOC_000994	Ptpn4	chr1:119652467-119837420	Smchd1_M	Smchd1_P	OK	4.2927	5.50003	0.357553	-1.10728	0.268172	0.999972	no
XLOC_000995	XLOC_000995	Tmem177	chr1:119903087-119995210	Smchd1_M	Smchd1_P	OK	9.10196	9.60347	0.0773795	-0.280358	0.779203	0.999972	no
XLOC_000997	XLOC_000997	Tmem37	chr1:120067376-120073780	Smchd1_M	Smchd1_P	OK	372.248	351.049	-0.0845914	0.336529	0.736472	0.999972	no
XLOC_000998	XLOC_000998	Dbi	chr1:120113279-120121096	Smchd1_M	Smchd1_P	OK	310.452	297.79	-0.0600742	0.186597	0.851977	0.999972	no
XLOC_000999	XLOC_000999	Steap3	chr1:120226415-120272472	Smchd1_M	Smchd1_P	OK	19.8207	20.4079	0.042115	-0.170017	0.864997	0.999972	no
XLOC_001001	XLOC_001001	Insig2	chr1:121304337-121332580	Smchd1_M	Smchd1_P	OK	15.0245	15.4096	0.036512	-0.119249	0.905078	0.999972	no
XLOC_001003	XLOC_001003	Ddx18	chr1:121553791-121567980	Smchd1_M	Smchd1_P	OK	18.9778	18.6513	-0.0250408	0.0947974	0.924476	0.999972	no
XLOC_001005	XLOC_001005	Actr3	chr1:125392904-125435727	Smchd1_M	Smchd1_P	OK	180.118	172.933	-0.0587305	0.210843	0.83301	0.999972	no
XLOC_001006	XLOC_001006	Lypd1	chr1:125676995-125912214	Smchd1_M	Smchd1_P	OK	0.290342	0.34228	0.237424	-0.306573	0.759169	0.999972	no
XLOC_001007	XLOC_001007	Nckap5	chr1:125913598-126830632	Smchd1_M	Smchd1_P	OK	0.317399	0.340823	0.102728	-0.126215	0.899562	0.999972	no
XLOC_001009	XLOC_001009	2900009J06Rik	chr1:127729412-127774054	Smchd1_M	Smchd1_P	OK	0.772053	0.799898	0.0511156	-0.0470286	0.96249	0.999972	no
XLOC_001011	XLOC_001011	Zranb3	chr1:127954185-128102549	Smchd1_M	Smchd1_P	OK	1.07949	1.13539	0.0728312	-0.0827927	0.934016	0.999972	no
XLOC_001013	XLOC_001013	Mcm6	chr1:128331590-128359656	Smchd1_M	Smchd1_P	OK	10.5682	10.9642	0.0530726	-0.195566	0.84495	0.999972	no
XLOC_001014	XLOC_001014	Dars	chr1:128362518-128417416	Smchd1_M	Smchd1_P	OK	35.3676	36.4652	0.0440956	-0.140257	0.888457	0.999972	no
XLOC_001015	XLOC_001015	Cxcr4	chr1:128588198-128592309	Smchd1_M	Smchd1_P	OK	1.16365	1.32903	0.191708	-0.29458	0.768315	0.999972	no
XLOC_001017	XLOC_001017	Cd55	chr1:130438863-130462742	Smchd1_M	Smchd1_P	OK	7.85934	10.5751	0.428198	-1.34253	0.179425	0.999972	no
XLOC_001021	XLOC_001021	Pfkfb2	chr1:130689042-130729253	Smchd1_M	Smchd1_P	OK	5.68305	6.14383	0.112473	-0.290979	0.771067	0.999972	no
XLOC_001025	XLOC_001025	Mapkapk2	chr1:131053703-131097543	Smchd1_M	Smchd1_P	OK	64.9168	62.0653	-0.0648054	0.267794	0.788858	0.999972	no
XLOC_001026	XLOC_001026	Dyrk3	chr1:131128440-131138234	Smchd1_M	Smchd1_P	OK	1.1629	1.25243	0.107005	-0.218418	0.827104	0.999972	no
XLOC_001027	XLOC_001027	Rassf5	chr1:131176409-131245178	Smchd1_M	Smchd1_P	OK	13.9815	13.7966	-0.0192092	0.0618558	0.950678	0.999972	no
XLOC_001028	XLOC_001028	Ikbke	chr1:131254601-131279563	Smchd1_M	Smchd1_P	OK	1.10379	1.11192	0.0105768	-0.0188651	0.984949	0.999972	no
XLOC_001029	XLOC_001029	Srgap2	chr1:131285250-131527636	Smchd1_M	Smchd1_P	OK	10.8955	10.3099	-0.0797032	0.238575	0.811435	0.999972	no
XLOC_001030	XLOC_001030	Mfsd4	chr1:132007604-132068062	Smchd1_M	Smchd1_P	OK	7.17088	7.28263	0.0223088	-0.0611769	0.951218	0.999972	no
XLOC_001031	XLOC_001031	Cdk18	chr1:132113546-132139685	Smchd1_M	Smchd1_P	OK	1.2983	1.40667	0.11566	-0.263958	0.791812	0.999972	no
XLOC_001032	XLOC_001032	Tmcc2	chr1:132356312-132391625	Smchd1_M	Smchd1_P	OK	4.76914	4.29625	-0.150649	0.410091	0.681739	0.999972	no
XLOC_001038	XLOC_001038	Sox13	chr1:133382299-133424212	Smchd1_M	Smchd1_P	OK	7.10347	7.43035	0.0649075	-0.223504	0.823143	0.999972	no
XLOC_001039	XLOC_001039	Snrpe	chr1:133603870-133610280	Smchd1_M	Smchd1_P	OK	121.275	117.67	-0.0435416	0.164851	0.869061	0.999972	no
XLOC_001040	XLOC_001040	Zbed6,Zc3h11a	chr1:133619867-133661389	Smchd1_M	Smchd1_P	OK	44.038	43.4447	-0.0195664	0.0604858	0.951769	0.999972	no
XLOC_001041	XLOC_001041	Lax1	chr1:133679028-133692349	Smchd1_M	Smchd1_P	OK	1.30191	0.92967	-0.485842	0.641124	0.521442	0.999972	no
XLOC_001044	XLOC_001044	Prelp	chr1:133910198-133930290	Smchd1_M	Smchd1_P	OK	5.4081	5.74283	0.0866388	-0.262941	0.792596	0.999972	no
XLOC_001045	XLOC_001045	-	chr1:134059951-134060951	Smchd1_M	Smchd1_P	OK	1.85361	1.65541	-0.163154	0.266131	0.790138	0.999972	no
XLOC_001046	XLOC_001046	Btg2	chr1:134074864-134079155	Smchd1_M	Smchd1_P	OK	88.4863	82.0678	-0.108638	0.440497	0.659577	0.999972	no
XLOC_001047	XLOC_001047	Adora1	chr1:134193447-134235431	Smchd1_M	Smchd1_P	OK	1.08152	1.02261	-0.0808121	0.143088	0.886221	0.999972	no
XLOC_001048	XLOC_001048	Ppfia4	chr1:134296782-134344709	Smchd1_M	Smchd1_P	OK	0.577133	0.647489	0.165953	-0.238112	0.811794	0.999972	no
XLOC_001049	XLOC_001049	Tmem183a	chr1:134346096-134362115	Smchd1_M	Smchd1_P	OK	26.8776	25.4119	-0.0808998	0.287434	0.77378	0.999972	no
XLOC_001051	XLOC_001051	Ppp1r12b	chr1:134754659-134955940	Smchd1_M	Smchd1_P	OK	3.63478	4.49358	0.305997	-0.489682	0.624359	0.999972	no
XLOC_001055	XLOC_001055	Elf3	chr1:135253573-135258472	Smchd1_M	Smchd1_P	OK	30.3372	27.2762	-0.153442	0.622868	0.533371	0.999972	no
XLOC_001056	XLOC_001056	Rnpep	chr1:135262698-135284084	Smchd1_M	Smchd1_P	OK	17.944	18.6258	0.0538019	-0.153436	0.878054	0.999972	no
XLOC_001057	XLOC_001057	Timm17a	chr1:135301534-135313737	Smchd1_M	Smchd1_P	OK	58.9444	57.8	-0.0282842	0.111307	0.911373	0.999972	no
XLOC_001058	XLOC_001058	Shisa4	chr1:135371072-135375064	Smchd1_M	Smchd1_P	OK	2.83955	2.68362	-0.0814791	0.128651	0.897634	0.999972	no
XLOC_001059	XLOC_001059	Ipo9	chr1:135380372-135430491	Smchd1_M	Smchd1_P	OK	19.7891	20.9877	0.0848372	-0.293322	0.769276	0.999972	no
XLOC_001060	XLOC_001060	Nav1	chr1:135434579-135688404	Smchd1_M	Smchd1_P	OK	11.6219	11.1425	-0.0607785	0.148993	0.881559	0.999972	no
XLOC_001064	XLOC_001064	5730559C18Rik	chr1:136213521-136234280	Smchd1_M	Smchd1_P	OK	1.70275	1.46407	-0.217884	0.3975	0.690999	0.999972	no
XLOC_001066	XLOC_001066	Camsap2	chr1:136268122-136346135	Smchd1_M	Smchd1_P	OK	16.445	16.4633	0.00160296	-0.00621867	0.995038	0.999972	no
XLOC_001068	XLOC_001068	Nr5a2	chr1:136842587-136960448	Smchd1_M	Smchd1_P	OK	1.04625	1.10694	0.0813464	-0.145323	0.884456	0.999972	no
XLOC_001069	XLOC_001069	Ptprc	chr1:138062860-138175621	Smchd1_M	Smchd1_P	OK	0.575052	0.535204	-0.103605	0.156605	0.875556	0.999972	no
XLOC_001070	XLOC_001070	Nek7	chr1:138483844-138619751	Smchd1_M	Smchd1_P	OK	12.9009	12.3711	-0.0604946	0.205201	0.837415	0.999972	no
XLOC_001073	XLOC_001073	2310009B15Rik	chr1:138851978-138856854	Smchd1_M	Smchd1_P	OK	7.34446	7.28223	-0.0122767	0.0102846	0.991794	0.999972	no
XLOC_001078	XLOC_001078	Cfh	chr1:140085854-140183411	Smchd1_M	Smchd1_P	OK	0.500698	0.415399	-0.269441	0.524459	0.599959	0.999972	no
XLOC_001080	XLOC_001080	Cdc73	chr1:143598790-143702847	Smchd1_M	Smchd1_P	OK	75.9699	74.5932	-0.0263839	0.0831598	0.933724	0.999972	no
XLOC_001081	XLOC_001081	Trove2	chr1:143750790-143777051	Smchd1_M	Smchd1_P	OK	2.83924	3.06184	0.108896	-0.368302	0.712648	0.999972	no
XLOC_001082	XLOC_001082	Rgs2	chr1:143999337-144004149	Smchd1_M	Smchd1_P	OK	3.90017	4.1197	0.0790034	-0.233959	0.815017	0.999972	no
XLOC_001084	XLOC_001084	Rgs1	chr1:144244668-144249104	Smchd1_M	Smchd1_P	OK	0.359833	0.42609	0.243831	-0.339229	0.734437	0.999972	no
XLOC_001085	XLOC_001085	Rgs18	chr1:144752840-144775421	Smchd1_M	Smchd1_P	OK	0.681511	0.518581	-0.394168	0.396553	0.691697	0.999972	no
XLOC_001086	XLOC_001086	Pla2g4a	chr1:149829618-149961284	Smchd1_M	Smchd1_P	OK	5.93109	5.34861	-0.149134	0.427586	0.668953	0.999972	no
XLOC_001089	XLOC_001089	BC003331	chr1:150361310-150466165	Smchd1_M	Smchd1_P	OK	15.0446	15.2391	0.0185259	-0.0309762	0.975289	0.999972	no
XLOC_001090	XLOC_001090	Prg4	chr1:150361310-150466165	Smchd1_M	Smchd1_P	OK	0.563386	0.560237	-0.00808581	0.000856729	0.999316	0.999972	no
XLOC_001093	XLOC_001093	1200016B10Rik	chr1:151367698-151428435	Smchd1_M	Smchd1_P	OK	15.7441	16.7847	0.0923363	-0.301185	0.763274	0.999972	no
XLOC_001094	XLOC_001094	Rnf2	chr1:151469396-151500913	Smchd1_M	Smchd1_P	OK	39.5328	38.7744	-0.0279452	0.110984	0.911629	0.999972	no
XLOC_001095	XLOC_001095	1700025G04Rik	chr1:151852361-152090387	Smchd1_M	Smchd1_P	OK	33.2095	33.083	-0.00550529	0.0150939	0.987957	0.999972	no
XLOC_001096	XLOC_001096	-	chr1:152112168-152124659	Smchd1_M	Smchd1_P	OK	0.905029	0.702216	-0.36605	0.219057	0.826606	0.999972	no
XLOC_001097	XLOC_001097	-	chr1:152280445-152287973	Smchd1_M	Smchd1_P	OK	0.528737	0.468418	-0.174753	0.240102	0.810251	0.999972	no
XLOC_001098	XLOC_001098	Tsen15	chr1:152370735-152386682	Smchd1_M	Smchd1_P	OK	11.0606	10.3919	-0.0899631	0.257895	0.796488	0.999972	no
XLOC_001099	XLOC_001099	Rgl1	chr1:152516763-152625355	Smchd1_M	Smchd1_P	OK	28.3879	27.1559	-0.0640101	0.268369	0.788415	0.999972	no
XLOC_001100	XLOC_001100	Smg7	chr1:152794006-152903085	Smchd1_M	Smchd1_P	OK	13.8728	13.6948	-0.0186285	0.0688962	0.945072	0.999972	no
XLOC_001101	XLOC_001101	Lamc2	chr1:153122755-153186447	Smchd1_M	Smchd1_P	OK	3.73422	4.48328	0.263746	-0.574296	0.565768	0.999972	no
XLOC_001103	XLOC_001103	E330020D12Rik	chr1:153404185-153414233	Smchd1_M	Smchd1_P	OK	0.528566	0.577497	0.12773	-0.235484	0.813833	0.999972	no
XLOC_001104	XLOC_001104	Dhx9	chr1:153455757-153487678	Smchd1_M	Smchd1_P	OK	40.1732	37.8138	-0.0873184	0.353105	0.724009	0.999972	no
XLOC_001105	XLOC_001105	Npl	chr1:153503015-153549714	Smchd1_M	Smchd1_P	OK	23.5697	22.837	-0.0455643	0.164406	0.869412	0.999972	no
XLOC_001111	XLOC_001111	Ier5	chr1:155096366-155099636	Smchd1_M	Smchd1_P	OK	11.3096	8.95372	-0.336989	1.25519	0.209408	0.999972	no
XLOC_001112	XLOC_001112	Mr1	chr1:155127278-155146780	Smchd1_M	Smchd1_P	OK	1.44777	1.59664	0.141203	-0.196212	0.844444	0.999972	no
XLOC_001113	XLOC_001113	-	chr1:155212367-155245909	Smchd1_M	Smchd1_P	OK	5.3346	5.80683	0.122371	-0.359905	0.718918	0.999972	no
XLOC_001114	XLOC_001114	Xpr1	chr1:155275541-155417444	Smchd1_M	Smchd1_P	OK	10.5195	9.69992	-0.117024	0.42474	0.671026	0.999972	no
XLOC_001116	XLOC_001116	Qsox1	chr1:155778154-155812899	Smchd1_M	Smchd1_P	OK	73.069	64.447	-0.181147	0.647897	0.517052	0.999972	no
XLOC_001117	XLOC_001117	Cep350	chr1:155844961-155973352	Smchd1_M	Smchd1_P	OK	16.1428	18.0083	0.15777	-0.602848	0.54661	0.999972	no
XLOC_001118	XLOC_001118	Tor1aip1	chr1:156004598-156068859	Smchd1_M	Smchd1_P	OK	42.4938	42.7579	0.00893768	-0.013604	0.989146	0.999972	no
XLOC_001119	XLOC_001119	Tor1aip2	chr1:156004598-156068859	Smchd1_M	Smchd1_P	OK	0.602183	0.636549	0.0800689	-0.00633229	0.994948	0.999972	no
XLOC_001122	XLOC_001122	Soat1	chr1:156419373-156476119	Smchd1_M	Smchd1_P	OK	36.6798	39.8969	0.121294	-0.411713	0.68055	0.999972	no
XLOC_001123	XLOC_001123	Tor3a	chr1:156653616-156674339	Smchd1_M	Smchd1_P	OK	5.09177	4.7701	-0.0941489	0.298398	0.7654	0.999972	no
XLOC_001124	XLOC_001124	Fam20b	chr1:156678540-156718954	Smchd1_M	Smchd1_P	OK	18.4784	18.3099	-0.0132185	0.0500122	0.960113	0.999972	no
XLOC_001125	XLOC_001125	Ralgps2	chr1:156804165-156939626	Smchd1_M	Smchd1_P	OK	16.7922	16.2633	-0.0461743	0.139882	0.888753	0.999972	no
XLOC_001126	XLOC_001126	1700057K13Rik	chr1:157099147-157108645	Smchd1_M	Smchd1_P	OK	0.395675	0.287988	-0.458308	0.541871	0.587908	0.999972	no
XLOC_001127	XLOC_001127	Rasal2	chr1:157135182-157420236	Smchd1_M	Smchd1_P	OK	1.60106	1.61314	0.0108455	-0.0300981	0.975989	0.999972	no
XLOC_001129	XLOC_001129	Pappa2	chr1:158711621-158980647	Smchd1_M	Smchd1_P	OK	1395.62	1420.39	0.0253748	-0.00829794	0.993379	0.999972	no
XLOC_001130	XLOC_001130	-	chr1:159008356-159012289	Smchd1_M	Smchd1_P	OK	0.406786	0.300584	-0.436503	0.594772	0.551996	0.999972	no
XLOC_001131	XLOC_001131	4930562F07Rik	chr1:160044379-160078653	Smchd1_M	Smchd1_P	OK	1.51356	1.49089	-0.0217679	0.0176172	0.985944	0.999972	no
XLOC_001133	XLOC_001133	Cacybp	chr1:160202366-160212892	Smchd1_M	Smchd1_P	OK	34.3205	34.433	0.004724	-0.0197139	0.984272	0.999972	no
XLOC_001134	XLOC_001134	Rabgap1l	chr1:160219135-160792938	Smchd1_M	Smchd1_P	OK	4.96993	4.58526	-0.116221	0.337751	0.735551	0.999972	no
XLOC_001136	XLOC_001136	Zbtb37	chr1:161003202-161038667	Smchd1_M	Smchd1_P	OK	2.38477	2.61579	0.133397	-0.349851	0.72645	0.999972	no
XLOC_001137	XLOC_001137	Dars2	chr1:161040612-161070632	Smchd1_M	Smchd1_P	OK	4.7807	4.50349	-0.0861798	0.262677	0.792799	0.999972	no
XLOC_001138	XLOC_001138	Klhl20	chr1:161088377-161131479	Smchd1_M	Smchd1_P	OK	9.18067	9.33334	0.0237938	-0.0810555	0.935398	0.999972	no
XLOC_001140	XLOC_001140	Prdx6	chr1:161237879-161251204	Smchd1_M	Smchd1_P	OK	114.51	95.3002	-0.264919	0.849452	0.39563	0.999972	no
XLOC_001142	XLOC_001142	AI848100	chr1:161816111-161876929	Smchd1_M	Smchd1_P	OK	25.3647	25.6991	0.0188964	-0.0671408	0.94647	0.999972	no
XLOC_001145	XLOC_001145	Mettl13	chr1:162532138-162548512	Smchd1_M	Smchd1_P	OK	3.82826	3.97641	0.0547781	-0.154776	0.876998	0.999972	no
XLOC_001147	XLOC_001147	Prrc2c	chr1:162671538-162740556	Smchd1_M	Smchd1_P	OK	17.3054	18.1332	0.067409	-0.262261	0.79312	0.999972	no
XLOC_001149	XLOC_001149	Fmo1	chr1:162829558-162866548	Smchd1_M	Smchd1_P	OK	22.0713	22.0091	-0.00407474	0.0136776	0.989087	0.999972	no
XLOC_001154	XLOC_001154	Prrx1	chr1:163245118-163313650	Smchd1_M	Smchd1_P	OK	1.22709	1.38429	0.173909	-0.327671	0.743161	0.999972	no
XLOC_001155	XLOC_001155	Gorab	chr1:163384904-163403758	Smchd1_M	Smchd1_P	OK	5.1811	5.10132	-0.0223874	0.0539878	0.956945	0.999972	no
XLOC_001157	XLOC_001157	BC055324	chr1:163929824-163994781	Smchd1_M	Smchd1_P	OK	3.23429	3.2924	0.02569	-0.0442158	0.964732	0.999972	no
XLOC_001159	XLOC_001159	Blzf1	chr1:164289799-164307484	Smchd1_M	Smchd1_P	OK	14.4875	14.1502	-0.0339787	0.116454	0.907293	0.999972	no
XLOC_001160	XLOC_001160	Atp1b1	chr1:164307674-164458355	Smchd1_M	Smchd1_P	OK	78.0317	74.492	-0.0669759	0.21298	0.831343	0.999972	no
XLOC_001164	XLOC_001164	Sft2d2	chr1:165174316-165194433	Smchd1_M	Smchd1_P	OK	3.2711	3.7322	0.190252	-0.571212	0.567856	0.999972	no
XLOC_001165	XLOC_001165	Tiprl	chr1:165212285-165236958	Smchd1_M	Smchd1_P	OK	8.62063	8.4893	-0.022147	0.0849423	0.932307	0.999972	no
XLOC_001166	XLOC_001166	Dcaf6	chr1:165324313-165460475	Smchd1_M	Smchd1_P	OK	9.9904	9.79736	-0.0281493	0.100096	0.920268	0.999972	no
XLOC_001167	XLOC_001167	Mpzl1	chr1:165592180-165634541	Smchd1_M	Smchd1_P	OK	89.2866	88.6404	-0.0104802	0.0399665	0.96812	0.999972	no
XLOC_001168	XLOC_001168	Rcsd1	chr1:165648941-165708094	Smchd1_M	Smchd1_P	OK	9.95971	10.3624	0.0571762	-0.187072	0.851604	0.999972	no
XLOC_001169	XLOC_001169	Pou2f1	chr1:165788680-166002634	Smchd1_M	Smchd1_P	OK	1.82077	1.86088	0.0314368	-0.107416	0.914459	0.999972	no
XLOC_001172	XLOC_001172	Pogk	chr1:166379166-166409828	Smchd1_M	Smchd1_P	OK	3.46013	3.72598	0.106791	-0.39949	0.689532	0.999972	no
XLOC_001176	XLOC_001176	-	chr1:166798391-166815341	Smchd1_M	Smchd1_P	OK	0.935039	0.746776	-0.32435	0.510967	0.609374	0.999972	no
XLOC_001177	XLOC_001177	Gm16701	chr1:166974022-167091302	Smchd1_M	Smchd1_P	OK	5.6183	5.53838	-0.0206682	0.0156795	0.98749	0.999972	no
XLOC_001178	XLOC_001178	Uck2	chr1:167222888-167285198	Smchd1_M	Smchd1_P	OK	7.9783	8.02103	0.00770639	-0.017838	0.985768	0.999972	no
XLOC_001179	XLOC_001179	Mgst3	chr1:167372383-167393834	Smchd1_M	Smchd1_P	OK	126.184	116.92	-0.110018	0.323195	0.746548	0.999972	no
XLOC_001181	XLOC_001181	Pbx1	chr1:168119363-168432258	Smchd1_M	Smchd1_P	OK	1.49285	1.4465	-0.0454965	0.100756	0.919744	0.999972	no
XLOC_001182	XLOC_001182	Nuf2	chr1:169497933-169531491	Smchd1_M	Smchd1_P	OK	1.8661	1.92458	0.0445125	-0.0697651	0.944381	0.999972	no
XLOC_001183	XLOC_001183	Rgs4	chr1:169741476-169747642	Smchd1_M	Smchd1_P	OK	1.30391	1.19772	-0.12255	0.272331	0.785367	0.999972	no
XLOC_001184	XLOC_001184	Hsd17b7	chr1:169949536-169969205	Smchd1_M	Smchd1_P	OK	20.5763	16.9127	-0.282878	1.06455	0.287082	0.999972	no
XLOC_001186	XLOC_001186	Uap1	chr1:170141913-170174946	Smchd1_M	Smchd1_P	OK	19.5976	20.1227	0.0381481	-0.135965	0.891849	0.999972	no
XLOC_001187	XLOC_001187	Uhmk1	chr1:170193417-170215393	Smchd1_M	Smchd1_P	OK	20.2184	20.4594	0.0170925	-0.0596762	0.952414	0.999972	no
XLOC_001188	XLOC_001188	Gm7694,Nos1ap	chr1:170298048-170589864	Smchd1_M	Smchd1_P	OK	9.98398	9.62506	-0.0528192	0.131234	0.89559	0.999972	no
XLOC_001189	XLOC_001189	Atf6	chr1:170704456-170868690	Smchd1_M	Smchd1_P	OK	18.7988	19.2926	0.0374081	-0.139103	0.889369	0.999972	no
XLOC_001190	XLOC_001190	Dusp12	chr1:170873910-170885628	Smchd1_M	Smchd1_P	OK	5.60207	6.09041	0.120579	-0.256604	0.797485	0.999972	no
XLOC_001193	XLOC_001193	Fcgr2b	chr1:170960558-170976071	Smchd1_M	Smchd1_P	OK	0.227424	0.328899	0.532257	-0.512329	0.608421	0.999972	no
XLOC_001194	XLOC_001194	Fcgr3	chr1:171051168-171080975	Smchd1_M	Smchd1_P	OK	5.44951	3.38622	-0.68645	1.37388	0.16948	0.999972	no
XLOC_001195	XLOC_001195	Sdhc	chr1:171129156-171150603	Smchd1_M	Smchd1_P	OK	159.746	149.484	-0.095786	0.190527	0.848896	0.999972	no
XLOC_001196	XLOC_001196	Pcp4l1	chr1:171173263-171196268	Smchd1_M	Smchd1_P	OK	2.21991	3.01264	0.440525	-0.997506	0.318519	0.999972	no
XLOC_001197	XLOC_001197	Tomm40l	chr1:171213969-171222514	Smchd1_M	Smchd1_P	OK	3.96875	4.28597	0.110939	-0.321294	0.747988	0.999972	no
XLOC_001198	XLOC_001198	Fcer1g	chr1:171229571-171234349	Smchd1_M	Smchd1_P	OK	4.54204	3.83429	-0.24438	0.475166	0.634669	0.999972	no
XLOC_001199	XLOC_001199	Ndufs2	chr1:171234859-171262266	Smchd1_M	Smchd1_P	OK	115.884	113.756	-0.0267395	0.088108	0.929791	0.999972	no
XLOC_001200	XLOC_001200	Ppox	chr1:171276991-171281186	Smchd1_M	Smchd1_P	OK	4.01154	4.02125	0.0034886	-0.00716579	0.994283	0.999972	no
XLOC_001201	XLOC_001201	Usp21	chr1:171281952-171287961	Smchd1_M	Smchd1_P	OK	8.8354	8.45143	-0.064101	0.208898	0.834528	0.999972	no
XLOC_001202	XLOC_001202	Ufc1	chr1:171288563-171305272	Smchd1_M	Smchd1_P	OK	43.4615	39.8137	-0.126473	0.363889	0.715941	0.999972	no
XLOC_001203	XLOC_001203	Nit1	chr1:171329144-171345645	Smchd1_M	Smchd1_P	OK	22.2839	23.634	0.08486	-0.238871	0.811206	0.999972	no
XLOC_001204	XLOC_001204	Klhdc9	chr1:171358448-171360798	Smchd1_M	Smchd1_P	OK	0.448916	0.373027	-0.267164	0.399505	0.689521	0.999972	no
XLOC_001208	XLOC_001208	Vangl2	chr1:172004370-172027268	Smchd1_M	Smchd1_P	OK	0.726933	0.690937	-0.0732684	0.0872658	0.93046	0.999972	no
XLOC_001210	XLOC_001210	Ncstn	chr1:172066012-172122332	Smchd1_M	Smchd1_P	OK	52.9602	51.5298	-0.0395015	0.0916071	0.92701	0.999972	no
XLOC_001211	XLOC_001211	Pea15a	chr1:172196728-172206781	Smchd1_M	Smchd1_P	OK	176.872	151.267	-0.225604	0.832628	0.405055	0.999972	no
XLOC_001212	XLOC_001212	Casq1	chr1:172209653-172219901	Smchd1_M	Smchd1_P	OK	0.954783	0.721469	-0.404236	0.343794	0.731001	0.999972	no
XLOC_001213	XLOC_001213	Atp1a4	chr1:172223435-172258436	Smchd1_M	Smchd1_P	OK	0.629062	0.448778	-0.487201	0.444138	0.656943	0.999972	no
XLOC_001214	XLOC_001214	Atp1a2	chr1:172271708-172298064	Smchd1_M	Smchd1_P	OK	3.10647	2.22589	-0.480894	1.18221	0.23712	0.999972	no
XLOC_001218	XLOC_001218	Fcrl6	chr1:172596525-172602569	Smchd1_M	Smchd1_P	OK	2.36819	2.68462	0.180929	-0.321957	0.747485	0.999972	no
XLOC_001219	XLOC_001219	Dusp23	chr1:172630768-172632974	Smchd1_M	Smchd1_P	OK	1.58367	1.36022	-0.219433	0.423979	0.671581	0.999972	no
XLOC_001229	XLOC_001229	AI607873,Ifi204	chr1:173723352-173766919	Smchd1_M	Smchd1_P	OK	1.33851	1.05127	-0.348491	0.577608	0.563529	0.999972	no
XLOC_001230	XLOC_001230	Ifi203,Mndal	chr1:173857219-173942495	Smchd1_M	Smchd1_P	OK	1.62217	1.3953	-0.217351	0.225192	0.82183	0.999972	no
XLOC_001231	XLOC_001231	Mnda	chr1:173857219-173942495	Smchd1_M	Smchd1_P	OK	0.490571	0.313221	-0.647282	0.406201	0.684595	0.999972	no
XLOC_001232	XLOC_001232	Ifi202b	chr1:173962568-173982844	Smchd1_M	Smchd1_P	OK	0.542561	0.583235	0.104293	-0.13612	0.891726	0.999972	no
XLOC_001236	XLOC_001236	Grem2	chr1:174833784-174921819	Smchd1_M	Smchd1_P	OK	3.74245	5.52242	0.561319	-1.44537	0.148354	0.999972	no
XLOC_001238	XLOC_001238	Fh1	chr1:175601377-175625635	Smchd1_M	Smchd1_P	OK	62.3473	68.3091	0.131751	-0.485998	0.626969	0.999972	no
XLOC_001239	XLOC_001239	Chml,Opn3	chr1:175662427-175692656	Smchd1_M	Smchd1_P	OK	2.70711	2.68651	-0.0110162	0.0207211	0.983468	0.999972	no
XLOC_001243	XLOC_001243	Hmga2-ps1	chr1:176814811-177258266	Smchd1_M	Smchd1_P	OK	0.748221	0.918555	0.295901	-0.200754	0.840891	0.999972	no
XLOC_001244	XLOC_001244	Akt3	chr1:176814811-177258266	Smchd1_M	Smchd1_P	OK	4.32204	4.07667	-0.0843232	0.27205	0.785584	0.999972	no
XLOC_001246	XLOC_001246	Adss	chr1:177763177-177796514	Smchd1_M	Smchd1_P	OK	35.3247	36.5824	0.0504719	-0.172395	0.863127	0.999972	no
XLOC_001247	XLOC_001247	Hnrnpu	chr1:178308342-178337784	Smchd1_M	Smchd1_P	OK	110.663	110.786	0.00160017	-0.00570076	0.995451	0.999972	no
XLOC_001248	XLOC_001248	Smyd3	chr1:178529124-179518045	Smchd1_M	Smchd1_P	OK	2.21325	1.94426	-0.186949	0.291948	0.770326	0.999972	no
XLOC_001249	XLOC_001249	Tfb2m	chr1:179528055-179546280	Smchd1_M	Smchd1_P	OK	12.8201	12.4693	-0.0400256	0.123343	0.901836	0.999972	no
XLOC_001250	XLOC_001250	Ahctf1	chr1:179744903-179804015	Smchd1_M	Smchd1_P	OK	17.7042	17.251	-0.0374111	0.143978	0.885518	0.999972	no
XLOC_001251	XLOC_001251	Adck3	chr1:179960313-180196020	Smchd1_M	Smchd1_P	OK	1.18847	1.41833	0.255095	-0.216793	0.828369	0.999972	no
XLOC_001252	XLOC_001252	Psen2	chr1:180227003-180256300	Smchd1_M	Smchd1_P	OK	11.6963	12.2594	0.0678305	-0.226441	0.820858	0.999972	no
XLOC_001256	XLOC_001256	H3f3a	chr1:180802567-180813603	Smchd1_M	Smchd1_P	OK	176.055	176.905	0.00695024	-0.0292795	0.976642	0.999972	no
XLOC_001257	XLOC_001257	Ephx1	chr1:180976204-181022710	Smchd1_M	Smchd1_P	OK	2.93674	2.74734	-0.0961762	0.16511	0.868857	0.999972	no
XLOC_001258	XLOC_001258	Nvl	chr1:181089020-181144189	Smchd1_M	Smchd1_P	OK	11.8622	12.6152	0.0888009	-0.31288	0.754372	0.999972	no
XLOC_001259	XLOC_001259	Wdr26	chr1:181173225-181212181	Smchd1_M	Smchd1_P	OK	76.3971	73.5865	-0.0540771	0.124513	0.900909	0.999972	no
XLOC_001261	XLOC_001261	Lbr	chr1:181815314-181842401	Smchd1_M	Smchd1_P	OK	9.9681	9.34851	-0.092582	0.314814	0.752903	0.999972	no
XLOC_001262	XLOC_001262	Enah	chr1:181902455-182085809	Smchd1_M	Smchd1_P	OK	23.2834	24.2679	0.0597513	-0.210926	0.832945	0.999972	no
XLOC_001264	XLOC_001264	Degs1	chr1:182275769-182282786	Smchd1_M	Smchd1_P	OK	98.67	93.8446	-0.0723371	0.221351	0.824819	0.999972	no
XLOC_001265	XLOC_001265	Fbxo28	chr1:182313101-182341606	Smchd1_M	Smchd1_P	OK	7.9145	7.76736	-0.0270752	0.104568	0.916718	0.999972	no
XLOC_001266	XLOC_001266	Capn2	chr1:182467257-182517483	Smchd1_M	Smchd1_P	OK	37.8487	35.7903	-0.080676	0.309974	0.756581	0.999972	no
XLOC_001268	XLOC_001268	Disp1	chr1:183086263-183221529	Smchd1_M	Smchd1_P	OK	3.8744	3.63977	-0.0901255	0.248128	0.804035	0.999972	no
XLOC_001269	XLOC_001269	Brox	chr1:183276341-183325424	Smchd1_M	Smchd1_P	OK	23.5939	22.7659	-0.0515431	0.155862	0.876142	0.999972	no
XLOC_001270	XLOC_001270	Mia3	chr1:183326159-183369570	Smchd1_M	Smchd1_P	OK	28.315	28.753	0.022147	-0.0679349	0.945837	0.999972	no
XLOC_001271	XLOC_001271	1700056E22Rik	chr1:184033031-184033998	Smchd1_M	Smchd1_P	OK	0.422087	0.599136	0.505343	-0.67896	0.497163	0.999972	no
XLOC_001273	XLOC_001273	Hlx	chr1:184727144-184732493	Smchd1_M	Smchd1_P	OK	11.5577	10.1562	-0.186485	0.526336	0.598655	0.999972	no
XLOC_001274	XLOC_001274	Mosc1	chr1:184778144-184811331	Smchd1_M	Smchd1_P	OK	3.50473	3.72628	0.0884314	-0.158848	0.873788	0.999972	no
XLOC_001275	XLOC_001275	Mosc2	chr1:184813067-184845847	Smchd1_M	Smchd1_P	OK	33.8513	32.9628	-0.0383733	0.15576	0.876222	0.999972	no
XLOC_001277	XLOC_001277	C130074G19Rik	chr1:184871925-184883036	Smchd1_M	Smchd1_P	OK	8.00484	8.96724	0.163792	-0.565668	0.571619	0.999972	no
XLOC_001278	XLOC_001278	Mark1	chr1:184896423-184999549	Smchd1_M	Smchd1_P	OK	2.48017	2.68241	0.113087	-0.308871	0.75742	0.999972	no
XLOC_001279	XLOC_001279	Iars2	chr1:185204128-185329401	Smchd1_M	Smchd1_P	OK	28.7281	27.9405	-0.040108	0.129783	0.896738	0.999972	no
XLOC_001282	XLOC_001282	Lyplal1	chr1:186087731-186117310	Smchd1_M	Smchd1_P	OK	4.4881	4.47822	-0.00318022	0.00662549	0.994714	0.999972	no
XLOC_001283	XLOC_001283	Tgfb2	chr1:186586989-186706148	Smchd1_M	Smchd1_P	OK	9.01743	9.70419	0.10589	-0.418691	0.675442	0.999972	no
XLOC_001284	XLOC_001284	Rrp15	chr1:186721086-186749358	Smchd1_M	Smchd1_P	OK	13.598	13.2816	-0.0339715	0.105808	0.915735	0.999972	no
XLOC_001285	XLOC_001285	Spata17	chr1:187044592-187351690	Smchd1_M	Smchd1_P	OK	0.289223	0.332312	0.200357	-0.0894235	0.928745	0.999972	no
XLOC_001287	XLOC_001287	Ush2a	chr1:188262837-188965811	Smchd1_M	Smchd1_P	OK	0.556489	1.15656	1.05541	-0.687551	0.491736	0.999972	no
XLOC_001291	XLOC_001291	Smyd2	chr1:189880488-189922290	Smchd1_M	Smchd1_P	OK	35.5623	33.7628	-0.074916	0.271049	0.786353	0.999972	no
XLOC_001293	XLOC_001293	Rps6kc1	chr1:190772653-190911770	Smchd1_M	Smchd1_P	OK	6.21793	6.37947	0.037002	-0.132465	0.894617	0.999972	no
XLOC_001294	XLOC_001294	Vash2	chr1:190947635-190979296	Smchd1_M	Smchd1_P	OK	12.933	11.9483	-0.114246	0.386479	0.699142	0.999972	no
XLOC_001295	XLOC_001295	Mfsd7b	chr1:191005831-191029781	Smchd1_M	Smchd1_P	OK	14.329	15.1865	0.0838496	-0.335412	0.737314	0.999972	no
XLOC_001296	XLOC_001296	Tatdn3	chr1:191045699-191084558	Smchd1_M	Smchd1_P	OK	3.83802	3.70049	-0.052647	0.0580995	0.953669	0.999972	no
XLOC_001298	XLOC_001298	Atf3	chr1:191170289-191299513	Smchd1_M	Smchd1_P	OK	36.9757	37.7186	0.0287005	-0.0962081	0.923355	0.999972	no
XLOC_001299	XLOC_001299	Nenf	chr1:191306785-191318118	Smchd1_M	Smchd1_P	OK	54.1881	53.0095	-0.0317251	0.0967829	0.922899	0.999972	no
XLOC_001300	XLOC_001300	Ppp2r5a	chr1:191325964-191397041	Smchd1_M	Smchd1_P	OK	13.885	13.5547	-0.0347389	0.111646	0.911104	0.999972	no
XLOC_001301	XLOC_001301	Dtl	chr1:191537364-191575534	Smchd1_M	Smchd1_P	OK	1.76722	1.7356	-0.0260535	0.0590867	0.952883	0.999972	no
XLOC_001302	XLOC_001302	1700034H15Rik	chr1:191894071-191913425	Smchd1_M	Smchd1_P	OK	0.239622	0.339579	0.502991	-0.157155	0.875122	0.999972	no
XLOC_001303	XLOC_001303	Mir3473c	chr1:191997099-191999971	Smchd1_M	Smchd1_P	OK	2.68868	2.38196	-0.174749	0.352137	0.724736	0.999972	no
XLOC_001305	XLOC_001305	Traf5	chr1:192054161-192092571	Smchd1_M	Smchd1_P	OK	3.02973	2.54687	-0.250463	0.405742	0.684932	0.999972	no
XLOC_001306	XLOC_001306	Rcor3	chr1:192098509-192151124	Smchd1_M	Smchd1_P	OK	6.5321	7.13256	0.126873	-0.290747	0.771245	0.999972	no
XLOC_001307	XLOC_001307	Hhat	chr1:192512827-192771219	Smchd1_M	Smchd1_P	OK	0.415628	0.521476	0.327308	-0.24387	0.807331	0.999972	no
XLOC_001308	XLOC_001308	Sertad4	chr1:192844487-192855752	Smchd1_M	Smchd1_P	OK	0.604822	0.445803	-0.440105	0.574773	0.565445	0.999972	no
XLOC_001309	XLOC_001309	Syt14	chr1:192891137-193035823	Smchd1_M	Smchd1_P	OK	1.95892	1.72015	-0.187522	0.265089	0.790941	0.999972	no
XLOC_001310	XLOC_001310	Diexf	chr1:193092656-193130312	Smchd1_M	Smchd1_P	OK	3.71178	3.86257	0.0574472	-0.128785	0.897528	0.999972	no
XLOC_001311	XLOC_001311	Traf3ip3	chr1:193173468-193201546	Smchd1_M	Smchd1_P	OK	0.490178	0.385729	-0.345717	0.30587	0.759704	0.999972	no
XLOC_001312	XLOC_001312	Hsd11b1	chr1:193207727-193343878	Smchd1_M	Smchd1_P	OK	33.1499	24.4327	-0.440192	1.16868	0.242534	0.999972	no
XLOC_001313	XLOC_001313	G0s2	chr1:193207727-193343878	Smchd1_M	Smchd1_P	OK	2.37489	1.94235	-0.290053	0.168596	0.866115	0.999972	no
XLOC_001314	XLOC_001314	Camk1g	chr1:193346345-193370282	Smchd1_M	Smchd1_P	OK	0.347113	0.222885	-0.639108	0.896958	0.369742	0.999972	no
XLOC_001317	XLOC_001317	Gm16897	chr1:194938820-194976959	Smchd1_M	Smchd1_P	OK	1.22794	1.24114	0.0154321	-0.0120671	0.990372	0.999972	no
XLOC_001319	XLOC_001319	Cr1l	chr1:195103776-195131571	Smchd1_M	Smchd1_P	OK	63.3262	63.5651	0.0054317	-0.0185977	0.985162	0.999972	no
XLOC_001322	XLOC_001322	-	chr1:4496645-4497414	Smchd1_M	Smchd1_P	OK	0.30963	0.331835	0.0999234	-0.101894	0.918841	0.999972	no
XLOC_001323	XLOC_001323	-	chr1:4722909-4723395	Smchd1_M	Smchd1_P	OK	0.546547	0.520266	-0.0710955	0.0663429	0.947105	0.999972	no
XLOC_001324	XLOC_001324	-	chr1:6210058-6214572	Smchd1_M	Smchd1_P	OK	0.37647	0.502615	0.416918	-0.815455	0.414812	0.999972	no
XLOC_001325	XLOC_001325	-	chr1:10232746-10233087	Smchd1_M	Smchd1_P	OK	6.61794	6.51122	-0.0234531	0.0378586	0.9698	0.999972	no
XLOC_001327	XLOC_001327	-	chr1:16104705-16105169	Smchd1_M	Smchd1_P	OK	0.833104	1.00271	0.267336	-0.309202	0.757168	0.999972	no
XLOC_001328	XLOC_001328	B3gat2	chr1:23761925-23922289	Smchd1_M	Smchd1_P	OK	0.444977	0.439123	-0.0191044	0.0061967	0.995056	0.999972	no
XLOC_001329	XLOC_001329	-	chr1:25016598-25016876	Smchd1_M	Smchd1_P	OK	5.33311	7.23224	0.439464	-0.54548	0.585424	0.999972	no
XLOC_001330	XLOC_001330	-	chr1:33908248-34308815	Smchd1_M	Smchd1_P	OK	0.83896	0.901994	0.104517	-0.0147892	0.9882	0.999972	no
XLOC_001331	XLOC_001331	-	chr1:33908248-34308815	Smchd1_M	Smchd1_P	OK	0.33292	0.571112	0.778599	-0.0874036	0.930351	0.999972	no
XLOC_001333	XLOC_001333	-	chr1:36558476-36560360	Smchd1_M	Smchd1_P	OK	0.518288	0.646203	0.318235	-0.541352	0.588265	0.999972	no
XLOC_001334	XLOC_001334	-	chr1:40072358-40073507	Smchd1_M	Smchd1_P	OK	0.345785	0.372993	0.109274	-0.139859	0.888771	0.999972	no
XLOC_001335	XLOC_001335	-	chr1:43889621-43889728	Smchd1_M	Smchd1_P	OK	2577.03	3279.78	0.347889	-0.483374	0.62883	0.999972	no
XLOC_001336	XLOC_001336	-	chr1:45857080-45857286	Smchd1_M	Smchd1_P	OK	25.6282	22.0282	-0.218384	0.319113	0.74964	0.999972	no
XLOC_001337	XLOC_001337	-	chr1:51507134-51508160	Smchd1_M	Smchd1_P	OK	0.331383	0.325817	-0.0244393	0.0286409	0.977151	0.999972	no
XLOC_001338	XLOC_001338	-	chr1:58387815-58388537	Smchd1_M	Smchd1_P	OK	0.480697	0.541466	0.171742	-0.201489	0.840317	0.999972	no
XLOC_001339	XLOC_001339	-	chr1:58390968-58391858	Smchd1_M	Smchd1_P	OK	0.13571	0.388483	1.51733	-1.36635	0.171828	0.999972	no
XLOC_001340	XLOC_001340	-	chr1:59762233-59763345	Smchd1_M	Smchd1_P	OK	0.617866	0.799633	0.372044	-0.56873	0.56954	0.999972	no
XLOC_001341	XLOC_001341	-	chr1:59877961-59878830	Smchd1_M	Smchd1_P	OK	0.335926	0.356736	0.0867169	-0.101035	0.919523	0.999972	no
XLOC_001342	XLOC_001342	-	chr1:60705598-60705705	Smchd1_M	Smchd1_P	OK	1258.42	1098.93	-0.195516	0.200784	0.840867	0.999972	no
XLOC_001343	XLOC_001343	-	chr1:69377091-69380144	Smchd1_M	Smchd1_P	OK	1.83758	1.63721	-0.16657	0.405203	0.685328	0.999972	no
XLOC_001344	XLOC_001344	-	chr1:71754790-71755297	Smchd1_M	Smchd1_P	OK	0.363842	0.57089	0.649901	-0.591724	0.554035	0.999972	no
XLOC_001345	XLOC_001345	-	chr1:72107647-72108839	Smchd1_M	Smchd1_P	OK	0.296776	0.414115	0.480655	-0.591106	0.554449	0.999972	no
XLOC_001346	XLOC_001346	-	chr1:72940240-73101868	Smchd1_M	Smchd1_P	OK	0.401158	0.306333	-0.389069	0.142455	0.886721	0.999972	no
XLOC_001348	XLOC_001348	-	chr1:74189725-74215637	Smchd1_M	Smchd1_P	OK	0.382502	0.400209	0.0652878	-0.0413903	0.966985	0.999972	no
XLOC_001349	XLOC_001349	-	chr1:80340508-80340755	Smchd1_M	Smchd1_P	OK	10.3688	8.86766	-0.225619	0.318964	0.749754	0.999972	no
XLOC_001351	XLOC_001351	-	chr1:86372481-86373082	Smchd1_M	Smchd1_P	OK	0.31458	0.558941	0.829268	-0.804897	0.420879	0.999972	no
XLOC_001352	XLOC_001352	-	chr1:92350722-92372614	Smchd1_M	Smchd1_P	OK	0.305031	0.416711	0.450091	-0.32946	0.741808	0.999972	no
XLOC_001353	XLOC_001353	-	chr1:92350722-92372614	Smchd1_M	Smchd1_P	OK	0.238817	0.355354	0.573347	-0.314206	0.753364	0.999972	no
XLOC_001356	XLOC_001356	-	chr1:92428680-92429903	Smchd1_M	Smchd1_P	OK	0.394785	0.369343	-0.096107	0.12625	0.899534	0.999972	no
XLOC_001357	XLOC_001357	-	chr1:92831352-92831578	Smchd1_M	Smchd1_P	OK	10.288	8.64648	-0.250775	0.31975	0.749158	0.999972	no
XLOC_001358	XLOC_001358	-	chr1:95499090-95499196	Smchd1_M	Smchd1_P	OK	7551.95	4976.44	-0.601733	0.944197	0.345069	0.999972	no
XLOC_001359	XLOC_001359	-	chr1:99190058-99190359	Smchd1_M	Smchd1_P	OK	11.4642	10.6235	-0.109878	0.188455	0.85052	0.999972	no
XLOC_001360	XLOC_001360	-	chr1:105456988-105457171	Smchd1_M	Smchd1_P	OK	75.628	65.8801	-0.199079	0.337687	0.735599	0.999972	no
XLOC_001361	XLOC_001361	-	chr1:105458433-105458611	Smchd1_M	Smchd1_P	OK	42.8375	39.1377	-0.130317	0.189647	0.849586	0.999972	no
XLOC_001362	XLOC_001362	-	chr1:105766192-105766439	Smchd1_M	Smchd1_P	OK	68.4173	67.8856	-0.0112565	0.024824	0.980195	0.999972	no
XLOC_001363	XLOC_001363	-	chr1:106766230-106767330	Smchd1_M	Smchd1_P	OK	0.25174	0.40242	0.67677	-0.816888	0.413992	0.999972	no
XLOC_001364	XLOC_001364	-	chr1:106767539-106768585	Smchd1_M	Smchd1_P	OK	0.237885	0.451453	0.924312	-1.0734	0.283093	0.999972	no
XLOC_001365	XLOC_001365	-	chr1:118388047-118388857	Smchd1_M	Smchd1_P	OK	0.28266	0.371623	0.39477	-0.414989	0.67815	0.999972	no
XLOC_001366	XLOC_001366	-	chr1:119288272-119288784	Smchd1_M	Smchd1_P	OK	0.419975	0.243407	-0.786932	0.616107	0.537824	0.999972	no
XLOC_001367	XLOC_001367	-	chr1:120082074-120082708	Smchd1_M	Smchd1_P	OK	0.403442	0.350302	-0.203762	0.201139	0.84059	0.999972	no
XLOC_001368	XLOC_001368	-	chr1:131097650-131097847	Smchd1_M	Smchd1_P	OK	28.5686	31.8728	0.157896	-0.226998	0.820425	0.999972	no
XLOC_001369	XLOC_001369	-	chr1:131630761-131630943	Smchd1_M	Smchd1_P	OK	90.0607	81.4085	-0.145718	0.253384	0.799971	0.999972	no
XLOC_001370	XLOC_001370	-	chr1:133615176-133615791	Smchd1_M	Smchd1_P	OK	0.285596	0.431054	0.593895	-0.537819	0.590702	0.999972	no
XLOC_001371	XLOC_001371	-	chr1:152090482-152092693	Smchd1_M	Smchd1_P	OK	0.64071	0.673081	0.0711077	-0.124577	0.900859	0.999972	no
XLOC_001372	XLOC_001372	-	chr1:154024124-154024681	Smchd1_M	Smchd1_P	OK	0.716568	0.543517	-0.398779	0.444399	0.656754	0.999972	no
XLOC_001373	XLOC_001373	-	chr1:155212367-155245909	Smchd1_M	Smchd1_P	OK	0.95278	1.25191	0.393912	-0.216852	0.828323	0.999972	no
XLOC_001374	XLOC_001374	-	chr1:156366385-156366495	Smchd1_M	Smchd1_P	OK	3561.79	3547.09	-0.00596485	0.00982658	0.99216	0.999972	no
XLOC_001375	XLOC_001375	-	chr1:171327211-171328960	Smchd1_M	Smchd1_P	OK	0.473804	0.594177	0.326602	-0.525211	0.599436	0.999972	no
XLOC_001376	XLOC_001376	-	chr1:177983590-178048291	Smchd1_M	Smchd1_P	OK	0.455946	0.538025	0.23881	-0.317309	0.751009	0.999972	no
XLOC_001377	XLOC_001377	-	chr1:178254966-178255533	Smchd1_M	Smchd1_P	OK	0.338284	0.400004	0.241779	-0.218855	0.826763	0.999972	no
XLOC_001378	XLOC_001378	-	chr1:178255914-178257265	Smchd1_M	Smchd1_P	OK	0.400955	0.268435	-0.578866	0.770926	0.440751	0.999972	no
XLOC_001379	XLOC_001379	-	chr1:178338157-178339120	Smchd1_M	Smchd1_P	OK	0.373015	0.393099	0.0756594	-0.0924363	0.926351	0.999972	no
XLOC_001380	XLOC_001380	-	chr1:179864654-179866512	Smchd1_M	Smchd1_P	OK	0.481875	0.338212	-0.510732	0.794963	0.426635	0.999972	no
XLOC_001381	XLOC_001381	-	chr1:179959995-179960202	Smchd1_M	Smchd1_P	OK	8.12786	10.2806	0.33897	-0.383962	0.701007	0.999972	no
XLOC_001382	XLOC_001382	-	chr1:181088144-181088845	Smchd1_M	Smchd1_P	OK	0.322576	0.363852	0.173709	-0.172098	0.863361	0.999972	no
XLOC_001383	XLOC_001383	-	chr1:181144249-181144958	Smchd1_M	Smchd1_P	OK	0.705825	0.731564	0.051673	-0.0693129	0.944741	0.999972	no
XLOC_001385	XLOC_001385	-	chr1:182679927-182682026	Smchd1_M	Smchd1_P	OK	0.856657	0.866025	0.0156903	-0.0293214	0.976608	0.999972	no
XLOC_001386	XLOC_001386	-	chr1:182978555-182980402	Smchd1_M	Smchd1_P	OK	0.394942	0.324073	-0.285321	0.426275	0.669908	0.999972	no
XLOC_001387	XLOC_001387	-	chr1:186749439-186750153	Smchd1_M	Smchd1_P	OK	0.430133	0.223331	-0.9456	0.902507	0.366788	0.999972	no
XLOC_001388	XLOC_001388	-	chr1:191170289-191299513	Smchd1_M	Smchd1_P	OK	0.246207	0.32792	0.413471	-0.127993	0.898155	0.999972	no
XLOC_001389	XLOC_001389	-	chr1:193207727-193343878	Smchd1_M	Smchd1_P	OK	0.415847	0.347118	-0.260626	0.127437	0.898595	0.999972	no
XLOC_001390	XLOC_001390	-	chr10:3267846-3353137	Smchd1_M	Smchd1_P	OK	1.6213	0.986148	-0.717275	0.892916	0.371902	0.999972	no
XLOC_001391	XLOC_001391	Ppp1r14c	chr10:3366149-3464975	Smchd1_M	Smchd1_P	OK	2.13564	1.57771	-0.436837	0.709185	0.478209	0.999972	no
XLOC_001393	XLOC_001393	Plekhg1	chr10:3740376-3967313	Smchd1_M	Smchd1_P	OK	13.0039	11.6045	-0.164261	0.584796	0.558685	0.999972	no
XLOC_001394	XLOC_001394	Mthfd1l	chr10:3973074-4167081	Smchd1_M	Smchd1_P	OK	2.86255	2.90673	0.0220947	-0.0583724	0.953452	0.999972	no
XLOC_001395	XLOC_001395	Akap12	chr10:4266328-4359471	Smchd1_M	Smchd1_P	OK	9.4443	8.87851	-0.089125	0.333998	0.738381	0.999972	no
XLOC_001396	XLOC_001396	1700052N19Rik	chr10:4432604-4455142	Smchd1_M	Smchd1_P	OK	5.15024	5.35446	0.056102	-0.15073	0.880189	0.999972	no
XLOC_001397	XLOC_001397	Gm221	chr10:4482461-4564451	Smchd1_M	Smchd1_P	OK	1.13648	1.51381	0.413608	-0.564642	0.572317	0.999972	no
XLOC_001399	XLOC_001399	Myct1	chr10:5593727-5606791	Smchd1_M	Smchd1_P	OK	1.76978	1.68939	-0.0670726	0.158934	0.873721	0.999972	no
XLOC_001402	XLOC_001402	Lrp11	chr10:7589799-7625477	Smchd1_M	Smchd1_P	OK	1.25433	1.45858	0.217648	-0.366844	0.713735	0.999972	no
XLOC_001403	XLOC_001403	A630066F11Rik	chr10:7629281-7664623	Smchd1_M	Smchd1_P	OK	0.871045	0.837102	-0.0573443	0.0337762	0.973056	0.999972	no
XLOC_001404	XLOC_001404	Nup43	chr10:7667503-7678886	Smchd1_M	Smchd1_P	OK	6.34666	5.90155	-0.104906	0.272413	0.785305	0.999972	no
XLOC_001405	XLOC_001405	Lats1	chr10:7681208-7716465	Smchd1_M	Smchd1_P	OK	9.87235	10.1741	0.0434421	-0.178707	0.858168	0.999972	no
XLOC_001406	XLOC_001406	Katna1	chr10:7725999-7763150	Smchd1_M	Smchd1_P	OK	18.3088	19.2202	0.0700847	-0.259159	0.795513	0.999972	no
XLOC_001407	XLOC_001407	Ppil4	chr10:7792893-7822563	Smchd1_M	Smchd1_P	OK	15.425	16.0739	0.0594507	-0.235236	0.814026	0.999972	no
XLOC_001411	XLOC_001411	Stxbp5	chr10:9755546-9901211	Smchd1_M	Smchd1_P	OK	0.325233	0.535538	0.719515	-0.419659	0.674735	0.999972	no
XLOC_001414	XLOC_001414	Shprh	chr10:11149425-11217538	Smchd1_M	Smchd1_P	OK	3.44198	3.71376	0.109638	-0.355618	0.722127	0.999972	no
XLOC_001415	XLOC_001415	Fbxo30	chr10:11281329-11297969	Smchd1_M	Smchd1_P	OK	13.6732	14.6345	0.0980221	-0.284262	0.77621	0.999972	no
XLOC_001416	XLOC_001416	Epm2a	chr10:11343428-11459683	Smchd1_M	Smchd1_P	OK	1.4005	1.64143	0.229016	-0.552349	0.58071	0.999972	no
XLOC_001417	XLOC_001417	Sf3b5	chr10:13008449-13009183	Smchd1_M	Smchd1_P	OK	36.666	35.0111	-0.0666315	0.222714	0.823758	0.999972	no
XLOC_001418	XLOC_001418	Plagl1	chr10:13090693-13131696	Smchd1_M	Smchd1_P	OK	103.06	117.179	0.185235	-0.534759	0.592816	0.999972	no
XLOC_001419	XLOC_001419	Fuca2	chr10:13500904-13517998	Smchd1_M	Smchd1_P	OK	21.5955	24.7956	0.199353	-0.847138	0.396918	0.999972	no
XLOC_001420	XLOC_001420	Adat2	chr10:13523841-13563376	Smchd1_M	Smchd1_P	OK	4.01835	4.57734	0.187904	-0.274592	0.78363	0.999972	no
XLOC_001424	XLOC_001424	Cited2	chr10:17723227-17725674	Smchd1_M	Smchd1_P	OK	280.073	257.247	-0.122649	0.433562	0.664607	0.999972	no
XLOC_001425	XLOC_001425	Txlnb	chr10:17794519-17845663	Smchd1_M	Smchd1_P	OK	0.429075	0.515725	0.265371	-0.476843	0.633474	0.999972	no
XLOC_001426	XLOC_001426	Reps1	chr10:18055939-18125155	Smchd1_M	Smchd1_P	OK	38.5256	36.2727	-0.086932	0.327349	0.743404	0.999972	no
XLOC_001427	XLOC_001427	Nhsl1	chr10:18319071-18534012	Smchd1_M	Smchd1_P	OK	5.50475	5.95897	0.114387	-0.397296	0.691149	0.999972	no
XLOC_001428	XLOC_001428	4930444F02Rik	chr10:18797298-18838051	Smchd1_M	Smchd1_P	OK	0.360191	0.370652	0.0413023	-0.0375848	0.970019	0.999972	no
XLOC_001429	XLOC_001429	Perp	chr10:18845070-18857072	Smchd1_M	Smchd1_P	OK	61.9116	63.4128	0.0345642	-0.144903	0.884788	0.999972	no
XLOC_001432	XLOC_001432	Ifngr1	chr10:19583683-19610225	Smchd1_M	Smchd1_P	OK	22.7318	21.3965	-0.08734	0.321571	0.747778	0.999972	no
XLOC_001435	XLOC_001435	Map3k5	chr10:19934227-20142820	Smchd1_M	Smchd1_P	OK	2.8303	3.07354	0.118944	-0.357286	0.720878	0.999972	no
XLOC_001436	XLOC_001436	Mtap7	chr10:20148919-20281590	Smchd1_M	Smchd1_P	OK	10.3369	10.4229	0.0119558	-0.0455444	0.963673	0.999972	no
XLOC_001438	XLOC_001438	Bclaf1	chr10:20312345-20344109	Smchd1_M	Smchd1_P	OK	32.6675	32.915	0.0108879	-0.0363545	0.971	0.999972	no
XLOC_001439	XLOC_001439	Fam54a	chr10:20347804-20361669	Smchd1_M	Smchd1_P	OK	0.614494	0.646827	0.0739817	-0.103113	0.917874	0.999972	no
XLOC_001440	XLOC_001440	Ahi1	chr10:20952546-21080429	Smchd1_M	Smchd1_P	OK	1.06904	1.19263	0.157832	-0.287664	0.773604	0.999972	no
XLOC_001441	XLOC_001441	-	chr10:21217388-21228370	Smchd1_M	Smchd1_P	OK	0.392792	0.275298	-0.51277	0.682672	0.494814	0.999972	no
XLOC_001442	XLOC_001442	Hbs1l	chr10:21295978-21368889	Smchd1_M	Smchd1_P	OK	23.2852	22.8131	-0.0295537	0.109243	0.91301	0.999972	no
XLOC_001446	XLOC_001446	Sgk1	chr10:21882183-21999902	Smchd1_M	Smchd1_P	OK	37.5442	36.073	-0.0576725	0.200965	0.840726	0.999972	no
XLOC_001447	XLOC_001447	Raet1a,Raet1b,Raet1c,Raet1d,Raet1e	chr10:22158608-22374312	Smchd1_M	Smchd1_P	OK	5.84103	5.08251	-0.200684	0.374864	0.707761	0.999972	no
XLOC_001451	XLOC_001451	Slc2a12	chr10:22645010-22731447	Smchd1_M	Smchd1_P	OK	3.96416	4.99074	0.332239	-0.75113	0.452574	0.999972	no
XLOC_001452	XLOC_001452	1110021L09Rik	chr10:23796985-23827968	Smchd1_M	Smchd1_P	OK	0.617695	0.848705	0.458369	-0.599252	0.549005	0.999972	no
XLOC_001454	XLOC_001454	Vnn1	chr10:23890857-23905406	Smchd1_M	Smchd1_P	OK	191.755	173.836	-0.141534	0.41377	0.679043	0.999972	no
XLOC_001465	XLOC_001465	Stx7	chr10:24149289-24189095	Smchd1_M	Smchd1_P	OK	21.993	23.39	0.088845	-0.330646	0.740912	0.999972	no
XLOC_001466	XLOC_001466	Moxd1	chr10:24223516-24302783	Smchd1_M	Smchd1_P	OK	0.729103	1.47982	1.02123	-1.66873	0.0951707	0.999972	no
XLOC_001467	XLOC_001467	Ctgf	chr10:24595441-24598682	Smchd1_M	Smchd1_P	OK	6.8802	10.417	0.598424	-1.91747	0.0551781	0.999972	no
XLOC_001468	XLOC_001468	Med23	chr10:24869985-24913529	Smchd1_M	Smchd1_P	OK	8.67803	8.93259	0.0417102	-0.132625	0.89449	0.999972	no
XLOC_001469	XLOC_001469	Epb4.1l2	chr10:25359797-25523518	Smchd1_M	Smchd1_P	OK	24.8404	24.1659	-0.0397163	0.148861	0.881663	0.999972	no
XLOC_001472	XLOC_001472	Arhgap18	chr10:26772492-26918648	Smchd1_M	Smchd1_P	OK	29.8632	31.0092	0.0543309	-0.187646	0.851154	0.999972	no
XLOC_001473	XLOC_001473	Ptprk	chr10:28074736-28597425	Smchd1_M	Smchd1_P	OK	7.4593	7.55105	0.0176377	-0.0592008	0.952792	0.999972	no
XLOC_001477	XLOC_001477	Echdc1	chr10:29313165-29362442	Smchd1_M	Smchd1_P	OK	1.25526	1.17586	-0.0942659	0.0961245	0.923422	0.999972	no
XLOC_001478	XLOC_001478	Hddc2	chr10:31313404-31328155	Smchd1_M	Smchd1_P	OK	9.08977	7.76643	-0.226992	0.304413	0.760813	0.999972	no
XLOC_001483	XLOC_001483	Tspyl1	chr10:34282189-34284885	Smchd1_M	Smchd1_P	OK	17.5549	18.0709	0.0417997	-0.16651	0.867755	0.999972	no
XLOC_001484	XLOC_001484	Tspyl4	chr10:34297420-34301320	Smchd1_M	Smchd1_P	OK	0.944809	0.887293	-0.0906124	0.201489	0.840316	0.999972	no
XLOC_001486	XLOC_001486	Frk	chr10:34483399-34611482	Smchd1_M	Smchd1_P	OK	5.50067	5.4056	-0.025151	0.0810394	0.935411	0.999972	no
XLOC_001488	XLOC_001488	Hdac2	chr10:36974543-37001888	Smchd1_M	Smchd1_P	OK	19.8925	19.0934	-0.0591463	0.226334	0.820941	0.999972	no
XLOC_001489	XLOC_001489	Lama4	chr10:38965514-39133910	Smchd1_M	Smchd1_P	OK	12.5128	13.6589	0.126444	-0.51811	0.604381	0.999972	no
XLOC_001490	XLOC_001490	Tube1	chr10:39134022-39163794	Smchd1_M	Smchd1_P	OK	0.536362	0.5504	0.0372754	-0.0683324	0.945521	0.999972	no
XLOC_001493	XLOC_001493	Traf3ip2	chr10:39612933-39732007	Smchd1_M	Smchd1_P	OK	4.59093	4.87006	0.085153	-0.22944	0.818527	0.999972	no
XLOC_001495	XLOC_001495	Cdk19	chr10:40349307-40483818	Smchd1_M	Smchd1_P	OK	11.4888	11.3729	-0.01462	0.0565589	0.954897	0.999972	no
XLOC_001498	XLOC_001498	9030224M15Rik	chr10:40683061-40812743	Smchd1_M	Smchd1_P	OK	6.38494	5.90239	-0.113375	0.285612	0.775175	0.999972	no
XLOC_001499	XLOC_001499	Wasf1	chr10:40883533-40938569	Smchd1_M	Smchd1_P	OK	9.20341	8.77637	-0.0685442	0.218699	0.826885	0.999972	no
XLOC_001500	XLOC_001500	Zbtb24	chr10:41450395-41465575	Smchd1_M	Smchd1_P	OK	7.27324	7.33696	0.0125848	-0.0392007	0.96873	0.999972	no
XLOC_001501	XLOC_001501	Mical1	chr10:41476265-41487030	Smchd1_M	Smchd1_P	OK	7.58377	6.28018	-0.272111	0.818763	0.412922	0.999972	no
XLOC_001503	XLOC_001503	Cd164	chr10:41519499-41531042	Smchd1_M	Smchd1_P	OK	310.58	304.492	-0.0285617	0.090777	0.92767	0.999972	no
XLOC_001505	XLOC_001505	Sesn1	chr10:41810573-41908436	Smchd1_M	Smchd1_P	OK	25.6166	26.3957	0.0432251	-0.161683	0.871555	0.999972	no
XLOC_001506	XLOC_001506	Snx3	chr10:42502053-42535372	Smchd1_M	Smchd1_P	OK	184.8	181.907	-0.0227619	0.0827988	0.934012	0.999972	no
XLOC_001507	XLOC_001507	Ostm1	chr10:42678915-42702462	Smchd1_M	Smchd1_P	OK	26.4268	28.3363	0.10065	-0.373698	0.708629	0.999972	no
XLOC_001508	XLOC_001508	Sec63	chr10:42761495-42843562	Smchd1_M	Smchd1_P	OK	46.2483	46.3719	0.0038521	-0.0113764	0.990923	0.999972	no
XLOC_001509	XLOC_001509	Scml4	chr10:42860511-42960782	Smchd1_M	Smchd1_P	OK	0.367919	0.283843	-0.374296	0.485568	0.627274	0.999972	no
XLOC_001511	XLOC_001511	Pdss2	chr10:43221255-43464882	Smchd1_M	Smchd1_P	OK	5.28551	5.43041	0.0390189	-0.0685763	0.945327	0.999972	no
XLOC_001513	XLOC_001513	Cd24a	chr10:43579168-43584265	Smchd1_M	Smchd1_P	OK	12.3747	11.7284	-0.0773891	0.259585	0.795184	0.999972	no
XLOC_001516	XLOC_001516	Rtn4ip1	chr10:43874173-43947907	Smchd1_M	Smchd1_P	OK	3.4935	3.61499	0.0493202	-0.105302	0.916136	0.999972	no
XLOC_001518	XLOC_001518	Atg5	chr10:44268357-44364291	Smchd1_M	Smchd1_P	OK	21.7305	21.1423	-0.0395875	0.157709	0.874686	0.999972	no
XLOC_001520	XLOC_001520	Prep	chr10:45067213-45158995	Smchd1_M	Smchd1_P	OK	43.9763	46.0225	0.0656134	-0.278309	0.780775	0.999972	no
XLOC_001521	XLOC_001521	Popdc3	chr10:45284485-45318564	Smchd1_M	Smchd1_P	OK	0.970863	1.02012	0.0714019	-0.055398	0.955821	0.999972	no
XLOC_001522	XLOC_001522	Bves	chr10:45335761-45369708	Smchd1_M	Smchd1_P	OK	0.733652	0.661685	-0.148952	0.250272	0.802377	0.999972	no
XLOC_001523	XLOC_001523	Hace1	chr10:45577828-45712345	Smchd1_M	Smchd1_P	OK	3.19886	3.05734	-0.0652808	0.132093	0.894911	0.999972	no
XLOC_001526	XLOC_001526	Ascc3	chr10:50592668-50851389	Smchd1_M	Smchd1_P	OK	8.74699	8.56954	-0.0295684	0.110836	0.911747	0.999972	no
XLOC_001529	XLOC_001529	Lilrb4	chr10:51490974-51496611	Smchd1_M	Smchd1_P	OK	0.574356	0.580247	0.0147203	-0.0219355	0.982499	0.999972	no
XLOC_001532	XLOC_001532	Dcbld1	chr10:52233618-52321377	Smchd1_M	Smchd1_P	OK	3.13123	3.0194	-0.0524677	0.119696	0.904724	0.999972	no
XLOC_001534	XLOC_001534	Nus1	chr10:52417546-52440192	Smchd1_M	Smchd1_P	OK	31.0373	28.8766	-0.104102	0.442163	0.658372	0.999972	no
XLOC_001538	XLOC_001538	Asf1a	chr10:53536341-53630439	Smchd1_M	Smchd1_P	OK	27.3558	27.3424	-0.000708468	0.00237283	0.998107	0.999972	no
XLOC_001539	XLOC_001539	Gm16998	chr10:53904793-54081081	Smchd1_M	Smchd1_P	OK	0.391709	0.307169	-0.350748	0.0517306	0.958743	0.999972	no
XLOC_001540	XLOC_001540	Msl3l2	chr10:56014293-56228689	Smchd1_M	Smchd1_P	OK	1.65846	1.5385	-0.108323	0.167162	0.867243	0.999972	no
XLOC_001541	XLOC_001541	Gja1	chr10:56377184-56390419	Smchd1_M	Smchd1_P	OK	16.7665	14.7772	-0.182201	0.728187	0.466499	0.999972	no
XLOC_001542	XLOC_001542	Hsf2	chr10:57477500-57513143	Smchd1_M	Smchd1_P	OK	6.56148	7.66591	0.224437	-0.623423	0.533006	0.999972	no
XLOC_001543	XLOC_001543	Pkib	chr10:57631980-57741112	Smchd1_M	Smchd1_P	OK	3.90373	2.80028	-0.479281	0.500254	0.616896	0.999972	no
XLOC_001544	XLOC_001544	Fabp7	chr10:57784922-57788450	Smchd1_M	Smchd1_P	OK	0.92497	0.597998	-0.629265	0.861988	0.388694	0.999972	no
XLOC_001545	XLOC_001545	Smpdl3a	chr10:57794358-57811830	Smchd1_M	Smchd1_P	OK	5.60284	7.16994	0.355801	-0.761141	0.446573	0.999972	no
XLOC_001546	XLOC_001546	Gcc2	chr10:58255518-58305592	Smchd1_M	Smchd1_P	OK	5.89227	6.31383	0.0996921	-0.378975	0.704707	0.999972	no
XLOC_001547	XLOC_001547	Lims1	chr10:58323465-58424692	Smchd1_M	Smchd1_P	OK	44.1451	44.525	0.0123642	-0.0517077	0.958762	0.999972	no
XLOC_001548	XLOC_001548	Ranbp2	chr10:58446544-58495309	Smchd1_M	Smchd1_P	OK	33.0809	33.6566	0.0248903	-0.0763896	0.939109	0.999972	no
XLOC_001549	XLOC_001549	Ccdc138	chr10:58497933-58576244	Smchd1_M	Smchd1_P	OK	2.11023	2.18855	0.0525717	-0.0508799	0.959421	0.999972	no
XLOC_001551	XLOC_001551	Sh3rf3	chr10:58813292-59138916	Smchd1_M	Smchd1_P	OK	0.503487	0.714881	0.50575	-0.641867	0.52096	0.999972	no
XLOC_001552	XLOC_001552	Sowahc	chr10:59221849-59226435	Smchd1_M	Smchd1_P	OK	5.00214	5.30104	0.0837298	-0.262194	0.793172	0.999972	no
XLOC_001553	XLOC_001553	P4ha1	chr10:59323266-59373408	Smchd1_M	Smchd1_P	OK	51.9242	49.2965	-0.074921	0.272881	0.784945	0.999972	no
XLOC_001554	XLOC_001554	Pla2g12b	chr10:59403083-59422112	Smchd1_M	Smchd1_P	OK	8.01447	7.91731	-0.0175972	0.0399252	0.968153	0.999972	no
XLOC_001555	XLOC_001555	Micu1	chr10:59702634-59864122	Smchd1_M	Smchd1_P	OK	30.1135	29.8829	-0.0110871	0.0460545	0.963267	0.999972	no
XLOC_001556	XLOC_001556	Dnajb12	chr10:59879533-59900388	Smchd1_M	Smchd1_P	OK	39.9795	39.546	-0.0157288	0.0569268	0.954603	0.999972	no
XLOC_001557	XLOC_001557	Ascc1	chr10:59986991-60099990	Smchd1_M	Smchd1_P	OK	12.5073	12.3971	-0.012767	0.0331163	0.973582	0.999972	no
XLOC_001559	XLOC_001559	Psap	chr10:60277627-60302600	Smchd1_M	Smchd1_P	OK	955.172	883.254	-0.112933	0.210357	0.833389	0.999972	no
XLOC_001560	XLOC_001560	4632428N05Rik	chr10:60302744-60696490	Smchd1_M	Smchd1_P	OK	13.8776	13.9247	0.0048846	-0.0201042	0.98396	0.999972	no
XLOC_001563	XLOC_001563	Pcbd1	chr10:61089342-61094329	Smchd1_M	Smchd1_P	OK	4.87663	5.49974	0.173478	-0.317134	0.751142	0.999972	no
XLOC_001565	XLOC_001565	Prf1	chr10:61297835-61304263	Smchd1_M	Smchd1_P	OK	6.43662	6.67201	0.0518172	-0.153762	0.877798	0.999972	no
XLOC_001567	XLOC_001567	Lrrc20	chr10:61475754-61582785	Smchd1_M	Smchd1_P	OK	5.62186	5.55537	-0.0171629	0.0448538	0.964224	0.999972	no
XLOC_001569	XLOC_001569	Ppa1	chr10:61648611-61674869	Smchd1_M	Smchd1_P	OK	26.9568	22.1358	-0.284264	1.00084	0.316903	0.999972	no
XLOC_001570	XLOC_001570	Sar1a	chr10:61680320-61693297	Smchd1_M	Smchd1_P	OK	76.0332	72.2925	-0.0727829	0.304751	0.760556	0.999972	no
XLOC_001571	XLOC_001571	Tysnd1	chr10:61695513-61702773	Smchd1_M	Smchd1_P	OK	5.42831	5.41369	-0.00389102	0.0113163	0.990971	0.999972	no
XLOC_001572	XLOC_001572	Aifm2	chr10:61715262-61783864	Smchd1_M	Smchd1_P	OK	12.0723	12.7869	0.0829629	-0.23609	0.813363	0.999972	no
XLOC_001574	XLOC_001574	Col13a1	chr10:61838246-61979151	Smchd1_M	Smchd1_P	OK	8.77541	4.45045	-0.979514	1.67435	0.0940627	0.999972	no
XLOC_001577	XLOC_001577	2210417K05Rik	chr10:62268854-62379908	Smchd1_M	Smchd1_P	OK	1.19916	1.06235	-0.174767	0.0429966	0.965704	0.999972	no
XLOC_001578	XLOC_001578	4930507D05Rik	chr10:62429250-62451353	Smchd1_M	Smchd1_P	OK	0.543041	0.439373	-0.305613	0.223672	0.823012	0.999972	no
XLOC_001579	XLOC_001579	Slc25a16	chr10:62920632-62946494	Smchd1_M	Smchd1_P	OK	8.89862	9.0399	0.0227251	-0.0803247	0.935979	0.999972	no
XLOC_001580	XLOC_001580	Dna2	chr10:62947028-62974188	Smchd1_M	Smchd1_P	OK	9.51169	8.33127	-0.191165	0.525314	0.599365	0.999972	no
XLOC_001581	XLOC_001581	Rufy2	chr10:62980222-63077536	Smchd1_M	Smchd1_P	OK	2.36849	2.50987	0.0836433	-0.332128	0.739793	0.999972	no
XLOC_001582	XLOC_001582	Pbld1,Pbld2	chr10:62980222-63077536	Smchd1_M	Smchd1_P	OK	0.673038	0.729532	0.116283	-0.0458503	0.96343	0.999972	no
XLOC_001584	XLOC_001584	Herc4	chr10:63243796-63317881	Smchd1_M	Smchd1_P	OK	20.8049	20.4004	-0.0283268	0.107295	0.914555	0.999972	no
XLOC_001585	XLOC_001585	Dnajc12	chr10:63382442-63408840	Smchd1_M	Smchd1_P	OK	1.74653	1.68297	-0.0534825	0.103935	0.917221	0.999972	no
XLOC_001587	XLOC_001587	Jmjd1c	chr10:67009188-67256326	Smchd1_M	Smchd1_P	OK	11.1069	11.3099	0.0261411	-0.0818715	0.934749	0.999972	no
XLOC_001590	XLOC_001590	Tmem26	chr10:68723745-68782654	Smchd1_M	Smchd1_P	OK	0.357182	0.338014	-0.0795736	0.150331	0.880503	0.999972	no
XLOC_001591	XLOC_001591	Rhobtb1	chr10:69208551-69291789	Smchd1_M	Smchd1_P	OK	4.8408	5.72249	0.241396	-0.666633	0.505006	0.999972	no
XLOC_001592	XLOC_001592	Ank3	chr10:69533707-70027436	Smchd1_M	Smchd1_P	OK	2.76182	3.68125	0.414576	-1.29766	0.194404	0.999972	no
XLOC_001595	XLOC_001595	Slc16a9	chr10:70245275-70285971	Smchd1_M	Smchd1_P	OK	48.751	53.1558	0.124796	-0.468985	0.639081	0.999972	no
XLOC_001596	XLOC_001596	Fam13c	chr10:70440667-70599291	Smchd1_M	Smchd1_P	OK	0.579937	0.48864	-0.247125	0.154248	0.877414	0.999972	no
XLOC_001597	XLOC_001597	Ipmk	chr10:71347792-71385885	Smchd1_M	Smchd1_P	OK	21.0918	22.47	0.0913226	-0.384619	0.700519	0.999972	no
XLOC_001598	XLOC_001598	-	chr10:72634352-72642175	Smchd1_M	Smchd1_P	OK	2.34169	1.11574	-1.06956	0.956772	0.338682	0.999972	no
XLOC_001599	XLOC_001599	Zwint	chr10:72654827-72674967	Smchd1_M	Smchd1_P	OK	195.633	196.559	0.00681461	-0.0246842	0.980307	0.999972	no
XLOC_001601	XLOC_001601	Gnaz	chr10:74957476-75032586	Smchd1_M	Smchd1_P	OK	1.26485	0.903634	-0.48516	0.857875	0.390961	0.999972	no
XLOC_001602	XLOC_001602	Rab36	chr10:75037088-75054166	Smchd1_M	Smchd1_P	OK	0.467905	0.542019	0.21213	-0.259573	0.795193	0.999972	no
XLOC_001603	XLOC_001603	Bcr	chr10:75060860-75184923	Smchd1_M	Smchd1_P	OK	26.6307	26.6292	-8.10873e-05	0.00017701	0.999859	0.999972	no
XLOC_001604	XLOC_001604	Specc1l	chr10:75212072-75312442	Smchd1_M	Smchd1_P	OK	14.094	14.3032	0.0212494	-0.0781357	0.93772	0.999972	no
XLOC_001605	XLOC_001605	Adora2a	chr10:75316930-75334788	Smchd1_M	Smchd1_P	OK	2.80327	1.70817	-0.714665	1.26618	0.205447	0.999972	no
XLOC_001609	XLOC_001609	Snrpd3	chr10:75518041-75535440	Smchd1_M	Smchd1_P	OK	71.9387	70.2165	-0.0349566	0.128651	0.897634	0.999972	no
XLOC_001610	XLOC_001610	Ggt1	chr10:75566297-75586257	Smchd1_M	Smchd1_P	OK	4.77792	5.24225	0.133805	-0.278061	0.780966	0.999972	no
XLOC_001612	XLOC_001612	Derl3	chr10:75893397-75895941	Smchd1_M	Smchd1_P	OK	33.0118	25.4955	-0.372738	1.37689	0.168548	0.999972	no
XLOC_001613	XLOC_001613	Chchd10	chr10:75933270-75937749	Smchd1_M	Smchd1_P	OK	37.0545	37.24	0.00720308	-0.0214549	0.982883	0.999972	no
XLOC_001616	XLOC_001616	Zfp280b	chr10:76025890-76042970	Smchd1_M	Smchd1_P	OK	14.3712	14.7524	0.0377654	-0.153264	0.87819	0.999972	no
XLOC_001619	XLOC_001619	1700094J05Rik	chr10:76351133-76443101	Smchd1_M	Smchd1_P	OK	0.368299	0.451039	0.292373	-0.116741	0.907066	0.999972	no
XLOC_001621	XLOC_001621	Mcm3ap	chr10:76449080-76515857	Smchd1_M	Smchd1_P	OK	6.25995	6.37253	0.0257145	-0.0957437	0.923724	0.999972	no
XLOC_001622	XLOC_001622	Lss	chr10:76531592-76562226	Smchd1_M	Smchd1_P	OK	6.28491	6.63891	0.079054	-0.24153	0.809144	0.999972	no
XLOC_001626	XLOC_001626	Slc19a1	chr10:77032738-77050697	Smchd1_M	Smchd1_P	OK	4.82335	5.48722	0.18604	-0.405145	0.685371	0.999972	no
XLOC_001627	XLOC_001627	Pofut2	chr10:77259299-77269586	Smchd1_M	Smchd1_P	OK	40.679	39.4528	-0.0441547	0.150325	0.880508	0.999972	no
XLOC_001629	XLOC_001629	Itgb2	chr10:77530347-77565674	Smchd1_M	Smchd1_P	OK	1.29752	1.14678	-0.178163	0.255354	0.79845	0.999972	no
XLOC_001630	XLOC_001630	Pttg1ip	chr10:77581766-77598732	Smchd1_M	Smchd1_P	OK	127.701	121.473	-0.0721389	0.29225	0.770095	0.999972	no
XLOC_001631	XLOC_001631	Sumo3	chr10:77606233-77618331	Smchd1_M	Smchd1_P	OK	44.5565	43.2696	-0.0422816	0.179637	0.857438	0.999972	no
XLOC_001632	XLOC_001632	Ube2g2	chr10:77622320-77645990	Smchd1_M	Smchd1_P	OK	45.7891	45.2361	-0.0175272	0.0735845	0.941341	0.999972	no
XLOC_001644	XLOC_001644	1810043G02Rik	chr10:77978614-77985438	Smchd1_M	Smchd1_P	OK	4.12179	4.69615	0.188209	-0.306534	0.759198	0.999972	no
XLOC_001645	XLOC_001645	Aire	chr10:78028114-78063616	Smchd1_M	Smchd1_P	OK	0.353107	0.0696803	-2.34128	0.347634	0.728115	0.999972	no
XLOC_001646	XLOC_001646	Dnmt3l	chr10:78028114-78063616	Smchd1_M	Smchd1_P	OK	6.33982	9.38164	0.565399	-1.42763	0.153399	0.999972	no
XLOC_001647	XLOC_001647	Icosl	chr10:78069367-78079525	Smchd1_M	Smchd1_P	OK	1.10528	1.16125	0.0712779	-0.153397	0.878085	0.999972	no
XLOC_001648	XLOC_001648	-	chr10:78372940-78392130	Smchd1_M	Smchd1_P	OK	0.375782	0.675246	0.845518	-0.733072	0.463515	0.999972	no
XLOC_001649	XLOC_001649	Cstb	chr10:78413403-78427626	Smchd1_M	Smchd1_P	OK	477.666	450.221	-0.0853688	0.262009	0.793315	0.999972	no
XLOC_001650	XLOC_001650	Ilvbl	chr10:78574495-78584502	Smchd1_M	Smchd1_P	OK	23.6815	22.9827	-0.0432099	0.148822	0.881694	0.999972	no
XLOC_001663	XLOC_001663	Madcam1	chr10:79664573-79668536	Smchd1_M	Smchd1_P	OK	0.536377	0.482854	-0.151659	0.0166131	0.986745	0.999972	no
XLOC_001664	XLOC_001664	Gm16517	chr10:79669409-79676129	Smchd1_M	Smchd1_P	OK	20.0589	17.2869	-0.214563	0.490168	0.624015	0.999972	no
XLOC_001665	XLOC_001665	Cdc34	chr10:79682194-79688398	Smchd1_M	Smchd1_P	OK	117.63	110.675	-0.087931	0.372765	0.709323	0.999972	no
XLOC_001666	XLOC_001666	Gzmm	chr10:79689019-79695566	Smchd1_M	Smchd1_P	OK	14.5352	13.7672	-0.0783199	0.169983	0.865024	0.999972	no
XLOC_001667	XLOC_001667	Bsg	chr10:79697304-80369637	Smchd1_M	Smchd1_P	OK	1092.88	1038.14	-0.0741288	0.0724956	0.942208	0.999972	no
XLOC_001668	XLOC_001668	Hcn2	chr10:79697304-80369637	Smchd1_M	Smchd1_P	OK	8.06048	7.37884	-0.127472	0.017716	0.985865	0.999972	no
XLOC_001670	XLOC_001670	Fstl3,Palm	chr10:79697304-80369637	Smchd1_M	Smchd1_P	OK	71.2766	68.405	-0.0593279	0.00418501	0.996661	0.999972	no
XLOC_001671	XLOC_001671	9130017N09Rik	chr10:79697304-80369637	Smchd1_M	Smchd1_P	OK	0.905726	1.04038	0.199969	-0.000510966	0.999592	0.999972	no
XLOC_001672	XLOC_001672	Ptbp1	chr10:79697304-80369637	Smchd1_M	Smchd1_P	OK	64.077	63.7259	-0.00792848	0.00168475	0.998656	0.999972	no
XLOC_001673	XLOC_001673	Prtn3	chr10:79697304-80369637	Smchd1_M	Smchd1_P	OK	0.419237	0.325437	-0.365389	0.00562617	0.995511	0.999972	no
XLOC_001676	XLOC_001676	Kiss1r	chr10:79697304-80369637	Smchd1_M	Smchd1_P	OK	0.841086	0.847908	0.0116546	-3.55794e-05	0.999972	0.999972	no
XLOC_001677	XLOC_001677	Arid3a	chr10:79697304-80369637	Smchd1_M	Smchd1_P	OK	39.7597	39.4149	-0.0125669	0.00203183	0.998379	0.999972	no
XLOC_001678	XLOC_001678	Wdr18	chr10:79697304-80369637	Smchd1_M	Smchd1_P	OK	9.86412	10.2752	0.0589101	-0.00229794	0.998167	0.999972	no
XLOC_001680	XLOC_001680	Cnn2	chr10:79697304-80369637	Smchd1_M	Smchd1_P	OK	181.415	192.331	0.0842972	-0.0427753	0.965881	0.999972	no
XLOC_001681	XLOC_001681	Abca7	chr10:79697304-80369637	Smchd1_M	Smchd1_P	OK	3.11773	3.39368	0.122354	-0.00138752	0.998893	0.999972	no
XLOC_001682	XLOC_001682	Hmha1	chr10:79697304-80369637	Smchd1_M	Smchd1_P	OK	1.70028	1.99441	0.230188	-0.00183062	0.998539	0.999972	no
XLOC_001683	XLOC_001683	Gpx4	chr10:79697304-80369637	Smchd1_M	Smchd1_P	OK	379.991	371.963	-0.0308062	0.00748073	0.994031	0.999972	no
XLOC_001684	XLOC_001684	Stk11	chr10:79697304-80369637	Smchd1_M	Smchd1_P	OK	34.2919	34.94	0.0270119	-0.00149124	0.99881	0.999972	no
XLOC_001685	XLOC_001685	Atp5d	chr10:79697304-80369637	Smchd1_M	Smchd1_P	OK	141.326	130.906	-0.110491	0.0321336	0.974365	0.999972	no
XLOC_001686	XLOC_001686	Midn	chr10:79697304-80369637	Smchd1_M	Smchd1_P	OK	28.627	25.8711	-0.146033	0.0113547	0.99094	0.999972	no
XLOC_001687	XLOC_001687	1600002K03Rik,Cirbp,Efna2	chr10:79697304-80369637	Smchd1_M	Smchd1_P	OK	27.3121	26.5987	-0.0381811	0.000257291	0.999795	0.999972	no
XLOC_001688	XLOC_001688	Mum1	chr10:79697304-80369637	Smchd1_M	Smchd1_P	OK	6.36103	6.76833	0.0895399	-0.00125519	0.998999	0.999972	no
XLOC_001689	XLOC_001689	Ndufs7	chr10:79697304-80369637	Smchd1_M	Smchd1_P	OK	58.9064	56.8736	-0.0506652	0.00828577	0.993389	0.999972	no
XLOC_001690	XLOC_001690	Dazap1	chr10:79697304-80369637	Smchd1_M	Smchd1_P	OK	31.9513	30.7213	-0.0566361	0.00124364	0.999008	0.999972	no
XLOC_001691	XLOC_001691	Rps15	chr10:79697304-80369637	Smchd1_M	Smchd1_P	OK	667.128	640.622	-0.0584888	0.0136651	0.989097	0.999972	no
XLOC_001692	XLOC_001692	Apc2	chr10:79697304-80369637	Smchd1_M	Smchd1_P	OK	0.843038	0.535672	-0.654248	0.0031411	0.997494	0.999972	no
XLOC_001693	XLOC_001693	Reep6	chr10:79697304-80369637	Smchd1_M	Smchd1_P	OK	9.68826	10.6138	0.131635	-0.00263758	0.997896	0.999972	no
XLOC_001696	XLOC_001696	Adat3,Scamp4	chr10:80583648-80615783	Smchd1_M	Smchd1_P	OK	36.9418	35.9662	-0.0386125	0.106837	0.914918	0.999972	no
XLOC_001697	XLOC_001697	Csnk1g2	chr10:80622760-80640771	Smchd1_M	Smchd1_P	OK	54.8363	52.2152	-0.0706609	0.300915	0.763479	0.999972	no
XLOC_001698	XLOC_001698	Izumo4	chr10:80702227-80705482	Smchd1_M	Smchd1_P	OK	3.76819	3.7629	-0.00202625	0.00315418	0.997483	0.999972	no
XLOC_001699	XLOC_001699	Dot1l	chr10:80754984-80796010	Smchd1_M	Smchd1_P	OK	16.6847	16.4201	-0.0230645	0.0899724	0.928309	0.999972	no
XLOC_001700	XLOC_001700	Sf3a2	chr10:80798734-80804922	Smchd1_M	Smchd1_P	OK	19.4897	19.3931	-0.00716947	0.0263239	0.978999	0.999972	no
XLOC_001702	XLOC_001702	Oaz1	chr10:80826655-80829290	Smchd1_M	Smchd1_P	OK	161.345	151.092	-0.0947237	0.409105	0.682463	0.999972	no
XLOC_001704	XLOC_001704	3110056O03Rik	chr10:80855274-80868708	Smchd1_M	Smchd1_P	OK	8.97306	9.02805	0.00881537	-0.0306699	0.975533	0.999972	no
XLOC_001706	XLOC_001706	Gadd45b	chr10:80930053-80932205	Smchd1_M	Smchd1_P	OK	37.2047	32.5858	-0.191243	0.712474	0.476172	0.999972	no
XLOC_001707	XLOC_001707	Thop1	chr10:81070082-81082360	Smchd1_M	Smchd1_P	OK	5.9408	6.03775	0.0233525	-0.073187	0.941657	0.999972	no
XLOC_001708	XLOC_001708	Map2k2	chr10:81105931-81124733	Smchd1_M	Smchd1_P	OK	38.3117	38.1513	-0.00605371	0.0185616	0.985191	0.999972	no
XLOC_001709	XLOC_001709	Zbtb7a	chr10:81136181-81152259	Smchd1_M	Smchd1_P	OK	5.56305	5.46325	-0.0261169	0.0857812	0.93164	0.999972	no
XLOC_001710	XLOC_001710	Eef2	chr10:81176630-81182509	Smchd1_M	Smchd1_P	OK	415.578	408.327	-0.0253963	0.0711879	0.943248	0.999972	no
XLOC_001712	XLOC_001712	Dapk3	chr10:81183006-81193197	Smchd1_M	Smchd1_P	OK	18.3445	17.64	-0.0564986	0.170552	0.864576	0.999972	no
XLOC_001714	XLOC_001714	Zfr2	chr10:81233162-81252123	Smchd1_M	Smchd1_P	OK	1.10878	1.14196	0.042536	-0.0711809	0.943254	0.999972	no
XLOC_001715	XLOC_001715	Matk	chr10:81257508-81264665	Smchd1_M	Smchd1_P	OK	1.19795	1.09269	-0.132682	0.133662	0.89367	0.999972	no
XLOC_001716	XLOC_001716	Apba3	chr10:81268171-81291267	Smchd1_M	Smchd1_P	OK	27.9247	27.4699	-0.023689	0.0899925	0.928293	0.999972	no
XLOC_001717	XLOC_001717	Pip5k1c	chr10:81292971-81319974	Smchd1_M	Smchd1_P	OK	16.4508	17.6217	0.0991948	-0.354649	0.722853	0.999972	no
XLOC_001718	XLOC_001718	2510012J08Rik	chr10:81321102-81326251	Smchd1_M	Smchd1_P	OK	15.6206	15.2299	-0.0365436	0.120039	0.904452	0.999972	no
XLOC_001719	XLOC_001719	Tbxa2r	chr10:81328373-81335172	Smchd1_M	Smchd1_P	OK	0.934356	0.995655	0.0916735	-0.115341	0.908175	0.999972	no
XLOC_001720	XLOC_001720	Mfsd12	chr10:81357564-81366328	Smchd1_M	Smchd1_P	OK	13.2353	13.3139	0.00854038	-0.0226324	0.981943	0.999972	no
XLOC_001721	XLOC_001721	Dohh	chr10:81384427-81388352	Smchd1_M	Smchd1_P	OK	19.9228	19.539	-0.028068	0.0930794	0.925841	0.999972	no
XLOC_001722	XLOC_001722	-	chr10:81389772-81391537	Smchd1_M	Smchd1_P	OK	0.443352	0.496254	0.162628	-0.249757	0.802775	0.999972	no
XLOC_001723	XLOC_001723	2210404O07Rik	chr10:81393063-81395079	Smchd1_M	Smchd1_P	OK	2.49595	1.97228	-0.339726	0.55695	0.577561	0.999972	no
XLOC_001724	XLOC_001724	Aes	chr10:81559559-81566364	Smchd1_M	Smchd1_P	OK	39.3541	38.4766	-0.0325317	0.128635	0.897647	0.999972	no
XLOC_001725	XLOC_001725	Tle2	chr10:81575286-81590845	Smchd1_M	Smchd1_P	OK	0.496875	0.649995	0.387546	-0.427372	0.669108	0.999972	no
XLOC_001726	XLOC_001726	BC025920	chr10:81606307-81609836	Smchd1_M	Smchd1_P	OK	0.283865	0.328948	0.212653	-0.31281	0.754425	0.999972	no
XLOC_001727	XLOC_001727	Ankrd24	chr10:81628539-81647612	Smchd1_M	Smchd1_P	OK	2.69594	2.72766	0.0168749	-0.0209862	0.983257	0.999972	no
XLOC_001728	XLOC_001728	Gm10778	chr10:81649068-81667361	Smchd1_M	Smchd1_P	OK	0.701311	0.666531	-0.0733829	0.160496	0.872491	0.999972	no
XLOC_001729	XLOC_001729	Zfp433	chr10:81704824-81721976	Smchd1_M	Smchd1_P	OK	2.7353	2.8738	0.0712605	-0.182241	0.855394	0.999972	no
XLOC_001730	XLOC_001730	Gm10778	chr10:81812185-81826490	Smchd1_M	Smchd1_P	OK	0.646795	0.628987	-0.0402775	0.0867117	0.930901	0.999972	no
XLOC_001731	XLOC_001731	Zfp433	chr10:81863933-81881086	Smchd1_M	Smchd1_P	OK	2.43016	2.49232	0.0364378	-0.0904437	0.927935	0.999972	no
XLOC_001732	XLOC_001732	Zfp873	chr10:82048126-82061700	Smchd1_M	Smchd1_P	OK	1.57524	1.49789	-0.0726401	0.122199	0.902741	0.999972	no
XLOC_001733	XLOC_001733	AU041133	chr10:82128011-82156369	Smchd1_M	Smchd1_P	OK	1.95787	2.02952	0.0518486	-0.0943264	0.92485	0.999972	no
XLOC_001734	XLOC_001734	-	chr10:82354264-82403285	Smchd1_M	Smchd1_P	OK	0.638218	0.578694	-0.141248	0.212701	0.83156	0.999972	no
XLOC_001735	XLOC_001735	Tdg	chr10:82629837-82690650	Smchd1_M	Smchd1_P	OK	26.2299	25.3866	-0.0471483	0.199088	0.842194	0.999972	no
XLOC_001736	XLOC_001736	Hcfc2	chr10:82699006-82742381	Smchd1_M	Smchd1_P	OK	9.4078	9.22476	-0.0283456	0.0857617	0.931656	0.999972	no
XLOC_001738	XLOC_001738	Txnrd1	chr10:82833950-82897724	Smchd1_M	Smchd1_P	OK	18.4881	18.3001	-0.0147454	0.0551083	0.956052	0.999972	no
XLOC_001740	XLOC_001740	Chst11	chr10:82985345-83195896	Smchd1_M	Smchd1_P	OK	14.4156	13.3821	-0.107321	0.404268	0.686015	0.999972	no
XLOC_001741	XLOC_001741	D10Wsu102e	chr10:83360109-83368836	Smchd1_M	Smchd1_P	OK	14.9113	14.22	-0.0684833	0.272708	0.785077	0.999972	no
XLOC_001742	XLOC_001742	A230046K03Rik	chr10:83543940-83596473	Smchd1_M	Smchd1_P	OK	12.2893	12.8899	0.0688405	-0.289197	0.77243	0.999972	no
XLOC_001743	XLOC_001743	1500009L16Rik	chr10:83722709-83762762	Smchd1_M	Smchd1_P	OK	13.1223	11.3461	-0.209829	0.574127	0.565882	0.999972	no
XLOC_001744	XLOC_001744	Tcp11l2	chr10:84576877-84614355	Smchd1_M	Smchd1_P	OK	7.03576	7.25542	0.044353	-0.125325	0.900266	0.999972	no
XLOC_001745	XLOC_001745	Polr3b	chr10:84619358-84727178	Smchd1_M	Smchd1_P	OK	6.86332	6.85296	-0.00217983	0.00792247	0.993679	0.999972	no
XLOC_001747	XLOC_001747	Ric8b	chr10:84917579-85016554	Smchd1_M	Smchd1_P	OK	5.84176	5.89361	0.0127479	-0.0320298	0.974448	0.999972	no
XLOC_001748	XLOC_001748	AI597468	chr10:85066868-85117826	Smchd1_M	Smchd1_P	OK	23.4023	23.4598	0.00354102	-0.0137012	0.989068	0.999972	no
XLOC_001749	XLOC_001749	Btbd11	chr10:85386813-85660292	Smchd1_M	Smchd1_P	OK	1.3025	1.05955	-0.297831	0.525309	0.599368	0.999972	no
XLOC_001750	XLOC_001750	Pwp1	chr10:85871830-85889103	Smchd1_M	Smchd1_P	OK	7.04847	6.84822	-0.0415808	0.134587	0.892938	0.999972	no
XLOC_001752	XLOC_001752	Fbxo7	chr10:86021928-86048401	Smchd1_M	Smchd1_P	OK	16.9062	14.6246	-0.209149	0.711704	0.476648	0.999972	no
XLOC_001754	XLOC_001754	Timp3	chr10:86048745-86498896	Smchd1_M	Smchd1_P	OK	30.6924	30.2808	-0.0194801	0.0705652	0.943744	0.999972	no
XLOC_001756	XLOC_001756	BC030307	chr10:86705810-86776949	Smchd1_M	Smchd1_P	OK	0.454232	0.605934	0.415733	-0.125318	0.900272	0.999972	no
XLOC_001757	XLOC_001757	Nt5dc3	chr10:86779004-86838389	Smchd1_M	Smchd1_P	OK	9.27734	8.2823	-0.16368	0.6436	0.519835	0.999972	no
XLOC_001760	XLOC_001760	Igf1	chr10:87859055-87937047	Smchd1_M	Smchd1_P	OK	0.454188	0.307356	-0.563381	0.863182	0.388037	0.999972	no
XLOC_001763	XLOC_001763	Nup37	chr10:88146991-88178395	Smchd1_M	Smchd1_P	OK	9.23609	9.04416	-0.0302969	0.0653658	0.947883	0.999972	no
XLOC_001764	XLOC_001764	Ccdc53	chr10:88201096-88265897	Smchd1_M	Smchd1_P	OK	39.1377	36.835	-0.0874807	0.246783	0.805076	0.999972	no
XLOC_001765	XLOC_001765	Gnptab	chr10:88379224-88447329	Smchd1_M	Smchd1_P	OK	3.38703	3.42828	0.0174654	-0.0557585	0.955534	0.999972	no
XLOC_001766	XLOC_001766	Sycp3	chr10:88459586-88503970	Smchd1_M	Smchd1_P	OK	0.555004	0.52446	-0.081667	0.0235645	0.9812	0.999972	no
XLOC_001767	XLOC_001767	Arl1	chr10:88731302-88744276	Smchd1_M	Smchd1_P	OK	92.2772	90.2636	-0.0318293	0.0912566	0.927289	0.999972	no
XLOC_001769	XLOC_001769	-	chr10:89636307-89698193	Smchd1_M	Smchd1_P	OK	1.58233	1.19618	-0.403613	0.0883021	0.929637	0.999972	no
XLOC_001770	XLOC_001770	Uhrf1bp1l	chr10:89744990-89820030	Smchd1_M	Smchd1_P	OK	8.61137	8.92177	0.0510877	-0.18018	0.857011	0.999972	no
XLOC_001772	XLOC_001772	Ikbip	chr10:91083038-91102613	Smchd1_M	Smchd1_P	OK	7.68039	7.44488	-0.0449312	0.104355	0.916888	0.999972	no
XLOC_001773	XLOC_001773	-	chr10:93085264-93093207	Smchd1_M	Smchd1_P	OK	1.56833	0.596743	-1.39405	1.05749	0.290289	0.999972	no
XLOC_001774	XLOC_001774	Cdk17	chr10:93160219-93241342	Smchd1_M	Smchd1_P	OK	13.5077	13.2818	-0.0243276	0.0867316	0.930885	0.999972	no
XLOC_001777	XLOC_001777	Lta4h	chr10:93453371-93484896	Smchd1_M	Smchd1_P	OK	26.3314	25.0196	-0.0737255	0.29694	0.766512	0.999972	no
XLOC_001781	XLOC_001781	Ntn4	chr10:93641002-93747176	Smchd1_M	Smchd1_P	OK	4.56942	4.15556	-0.136968	0.350351	0.726075	0.999972	no
XLOC_001784	XLOC_001784	Nr2c1	chr10:94147930-94197313	Smchd1_M	Smchd1_P	OK	4.07628	4.18926	0.0394449	-0.108326	0.913737	0.999972	no
XLOC_001785	XLOC_001785	Ndufa12	chr10:94199008-94220948	Smchd1_M	Smchd1_P	OK	79.2041	76.7908	-0.0446418	0.13843	0.8899	0.999972	no
XLOC_001786	XLOC_001786	Tmcc3	chr10:94512582-94590956	Smchd1_M	Smchd1_P	OK	35.5335	33.4998	-0.0850304	0.304939	0.760413	0.999972	no
XLOC_001787	XLOC_001787	Ccdc41	chr10:94688740-94790336	Smchd1_M	Smchd1_P	OK	7.03268	6.4688	-0.120575	0.406259	0.684552	0.999972	no
XLOC_001788	XLOC_001788	2310039L15Rik	chr10:95336275-95363216	Smchd1_M	Smchd1_P	OK	0.865475	0.894975	0.0483562	-0.0648759	0.948273	0.999972	no
XLOC_001790	XLOC_001790	Ube2n	chr10:95515161-95545658	Smchd1_M	Smchd1_P	OK	26.2826	24.6587	-0.0920068	0.39089	0.695878	0.999972	no
XLOC_001791	XLOC_001791	Eea1	chr10:95940662-96045728	Smchd1_M	Smchd1_P	OK	12.212	13.0967	0.100903	-0.376572	0.706491	0.999972	no
XLOC_001792	XLOC_001792	Btg1	chr10:96617000-96622811	Smchd1_M	Smchd1_P	OK	17.112	16.192	-0.0797247	0.336783	0.736281	0.999972	no
XLOC_001795	XLOC_001795	Dcn	chr10:97479499-97518162	Smchd1_M	Smchd1_P	OK	26.3362	25.7171	-0.0343186	0.119003	0.905273	0.999972	no
XLOC_001796	XLOC_001796	Lum	chr10:97565500-97572703	Smchd1_M	Smchd1_P	OK	10.346	9.81458	-0.0760732	0.213838	0.830673	0.999972	no
XLOC_001800	XLOC_001800	Atp2b1	chr10:98914402-99026376	Smchd1_M	Smchd1_P	OK	52.7424	57.8421	0.133159	-0.42601	0.6701	0.999972	no
XLOC_001801	XLOC_001801	Poc1b	chr10:99107170-99198052	Smchd1_M	Smchd1_P	OK	1.83273	1.8448	0.00947198	-0.0133361	0.98936	0.999972	no
XLOC_001802	XLOC_001802	Galnt4	chr10:99107170-99198052	Smchd1_M	Smchd1_P	OK	1.98053	1.80511	-0.133802	0.338275	0.735156	0.999972	no
XLOC_001803	XLOC_001803	Dusp6	chr10:99263230-99267489	Smchd1_M	Smchd1_P	OK	6.37687	6.68613	0.0683231	-0.22184	0.824438	0.999972	no
XLOC_001805	XLOC_001805	Kitl	chr10:100013040-100100417	Smchd1_M	Smchd1_P	OK	49.9389	52.2177	0.0643733	-0.210807	0.833038	0.999972	no
XLOC_001810	XLOC_001810	Cep290	chr10:100487495-100589259	Smchd1_M	Smchd1_P	OK	1.33847	1.57269	0.232651	-0.531494	0.595076	0.999972	no
XLOC_001818	XLOC_001818	Ccdc59	chr10:105763103-105847992	Smchd1_M	Smchd1_P	OK	20.5296	20.3528	-0.0124807	0.0356248	0.971582	0.999972	no
XLOC_001821	XLOC_001821	Ppp1r12a	chr10:108162009-108279966	Smchd1_M	Smchd1_P	OK	22.1852	22.6423	0.0294239	-0.106515	0.915174	0.999972	no
XLOC_001822	XLOC_001822	Pawr	chr10:108332188-108414966	Smchd1_M	Smchd1_P	OK	44.8843	41.8899	-0.0996055	0.341219	0.732939	0.999972	no
XLOC_001823	XLOC_001823	-	chr10:108447512-108453290	Smchd1_M	Smchd1_P	OK	1.09318	0.848523	-0.365509	0.577054	0.563903	0.999972	no
XLOC_001825	XLOC_001825	E2f7	chr10:110745464-110787384	Smchd1_M	Smchd1_P	OK	5.32529	5.17446	-0.0414527	0.135378	0.892313	0.999972	no
XLOC_001826	XLOC_001826	Csrp2	chr10:110920175-110939514	Smchd1_M	Smchd1_P	OK	45.0414	39.1304	-0.20296	0.737843	0.46061	0.999972	no
XLOC_001827	XLOC_001827	Osbpl8	chr10:111164801-111297251	Smchd1_M	Smchd1_P	OK	29.0058	27.8068	-0.060906	0.193442	0.846612	0.999972	no
XLOC_001828	XLOC_001828	Bbs10	chr10:111298678-111301736	Smchd1_M	Smchd1_P	OK	0.981142	1.12596	0.198627	-0.422086	0.672962	0.999972	no
XLOC_001829	XLOC_001829	Nap1l1	chr10:111473123-111498150	Smchd1_M	Smchd1_P	OK	95.0256	98.5471	0.0524973	-0.181621	0.85588	0.999972	no
XLOC_001831	XLOC_001831	Phlda1	chr10:111506285-111508649	Smchd1_M	Smchd1_P	OK	4.95437	5.03428	0.0230853	-0.0643714	0.948675	0.999972	no
XLOC_001832	XLOC_001832	Krr1	chr10:111972694-111997264	Smchd1_M	Smchd1_P	OK	5.84553	5.75225	-0.0232093	0.0802846	0.936011	0.999972	no
XLOC_001839	XLOC_001839	Zfc3h1	chr10:115368401-115432773	Smchd1_M	Smchd1_P	OK	6.84842	7.81529	0.190529	-0.754817	0.450359	0.999972	no
XLOC_001841	XLOC_001841	Tspan8	chr10:115815630-115849893	Smchd1_M	Smchd1_P	OK	1.58409	2.06014	0.379084	-0.505082	0.613501	0.999972	no
XLOC_001843	XLOC_001843	Ptprb	chr10:116275542-116389544	Smchd1_M	Smchd1_P	OK	6.888	8.56805	0.314882	-1.3228	0.185901	0.999972	no
XLOC_001845	XLOC_001845	4933412E12Rik	chr10:116905783-117025636	Smchd1_M	Smchd1_P	OK	1.12002	1.349	0.268364	-0.0955852	0.92385	0.999972	no
XLOC_001847	XLOC_001847	Best3	chr10:116905783-117025636	Smchd1_M	Smchd1_P	OK	0.523146	0.497253	-0.0732348	0.0221253	0.982348	0.999972	no
XLOC_001849	XLOC_001849	Cpm	chr10:117629499-117687352	Smchd1_M	Smchd1_P	OK	7.21146	7.81554	0.116054	-0.449493	0.653076	0.999972	no
XLOC_001851	XLOC_001851	Mdm1	chr10:118141786-118168999	Smchd1_M	Smchd1_P	OK	7.47073	7.45223	-0.00357651	0.0103954	0.991706	0.999972	no
XLOC_001857	XLOC_001857	Tmbim4	chr10:120208764-120224897	Smchd1_M	Smchd1_P	OK	102.723	94.1969	-0.12501	0.396709	0.691582	0.999972	no
XLOC_001858	XLOC_001858	Llph	chr10:120227055-120232070	Smchd1_M	Smchd1_P	OK	57.1904	51.0621	-0.163521	0.335867	0.736971	0.999972	no
XLOC_001862	XLOC_001862	-	chr10:120899245-120904595	Smchd1_M	Smchd1_P	OK	0.403005	0.481314	0.256181	-0.467614	0.64006	0.999972	no
XLOC_001864	XLOC_001864	Gns	chr10:121365089-121397255	Smchd1_M	Smchd1_P	OK	211.793	213.686	0.0128364	-0.0361833	0.971136	0.999972	no
XLOC_001865	XLOC_001865	-	chr10:121506581-121526706	Smchd1_M	Smchd1_P	OK	2.03307	1.98222	-0.0365406	0.060232	0.951971	0.999972	no
XLOC_001866	XLOC_001866	D930020B18Rik	chr10:121641567-121694100	Smchd1_M	Smchd1_P	OK	0.569348	0.634295	0.155845	-0.181322	0.856115	0.999972	no
XLOC_001867	XLOC_001867	BC048403	chr10:121739933-121752994	Smchd1_M	Smchd1_P	OK	3.88397	3.70704	-0.0672644	0.185353	0.852952	0.999972	no
XLOC_001870	XLOC_001870	Ppm1h	chr10:122678761-122945793	Smchd1_M	Smchd1_P	OK	7.8769	8.1118	0.0423949	-0.13974	0.888866	0.999972	no
XLOC_001871	XLOC_001871	-	chr10:123198713-123199565	Smchd1_M	Smchd1_P	OK	3.28672	3.27613	-0.00465607	0.00820618	0.993452	0.999972	no
XLOC_001874	XLOC_001874	Lrig3	chr10:125966218-126015359	Smchd1_M	Smchd1_P	OK	0.905966	0.970695	0.0995621	-0.224952	0.822017	0.999972	no
XLOC_001875	XLOC_001875	Ctdsp2	chr10:126978691-126999975	Smchd1_M	Smchd1_P	OK	104.182	138.85	0.414417	-0.00168112	0.998659	0.999972	no
XLOC_001876	XLOC_001876	Avil	chr10:127000708-127021027	Smchd1_M	Smchd1_P	OK	0.86583	0.759171	-0.189658	0.347739	0.728036	0.999972	no
XLOC_001877	XLOC_001877	Mettl1	chr10:127041931-127047507	Smchd1_M	Smchd1_P	OK	9.82168	10.7546	0.130907	-0.282627	0.777463	0.999972	no
XLOC_001879	XLOC_001879	Cdk4	chr10:127063602-127067282	Smchd1_M	Smchd1_P	OK	71.072	70.5794	-0.0100338	0.0424427	0.966146	0.999972	no
XLOC_001880	XLOC_001880	LOC100504703	chr10:127070480-127071101	Smchd1_M	Smchd1_P	OK	1.2065	0.847017	-0.510366	0.449035	0.653407	0.999972	no
XLOC_001882	XLOC_001882	B4galnt1	chr10:127164902-127180645	Smchd1_M	Smchd1_P	OK	3.1363	2.49307	-0.331142	0.14791	0.882414	0.999972	no
XLOC_001884	XLOC_001884	Dctn2	chr10:127225694-127288771	Smchd1_M	Smchd1_P	OK	82.4767	81.9053	-0.0100303	0.0308013	0.975428	0.999972	no
XLOC_001885	XLOC_001885	Ddit3	chr10:127290792-127311786	Smchd1_M	Smchd1_P	OK	32.7651	34.0467	0.0553551	-0.13673	0.891244	0.999972	no
XLOC_001886	XLOC_001886	Arhgap9	chr10:127322284-127341579	Smchd1_M	Smchd1_P	OK	8.53661	8.20817	-0.0566018	0.152076	0.879127	0.999972	no
XLOC_001887	XLOC_001887	R3hdm2	chr10:127380865-127499439	Smchd1_M	Smchd1_P	OK	17.4956	18.4156	0.073939	-0.264636	0.79129	0.999972	no
XLOC_001889	XLOC_001889	Ndufa4l2	chr10:127514938-127522444	Smchd1_M	Smchd1_P	OK	19.6291	18.0306	-0.122543	0.238859	0.811215	0.999972	no
XLOC_001890	XLOC_001890	Stat6	chr10:127642011-127666703	Smchd1_M	Smchd1_P	OK	12.8597	13.8323	0.105188	-0.307443	0.758506	0.999972	no
XLOC_001891	XLOC_001891	1700012D01Rik	chr10:127667122-127668851	Smchd1_M	Smchd1_P	OK	0.935579	1.11448	0.252442	-0.356875	0.721185	0.999972	no
XLOC_001892	XLOC_001892	Tmem194	chr10:127677064-127701047	Smchd1_M	Smchd1_P	OK	2.35702	2.44105	0.0505393	-0.0872075	0.930507	0.999972	no
XLOC_001895	XLOC_001895	Zbtb39	chr10:127739537-127751798	Smchd1_M	Smchd1_P	OK	2.97047	3.20583	0.110005	-0.319984	0.74898	0.999972	no
XLOC_001902	XLOC_001902	Sdr9c7	chr10:127898471-127914130	Smchd1_M	Smchd1_P	OK	2.07485	2.23707	0.1086	-0.236274	0.81322	0.999972	no
XLOC_001903	XLOC_001903	Prim1	chr10:128015214-128030030	Smchd1_M	Smchd1_P	OK	3.65411	3.58813	-0.0262883	0.0631462	0.94965	0.999972	no
XLOC_001904	XLOC_001904	Naca	chr10:128035345-128048731	Smchd1_M	Smchd1_P	OK	264.335	254.211	-0.0563413	0.196691	0.844069	0.999972	no
XLOC_001905	XLOC_001905	Ptges3	chr10:128058981-128077254	Smchd1_M	Smchd1_P	OK	84.7117	84.3702	-0.005829	0.0246153	0.980362	0.999972	no
XLOC_001906	XLOC_001906	Atp5b	chr10:128083306-128090388	Smchd1_M	Smchd1_P	OK	428.598	404.939	-0.0819193	0.272573	0.785181	0.999972	no
XLOC_001908	XLOC_001908	Baz2a	chr10:128092782-128180297	Smchd1_M	Smchd1_P	OK	32.4568	32.9671	0.0225054	-0.0503418	0.95985	0.999972	no
XLOC_001909	XLOC_001909	Gls2	chr10:128194634-128211794	Smchd1_M	Smchd1_P	OK	1.48001	1.36459	-0.117138	0.189764	0.849494	0.999972	no
XLOC_001910	XLOC_001910	Mip	chr10:128225837-128231811	Smchd1_M	Smchd1_P	OK	0.403789	0.283807	-0.508692	0.764756	0.444417	0.999972	no
XLOC_001911	XLOC_001911	Timeless	chr10:128232062-128252941	Smchd1_M	Smchd1_P	OK	2.77017	2.92905	0.0804598	-0.14923	0.881372	0.999972	no
XLOC_001914	XLOC_001914	Stat2	chr10:128270514-128292849	Smchd1_M	Smchd1_P	OK	11.2878	12.1449	0.105579	-0.393294	0.694103	0.999972	no
XLOC_001915	XLOC_001915	Pan2	chr10:128303322-128321358	Smchd1_M	Smchd1_P	OK	8.62428	8.84619	0.0366525	-0.127178	0.8988	0.999972	no
XLOC_001916	XLOC_001916	Cnpy2	chr10:128322458-128327187	Smchd1_M	Smchd1_P	OK	41.7556	42.292	0.0184154	-0.0702119	0.944025	0.999972	no
XLOC_001917	XLOC_001917	Cs	chr10:128337620-128362589	Smchd1_M	Smchd1_P	OK	70.736	67.3655	-0.0704349	0.279796	0.779634	0.999972	no
XLOC_001918	XLOC_001918	Ankrd52	chr10:128377123-128395179	Smchd1_M	Smchd1_P	OK	3.9249	4.28747	0.127468	-0.46248	0.643737	0.999972	no
XLOC_001919	XLOC_001919	Rnf41	chr10:128411615-128445864	Smchd1_M	Smchd1_P	OK	16.0803	16.2944	0.0190825	-0.0455631	0.963658	0.999972	no
XLOC_001920	XLOC_001920	Smarcc2	chr10:128459235-128490174	Smchd1_M	Smchd1_P	OK	19.0479	19.6216	0.0428055	-0.155364	0.876534	0.999972	no
XLOC_001921	XLOC_001921	Myl6b	chr10:128494013-128504193	Smchd1_M	Smchd1_P	OK	0.582291	0.63448	0.123835	-0.158255	0.874256	0.999972	no
XLOC_001923	XLOC_001923	Wibg	chr10:128747878-128766568	Smchd1_M	Smchd1_P	OK	13.3381	13.231	-0.0116326	0.0289148	0.976933	0.999972	no
XLOC_001925	XLOC_001925	Dnajc14,Sarnp	chr10:128805410-128877752	Smchd1_M	Smchd1_P	OK	48.9325	46.8733	-0.0620275	0.170913	0.864293	0.999972	no
XLOC_001926	XLOC_001926	-	chr10:128900988-128905644	Smchd1_M	Smchd1_P	OK	34.2191	28.8607	-0.245693	0.298576	0.765264	0.999972	no
XLOC_001927	XLOC_001927	Cd63	chr10:128908918-128912818	Smchd1_M	Smchd1_P	OK	938.351	870.171	-0.108828	0.34592	0.729403	0.999972	no
XLOC_001928	XLOC_001928	Itga7	chr10:128933778-128960988	Smchd1_M	Smchd1_P	OK	4.30354	4.35353	0.0166617	-0.0527199	0.957955	0.999972	no
XLOC_001957	XLOC_001957	H60c	chr10:3256207-3267771	Smchd1_M	Smchd1_P	OK	4.46343	1.93911	-1.20276	2.67704	0.00742761	0.999972	no
XLOC_001958	XLOC_001958	Zbtb2	chr10:4367072-4388108	Smchd1_M	Smchd1_P	OK	6.58289	6.33513	-0.0553466	0.149129	0.881452	0.999972	no
XLOC_001959	XLOC_001959	Rmnd1	chr10:4403052-4432352	Smchd1_M	Smchd1_P	OK	9.76845	10.6185	0.120372	-0.355648	0.722104	0.999972	no
XLOC_001960	XLOC_001960	Syne1	chr10:5020195-5194707	Smchd1_M	Smchd1_P	OK	1.96274	1.82943	-0.101475	0.2386	0.811416	0.999972	no
XLOC_001962	XLOC_001962	Fbxo5	chr10:5799152-5805465	Smchd1_M	Smchd1_P	OK	2.74632	3.02219	0.138092	-0.261061	0.794045	0.999972	no
XLOC_001963	XLOC_001963	Mtrf1l	chr10:5810962-5824152	Smchd1_M	Smchd1_P	OK	2.25447	1.96296	-0.199754	0.44781	0.654291	0.999972	no
XLOC_001964	XLOC_001964	Rgs17	chr10:5825663-5922400	Smchd1_M	Smchd1_P	OK	6.81354	5.47088	-0.316632	0.977145	0.328498	0.999972	no
XLOC_001966	XLOC_001966	Cnksr3	chr10:7119061-7212237	Smchd1_M	Smchd1_P	OK	1.89116	1.66072	-0.187464	0.327251	0.743478	0.999972	no
XLOC_001967	XLOC_001967	Ulbp1	chr10:7440250-7473577	Smchd1_M	Smchd1_P	OK	1.58313	1.62	0.0332164	-0.059783	0.952328	0.999972	no
XLOC_001968	XLOC_001968	Pcmt1	chr10:7629281-7664623	Smchd1_M	Smchd1_P	OK	20.6505	20.4408	-0.0147247	0.0491542	0.960796	0.999972	no
XLOC_001969	XLOC_001969	BC020402	chr10:7678970-7681158	Smchd1_M	Smchd1_P	OK	0.99599	1.211	0.281991	-0.569294	0.569157	0.999972	no
XLOC_001970	XLOC_001970	BC013529	chr10:7767944-7780927	Smchd1_M	Smchd1_P	OK	52.0488	51.3767	-0.0187516	0.070216	0.944022	0.999972	no
XLOC_001971	XLOC_001971	Tab2	chr10:7905647-7956123	Smchd1_M	Smchd1_P	OK	60.4851	60.8309	0.00822608	-0.0306628	0.975538	0.999972	no
XLOC_001972	XLOC_001972	Ust	chr10:8204752-8518825	Smchd1_M	Smchd1_P	OK	0.85238	0.663061	-0.362355	0.537748	0.590751	0.999972	no
XLOC_001973	XLOC_001973	Sash1	chr10:8722157-8945371	Smchd1_M	Smchd1_P	OK	16.6335	16.3243	-0.0270679	0.0979462	0.921975	0.999972	no
XLOC_001974	XLOC_001974	Samd5	chr10:9624474-9675229	Smchd1_M	Smchd1_P	OK	0.592974	0.988654	0.737497	-1.2029	0.229017	0.999972	no
XLOC_001975	XLOC_001975	Stxbp5	chr10:9755546-9901211	Smchd1_M	Smchd1_P	OK	5.23523	5.00359	-0.0652895	0.212169	0.831975	0.999972	no
XLOC_001977	XLOC_001977	Rab32	chr10:10544909-10558207	Smchd1_M	Smchd1_P	OK	4.40542	5.24315	0.251156	-0.68468	0.493546	0.999972	no
XLOC_001979	XLOC_001979	Utrn	chr10:12381857-12869600	Smchd1_M	Smchd1_P	OK	14.9371	15.8059	0.0815641	-0.276361	0.782271	0.999972	no
XLOC_001981	XLOC_001981	Stx11	chr10:12939979-12964399	Smchd1_M	Smchd1_P	OK	1.48789	1.39729	-0.0906275	0.13612	0.891727	0.999972	no
XLOC_001983	XLOC_001983	Ltv1	chr10:13178563-13193137	Smchd1_M	Smchd1_P	OK	48.4857	46.9252	-0.047198	0.200682	0.840947	0.999972	no
XLOC_001984	XLOC_001984	Phactr2	chr10:13207716-13474396	Smchd1_M	Smchd1_P	OK	7.09266	7.94115	0.163022	-0.401818	0.687818	0.999972	no
XLOC_001985	XLOC_001985	Pex3	chr10:13523841-13563376	Smchd1_M	Smchd1_P	OK	17.1953	18.2081	0.082569	-0.25319	0.800121	0.999972	no
XLOC_001986	XLOC_001986	Aig1	chr10:13647051-13868966	Smchd1_M	Smchd1_P	OK	44.298	48.1982	0.121739	-0.316048	0.751966	0.999972	no
XLOC_001988	XLOC_001988	Vta1	chr10:14655332-14705489	Smchd1_M	Smchd1_P	OK	30.569	29.9737	-0.0283678	0.0892157	0.92891	0.999972	no
XLOC_001991	XLOC_001991	Heca	chr10:17899033-17948103	Smchd1_M	Smchd1_P	OK	21.0257	22.195	0.0780781	-0.301716	0.762868	0.999972	no
XLOC_001992	XLOC_001992	3110003A17Rik	chr10:18011247-18023383	Smchd1_M	Smchd1_P	OK	67.2621	65.2157	-0.0445764	0.153079	0.878336	0.999972	no
XLOC_001994	XLOC_001994	Ccdc28a	chr10:18213684-18235166	Smchd1_M	Smchd1_P	OK	6.57273	6.39214	-0.0401926	0.0883617	0.929589	0.999972	no
XLOC_001995	XLOC_001995	Hebp2	chr10:18540047-18546076	Smchd1_M	Smchd1_P	OK	2.3379	2.25861	-0.0497792	0.0868836	0.930764	0.999972	no
XLOC_001996	XLOC_001996	D10Bwg1379e	chr10:18581858-18743758	Smchd1_M	Smchd1_P	OK	1.04368	1.23005	0.237037	-0.648427	0.516709	0.999972	no
XLOC_001999	XLOC_001999	Tnfaip3	chr10:19000909-19015410	Smchd1_M	Smchd1_P	OK	1.09665	1.17398	0.0983086	-0.231855	0.816651	0.999972	no
XLOC_002001	XLOC_002001	Pex7	chr10:19856866-19907674	Smchd1_M	Smchd1_P	OK	10.1778	10.5405	0.0505097	-0.101955	0.918792	0.999972	no
XLOC_002004	XLOC_002004	Myb	chr10:21124929-21160984	Smchd1_M	Smchd1_P	OK	0.361802	0.30674	-0.238185	0.284709	0.775867	0.999972	no
XLOC_002005	XLOC_002005	4930455C13Rik	chr10:21295978-21368889	Smchd1_M	Smchd1_P	OK	6.1608	6.20963	0.0113897	-0.0132753	0.989408	0.999972	no
XLOC_002007	XLOC_002007	E030030I06Rik	chr10:22113049-22149270	Smchd1_M	Smchd1_P	OK	0.922008	1.0347	0.166364	-0.190742	0.848728	0.999972	no
XLOC_002008	XLOC_002008	Tbpl1	chr10:22645010-22731447	Smchd1_M	Smchd1_P	OK	19.7477	18.336	-0.107011	0.24435	0.806959	0.999972	no
XLOC_002009	XLOC_002009	Tcf21	chr10:22817274-22820128	Smchd1_M	Smchd1_P	OK	2.63781	3.44812	0.386467	-0.846985	0.397003	0.999972	no
XLOC_002010	XLOC_002010	Eya4	chr10:23103210-23349903	Smchd1_M	Smchd1_P	OK	0.282675	0.326484	0.207869	-0.140931	0.887925	0.999972	no
XLOC_002011	XLOC_002011	Rps12	chr10:23785182-23787209	Smchd1_M	Smchd1_P	OK	898.628	876.62	-0.0357734	0.141486	0.887486	0.999972	no
XLOC_002012	XLOC_002012	Snora33	chr10:23785182-23787209	Smchd1_M	Smchd1_P	OK	67.9684	0	-1.79769e+308	-1.79769e+308	0.483837	0.999972	no
XLOC_002019	XLOC_002019	Enpp1	chr10:24639821-24712102	Smchd1_M	Smchd1_P	OK	2.49864	2.07907	-0.265205	0.598712	0.549365	0.999972	no
XLOC_002020	XLOC_002020	Enpp3	chr10:24773106-24836207	Smchd1_M	Smchd1_P	OK	5.53889	4.86742	-0.186439	0.496974	0.619207	0.999972	no
XLOC_002021	XLOC_002021	Arg1	chr10:24915206-24927470	Smchd1_M	Smchd1_P	OK	0.535884	0.99669	0.895225	-1.47138	0.141189	0.999972	no
XLOC_002022	XLOC_002022	Akap7	chr10:25169089-25299163	Smchd1_M	Smchd1_P	OK	8.46999	7.62488	-0.151645	0.433052	0.664977	0.999972	no
XLOC_002027	XLOC_002027	L3mbtl3	chr10:26274468-26376057	Smchd1_M	Smchd1_P	OK	4.83802	5.571	0.203519	-0.660584	0.508879	0.999972	no
XLOC_002029	XLOC_002029	Lama2	chr10:26981284-27616942	Smchd1_M	Smchd1_P	OK	1.82859	2.09582	0.196786	-0.294068	0.768706	0.999972	no
XLOC_002032	XLOC_002032	Rnf146	chr10:29313165-29362442	Smchd1_M	Smchd1_P	OK	9.59281	9.28501	-0.0470502	0.156924	0.875305	0.999972	no
XLOC_002033	XLOC_002033	Rspo3	chr10:29453106-29535867	Smchd1_M	Smchd1_P	OK	1.09693	2.07897	0.9224	-2.06062	0.0393393	0.999972	no
XLOC_002034	XLOC_002034	Cenpw	chr10:30196008-30200540	Smchd1_M	Smchd1_P	OK	1.23734	1.07223	-0.206625	0.381951	0.702498	0.999972	no
XLOC_002035	XLOC_002035	Trmt11	chr10:30534224-30601089	Smchd1_M	Smchd1_P	OK	4.41665	4.35851	-0.0191163	0.0450978	0.964029	0.999972	no
XLOC_002036	XLOC_002036	Hint3	chr10:30603194-30618378	Smchd1_M	Smchd1_P	OK	28.252	27.669	-0.0300853	0.0754496	0.939857	0.999972	no
XLOC_002037	XLOC_002037	Ncoa7	chr10:30645549-30803127	Smchd1_M	Smchd1_P	OK	7.09018	7.34117	0.0501869	-0.166172	0.868021	0.999972	no
XLOC_002038	XLOC_002038	Hey2	chr10:30832358-30842783	Smchd1_M	Smchd1_P	OK	1.19168	1.03955	-0.197035	0.412357	0.680078	0.999972	no
XLOC_002039	XLOC_002039	Tpd52l1	chr10:31332379-31445921	Smchd1_M	Smchd1_P	OK	0.91887	0.925579	0.0104941	-0.0101917	0.991868	0.999972	no
XLOC_002041	XLOC_002041	Rnf217	chr10:31499874-31609725	Smchd1_M	Smchd1_P	OK	1.80666	1.70344	-0.0848792	0.168353	0.866306	0.999972	no
XLOC_002042	XLOC_002042	Nkain2	chr10:31689318-32889915	Smchd1_M	Smchd1_P	OK	2.59481	3.57605	0.46274	-1.10501	0.269156	0.999972	no
XLOC_002046	XLOC_002046	Zufsp	chr10:33919172-33951236	Smchd1_M	Smchd1_P	OK	6.05166	6.08357	0.00758692	-0.0163545	0.986952	0.999972	no
XLOC_002048	XLOC_002048	Rwdd1	chr10:33996549-34019616	Smchd1_M	Smchd1_P	OK	42.3688	39.0025	-0.119435	0.405972	0.684763	0.999972	no
XLOC_002052	XLOC_002052	Dse	chr10:34151381-34207699	Smchd1_M	Smchd1_P	OK	8.71314	11.6883	0.423801	-1.3445	0.178786	0.999972	no
XLOC_002053	XLOC_002053	Nt5dc1	chr10:34303533-34418558	Smchd1_M	Smchd1_P	OK	5.72986	5.71121	-0.00470338	0.0134373	0.989279	0.999972	no
XLOC_002054	XLOC_002054	Marcks	chr10:37133242-37138926	Smchd1_M	Smchd1_P	OK	22.5859	24.2169	0.10059	-0.424023	0.671549	0.999972	no
XLOC_002056	XLOC_002056	1700025K23Rik	chr10:38965514-39133910	Smchd1_M	Smchd1_P	OK	0.30802	0.414621	0.428769	-0.0387044	0.969126	0.999972	no
XLOC_002058	XLOC_002058	E130307A14Rik	chr10:39612933-39732007	Smchd1_M	Smchd1_P	OK	3.00932	3.21295	0.0944615	-0.0872917	0.93044	0.999972	no
XLOC_002059	XLOC_002059	AA474331	chr10:39890070-39899256	Smchd1_M	Smchd1_P	OK	7.49907	7.78175	0.0533839	-0.0789492	0.937073	0.999972	no
XLOC_002060	XLOC_002060	2010001E11Rik	chr10:39920381-39936979	Smchd1_M	Smchd1_P	OK	0.360361	0.285141	-0.337768	0.517336	0.604922	0.999972	no
XLOC_002061	XLOC_002061	BC021785,G630090E17Rik	chr10:39944393-39986646	Smchd1_M	Smchd1_P	OK	2.81848	2.8932	0.0377508	-0.0722277	0.942421	0.999972	no
XLOC_002063	XLOC_002063	Slc16a10	chr10:40033534-40142254	Smchd1_M	Smchd1_P	OK	18.4552	19.0482	0.0456287	-0.148864	0.881661	0.999972	no
XLOC_002064	XLOC_002064	Gtf3c6,Rpf2	chr10:40223245-40258139	Smchd1_M	Smchd1_P	OK	20.3297	19.9939	-0.0240291	0.062751	0.949965	0.999972	no
XLOC_002065	XLOC_002065	Amd1	chr10:40287457-40302188	Smchd1_M	Smchd1_P	OK	28.8738	27.9829	-0.0452111	0.196723	0.844045	0.999972	no
XLOC_002066	XLOC_002066	Cdc40	chr10:40831621-40883143	Smchd1_M	Smchd1_P	OK	22.7679	21.9649	-0.0518007	0.217599	0.827741	0.999972	no
XLOC_002068	XLOC_002068	Fig4	chr10:41188171-41303241	Smchd1_M	Smchd1_P	OK	13.8998	13.162	-0.078688	0.307794	0.758239	0.999972	no
XLOC_002069	XLOC_002069	Smpd2	chr10:41487171-41490412	Smchd1_M	Smchd1_P	OK	9.09334	9.11101	0.00280141	-0.00855001	0.993178	0.999972	no
XLOC_002070	XLOC_002070	Ccdc162	chr10:41538844-41699592	Smchd1_M	Smchd1_P	OK	8.69119	7.83618	-0.149404	0.247564	0.804471	0.999972	no
XLOC_002071	XLOC_002071	Cep57l1	chr10:41718729-41810037	Smchd1_M	Smchd1_P	OK	4.50419	4.98751	0.147053	-0.314677	0.753007	0.999972	no
XLOC_002073	XLOC_002073	Foxo3	chr10:42181849-42276774	Smchd1_M	Smchd1_P	OK	11.0959	11.1035	0.00099966	-0.00403584	0.99678	0.999972	no
XLOC_002074	XLOC_002074	Lace1	chr10:42312584-42486171	Smchd1_M	Smchd1_P	OK	4.73873	4.833	0.0284199	-0.0634512	0.949407	0.999972	no
XLOC_002077	XLOC_002077	1700021F05Rik	chr10:43525120-43540999	Smchd1_M	Smchd1_P	OK	38.115	35.3033	-0.110555	0.360444	0.718515	0.999972	no
XLOC_002078	XLOC_002078	Qrsl1	chr10:43874173-43947907	Smchd1_M	Smchd1_P	OK	3.65877	3.72071	0.024218	-0.0452095	0.96394	0.999972	no
XLOC_002079	XLOC_002079	Aim1	chr10:43950306-44148849	Smchd1_M	Smchd1_P	OK	4.617	5.09502	0.142132	-0.488127	0.62546	0.999972	no
XLOC_002080	XLOC_002080	Prdm1	chr10:44437174-44478444	Smchd1_M	Smchd1_P	OK	6.19443	5.58837	-0.148546	0.563116	0.573356	0.999972	no
XLOC_002084	XLOC_002084	Fam162b	chr10:51585426-51590640	Smchd1_M	Smchd1_P	OK	7.96356	8.8525	0.152671	-0.221039	0.825062	0.999972	no
XLOC_002088	XLOC_002088	Gopc	chr10:52337023-52382124	Smchd1_M	Smchd1_P	OK	9.12488	9.0191	-0.0168211	0.0635066	0.949363	0.999972	no
XLOC_002090	XLOC_002090	Gm9766	chr10:53273438-53380652	Smchd1_M	Smchd1_P	OK	8.02613	7.92353	-0.0185608	0.0537869	0.957105	0.999972	no
XLOC_002092	XLOC_002092	Mcm9	chr10:53536341-53630439	Smchd1_M	Smchd1_P	OK	2.24313	2.03939	-0.137372	0.276851	0.781894	0.999972	no
XLOC_002093	XLOC_002093	Fam184a	chr10:53633144-53750941	Smchd1_M	Smchd1_P	OK	0.616685	1.00604	0.706088	-0.987581	0.323358	0.999972	no
XLOC_002094	XLOC_002094	Man1a	chr10:53904793-54081081	Smchd1_M	Smchd1_P	OK	63.8956	59.9208	-0.0926595	0.315781	0.752169	0.999972	no
XLOC_002095	XLOC_002095	D630037F22Rik	chr10:56014293-56228689	Smchd1_M	Smchd1_P	OK	1.16334	1.15535	-0.0099425	0.0250238	0.980036	0.999972	no
XLOC_002097	XLOC_002097	Serinc1	chr10:57515774-57532529	Smchd1_M	Smchd1_P	OK	70.6053	74.6844	0.0810312	-0.336619	0.736404	0.999972	no
XLOC_002101	XLOC_002101	2010-09-01	chr10:59141626-59221847	Smchd1_M	Smchd1_P	OK	10.331	9.97883	-0.0500361	0.137403	0.890712	0.999972	no
XLOC_002102	XLOC_002102	Oit3	chr10:59422286-59441978	Smchd1_M	Smchd1_P	OK	5.28573	6.73561	0.349706	-1.02027	0.307599	0.999972	no
XLOC_002103	XLOC_002103	Ccdc109a	chr10:59446983-59616692	Smchd1_M	Smchd1_P	OK	12.8826	13.084	0.022379	-0.0739923	0.941016	0.999972	no
XLOC_002104	XLOC_002104	Ddit4	chr10:59949674-59951770	Smchd1_M	Smchd1_P	OK	24.98	21.7357	-0.200706	0.76373	0.445028	0.999972	no
XLOC_002105	XLOC_002105	Anapc16	chr10:59986991-60099990	Smchd1_M	Smchd1_P	OK	19.6222	19.0674	-0.0413832	0.116972	0.906882	0.999972	no
XLOC_002107	XLOC_002107	Cdh23	chr10:60302744-60696490	Smchd1_M	Smchd1_P	OK	4.09546	4.21283	0.0407633	-0.113616	0.909542	0.999972	no
XLOC_002108	XLOC_002108	Slc29a3	chr10:60711916-60753567	Smchd1_M	Smchd1_P	OK	9.26927	9.22872	-0.00632507	0.0227756	0.981829	0.999972	no
XLOC_002109	XLOC_002109	Unc5b	chr10:60762593-60831596	Smchd1_M	Smchd1_P	OK	38.3266	36.4313	-0.0731687	0.282907	0.777248	0.999972	no
XLOC_002111	XLOC_002111	Sgpl1	chr10:61098641-61147665	Smchd1_M	Smchd1_P	OK	11.8308	12.3811	0.0655857	-0.230922	0.817376	0.999972	no
XLOC_002112	XLOC_002112	Adamts14	chr10:61196910-61273438	Smchd1_M	Smchd1_P	OK	0.794993	0.968999	0.285553	-0.576036	0.564591	0.999972	no
XLOC_002113	XLOC_002113	X99384	chr10:61319655-61383523	Smchd1_M	Smchd1_P	OK	5.52271	4.89464	-0.174173	0.541941	0.587859	0.999972	no
XLOC_002114	XLOC_002114	Eif4ebp2	chr10:61428272-61452954	Smchd1_M	Smchd1_P	OK	57.8133	56.7079	-0.0278507	0.0825094	0.934242	0.999972	no
XLOC_002115	XLOC_002115	H2afy2	chr10:61715262-61783864	Smchd1_M	Smchd1_P	OK	1.82749	1.97393	0.111202	-0.133094	0.894119	0.999972	no
XLOC_002116	XLOC_002116	Col13a1	chr10:61838246-61979151	Smchd1_M	Smchd1_P	OK	3.4541	3.38947	-0.0272499	0.039357	0.968606	0.999972	no
XLOC_002117	XLOC_002117	2010107G23Rik	chr10:62107655-62111013	Smchd1_M	Smchd1_P	OK	1.09905	0.906739	-0.277495	0.342308	0.732119	0.999972	no
XLOC_002118	XLOC_002118	Tspan15	chr10:62185395-62231218	Smchd1_M	Smchd1_P	OK	9.78255	8.8036	-0.152117	0.241777	0.808953	0.999972	no
XLOC_002119	XLOC_002119	Hk1	chr10:62268854-62379908	Smchd1_M	Smchd1_P	OK	32.6969	28.2316	-0.211844	0.758683	0.448042	0.999972	no
XLOC_002120	XLOC_002120	Hkdc1	chr10:62383136-62422457	Smchd1_M	Smchd1_P	OK	1.70587	2.2386	0.392087	-0.913884	0.360778	0.999972	no
XLOC_002121	XLOC_002121	Supv3l1	chr10:62429250-62451353	Smchd1_M	Smchd1_P	OK	8.91334	8.9786	0.0105243	-0.036184	0.971136	0.999972	no
XLOC_002122	XLOC_002122	Vps26a	chr10:62454842-62486805	Smchd1_M	Smchd1_P	OK	34.8544	35.5969	0.0304105	-0.127547	0.898507	0.999972	no
XLOC_002123	XLOC_002123	Srgn	chr10:62493864-62527574	Smchd1_M	Smchd1_P	OK	50.3294	59.2574	0.235595	-0.830359	0.406336	0.999972	no
XLOC_002124	XLOC_002124	2510003E04Rik	chr10:62558469-62578457	Smchd1_M	Smchd1_P	OK	12.4104	11.8546	-0.0661068	0.241046	0.80952	0.999972	no
XLOC_002125	XLOC_002125	Ddx21	chr10:62580246-62602298	Smchd1_M	Smchd1_P	OK	15.8165	15.4276	-0.0359166	0.150794	0.880138	0.999972	no
XLOC_002126	XLOC_002126	Ddx50	chr10:62615792-62651583	Smchd1_M	Smchd1_P	OK	36.4255	36.895	0.0184761	-0.0692368	0.944801	0.999972	no
XLOC_002127	XLOC_002127	Stox1	chr10:62659421-62726099	Smchd1_M	Smchd1_P	OK	0.570141	0.511977	-0.15524	0.290451	0.771471	0.999972	no
XLOC_002128	XLOC_002128	Ccar1	chr10:62743927-62792368	Smchd1_M	Smchd1_P	OK	13.8672	13.3906	-0.0504606	0.199084	0.842197	0.999972	no
XLOC_002130	XLOC_002130	Tet1	chr10:62804569-62887314	Smchd1_M	Smchd1_P	OK	0.21516	0.331008	0.621457	-1.28099	0.200196	0.999972	no
XLOC_002131	XLOC_002131	Hnrnph3	chr10:62980222-63077536	Smchd1_M	Smchd1_P	OK	10.6495	10.7216	0.00973055	-0.0334409	0.973323	0.999972	no
XLOC_002132	XLOC_002132	Mypn	chr10:63115790-63203952	Smchd1_M	Smchd1_P	OK	0.848211	0.73676	-0.20323	0.332539	0.739482	0.999972	no
XLOC_002133	XLOC_002133	Sirt1	chr10:63319004-63339035	Smchd1_M	Smchd1_P	OK	9.12639	8.8087	-0.0511162	0.163019	0.870503	0.999972	no
XLOC_002136	XLOC_002136	Reep3	chr10:67009188-67256326	Smchd1_M	Smchd1_P	OK	14.4339	14.1195	-0.0317694	0.125274	0.900307	0.999972	no
XLOC_002137	XLOC_002137	Nrbf2	chr10:67266688-67285281	Smchd1_M	Smchd1_P	OK	13.0635	12.6776	-0.0432596	0.144488	0.885115	0.999972	no
XLOC_002138	XLOC_002138	Ado	chr10:67544510-67548955	Smchd1_M	Smchd1_P	OK	5.29719	4.79208	-0.144576	0.496205	0.61975	0.999972	no
XLOC_002142	XLOC_002142	1700040L02Rik	chr10:68430955-68541875	Smchd1_M	Smchd1_P	OK	0.482693	0.670445	0.474015	-0.722135	0.470211	0.999972	no
XLOC_002143	XLOC_002143	Cdk1	chr10:69336634-69352912	Smchd1_M	Smchd1_P	OK	5.88772	5.77757	-0.0272448	0.0848449	0.932385	0.999972	no
XLOC_002144	XLOC_002144	Phyhipl	chr10:70440667-70599291	Smchd1_M	Smchd1_P	OK	12.2015	11.9983	-0.0242239	0.0876377	0.930165	0.999972	no
XLOC_002146	XLOC_002146	Bicc1	chr10:70907940-71159634	Smchd1_M	Smchd1_P	OK	1.9187	2.25756	0.234636	-0.517474	0.604825	0.999972	no
XLOC_002148	XLOC_002148	Tfam	chr10:71225476-71238128	Smchd1_M	Smchd1_P	OK	15.366	15.7066	0.031632	-0.0944618	0.924742	0.999972	no
XLOC_002149	XLOC_002149	Ube2d1	chr10:71254979-71285262	Smchd1_M	Smchd1_P	OK	7.84553	8.02156	0.0320118	-0.091352	0.927213	0.999972	no
XLOC_002150	XLOC_002150	Cisd1	chr10:71330493-71344849	Smchd1_M	Smchd1_P	OK	42.88	42.3663	-0.0173885	0.0653662	0.947882	0.999972	no
XLOC_002152	XLOC_002152	A330049N07Rik	chr10:72973302-73086705	Smchd1_M	Smchd1_P	OK	0.915454	0.972849	0.0877286	-0.165583	0.868485	0.999972	no
XLOC_002154	XLOC_002154	1110038D17Rik	chr10:75506774-75517763	Smchd1_M	Smchd1_P	OK	17.8665	17.5458	-0.0261279	0.103242	0.917771	0.999972	no
XLOC_002156	XLOC_002156	Susd2	chr10:75636618-75644008	Smchd1_M	Smchd1_P	OK	2.16596	2.24464	0.0514799	-0.116763	0.907048	0.999972	no
XLOC_002157	XLOC_002157	Cabin1	chr10:75646109-75764357	Smchd1_M	Smchd1_P	OK	10.0378	9.13848	-0.135413	0.509784	0.610203	0.999972	no
XLOC_002158	XLOC_002158	Ddt	chr10:75771232-75773412	Smchd1_M	Smchd1_P	OK	33.7266	32.2655	-0.0638922	0.108953	0.91324	0.999972	no
XLOC_002159	XLOC_002159	Gstt3	chr10:75774121-75781414	Smchd1_M	Smchd1_P	OK	2.61407	2.34111	-0.159105	0.37185	0.710005	0.999972	no
XLOC_002160	XLOC_002160	Gstt1	chr10:75783812-75798584	Smchd1_M	Smchd1_P	OK	0.824332	0.703061	-0.229576	0.117254	0.906659	0.999972	no
XLOC_002162	XLOC_002162	Gstt2	chr10:75831535-75837362	Smchd1_M	Smchd1_P	OK	3.04418	2.25531	-0.432728	0.538075	0.590525	0.999972	no
XLOC_002163	XLOC_002163	Mif	chr10:75859352-75860250	Smchd1_M	Smchd1_P	OK	82.8931	80.4448	-0.0432526	0.156336	0.875768	0.999972	no
XLOC_002164	XLOC_002164	Smarcb1	chr10:75896768-75921614	Smchd1_M	Smchd1_P	OK	44.2365	43.7383	-0.0163386	0.0634719	0.949391	0.999972	no
XLOC_002165	XLOC_002165	Mmp11	chr10:75923221-75932491	Smchd1_M	Smchd1_P	OK	9.3112	9.26406	-0.00732261	0.020631	0.98354	0.999972	no
XLOC_002168	XLOC_002168	Prmt2	chr10:76207221-76237865	Smchd1_M	Smchd1_P	OK	41.2718	42.464	0.0410851	-0.145967	0.883947	0.999972	no
XLOC_002170	XLOC_002170	Pcnt	chr10:76351133-76443101	Smchd1_M	Smchd1_P	OK	3.42312	3.72343	0.12132	-0.282864	0.777281	0.999972	no
XLOC_002171	XLOC_002171	Ybey	chr10:76449080-76515857	Smchd1_M	Smchd1_P	OK	1.48468	1.4922	0.00728499	-0.0108715	0.991326	0.999972	no
XLOC_002172	XLOC_002172	4930483K19Rik	chr10:76531592-76562226	Smchd1_M	Smchd1_P	OK	0.37061	0.315329	-0.233047	0.104652	0.916652	0.999972	no
XLOC_002173	XLOC_002173	Col6a2	chr10:76595755-76623404	Smchd1_M	Smchd1_P	OK	6.73052	5.62713	-0.258319	0.883356	0.377044	0.999972	no
XLOC_002174	XLOC_002174	Col6a1	chr10:76708791-76726044	Smchd1_M	Smchd1_P	OK	4.66781	3.73126	-0.323085	1.02114	0.307189	0.999972	no
XLOC_002175	XLOC_002175	Pcbp3	chr10:76761853-76961947	Smchd1_M	Smchd1_P	OK	4.76305	4.30126	-0.147127	0.250844	0.801935	0.999972	no
XLOC_002176	XLOC_002176	Col18a1	chr10:77052178-77166530	Smchd1_M	Smchd1_P	OK	17.0058	17.2856	0.0235424	-0.0874058	0.930349	0.999972	no
XLOC_002177	XLOC_002177	Gm10941	chr10:77257772-77259223	Smchd1_M	Smchd1_P	OK	0.335251	0.404018	0.269179	-0.286978	0.774129	0.999972	no
XLOC_002178	XLOC_002178	Adarb1	chr10:77290701-77418275	Smchd1_M	Smchd1_P	OK	4.74771	4.43946	-0.0968481	0.302751	0.76208	0.999972	no
XLOC_002179	XLOC_002179	1810008A18Rik	chr10:77486654-77515813	Smchd1_M	Smchd1_P	OK	14.4173	14.3051	-0.0112638	0.0423638	0.966209	0.999972	no
XLOC_002184	XLOC_002184	Lrrc3	chr10:77897575-77902536	Smchd1_M	Smchd1_P	OK	0.364613	0.316489	-0.204211	0.371552	0.710227	0.999972	no
XLOC_002185	XLOC_002185	Trpm2	chr10:77907721-77969872	Smchd1_M	Smchd1_P	OK	1.29572	0.996436	-0.378904	0.533666	0.593573	0.999972	no
XLOC_002186	XLOC_002186	Pfkl	chr10:77986948-78009796	Smchd1_M	Smchd1_P	OK	13.8755	17.2384	0.313081	-1.2753	0.202204	0.999972	no
XLOC_002188	XLOC_002188	D10Jhu81e	chr10:78162066-78169768	Smchd1_M	Smchd1_P	OK	23.4426	23.3726	-0.00431623	0.0156487	0.987515	0.999972	no
XLOC_002189	XLOC_002189	Pwp2	chr10:78170909-78185149	Smchd1_M	Smchd1_P	OK	7.97508	6.99393	-0.189396	0.689023	0.490809	0.999972	no
XLOC_002191	XLOC_002191	Rrp1	chr10:78400361-78413043	Smchd1_M	Smchd1_P	OK	41.5375	40.4502	-0.0382662	0.155767	0.876217	0.999972	no
XLOC_002192	XLOC_002192	Cstb	chr10:78413403-78427626	Smchd1_M	Smchd1_P	OK	0.826271	0.705333	-0.228311	0.0355194	0.971666	0.999972	no
XLOC_002193	XLOC_002193	Pdxk	chr10:78436746-78464948	Smchd1_M	Smchd1_P	OK	4.18475	4.14246	-0.0146518	0.0495823	0.960455	0.999972	no
XLOC_002194	XLOC_002194	Syde1	chr10:78584502-78591964	Smchd1_M	Smchd1_P	OK	13.8052	12.2675	-0.170369	0.652763	0.513909	0.999972	no
XLOC_002196	XLOC_002196	Casp14	chr10:78711994-78718360	Smchd1_M	Smchd1_P	OK	2.84936	2.21908	-0.360678	0.728858	0.466088	0.999972	no
XLOC_002199	XLOC_002199	2610008E11Rik	chr10:79064291-79097600	Smchd1_M	Smchd1_P	OK	2.92327	3.28345	0.16763	-0.519281	0.603565	0.999972	no
XLOC_002200	XLOC_002200	Ppap2c	chr10:79526392-79538721	Smchd1_M	Smchd1_P	OK	34.357	31.0132	-0.147721	0.582448	0.560265	0.999972	no
XLOC_002201	XLOC_002201	Mier2	chr10:79540243-79555117	Smchd1_M	Smchd1_P	OK	8.38381	7.65721	-0.130787	0.404201	0.686065	0.999972	no
XLOC_002204	XLOC_002204	Shc2	chr10:79617937-79637918	Smchd1_M	Smchd1_P	OK	0.900582	0.748247	-0.267344	0.559569	0.575774	0.999972	no
XLOC_002207	XLOC_002207	Polrmt	chr10:79697304-80369637	Smchd1_M	Smchd1_P	OK	5.26433	5.27801	0.00374212	-0.000477166	0.999619	0.999972	no
XLOC_002208	XLOC_002208	Rnf126	chr10:79697304-80369637	Smchd1_M	Smchd1_P	OK	34.368	32.5939	-0.0764639	0.00322517	0.997427	0.999972	no
XLOC_002209	XLOC_002209	Prss57	chr10:79697304-80369637	Smchd1_M	Smchd1_P	OK	52.0854	50.4021	-0.0473969	0.0157444	0.987438	0.999972	no
XLOC_002210	XLOC_002210	E130317F20Rik	chr10:79697304-80369637	Smchd1_M	Smchd1_P	OK	0.749673	0.761452	0.0224917	-0.00107083	0.999146	0.999972	no
XLOC_002211	XLOC_002211	BC005764	chr10:79697304-80369637	Smchd1_M	Smchd1_P	OK	1.4789	1.42966	-0.0488472	0.00297364	0.997627	0.999972	no
XLOC_002212	XLOC_002212	Med16	chr10:79697304-80369637	Smchd1_M	Smchd1_P	OK	8.87885	8.96306	0.0136179	-0.00034997	0.999721	0.999972	no
XLOC_002213	XLOC_002213	C030046I01Rik	chr10:79697304-80369637	Smchd1_M	Smchd1_P	OK	29.9151	29.8942	-0.00101212	0.000206018	0.999836	0.999972	no
XLOC_002214	XLOC_002214	ORF61	chr10:79697304-80369637	Smchd1_M	Smchd1_P	OK	51.9022	48.8985	-0.0860062	0.00919063	0.992667	0.999972	no
XLOC_002215	XLOC_002215	Polr2e	chr10:79697304-80369637	Smchd1_M	Smchd1_P	OK	77.4715	82.3002	0.0872292	-0.00633979	0.994942	0.999972	no
XLOC_002216	XLOC_002216	Sbno2	chr10:79697304-80369637	Smchd1_M	Smchd1_P	OK	10.2877	10.8727	0.0797974	-0.0025304	0.997981	0.999972	no
XLOC_002217	XLOC_002217	Dos	chr10:79697304-80369637	Smchd1_M	Smchd1_P	OK	2.26593	2.83766	0.324601	-0.00296411	0.997635	0.999972	no
XLOC_002218	XLOC_002218	Gamt	chr10:79697304-80369637	Smchd1_M	Smchd1_P	OK	3.84625	3.68489	-0.0618309	0.00299877	0.997607	0.999972	no
XLOC_002219	XLOC_002219	2310011J03Rik	chr10:79697304-80369637	Smchd1_M	Smchd1_P	OK	16.4992	16.2441	-0.0224869	0.00325406	0.997404	0.999972	no
XLOC_002220	XLOC_002220	Pcsk4	chr10:79697304-80369637	Smchd1_M	Smchd1_P	OK	0.244786	0.355647	0.538928	-0.000214102	0.999829	0.999972	no
XLOC_002221	XLOC_002221	Adamtsl5	chr10:79697304-80369637	Smchd1_M	Smchd1_P	OK	1.81523	1.50935	-0.266228	0.000299456	0.999761	0.999972	no
XLOC_002222	XLOC_002222	Mex3d	chr10:80380354-80387651	Smchd1_M	Smchd1_P	OK	4.83932	4.45451	-0.119538	0.369606	0.711676	0.999972	no
XLOC_002223	XLOC_002223	Mbd3	chr10:80392394-80401659	Smchd1_M	Smchd1_P	OK	35.229	34.319	-0.0377556	0.146095	0.883846	0.999972	no
XLOC_002224	XLOC_002224	Uqcr11	chr10:80402996-80406821	Smchd1_M	Smchd1_P	OK	121.26	110.663	-0.131931	0.472012	0.636918	0.999972	no
XLOC_002225	XLOC_002225	Tcf3	chr10:80409164-80433653	Smchd1_M	Smchd1_P	OK	10.6751	10.8375	0.0217864	-0.0705333	0.943769	0.999972	no
XLOC_002227	XLOC_002227	Rexo1	chr10:80540925-80561560	Smchd1_M	Smchd1_P	OK	8.45689	8.59235	0.022925	-0.077035	0.938596	0.999972	no
XLOC_002228	XLOC_002228	Klf16	chr10:80567120-80577296	Smchd1_M	Smchd1_P	OK	9.46095	8.57061	-0.142586	0.491325	0.623196	0.999972	no
XLOC_002229	XLOC_002229	Fam108a	chr10:80583648-80615783	Smchd1_M	Smchd1_P	OK	46.6027	42.8004	-0.122791	0.350064	0.72629	0.999972	no
XLOC_002230	XLOC_002230	Btbd2	chr10:80642616-80657112	Smchd1_M	Smchd1_P	OK	8.32638	8.22353	-0.0179327	0.0540087	0.956928	0.999972	no
XLOC_002231	XLOC_002231	Mknk2	chr10:80665298-80676218	Smchd1_M	Smchd1_P	OK	43.2328	41.0052	-0.0763222	0.304381	0.760837	0.999972	no
XLOC_002232	XLOC_002232	Mob3a	chr10:80685252-80701820	Smchd1_M	Smchd1_P	OK	47.2274	45.6551	-0.0488473	0.207587	0.835551	0.999972	no
XLOC_002233	XLOC_002233	Ap3d1	chr10:80706977-80742211	Smchd1_M	Smchd1_P	OK	30.1943	30.4235	0.0109103	-0.0461943	0.963155	0.999972	no
XLOC_002234	XLOC_002234	Plekhj1	chr10:80796098-80798626	Smchd1_M	Smchd1_P	OK	26.6673	26.572	-0.00516167	0.0135897	0.989157	0.999972	no
XLOC_002237	XLOC_002237	Lsm7	chr10:80852824-80855209	Smchd1_M	Smchd1_P	OK	62.7056	64.7271	0.0457756	-0.0641141	0.948879	0.999972	no
XLOC_002238	XLOC_002238	Timm13	chr10:80879815-80900969	Smchd1_M	Smchd1_P	OK	25.2184	24.0037	-0.0712244	0.253636	0.799777	0.999972	no
XLOC_002239	XLOC_002239	Lmnb2	chr10:80901362-80918245	Smchd1_M	Smchd1_P	OK	3.95396	3.83879	-0.0426459	0.127252	0.898741	0.999972	no
XLOC_002240	XLOC_002240	Gng7	chr10:80948623-81014925	Smchd1_M	Smchd1_P	OK	0.405126	0.401598	-0.0126176	0.0130778	0.989566	0.999972	no
XLOC_002242	XLOC_002242	Slc39a3	chr10:81028539-81037305	Smchd1_M	Smchd1_P	OK	6.12943	5.98271	-0.0349524	0.118726	0.905493	0.999972	no
XLOC_002243	XLOC_002243	Sgta	chr10:81043937-81060154	Smchd1_M	Smchd1_P	OK	47.1913	44.6403	-0.0801757	0.329235	0.741978	0.999972	no
XLOC_002245	XLOC_002245	Pias4	chr10:81153287-81167856	Smchd1_M	Smchd1_P	OK	17.3395	17.2247	-0.00957775	0.0284625	0.977293	0.999972	no
XLOC_002248	XLOC_002248	Mrpl54	chr10:81264721-81266926	Smchd1_M	Smchd1_P	OK	57.2731	54.8624	-0.0620393	0.213212	0.831162	0.999972	no
XLOC_002249	XLOC_002249	Tjp3	chr10:81268171-81291267	Smchd1_M	Smchd1_P	OK	2.96175	3.61588	0.287897	-0.430534	0.666807	0.999972	no
XLOC_002251	XLOC_002251	Hmg20b	chr10:81346045-81350457	Smchd1_M	Smchd1_P	OK	23.5279	22.6424	-0.0553485	0.142882	0.886383	0.999972	no
XLOC_002252	XLOC_002252	4930404N11Rik	chr10:81357564-81366328	Smchd1_M	Smchd1_P	OK	14.0848	12.9234	-0.124158	0.298153	0.765586	0.999972	no
XLOC_002253	XLOC_002253	Fzr1	chr10:81366820-81378435	Smchd1_M	Smchd1_P	OK	19.9655	19.6272	-0.0246523	0.0915558	0.927051	0.999972	no
XLOC_002254	XLOC_002254	Nfic	chr10:81396190-81430861	Smchd1_M	Smchd1_P	OK	3.70311	3.58175	-0.048071	0.15242	0.878856	0.999972	no
XLOC_002256	XLOC_002256	Ncln	chr10:81486432-81496363	Smchd1_M	Smchd1_P	OK	30.5846	28.9319	-0.0801438	0.329209	0.741997	0.999972	no
XLOC_002257	XLOC_002257	S1pr4	chr10:81497744-81500137	Smchd1_M	Smchd1_P	OK	1.74627	1.58651	-0.138425	0.312838	0.754404	0.999972	no
XLOC_002259	XLOC_002259	Gna11	chr10:81528726-81545046	Smchd1_M	Smchd1_P	OK	49.6992	47.6715	-0.0600956	0.253123	0.800173	0.999972	no
XLOC_002260	XLOC_002260	Tle6	chr10:81590903-81606144	Smchd1_M	Smchd1_P	OK	1.96322	2.1973	0.162511	-0.203569	0.83869	0.999972	no
XLOC_002262	XLOC_002262	Zfp781	chr10:81742820-81771142	Smchd1_M	Smchd1_P	OK	1.55556	1.50274	-0.0498437	0.126567	0.899283	0.999972	no
XLOC_002263	XLOC_002263	Zfp781	chr10:81901910-81930480	Smchd1_M	Smchd1_P	OK	1.75002	1.64571	-0.0886667	0.230566	0.817652	0.999972	no
XLOC_002264	XLOC_002264	Zfp938	chr10:82196708-82241295	Smchd1_M	Smchd1_P	OK	5.72448	5.3526	-0.0969039	0.0932237	0.925726	0.999972	no
XLOC_002266	XLOC_002266	1190007I07Rik	chr10:82619850-82629716	Smchd1_M	Smchd1_P	OK	5.87858	5.60212	-0.0694954	0.0961819	0.923376	0.999972	no
XLOC_002268	XLOC_002268	Nfyb	chr10:82748699-82764141	Smchd1_M	Smchd1_P	OK	5.6612	5.67773	0.00420727	-0.0120167	0.990412	0.999972	no
XLOC_002269	XLOC_002269	Slc41a2	chr10:83230845-83337817	Smchd1_M	Smchd1_P	OK	15.3559	15.4885	0.0124074	-0.0463623	0.963021	0.999972	no
XLOC_002270	XLOC_002270	Aldh1l2	chr10:83485859-83534140	Smchd1_M	Smchd1_P	OK	0.368422	0.366265	-0.00847124	0.015492	0.98764	0.999972	no
XLOC_002271	XLOC_002271	Appl2	chr10:83599939-83648685	Smchd1_M	Smchd1_P	OK	10.1621	11.7139	0.205021	-0.681309	0.495676	0.999972	no
XLOC_002273	XLOC_002273	Ckap4	chr10:84526299-84533888	Smchd1_M	Smchd1_P	OK	61.7472	57.2856	-0.1082	0.40954	0.682144	0.999972	no
XLOC_002275	XLOC_002275	Fhl4	chr10:85066868-85117826	Smchd1_M	Smchd1_P	OK	0.563091	0.707931	0.330241	-0.078003	0.937826	0.999972	no
XLOC_002276	XLOC_002276	Mterfd3	chr10:85119432-85128027	Smchd1_M	Smchd1_P	OK	3.47576	3.39048	-0.0358371	0.0866842	0.930923	0.999972	no
XLOC_002277	XLOC_002277	Cry1	chr10:85131699-85185054	Smchd1_M	Smchd1_P	OK	6.41593	6.64918	0.0515172	-0.132384	0.894681	0.999972	no
XLOC_002278	XLOC_002278	Prdm4	chr10:85891964-85916945	Smchd1_M	Smchd1_P	OK	9.63387	9.60445	-0.00441342	0.0135433	0.989194	0.999972	no
XLOC_002279	XLOC_002279	D10Wsu52e	chr10:85938636-85957793	Smchd1_M	Smchd1_P	OK	46.5222	45.2249	-0.0408019	0.172319	0.863187	0.999972	no
XLOC_002282	XLOC_002282	Hsp90b1	chr10:86690840-86705444	Smchd1_M	Smchd1_P	OK	710.459	651.698	-0.124547	0.290578	0.771374	0.999972	no
XLOC_002283	XLOC_002283	Stab2	chr10:86840993-87008007	Smchd1_M	Smchd1_P	OK	5.90315	6.12191	0.0524972	-0.135152	0.892492	0.999972	no
XLOC_002285	XLOC_002285	4930547N16Rik	chr10:88091071-88146941	Smchd1_M	Smchd1_P	OK	0.618033	0.640067	0.0505394	-0.0640388	0.948939	0.999972	no
XLOC_002286	XLOC_002286	Dram1	chr10:88322803-88357075	Smchd1_M	Smchd1_P	OK	6.29484	5.24626	-0.26288	0.807929	0.419131	0.999972	no
XLOC_002287	XLOC_002287	Chpt1	chr10:88459586-88503970	Smchd1_M	Smchd1_P	OK	73.649	71.7312	-0.0380656	0.148914	0.881621	0.999972	no
XLOC_002291	XLOC_002291	Arl1	chr10:88731302-88744276	Smchd1_M	Smchd1_P	OK	70.4547	71.0404	0.0119422	-0.0346064	0.972394	0.999972	no
XLOC_002292	XLOC_002292	Utp20	chr10:88746579-88826814	Smchd1_M	Smchd1_P	OK	4.87138	5.20463	0.0954665	-0.316595	0.751551	0.999972	no
XLOC_002294	XLOC_002294	Gas2l3	chr10:89408757-89443967	Smchd1_M	Smchd1_P	OK	1.64433	1.92459	0.227047	-0.574038	0.565942	0.999972	no
XLOC_002297	XLOC_002297	Scyl2	chr10:89636307-89698193	Smchd1_M	Smchd1_P	OK	19.9758	19.5019	-0.034641	0.145053	0.884669	0.999972	no
XLOC_002298	XLOC_002298	Actr6	chr10:89711968-89732295	Smchd1_M	Smchd1_P	OK	10.7679	11.5146	0.0967279	-0.29586	0.767337	0.999972	no
XLOC_002299	XLOC_002299	Apaf1	chr10:90989310-91082770	Smchd1_M	Smchd1_P	OK	4.7173	4.48753	-0.0720399	0.222609	0.82384	0.999972	no
XLOC_002300	XLOC_002300	Slc25a3	chr10:91116577-91123963	Smchd1_M	Smchd1_P	OK	166.743	160.924	-0.0512517	0.210966	0.832914	0.999972	no
XLOC_002301	XLOC_002301	Tmpo	chr10:91147570-91181134	Smchd1_M	Smchd1_P	OK	10.5774	11.0434	0.0621928	-0.198472	0.842676	0.999972	no
XLOC_002306	XLOC_002306	Nedd1	chr10:92684744-92722418	Smchd1_M	Smchd1_P	OK	8.49737	9.95589	0.228534	-0.847476	0.39673	0.999972	no
XLOC_002308	XLOC_002308	Elk3	chr10:93247325-93311159	Smchd1_M	Smchd1_P	OK	12.3118	11.9866	-0.0386145	0.152851	0.878516	0.999972	no
XLOC_002310	XLOC_002310	Snrpf	chr10:93540631-93605245	Smchd1_M	Smchd1_P	OK	31.0121	28.5547	-0.119103	0.389505	0.696902	0.999972	no
XLOC_002311	XLOC_002311	Gm8580	chr10:93641002-93747176	Smchd1_M	Smchd1_P	OK	0.551671	0.622932	0.175268	-0.0706542	0.943673	0.999972	no
XLOC_002313	XLOC_002313	Metap2	chr10:93858489-93891202	Smchd1_M	Smchd1_P	OK	21.2201	20.7539	-0.0320491	0.136205	0.891659	0.999972	no
XLOC_002316	XLOC_002316	-	chr10:94230282-94231559	Smchd1_M	Smchd1_P	OK	0.407911	0.328703	-0.311471	0.382661	0.701971	0.999972	no
XLOC_002318	XLOC_002318	Tmcc3	chr10:94512582-94590956	Smchd1_M	Smchd1_P	OK	2.80822	2.72774	-0.0419493	0.00549645	0.995614	0.999972	no
XLOC_002319	XLOC_002319	4932415G12Rik	chr10:94673372-94688613	Smchd1_M	Smchd1_P	OK	2.01126	1.96054	-0.0368519	0.0880867	0.929808	0.999972	no
XLOC_002320	XLOC_002320	Plxnc1	chr10:94790865-94944578	Smchd1_M	Smchd1_P	OK	0.313703	0.393757	0.327903	-0.439321	0.660429	0.999972	no
XLOC_002321	XLOC_002321	Cradd	chr10:95174745-95324100	Smchd1_M	Smchd1_P	OK	2.81037	2.35499	-0.255039	0.242301	0.808547	0.999972	no
XLOC_002322	XLOC_002322	Socs2	chr10:95387818-95416857	Smchd1_M	Smchd1_P	OK	4.31201	4.0541	-0.0889791	0.178951	0.857976	0.999972	no
XLOC_002323	XLOC_002323	Mrpl42	chr10:95480805-95501949	Smchd1_M	Smchd1_P	OK	42.3307	39.5352	-0.0985679	0.280449	0.779133	0.999972	no
XLOC_002324	XLOC_002324	Nudt4	chr10:95547004-95564199	Smchd1_M	Smchd1_P	OK	24.4454	25.8868	0.0826531	-0.32319	0.746551	0.999972	no
XLOC_002332	XLOC_002332	Tmtc3	chr10:100443901-100487347	Smchd1_M	Smchd1_P	OK	9.44291	9.634	0.0289028	-0.111171	0.911481	0.999972	no
XLOC_002333	XLOC_002333	4930430F08Rik	chr10:100487495-100589259	Smchd1_M	Smchd1_P	OK	1.42237	1.48253	0.0597652	-0.086672	0.930932	0.999972	no
XLOC_002337	XLOC_002337	Tmtc2	chr10:105187663-105574479	Smchd1_M	Smchd1_P	OK	0.635602	0.508808	-0.321002	0.66172	0.50815	0.999972	no
XLOC_002338	XLOC_002338	BC067068	chr10:105763103-105847992	Smchd1_M	Smchd1_P	OK	3.31243	3.11154	-0.0902612	0.138134	0.890134	0.999972	no
XLOC_002346	XLOC_002346	Nav3	chr10:109681306-110000219	Smchd1_M	Smchd1_P	OK	3.09162	3.14532	0.024845	-0.0741922	0.940857	0.999972	no
XLOC_002348	XLOC_002348	Zdhhc17	chr10:110941540-111010098	Smchd1_M	Smchd1_P	OK	5.34117	5.51426	0.0460114	-0.148249	0.882147	0.999972	no
XLOC_002349	XLOC_002349	-	chr10:111372968-111377966	Smchd1_M	Smchd1_P	OK	0.468092	0.446077	-0.0694976	0.103039	0.917932	0.999972	no
XLOC_002352	XLOC_002352	Glipr1	chr10:111972694-111997264	Smchd1_M	Smchd1_P	OK	6.5334	6.81274	0.0604007	-0.0961155	0.923429	0.999972	no
XLOC_002353	XLOC_002353	Atxn7l3b	chr10:112925427-112929026	Smchd1_M	Smchd1_P	OK	38.1043	38.2955	0.00721963	-0.0306033	0.975586	0.999972	no
XLOC_002356	XLOC_002356	Tbc1d15	chr10:115197650-115251493	Smchd1_M	Smchd1_P	OK	27.0319	28.1892	0.0604797	-0.181408	0.856047	0.999972	no
XLOC_002358	XLOC_002358	Thap2	chr10:115368401-115432773	Smchd1_M	Smchd1_P	OK	3.02647	3.26207	0.108151	-0.233711	0.815209	0.999972	no
XLOC_002359	XLOC_002359	Lgr5	chr10:115450313-115587780	Smchd1_M	Smchd1_P	OK	0.537148	0.605241	0.17219	-0.354096	0.723267	0.999972	no
XLOC_002362	XLOC_002362	Cnot2	chr10:116485160-116581511	Smchd1_M	Smchd1_P	OK	23.1527	23.2516	0.00615049	-0.0188182	0.984986	0.999972	no
XLOC_002365	XLOC_002365	Rab3ip	chr10:116905783-117025636	Smchd1_M	Smchd1_P	OK	26.8955	27.4383	0.0288246	-0.100024	0.920325	0.999972	no
XLOC_002366	XLOC_002366	Cct2	chr10:117050997-117063814	Smchd1_M	Smchd1_P	OK	106.575	107.781	0.0162337	-0.0683145	0.945535	0.999972	no
XLOC_002367	XLOC_002367	Frs2	chr10:117069338-117148581	Smchd1_M	Smchd1_P	OK	21.9429	22.5153	0.0371501	-0.14817	0.882209	0.999972	no
XLOC_002368	XLOC_002368	Yeats4	chr10:117213563-117224507	Smchd1_M	Smchd1_P	OK	26.4244	24.8658	-0.0877083	0.260655	0.794359	0.999972	no
XLOC_002370	XLOC_002370	Lyz2	chr10:117277540-117282272	Smchd1_M	Smchd1_P	OK	8.6026	10.172	0.241755	-0.615655	0.538122	0.999972	no
XLOC_002371	XLOC_002371	Lyz1	chr10:117287794-117292868	Smchd1_M	Smchd1_P	OK	0.872882	0.973375	0.157208	-0.251113	0.801726	0.999972	no
XLOC_002372	XLOC_002372	Cpsf6	chr10:117344667-117377022	Smchd1_M	Smchd1_P	OK	18.8452	18.7824	-0.00481742	0.0134929	0.989235	0.999972	no
XLOC_002373	XLOC_002373	Mdm2	chr10:117688890-117710716	Smchd1_M	Smchd1_P	OK	26.2311	26.1514	-0.00439155	0.0169769	0.986455	0.999972	no
XLOC_002374	XLOC_002374	Slc35e3	chr10:117733677-117746358	Smchd1_M	Smchd1_P	OK	22.4368	21.3562	-0.0712086	0.297378	0.766178	0.999972	no
XLOC_002375	XLOC_002375	Nup107	chr10:117750606-117792705	Smchd1_M	Smchd1_P	OK	10.2553	9.66422	-0.0856461	0.26521	0.790848	0.999972	no
XLOC_002376	XLOC_002376	Rap1b	chr10:117813751-117846046	Smchd1_M	Smchd1_P	OK	123.017	121.772	-0.0146744	0.056489	0.954952	0.999972	no
XLOC_002378	XLOC_002378	Dyrk2	chr10:118854000-118870031	Smchd1_M	Smchd1_P	OK	26.9237	23.8098	-0.177318	0.550317	0.582102	0.999972	no
XLOC_002379	XLOC_002379	-	chr10:118953635-119001085	Smchd1_M	Smchd1_P	OK	1.95527	2.12647	0.121091	-0.0807893	0.93561	0.999972	no
XLOC_002380	XLOC_002380	Cand1	chr10:119198811-119240055	Smchd1_M	Smchd1_P	OK	42.4435	41.653	-0.0271242	0.0978983	0.922013	0.999972	no
XLOC_002382	XLOC_002382	Helb	chr10:120083607-120112965	Smchd1_M	Smchd1_P	OK	0.794903	0.767467	-0.0506758	0.113708	0.909469	0.999972	no
XLOC_002383	XLOC_002383	Irak3	chr10:120141653-120201537	Smchd1_M	Smchd1_P	OK	0.674681	0.595129	-0.181004	0.348572	0.72741	0.999972	no
XLOC_002385	XLOC_002385	Msrb3	chr10:120781100-120898971	Smchd1_M	Smchd1_P	OK	24.9608	25.8016	0.0477997	-0.197213	0.843661	0.999972	no
XLOC_002386	XLOC_002386	Lemd3	chr10:120923390-120979330	Smchd1_M	Smchd1_P	OK	13.1356	12.8409	-0.0327402	0.111372	0.911321	0.999972	no
XLOC_002387	XLOC_002387	Tbc1d30	chr10:121263724-121351116	Smchd1_M	Smchd1_P	OK	2.70993	3.04126	0.166414	-0.441098	0.659142	0.999972	no
XLOC_002388	XLOC_002388	Rassf3	chr10:121410274-121476250	Smchd1_M	Smchd1_P	OK	45.4377	42.4073	-0.0995768	0.374173	0.708276	0.999972	no
XLOC_002389	XLOC_002389	Tbk1	chr10:121546455-121586794	Smchd1_M	Smchd1_P	OK	15.0294	15.0409	0.00109653	-0.00434414	0.996534	0.999972	no
XLOC_002390	XLOC_002390	Xpot	chr10:121587378-121626482	Smchd1_M	Smchd1_P	OK	11.1023	11.3052	0.0261271	-0.0889175	0.929148	0.999972	no
XLOC_002391	XLOC_002391	Srgap1	chr10:121780990-122047508	Smchd1_M	Smchd1_P	OK	4.10556	4.30011	0.0667944	-0.23883	0.811237	0.999972	no
XLOC_002392	XLOC_002392	Gm9079	chr10:122078111-122079879	Smchd1_M	Smchd1_P	OK	0.377485	0.313009	-0.270214	0.395376	0.692565	0.999972	no
XLOC_002393	XLOC_002393	Tmem5	chr10:122081231-122097253	Smchd1_M	Smchd1_P	OK	36.4635	34.4475	-0.0820515	0.329776	0.74157	0.999972	no
XLOC_002394	XLOC_002394	A130077B15Rik	chr10:122565022-122569891	Smchd1_M	Smchd1_P	OK	2.968	3.0673	0.0474807	-0.110654	0.911891	0.999972	no
XLOC_002395	XLOC_002395	Mirlet7i	chr10:122984851-122985724	Smchd1_M	Smchd1_P	OK	0.663176	0.761207	0.198896	-0.276218	0.782381	0.999972	no
XLOC_002396	XLOC_002396	Mon2	chr10:122991078-123076528	Smchd1_M	Smchd1_P	OK	12.1461	11.9853	-0.0192289	0.0732731	0.941589	0.999972	no
XLOC_002397	XLOC_002397	Usp15	chr10:123111604-123197008	Smchd1_M	Smchd1_P	OK	35.7743	35.6969	-0.00312782	0.0128508	0.989747	0.999972	no
XLOC_002398	XLOC_002398	Slc16a7	chr10:125227334-125341812	Smchd1_M	Smchd1_P	OK	1.4596	1.33971	-0.123651	0.235435	0.813871	0.999972	no
XLOC_002399	XLOC_002399	Xrcc6bp1	chr10:126868427-126901371	Smchd1_M	Smchd1_P	OK	2.81978	2.92512	0.0529111	-0.0822861	0.934419	0.999972	no
XLOC_002400	XLOC_002400	Tsfm	chr10:127022331-127030814	Smchd1_M	Smchd1_P	OK	13.5228	13.7468	0.023699	-0.0406713	0.967558	0.999972	no
XLOC_002401	XLOC_002401	LOC100504608	chr10:127032904-127041394	Smchd1_M	Smchd1_P	OK	0.199235	0.338019	0.762638	-0.668983	0.503506	0.999972	no
XLOC_002402	XLOC_002402	2009-03-01	chr10:127055046-127060279	Smchd1_M	Smchd1_P	OK	5.03208	5.51245	0.131539	-0.30502	0.760351	0.999972	no
XLOC_002403	XLOC_002403	Tspan31	chr10:127067289-127070261	Smchd1_M	Smchd1_P	OK	76.5865	73.4432	-0.0604623	0.256937	0.797227	0.999972	no
XLOC_002404	XLOC_002404	Os9	chr10:127094258-127121160	Smchd1_M	Smchd1_P	OK	22.0973	23.4465	0.0855011	-0.328444	0.742576	0.999972	no
XLOC_002405	XLOC_002405	Slc26a10	chr10:127164902-127180645	Smchd1_M	Smchd1_P	OK	0.506967	0.706606	0.479013	-0.510271	0.609862	0.999972	no
XLOC_002406	XLOC_002406	Arhgef25	chr10:127182227-127190054	Smchd1_M	Smchd1_P	OK	12.1272	14.2503	0.232744	-0.704978	0.480824	0.999972	no
XLOC_002407	XLOC_002407	Dtx3	chr10:127190377-127211622	Smchd1_M	Smchd1_P	OK	8.46782	10.1876	0.266758	-0.265581	0.790562	0.999972	no
XLOC_002408	XLOC_002408	Pip4k2c	chr10:127190377-127211622	Smchd1_M	Smchd1_P	OK	61.1946	60.9859	-0.00492911	0.0175737	0.985979	0.999972	no
XLOC_002409	XLOC_002409	Kif5a	chr10:127225694-127288771	Smchd1_M	Smchd1_P	OK	1.57562	1.52765	-0.0446081	0.0221958	0.982292	0.999972	no
XLOC_002410	XLOC_002410	Mbd6	chr10:127225694-127288771	Smchd1_M	Smchd1_P	OK	14.7776	15.3157	0.0515979	-0.111077	0.911556	0.999972	no
XLOC_002411	XLOC_002411	Mars	chr10:127290792-127311786	Smchd1_M	Smchd1_P	OK	14.7474	15.5035	0.0721396	-0.298762	0.765122	0.999972	no
XLOC_002415	XLOC_002415	Shmt2	chr10:127514938-127522444	Smchd1_M	Smchd1_P	OK	24.9268	24.2154	-0.0417743	0.146154	0.8838	0.999972	no
XLOC_002416	XLOC_002416	Nxph4	chr10:127525472-127534559	Smchd1_M	Smchd1_P	OK	2.48321	2.61326	0.0736441	-0.164812	0.869092	0.999972	no
XLOC_002417	XLOC_002417	Lrp1	chr10:127538157-127621148	Smchd1_M	Smchd1_P	OK	17.6779	21.1535	0.258947	-0.843379	0.399016	0.999972	no
XLOC_002418	XLOC_002418	Stat6	chr10:127642011-127666703	Smchd1_M	Smchd1_P	OK	0.696594	0.893638	0.359373	-0.12338	0.901806	0.999972	no
XLOC_002419	XLOC_002419	Nab2	chr10:127642011-127666703	Smchd1_M	Smchd1_P	OK	6.34523	7.43612	0.228878	-0.56515	0.571972	0.999972	no
XLOC_002420	XLOC_002420	Gpr182	chr10:127739537-127751798	Smchd1_M	Smchd1_P	OK	5.8173	5.11897	-0.184495	0.353933	0.723389	0.999972	no
XLOC_002423	XLOC_002423	Rbms2	chr10:128092782-128180297	Smchd1_M	Smchd1_P	OK	184.965	176.536	-0.067296	0.115756	0.907846	0.999972	no
XLOC_002424	XLOC_002424	Spryd4	chr10:128194634-128211794	Smchd1_M	Smchd1_P	OK	6.70786	6.83084	0.0262109	-0.0684506	0.945427	0.999972	no
XLOC_002425	XLOC_002425	Il23a	chr10:128296139-128298084	Smchd1_M	Smchd1_P	OK	0.748732	1.00822	0.429294	-0.736508	0.461421	0.999972	no
XLOC_002426	XLOC_002426	Coq10a	chr10:128362949-128370170	Smchd1_M	Smchd1_P	OK	4.22141	4.30855	0.0294799	-0.0683563	0.945502	0.999972	no
XLOC_002427	XLOC_002427	Slc39a5	chr10:128395241-128401224	Smchd1_M	Smchd1_P	OK	1.25989	1.34873	0.0982993	-0.153539	0.877973	0.999972	no
XLOC_002428	XLOC_002428	Obfc2b	chr10:128401394-128409796	Smchd1_M	Smchd1_P	OK	18.8423	18.2644	-0.0449449	0.144744	0.884913	0.999972	no
XLOC_002429	XLOC_002429	Myl6	chr10:128490856-128493887	Smchd1_M	Smchd1_P	OK	778.323	728.095	-0.0962422	0.350817	0.725725	0.999972	no
XLOC_002430	XLOC_002430	Myl6b	chr10:128494013-128504193	Smchd1_M	Smchd1_P	OK	2.45081	2.54262	0.0530593	-0.0943745	0.924812	0.999972	no
XLOC_002431	XLOC_002431	Esyt1	chr10:128510249-128525859	Smchd1_M	Smchd1_P	OK	13.4143	13.208	-0.0223523	0.0894923	0.928691	0.999972	no
XLOC_002432	XLOC_002432	Zc3h10	chr10:128542868-128547744	Smchd1_M	Smchd1_P	OK	9.55988	9.10576	-0.0702127	0.214655	0.830037	0.999972	no
XLOC_002433	XLOC_002433	Rpl41	chr10:128548109-128549168	Smchd1_M	Smchd1_P	OK	1077.04	981.52	-0.133986	0.559213	0.576017	0.999972	no
XLOC_002434	XLOC_002434	Pa2g4	chr10:128557765-128566105	Smchd1_M	Smchd1_P	OK	27.9877	27.1384	-0.0444593	0.174178	0.861725	0.999972	no
XLOC_002435	XLOC_002435	Erbb3	chr10:128567538-128590538	Smchd1_M	Smchd1_P	OK	2.78913	3.2752	0.231768	-0.668426	0.503862	0.999972	no
XLOC_002436	XLOC_002436	Rps26	chr10:128624528-128626506	Smchd1_M	Smchd1_P	OK	539.029	503.434	-0.09856	0.418654	0.675469	0.999972	no
XLOC_002438	XLOC_002438	Suox	chr10:128669886-128673918	Smchd1_M	Smchd1_P	OK	6.70755	8.50311	0.342204	-1.09192	0.274869	0.999972	no
XLOC_002439	XLOC_002439	Rab5b	chr10:128677182-128696268	Smchd1_M	Smchd1_P	OK	60.0265	60.3348	0.0073899	-0.0307883	0.975438	0.999972	no
XLOC_002440	XLOC_002440	Cdk2	chr10:128697938-128705051	Smchd1_M	Smchd1_P	OK	18.0596	17.4677	-0.0480743	0.178074	0.858664	0.999972	no
XLOC_002442	XLOC_002442	Tmem198b	chr10:128790909-128804426	Smchd1_M	Smchd1_P	OK	2.41743	2.14788	-0.170562	0.17504	0.861048	0.999972	no
XLOC_002443	XLOC_002443	Ormdl2	chr10:128805410-128877752	Smchd1_M	Smchd1_P	OK	23.7327	22.5083	-0.0764187	0.29816	0.765581	0.999972	no
XLOC_002444	XLOC_002444	Gdf11	chr10:128882275-128891718	Smchd1_M	Smchd1_P	OK	1.06861	0.974603	-0.132848	0.279528	0.77984	0.999972	no
XLOC_002445	XLOC_002445	Rdh5	chr10:128913590-128919398	Smchd1_M	Smchd1_P	OK	0.385664	0.41534	0.106949	-0.050441	0.959771	0.999972	no
XLOC_002446	XLOC_002446	Bloc1s1	chr10:128919913-128923524	Smchd1_M	Smchd1_P	OK	43.6046	43.0306	-0.0191179	0.0564165	0.95501	0.999972	no
XLOC_002447	XLOC_002447	Mettl7b	chr10:128933778-128960988	Smchd1_M	Smchd1_P	OK	0.983612	1.9734	1.00452	-0.899719	0.36827	0.999972	no
XLOC_002485	XLOC_002485	-	chr10:4388261-4396480	Smchd1_M	Smchd1_P	OK	0.959781	1.26226	0.39523	-1.09386	0.274015	0.999972	no
XLOC_002486	XLOC_002486	-	chr10:7792399-7792821	Smchd1_M	Smchd1_P	OK	0.721983	1.07782	0.578078	-0.590376	0.554938	0.999972	no
XLOC_002487	XLOC_002487	-	chr10:9622950-9624383	Smchd1_M	Smchd1_P	OK	0.751518	0.768925	0.0330347	-0.0554645	0.955768	0.999972	no
XLOC_002488	XLOC_002488	-	chr10:11301933-11302688	Smchd1_M	Smchd1_P	OK	0.342672	0.202192	-0.761105	0.729659	0.465598	0.999972	no
XLOC_002489	XLOC_002489	-	chr10:11466365-11467111	Smchd1_M	Smchd1_P	OK	0.437405	0.0610305	-2.84137	1.812	0.0699866	0.999972	no
XLOC_002490	XLOC_002490	-	chr10:14550888-14551299	Smchd1_M	Smchd1_P	OK	3.19298	2.97816	-0.100479	0.153303	0.878159	0.999972	no
XLOC_002491	XLOC_002491	-	chr10:17722561-17723172	Smchd1_M	Smchd1_P	OK	0.737206	1.0172	0.46447	-0.601121	0.547759	0.999972	no
XLOC_002492	XLOC_002492	-	chr10:17948237-17948858	Smchd1_M	Smchd1_P	OK	0.459492	0.767956	0.740984	-0.862887	0.388199	0.999972	no
XLOC_002493	XLOC_002493	-	chr10:18055479-18055834	Smchd1_M	Smchd1_P	OK	7.99539	5.62512	-0.507285	0.84941	0.395653	0.999972	no
XLOC_002494	XLOC_002494	-	chr10:29311491-29311934	Smchd1_M	Smchd1_P	OK	0.201004	0.425701	1.08262	-0.694514	0.48736	0.999972	no
XLOC_002495	XLOC_002495	-	chr10:37139510-37140864	Smchd1_M	Smchd1_P	OK	0.411943	0.354377	-0.217158	0.304178	0.760993	0.999972	no
XLOC_002496	XLOC_002496	-	chr10:39164866-39167858	Smchd1_M	Smchd1_P	OK	0.432569	0.553042	0.354459	-0.648544	0.516633	0.999972	no
XLOC_002498	XLOC_002498	-	chr10:39939166-39939960	Smchd1_M	Smchd1_P	OK	0.227997	0.446671	0.970197	-1.01311	0.31101	0.999972	no
XLOC_002501	XLOC_002501	-	chr10:42052548-42053058	Smchd1_M	Smchd1_P	OK	3.07308	3.01208	-0.0289223	0.048515	0.961306	0.999972	no
XLOC_002502	XLOC_002502	-	chr10:42054117-42054526	Smchd1_M	Smchd1_P	OK	13.288	13.7544	0.0497671	-0.105574	0.915921	0.999972	no
XLOC_002503	XLOC_002503	-	chr10:44419506-44420228	Smchd1_M	Smchd1_P	OK	0.418499	0.267178	-0.647425	0.656753	0.51134	0.999972	no
XLOC_002504	XLOC_002504	-	chr10:45066261-45067038	Smchd1_M	Smchd1_P	OK	2.39868	2.38091	-0.0107283	0.0195786	0.98438	0.999972	no
XLOC_002505	XLOC_002505	-	chr10:45875967-45876077	Smchd1_M	Smchd1_P	OK	1884.7	1472.04	-0.356523	0.480579	0.630816	0.999972	no
XLOC_002506	XLOC_002506	-	chr10:59983914-59984652	Smchd1_M	Smchd1_P	OK	0.338917	0.310634	-0.125716	0.13163	0.895277	0.999972	no
XLOC_002507	XLOC_002507	-	chr10:70239286-70240837	Smchd1_M	Smchd1_P	OK	0.307021	0.34963	0.187494	-0.260243	0.794677	0.999972	no
XLOC_002509	XLOC_002509	-	chr10:75380493-75380975	Smchd1_M	Smchd1_P	OK	1.98888	2.013	0.017388	-0.0257906	0.979424	0.999972	no
XLOC_002511	XLOC_002511	-	chr10:78392337-78392955	Smchd1_M	Smchd1_P	OK	0.263961	0.668933	1.34154	-1.29536	0.195194	0.999972	no
XLOC_002512	XLOC_002512	-	chr10:80928774-80929784	Smchd1_M	Smchd1_P	OK	0.372494	0.351258	-0.0846868	0.10571	0.915812	0.999972	no
XLOC_002513	XLOC_002513	-	chr10:81728031-81729047	Smchd1_M	Smchd1_P	OK	0.642227	0.623292	-0.0431761	0.0628346	0.949898	0.999972	no
XLOC_002514	XLOC_002514	-	chr10:82019689-82020320	Smchd1_M	Smchd1_P	OK	0.286238	0.338102	0.240241	-0.221985	0.824325	0.999972	no
XLOC_002515	XLOC_002515	-	chr10:82110664-82111526	Smchd1_M	Smchd1_P	OK	0.713554	0.719948	0.0128703	-0.0184348	0.985292	0.999972	no
XLOC_002516	XLOC_002516	-	chr10:82157263-82158672	Smchd1_M	Smchd1_P	OK	0.281569	0.394788	0.487587	-0.663996	0.506693	0.999972	no
XLOC_002517	XLOC_002517	-	chr10:82158900-82159694	Smchd1_M	Smchd1_P	OK	0.407478	0.337294	-0.272714	0.305173	0.760234	0.999972	no
XLOC_002518	XLOC_002518	-	chr10:82160014-82160568	Smchd1_M	Smchd1_P	OK	0.388496	0.306795	-0.340625	0.295318	0.767751	0.999972	no
XLOC_002519	XLOC_002519	-	chr10:88452517-88453158	Smchd1_M	Smchd1_P	OK	0.744607	0.636448	-0.226435	0.284778	0.775814	0.999972	no
XLOC_002520	XLOC_002520	-	chr10:89743610-89744922	Smchd1_M	Smchd1_P	OK	0.449194	0.498261	0.14956	-0.215029	0.829745	0.999972	no
XLOC_002521	XLOC_002521	-	chr10:91124378-91124841	Smchd1_M	Smchd1_P	OK	0.373693	0.611561	0.710642	-0.612614	0.540131	0.999972	no
XLOC_002522	XLOC_002522	-	chr10:93159314-93159984	Smchd1_M	Smchd1_P	OK	0.695841	0.514687	-0.435062	0.525823	0.599011	0.999972	no
XLOC_002523	XLOC_002523	-	chr10:116582004-116583462	Smchd1_M	Smchd1_P	OK	0.432704	0.586581	0.438948	-0.674899	0.49974	0.999972	no
XLOC_002524	XLOC_002524	-	chr10:117867298-117867929	Smchd1_M	Smchd1_P	OK	0.498162	0.326777	-0.608308	0.599949	0.54854	0.999972	no
XLOC_002525	XLOC_002525	-	chr10:120203253-120203808	Smchd1_M	Smchd1_P	OK	0.580319	0.485295	-0.257984	0.270155	0.787041	0.999972	no
XLOC_002527	XLOC_002527	-	chr10:122987174-122987946	Smchd1_M	Smchd1_P	OK	0.487321	0.380445	-0.357185	0.418116	0.675862	0.999972	no
XLOC_002528	XLOC_002528	-	chr10:123105183-123107844	Smchd1_M	Smchd1_P	OK	0.353776	0.398937	0.173326	-0.29078	0.77122	0.999972	no
XLOC_002529	XLOC_002529	-	chr10:123109910-123110255	Smchd1_M	Smchd1_P	OK	0.10296	0.87388	3.08534	-1.27072	0.203828	0.999972	no
XLOC_002530	XLOC_002530	-	chr10:127621267-127621738	Smchd1_M	Smchd1_P	OK	1.81352	2.05263	0.178676	-0.249091	0.80329	0.999972	no
XLOC_002531	XLOC_002531	-	chr10:128336738-128337334	Smchd1_M	Smchd1_P	OK	0.203405	0.362388	0.833183	-0.666243	0.505256	0.999972	no
XLOC_002532	XLOC_002532	-	chr10:128446587-128447311	Smchd1_M	Smchd1_P	OK	0.425535	0.509974	0.261146	-0.296517	0.766835	0.999972	no
XLOC_002534	XLOC_002534	Eif4enif1	chr11:3202352-3479831	Smchd1_M	Smchd1_P	OK	20.3849	19.3743	-0.0733568	0.0770372	0.938594	0.999972	no
XLOC_002535	XLOC_002535	Patz1	chr11:3202352-3479831	Smchd1_M	Smchd1_P	OK	7.06049	7.54448	0.0956535	-0.0237577	0.981046	0.999972	no
XLOC_002536	XLOC_002536	Pik3ip1	chr11:3202352-3479831	Smchd1_M	Smchd1_P	OK	3.03387	3.65252	0.267732	-0.0290014	0.976863	0.999972	no
XLOC_002537	XLOC_002537	8430429K09Rik	chr11:3202352-3479831	Smchd1_M	Smchd1_P	OK	1.37165	1.4629	0.0929169	-0.00272168	0.997828	0.999972	no
XLOC_002539	XLOC_002539	Selm	chr11:3514701-3517366	Smchd1_M	Smchd1_P	OK	42.4829	35.6892	-0.251397	0.708907	0.478382	0.999972	no
XLOC_002541	XLOC_002541	Morc2a	chr11:3639485-3690967	Smchd1_M	Smchd1_P	OK	17.9809	17.9281	-0.00424022	0.00944703	0.992462	0.999972	no
XLOC_002542	XLOC_002542	Dusp18	chr11:3895159-3901296	Smchd1_M	Smchd1_P	OK	1.4916	1.44229	-0.0485055	0.108848	0.913323	0.999972	no
XLOC_002543	XLOC_002543	Pes1	chr11:3963974-3980004	Smchd1_M	Smchd1_P	OK	32.7969	31.6149	-0.0529561	0.224452	0.822405	0.999972	no
XLOC_002544	XLOC_002544	Gal3st1	chr11:3983635-3999328	Smchd1_M	Smchd1_P	OK	1.60868	1.38697	-0.213947	0.291995	0.770291	0.999972	no
XLOC_002547	XLOC_002547	Rnf215	chr11:4097039-4160293	Smchd1_M	Smchd1_P	OK	22.9604	20.3847	-0.171663	0.577996	0.563267	0.999972	no
XLOC_002549	XLOC_002549	Sf3a1	chr11:4160353-4182541	Smchd1_M	Smchd1_P	OK	18.7064	17.4521	-0.10013	0.424462	0.671229	0.999972	no
XLOC_002550	XLOC_002550	Tbc1d10a	chr11:4186832-4215505	Smchd1_M	Smchd1_P	OK	42.8672	35.4438	-0.274339	1.13069	0.258184	0.999972	no
XLOC_002551	XLOC_002551	Gatsl3	chr11:4218250-4222409	Smchd1_M	Smchd1_P	OK	40.2151	32.5028	-0.307174	1.00077	0.31694	0.999972	no
XLOC_002552	XLOC_002552	Osm	chr11:4236784-4241026	Smchd1_M	Smchd1_P	OK	0.521031	0.408888	-0.349665	0.328345	0.742651	0.999972	no
XLOC_002553	XLOC_002553	Lif	chr11:4257567-4272514	Smchd1_M	Smchd1_P	OK	0.630553	0.784751	0.315619	-0.508596	0.611036	0.999972	no
XLOC_002554	XLOC_002554	Ascc2	chr11:4637688-4686222	Smchd1_M	Smchd1_P	OK	14.1973	14.0007	-0.0201231	0.0666997	0.946821	0.999972	no
XLOC_002555	XLOC_002555	Zmat5	chr11:4704644-4746778	Smchd1_M	Smchd1_P	OK	10.9598	10.5369	-0.0567745	0.119864	0.904591	0.999972	no
XLOC_002556	XLOC_002556	Nipsnap1	chr11:4873998-4894200	Smchd1_M	Smchd1_P	OK	0.961814	0.734305	-0.38938	0.573755	0.566133	0.999972	no
XLOC_002557	XLOC_002557	Thoc5	chr11:4895342-4928865	Smchd1_M	Smchd1_P	OK	8.93399	8.88726	-0.0075665	0.0251976	0.979897	0.999972	no
XLOC_002558	XLOC_002558	Ap1b1	chr11:4938755-5042794	Smchd1_M	Smchd1_P	OK	44.5385	43.6536	-0.0289525	0.116317	0.907402	0.999972	no
XLOC_002559	XLOC_002559	Rasl10a	chr11:5054130-5065327	Smchd1_M	Smchd1_P	OK	6.0007	6.03391	0.00796167	-0.0100148	0.992009	0.999972	no
XLOC_002560	XLOC_002560	Rhbdd3	chr11:5099325-5106094	Smchd1_M	Smchd1_P	OK	6.16591	6.50013	0.0761537	-0.166175	0.868019	0.999972	no
XLOC_002561	XLOC_002561	Kremen1	chr11:5191540-5261610	Smchd1_M	Smchd1_P	OK	7.1354	7.55726	0.0828687	-0.157267	0.875035	0.999972	no
XLOC_002563	XLOC_002563	Xbp1	chr11:5520966-5525872	Smchd1_M	Smchd1_P	OK	120.292	120.419	0.00153257	-0.00637101	0.994917	0.999972	no
XLOC_002565	XLOC_002565	2210015D19Rik	chr11:5713416-5784710	Smchd1_M	Smchd1_P	OK	4.71307	5.11549	0.118205	-0.154507	0.87721	0.999972	no
XLOC_002566	XLOC_002566	Dbnl	chr11:5788482-5800980	Smchd1_M	Smchd1_P	OK	72.8786	73.0378	0.00314808	-0.0109046	0.9913	0.999972	no
XLOC_002567	XLOC_002567	Aebp1	chr11:5861831-5878256	Smchd1_M	Smchd1_P	OK	28.0676	25.6764	-0.128464	0.48978	0.62429	0.999972	no
XLOC_002568	XLOC_002568	Ykt6	chr11:5955757-5967781	Smchd1_M	Smchd1_P	OK	44.4422	42.0308	-0.0804833	0.342448	0.732014	0.999972	no
XLOC_002569	XLOC_002569	Ogdh	chr11:6291596-6359094	Smchd1_M	Smchd1_P	OK	57.7905	54.2229	-0.0919326	0.294522	0.768359	0.999972	no
XLOC_002570	XLOC_002570	Zmiz2	chr11:6389084-6406238	Smchd1_M	Smchd1_P	OK	16.5217	16.0075	-0.0456199	0.154276	0.877392	0.999972	no
XLOC_002571	XLOC_002571	Ppia	chr11:6415869-6419810	Smchd1_M	Smchd1_P	OK	983.031	946.003	-0.0553925	0.199109	0.842178	0.999972	no
XLOC_002573	XLOC_002573	Ccm2	chr11:6546886-6596761	Smchd1_M	Smchd1_P	OK	40.2871	36.8679	-0.127954	0.516982	0.605169	0.999972	no
XLOC_002574	XLOC_002574	Ramp3	chr11:6650147-6677475	Smchd1_M	Smchd1_P	OK	5.75184	4.8515	-0.245594	0.538255	0.590401	0.999972	no
XLOC_002575	XLOC_002575	Adcy1	chr11:7063488-7178505	Smchd1_M	Smchd1_P	OK	0.554725	0.523063	-0.0847873	0.159209	0.873504	0.999972	no
XLOC_002576	XLOC_002576	Igfbp1	chr11:7197786-7202546	Smchd1_M	Smchd1_P	OK	0.57696	0.623941	0.112937	-0.164911	0.869014	0.999972	no
XLOC_002577	XLOC_002577	Gm11992	chr11:9016053-9069354	Smchd1_M	Smchd1_P	OK	1.87165	1.63175	-0.197889	0.302697	0.762121	0.999972	no
XLOC_002578	XLOC_002578	Upp1	chr11:9118007-9136171	Smchd1_M	Smchd1_P	OK	49.2693	45.3874	-0.118394	0.455549	0.648714	0.999972	no
XLOC_002586	XLOC_002586	Egfr	chr11:16752202-16913907	Smchd1_M	Smchd1_P	OK	7.48513	7.69983	0.0407986	-0.146423	0.883587	0.999972	no
XLOC_002588	XLOC_002588	Cnrip1	chr11:17051644-17079372	Smchd1_M	Smchd1_P	OK	0.836497	1.01256	0.275574	-0.388495	0.69765	0.999972	no
XLOC_002589	XLOC_002589	Ppp3r1	chr11:17159297-17200380	Smchd1_M	Smchd1_P	OK	29.8852	29.5362	-0.0169497	0.0633437	0.949493	0.999972	no
XLOC_002590	XLOC_002590	Wdr92	chr11:17211892-17235200	Smchd1_M	Smchd1_P	OK	5.21559	5.00014	-0.0608618	0.197214	0.84366	0.999972	no
XLOC_002591	XLOC_002591	C1d	chr11:17257582-17269176	Smchd1_M	Smchd1_P	OK	11.6533	11.3578	-0.0370547	0.141011	0.887861	0.999972	no
XLOC_002593	XLOC_002593	Spred2	chr11:19924110-20024025	Smchd1_M	Smchd1_P	OK	10.8408	10.9367	0.0126995	-0.0434821	0.965317	0.999972	no
XLOC_002594	XLOC_002594	Rab1	chr11:20201233-20249424	Smchd1_M	Smchd1_P	OK	127.29	122.994	-0.0495374	0.167974	0.866604	0.999972	no
XLOC_002595	XLOC_002595	Sertad2	chr11:20543179-20653023	Smchd1_M	Smchd1_P	OK	8.6298	8.3445	-0.0485015	0.182201	0.855425	0.999972	no
XLOC_002596	XLOC_002596	Peli1	chr11:21091323-21150419	Smchd1_M	Smchd1_P	OK	10.5771	10.8219	0.0330101	-0.108183	0.913851	0.999972	no
XLOC_002597	XLOC_002597	Vps54	chr11:21238368-21371199	Smchd1_M	Smchd1_P	OK	17.4263	18.1354	0.0575413	-0.127347	0.898666	0.999972	no
XLOC_002598	XLOC_002598	Wdpcp	chr11:21572166-21898686	Smchd1_M	Smchd1_P	OK	0.733401	0.683685	-0.101271	0.115541	0.908016	0.999972	no
XLOC_002599	XLOC_002599	Tmem17	chr11:22512145-22519231	Smchd1_M	Smchd1_P	OK	2.32913	2.33646	0.00452945	-0.00859673	0.993141	0.999972	no
XLOC_002600	XLOC_002600	Zrsr1	chr11:22899727-22982284	Smchd1_M	Smchd1_P	OK	5.49029	5.73735	0.0635039	-0.165883	0.868249	0.999972	no
XLOC_002601	XLOC_002601	Cct4	chr11:22990592-23006226	Smchd1_M	Smchd1_P	OK	93.3769	90.6247	-0.0431615	0.178493	0.858336	0.999972	no
XLOC_002602	XLOC_002602	Fam161a	chr11:23008411-23028889	Smchd1_M	Smchd1_P	OK	0.524196	0.557957	0.0900478	-0.0989611	0.921169	0.999972	no
XLOC_002603	XLOC_002603	Xpo1	chr11:23255930-23297597	Smchd1_M	Smchd1_P	OK	34.0065	36.6146	0.106609	-0.386889	0.698838	0.999972	no
XLOC_002604	XLOC_002604	Usp34	chr11:23306885-23497946	Smchd1_M	Smchd1_P	OK	17.7207	18.721	0.0792178	-0.260403	0.794553	0.999972	no
XLOC_002605	XLOC_002605	Pus10	chr11:23646271-23732876	Smchd1_M	Smchd1_P	OK	11.705	12.099	0.0477632	-0.128758	0.897549	0.999972	no
XLOC_002609	XLOC_002609	Fancl	chr11:26387083-26593985	Smchd1_M	Smchd1_P	OK	3.04075	3.23606	0.0898132	-0.164004	0.869728	0.999972	no
XLOC_002610	XLOC_002610	Gm12070	chr11:26785107-26787859	Smchd1_M	Smchd1_P	OK	62.2102	58.2712	-0.0943684	0.39987	0.689252	0.999972	no
XLOC_002616	XLOC_002616	Pnpt1	chr11:29130750-29161828	Smchd1_M	Smchd1_P	OK	12.524	12.6235	0.0114195	-0.0367481	0.970686	0.999972	no
XLOC_002617	XLOC_002617	Smek2	chr11:29172906-29220797	Smchd1_M	Smchd1_P	OK	20.163	20.4647	0.0214275	-0.0892727	0.928865	0.999972	no
XLOC_002618	XLOC_002618	Ccdc88a	chr11:29373587-29515033	Smchd1_M	Smchd1_P	OK	2.52194	2.40153	-0.0705827	0.203124	0.839038	0.999972	no
XLOC_002619	XLOC_002619	Mtif2	chr11:29526409-29545729	Smchd1_M	Smchd1_P	OK	7.54223	8.19421	0.119614	-0.375949	0.706955	0.999972	no
XLOC_002621	XLOC_002621	Rtn4	chr11:29692897-30026033	Smchd1_M	Smchd1_P	OK	38.0514	37.7978	-0.00964806	0.0361028	0.9712	0.999972	no
XLOC_002622	XLOC_002622	Psme4	chr11:30771774-30881234	Smchd1_M	Smchd1_P	OK	14.5987	14.9151	0.0309394	-0.117056	0.906816	0.999972	no
XLOC_002624	XLOC_002624	Asb3	chr11:30954258-31102704	Smchd1_M	Smchd1_P	OK	4.04454	3.78093	-0.0972352	0.262282	0.793104	0.999972	no
XLOC_002628	XLOC_002628	Snrnp25	chr11:32205414-32208995	Smchd1_M	Smchd1_P	OK	13.2546	12.1094	-0.130366	0.35448	0.722979	0.999972	no
XLOC_002629	XLOC_002629	Mpg	chr11:32226504-32267651	Smchd1_M	Smchd1_P	OK	9.33997	8.76624	-0.0914592	0.243768	0.807411	0.999972	no
XLOC_002630	XLOC_002630	Hba-x	chr11:32276599-32278115	Smchd1_M	Smchd1_P	OK	96.4437	101.791	0.0778514	-0.272479	0.785254	0.999972	no
XLOC_002631	XLOC_002631	Hba-a1,Hba-a2	chr11:32283671-32284493	Smchd1_M	Smchd1_P	OK	10925.6	8432.16	-0.373739	0.585474	0.558229	0.999972	no
XLOC_002632	XLOC_002632	Hbq1b	chr11:32286963-32287912	Smchd1_M	Smchd1_P	OK	0.65154	0.514223	-0.341459	0.437245	0.661934	0.999972	no
XLOC_002633	XLOC_002633	Hba-a1,Hba-a2	chr11:32296488-32297310	Smchd1_M	Smchd1_P	OK	6349.66	4913.62	-0.369892	0.779669	0.435586	0.999972	no
XLOC_002634	XLOC_002634	Hbq1a	chr11:32300068-32300873	Smchd1_M	Smchd1_P	OK	1.73028	1.02974	-0.748729	1.09657	0.272831	0.999972	no
XLOC_002635	XLOC_002635	Sh3pxd2b	chr11:32347810-32428183	Smchd1_M	Smchd1_P	OK	3.25075	2.84278	-0.19347	0.670456	0.502567	0.999972	no
XLOC_002636	XLOC_002636	Ubtd2	chr11:32455371-32518837	Smchd1_M	Smchd1_P	OK	8.00362	7.7743	-0.0419398	0.133781	0.893575	0.999972	no
XLOC_002637	XLOC_002637	Stk10	chr11:32533265-32624595	Smchd1_M	Smchd1_P	OK	5.56063	5.33128	-0.0607645	0.209661	0.833932	0.999972	no
XLOC_002638	XLOC_002638	Fbxw11	chr11:32642579-32746947	Smchd1_M	Smchd1_P	OK	31.7039	30.8183	-0.040872	0.159748	0.87308	0.999972	no
XLOC_002640	XLOC_002640	Lcp2	chr11:34047200-34092280	Smchd1_M	Smchd1_P	OK	0.531498	0.325107	-0.709149	1.25926	0.207938	0.999972	no
XLOC_002642	XLOC_002642	Slit3	chr11:35121455-35712147	Smchd1_M	Smchd1_P	OK	1.89794	1.7741	-0.0973445	0.219614	0.826172	0.999972	no
XLOC_002644	XLOC_002644	Pank3	chr11:35769494-35791285	Smchd1_M	Smchd1_P	OK	14.4114	15.2397	0.0806227	-0.342455	0.732008	0.999972	no
XLOC_002646	XLOC_002646	Nudcd2	chr11:40733641-40740150	Smchd1_M	Smchd1_P	OK	25.666	25.7459	0.00448391	-0.0162503	0.987035	0.999972	no
XLOC_002648	XLOC_002648	Atp10b	chr11:43149876-43262286	Smchd1_M	Smchd1_P	OK	0.496677	0.440616	-0.172787	0.292335	0.770031	0.999972	no
XLOC_002650	XLOC_002650	C1qtnf2	chr11:43474305-43491525	Smchd1_M	Smchd1_P	OK	0.411066	0.502213	0.288931	-0.40449	0.685853	0.999972	no
XLOC_002651	XLOC_002651	Ccnjl	chr11:43528783-43587771	Smchd1_M	Smchd1_P	OK	18.129	16.6709	-0.120971	0.419182	0.675083	0.999972	no
XLOC_002654	XLOC_002654	Rnf145	chr11:44518485-44565521	Smchd1_M	Smchd1_P	OK	34.1653	32.4274	-0.0753144	0.282093	0.777872	0.999972	no
XLOC_002659	XLOC_002659	Adam19	chr11:46054466-46147350	Smchd1_M	Smchd1_P	OK	93.2135	72.898	-0.354661	1.0228	0.306402	0.999972	no
XLOC_002660	XLOC_002660	C030019I05Rik	chr11:46193848-46312859	Smchd1_M	Smchd1_P	OK	0.385468	0.343966	-0.164342	0.0797575	0.93643	0.999972	no
XLOC_002662	XLOC_002662	Med7	chr11:46436946-46442721	Smchd1_M	Smchd1_P	OK	12.6994	12.5725	-0.0144966	0.0495577	0.960475	0.999972	no
XLOC_002663	XLOC_002663	Havcr2	chr11:46454930-46481254	Smchd1_M	Smchd1_P	OK	0.91407	0.967795	0.0823962	-0.139896	0.888742	0.999972	no
XLOC_002667	XLOC_002667	Havcr1	chr11:46740147-46779799	Smchd1_M	Smchd1_P	OK	0.790584	1.17237	0.568443	-0.622432	0.533658	0.999972	no
XLOC_002669	XLOC_002669	Gnb2l1	chr11:48800359-48806241	Smchd1_M	Smchd1_P	OK	529.927	518.917	-0.0302891	0.107098	0.914711	0.999972	no
XLOC_002673	XLOC_002673	Ifi47,Olfr56	chr11:49037659-49135387	Smchd1_M	Smchd1_P	OK	5.58034	4.57744	-0.285813	0.606229	0.544363	0.999972	no
XLOC_002676	XLOC_002676	Zfp62	chr11:49203499-49218816	Smchd1_M	Smchd1_P	OK	6.3808	6.77315	0.0860892	-0.28003	0.779455	0.999972	no
XLOC_002677	XLOC_002677	Mgat1	chr11:49244190-49263030	Smchd1_M	Smchd1_P	OK	60.7171	57.6045	-0.0759218	0.308899	0.757399	0.999972	no
XLOC_002693	XLOC_002693	Flt4	chr11:49609670-49652742	Smchd1_M	Smchd1_P	OK	8.36855	6.71112	-0.318423	1.25231	0.210455	0.999972	no
XLOC_002694	XLOC_002694	Scgb3a1	chr11:49663609-49665118	Smchd1_M	Smchd1_P	OK	0.35953	0.359931	0.00161036	-0.000869635	0.999306	0.999972	no
XLOC_002695	XLOC_002695	Gfpt2	chr11:49794154-49838712	Smchd1_M	Smchd1_P	OK	2.50663	2.43629	-0.0410659	0.0695025	0.94459	0.999972	no
XLOC_002696	XLOC_002696	Mapk9	chr11:49846750-49886421	Smchd1_M	Smchd1_P	OK	15.3788	14.8678	-0.0487597	0.184844	0.853352	0.999972	no
XLOC_002698	XLOC_002698	Rnf130	chr11:50025330-50119235	Smchd1_M	Smchd1_P	OK	10.1815	9.4409	-0.108951	0.311983	0.755054	0.999972	no
XLOC_002700	XLOC_002700	Tbc1d9b	chr11:50131359-50172785	Smchd1_M	Smchd1_P	OK	15.3264	15.0247	-0.02868	0.103697	0.91741	0.999972	no
XLOC_002701	XLOC_002701	3010026O09Rik	chr11:50174850-50200115	Smchd1_M	Smchd1_P	OK	6.18063	6.92397	0.163846	-0.421741	0.673214	0.999972	no
XLOC_002702	XLOC_002702	Mgat4b	chr11:50225334-50235103	Smchd1_M	Smchd1_P	OK	111.576	110.419	-0.0150421	0.0592719	0.952736	0.999972	no
XLOC_002703	XLOC_002703	Maml1	chr11:50236471-50292336	Smchd1_M	Smchd1_P	OK	2.2445	2.39011	0.0906828	-0.0628183	0.949911	0.999972	no
XLOC_002704	XLOC_002704	Hnrnph1	chr11:50377718-50386528	Smchd1_M	Smchd1_P	OK	99.4063	101.099	0.0243586	-0.0958064	0.923674	0.999972	no
XLOC_002705	XLOC_002705	Adamts2	chr11:50602084-50807526	Smchd1_M	Smchd1_P	OK	1.33289	1.54618	0.214149	-0.413588	0.679176	0.999972	no
XLOC_002711	XLOC_002711	Zfp354a	chr11:51059256-51072908	Smchd1_M	Smchd1_P	OK	2.05733	3.58914	0.802865	-1.85849	0.0630999	0.999972	no
XLOC_002712	XLOC_002712	-	chr11:51076581-51081994	Smchd1_M	Smchd1_P	OK	0.581761	0.893388	0.61886	-0.457836	0.64707	0.999972	no
XLOC_002713	XLOC_002713	9230009I02Rik	chr11:51085086-51091955	Smchd1_M	Smchd1_P	OK	0.41112	0.467723	0.186093	-0.0969605	0.922758	0.999972	no
XLOC_002714	XLOC_002714	Clk4	chr11:51263010-51281870	Smchd1_M	Smchd1_P	OK	14.2361	14.5916	0.0355803	-0.111018	0.911602	0.999972	no
XLOC_002715	XLOC_002715	Col23a1	chr11:51289919-51583925	Smchd1_M	Smchd1_P	OK	0.915441	1.71959	0.909523	-1.48784	0.136792	0.999972	no
XLOC_002716	XLOC_002716	Agxt2l2	chr11:51584756-51606881	Smchd1_M	Smchd1_P	OK	4.31042	4.3157	0.00176659	-0.0014198	0.998867	0.999972	no
XLOC_002717	XLOC_002717	Nhp2	chr11:51619772-51635896	Smchd1_M	Smchd1_P	OK	22.4114	22.4165	0.000328293	-0.000855408	0.999317	0.999972	no
XLOC_002718	XLOC_002718	D930048N14Rik	chr11:51642965-51657681	Smchd1_M	Smchd1_P	OK	1.064	1.13783	0.0967789	-0.144463	0.885135	0.999972	no
XLOC_002719	XLOC_002719	Sar1b	chr11:51692262-51791953	Smchd1_M	Smchd1_P	OK	55.8924	56.3225	0.0110594	-0.0330971	0.973597	0.999972	no
XLOC_002720	XLOC_002720	Cdkn2aipnl	chr11:51967630-51977336	Smchd1_M	Smchd1_P	OK	20.7981	17.4812	-0.250641	0.937958	0.348266	0.999972	no
XLOC_002721	XLOC_002721	Cdkl3	chr11:52004220-52084667	Smchd1_M	Smchd1_P	OK	1.37961	1.40833	0.0297199	-0.0323646	0.974181	0.999972	no
XLOC_002722	XLOC_002722	Ppp2ca	chr11:52098823-52123435	Smchd1_M	Smchd1_P	OK	113.565	108.248	-0.0691695	0.279658	0.77974	0.999972	no
XLOC_002723	XLOC_002723	Mir3061	chr11:52126087-52127711	Smchd1_M	Smchd1_P	OK	0.489626	0.442813	-0.144982	0.221482	0.824717	0.999972	no
XLOC_002724	XLOC_002724	Skp1a	chr11:52231994-52246858	Smchd1_M	Smchd1_P	OK	102.144	98.1666	-0.0573034	0.243396	0.807699	0.999972	no
XLOC_002725	XLOC_002725	Vdac1	chr11:52361114-52389396	Smchd1_M	Smchd1_P	OK	164.656	158.188	-0.0578159	0.233815	0.815129	0.999972	no
XLOC_002726	XLOC_002726	9530068E07Rik	chr11:52396427-52408723	Smchd1_M	Smchd1_P	OK	42.6511	41.1189	-0.0527822	0.223974	0.822777	0.999972	no
XLOC_002728	XLOC_002728	Zcchc10	chr11:53324688-53333301	Smchd1_M	Smchd1_P	OK	10.575	12.511	0.242539	-0.225638	0.821483	0.999972	no
XLOC_002729	XLOC_002729	Aff4	chr11:53350756-53421902	Smchd1_M	Smchd1_P	OK	31.1583	31.4079	0.0115091	-0.0423324	0.966234	0.999972	no
XLOC_002730	XLOC_002730	Gdf9	chr11:53432982-53437902	Smchd1_M	Smchd1_P	OK	0.620464	0.81086	0.386106	-0.279042	0.780213	0.999972	no
XLOC_002731	XLOC_002731	Shroom1	chr11:53457167-53468933	Smchd1_M	Smchd1_P	OK	26.7546	26.4767	-0.0150606	0.0626807	0.950021	0.999972	no
XLOC_002732	XLOC_002732	2008-09-01	chr11:53519735-53544096	Smchd1_M	Smchd1_P	OK	63.8859	65.518	0.0363931	-0.134263	0.893195	0.999972	no
XLOC_002733	XLOC_002733	Kif3a	chr11:53567365-53604244	Smchd1_M	Smchd1_P	OK	19.2903	19.3844	0.00702432	-0.0202162	0.983871	0.999972	no
XLOC_002735	XLOC_002735	Irf1	chr11:53770013-53778374	Smchd1_M	Smchd1_P	OK	5.11254	4.59988	-0.152442	0.402341	0.687433	0.999972	no
XLOC_002736	XLOC_002736	P4ha2	chr11:54054927-54131667	Smchd1_M	Smchd1_P	OK	52.9803	52.7285	-0.0068743	0.0234405	0.981299	0.999972	no
XLOC_002739	XLOC_002739	Fnip1	chr11:54438115-54518241	Smchd1_M	Smchd1_P	OK	6.82134	7.18998	0.0759332	-0.25251	0.800647	0.999972	no
XLOC_002740	XLOC_002740	Rapgef6	chr11:54522825-54699436	Smchd1_M	Smchd1_P	OK	5.74758	6.53987	0.186305	-0.662317	0.507768	0.999972	no
XLOC_002742	XLOC_002742	Hint1	chr11:54866437-54870496	Smchd1_M	Smchd1_P	OK	207.444	190.247	-0.124852	0.524938	0.599626	0.999972	no
XLOC_002743	XLOC_002743	Gpx3	chr11:54902853-54910383	Smchd1_M	Smchd1_P	OK	56.4305	59.4486	0.0751676	-0.257399	0.796871	0.999972	no
XLOC_002744	XLOC_002744	Gm2a	chr11:55097984-55113028	Smchd1_M	Smchd1_P	OK	262.61	258.712	-0.0215767	0.0634886	0.949377	0.999972	no
XLOC_002745	XLOC_002745	Slc36a1	chr11:55204339-55236330	Smchd1_M	Smchd1_P	OK	6.89816	7.11403	0.044455	-0.150403	0.880447	0.999972	no
XLOC_002746	XLOC_002746	G3bp1	chr11:55469751-55500887	Smchd1_M	Smchd1_P	OK	47.1254	46.0082	-0.0346139	0.146909	0.883204	0.999972	no
XLOC_002750	XLOC_002750	Galnt10	chr11:57645441-57787500	Smchd1_M	Smchd1_P	OK	7.16041	6.36579	-0.169704	0.510045	0.61002	0.999972	no
XLOC_002751	XLOC_002751	Sap30l	chr11:57801636-57814877	Smchd1_M	Smchd1_P	OK	10.5789	10.0391	-0.0755635	0.215121	0.829673	0.999972	no
XLOC_002752	XLOC_002752	-	chr11:57836281-57841867	Smchd1_M	Smchd1_P	OK	2.62729	2.47533	-0.0859516	0.115022	0.908428	0.999972	no
XLOC_002753	XLOC_002753	Larp1	chr11:58009063-58062153	Smchd1_M	Smchd1_P	OK	22.836	21.8785	-0.0617927	0.263615	0.792077	0.999972	no
XLOC_002754	XLOC_002754	Cnot8	chr11:58103995-58168539	Smchd1_M	Smchd1_P	OK	46.3413	45.9337	-0.0127434	0.0386813	0.969144	0.999972	no
XLOC_002755	XLOC_002755	Mrpl22	chr11:58171653-58179581	Smchd1_M	Smchd1_P	OK	24.7034	24.7293	0.00151385	-0.00466294	0.99628	0.999972	no
XLOC_002756	XLOC_002756	Gm12250	chr11:58183842-58190198	Smchd1_M	Smchd1_P	OK	0.409081	0.258268	-0.663515	1.07376	0.282931	0.999972	no
XLOC_002757	XLOC_002757	Igtp	chr11:58199146-58207592	Smchd1_M	Smchd1_P	OK	4.6868	4.34416	-0.109527	0.251862	0.801147	0.999972	no
XLOC_002758	XLOC_002758	Irgm2	chr11:58214976-58222783	Smchd1_M	Smchd1_P	OK	4.00333	3.77047	-0.0864556	0.26217	0.79319	0.999972	no
XLOC_002759	XLOC_002759	Zfp692	chr11:58302838-58330339	Smchd1_M	Smchd1_P	OK	1.10684	1.27497	0.204014	-0.068603	0.945306	0.999972	no
XLOC_002760	XLOC_002760	Sh3bp5l	chr11:58330717-58347768	Smchd1_M	Smchd1_P	OK	22.9085	21.6945	-0.0785483	0.276288	0.782327	0.999972	no
XLOC_002776	XLOC_002776	2810021J22Rik	chr11:58847189-58884467	Smchd1_M	Smchd1_P	OK	2.51076	2.66027	0.0834506	-0.212383	0.831808	0.999972	no
XLOC_002779	XLOC_002779	Hist3h2a	chr11:58932287-58991599	Smchd1_M	Smchd1_P	OK	2.38474	2.68842	0.17293	-0.17396	0.861897	0.999972	no
XLOC_002781	XLOC_002781	Trim11	chr11:58932287-58991599	Smchd1_M	Smchd1_P	OK	3.65894	3.85635	0.0758111	-0.132618	0.894495	0.999972	no
XLOC_002782	XLOC_002782	Mrpl55	chr11:59202467-59206462	Smchd1_M	Smchd1_P	OK	18.1365	16.2201	-0.16112	0.413292	0.679393	0.999972	no
XLOC_002783	XLOC_002783	2310033P09Rik	chr11:59208360-59210734	Smchd1_M	Smchd1_P	OK	11.1411	11.2861	0.0186501	-0.0556997	0.955581	0.999972	no
XLOC_002784	XLOC_002784	Wnt9a	chr11:59306929-59333552	Smchd1_M	Smchd1_P	OK	1.01412	0.789526	-0.361164	0.766498	0.44338	0.999972	no
XLOC_002785	XLOC_002785	Jmjd4	chr11:59450044-59460097	Smchd1_M	Smchd1_P	OK	3.94758	3.95187	0.00156486	-0.00499465	0.996015	0.999972	no
XLOC_002786	XLOC_002786	4933439C10Rik	chr11:59485484-59511067	Smchd1_M	Smchd1_P	OK	1.35346	1.46683	0.116042	-0.111624	0.911122	0.999972	no
XLOC_002789	XLOC_002789	Mprip	chr11:59661370-59780860	Smchd1_M	Smchd1_P	OK	115.047	120.103	0.0620495	-0.1202	0.904325	0.999972	no
XLOC_002790	XLOC_002790	Gm16062	chr11:59810079-59839767	Smchd1_M	Smchd1_P	OK	0.839001	0.749746	-0.16227	0.0497907	0.960289	0.999972	no
XLOC_002791	XLOC_002791	Nt5m	chr11:59848072-59876533	Smchd1_M	Smchd1_P	OK	9.53603	9.5201	-0.00241288	0.00701778	0.994401	0.999972	no
XLOC_002792	XLOC_002792	Med9	chr11:59948213-59964942	Smchd1_M	Smchd1_P	OK	8.5435	8.04159	-0.0873467	0.260651	0.794362	0.999972	no
XLOC_002793	XLOC_002793	Rai1	chr11:60105012-60220604	Smchd1_M	Smchd1_P	OK	4.05927	3.6018	-0.172501	0.563233	0.573276	0.999972	no
XLOC_002795	XLOC_002795	4933439F18Rik	chr11:60417144-60445277	Smchd1_M	Smchd1_P	OK	8.44951	8.47498	0.00434229	-0.0165695	0.98678	0.999972	no
XLOC_002796	XLOC_002796	Drg2	chr11:60454616-60468705	Smchd1_M	Smchd1_P	OK	18.2238	18.0403	-0.0146038	0.0532678	0.957519	0.999972	no
XLOC_002798	XLOC_002798	Alkbh5	chr11:60537682-60558512	Smchd1_M	Smchd1_P	OK	18.414	18.0581	-0.0281561	0.119746	0.904684	0.999972	no
XLOC_002799	XLOC_002799	Llgl1	chr11:60699689-60727257	Smchd1_M	Smchd1_P	OK	6.71651	6.83392	0.0250016	-0.043149	0.965583	0.999972	no
XLOC_002800	XLOC_002800	Smcr7	chr11:60728397-60732951	Smchd1_M	Smchd1_P	OK	8.15549	7.81223	-0.062038	0.204275	0.838139	0.999972	no
XLOC_002802	XLOC_002802	Smcr8	chr11:60777524-60811265	Smchd1_M	Smchd1_P	OK	7.82463	8.04419	0.0399244	-0.134574	0.892949	0.999972	no
XLOC_002803	XLOC_002803	Shmt1	chr11:60777524-60811265	Smchd1_M	Smchd1_P	OK	0.379396	0.394676	0.0569624	-0.0229288	0.981707	0.999972	no
XLOC_002804	XLOC_002804	Dhrs7b	chr11:60830630-60858423	Smchd1_M	Smchd1_P	OK	13.8821	13.0757	-0.0863396	0.254653	0.798991	0.999972	no
XLOC_002805	XLOC_002805	Map2k3	chr11:60932056-60952803	Smchd1_M	Smchd1_P	OK	38.1162	38.1001	-0.000607508	0.00196567	0.998432	0.999972	no
XLOC_002806	XLOC_002806	Kcnj12	chr11:61022248-61073261	Smchd1_M	Smchd1_P	OK	2.58773	2.09788	-0.302754	0.636351	0.524548	0.999972	no
XLOC_002809	XLOC_002809	Mfap4	chr11:61485443-61488704	Smchd1_M	Smchd1_P	OK	1.331	1.06091	-0.327207	0.419124	0.675125	0.999972	no
XLOC_002810	XLOC_002810	B9d1	chr11:61505171-61512927	Smchd1_M	Smchd1_P	OK	7.87564	8.30815	0.0771303	-0.162672	0.870777	0.999972	no
XLOC_002811	XLOC_002811	Grap	chr11:61617866-61672778	Smchd1_M	Smchd1_P	OK	16.3486	13.0124	-0.329281	0.866901	0.385996	0.999972	no
XLOC_002812	XLOC_002812	Fam83g	chr11:61672781-61720799	Smchd1_M	Smchd1_P	OK	20.9531	20.5264	-0.0296861	0.11886	0.905386	0.999972	no
XLOC_002813	XLOC_002813	Specc1	chr11:62029255-62223013	Smchd1_M	Smchd1_P	OK	20.0149	20.8726	0.0605343	-0.210881	0.83298	0.999972	no
XLOC_002814	XLOC_002814	Adora2b	chr11:62248983-62266452	Smchd1_M	Smchd1_P	OK	2.45994	2.6479	0.106227	-0.247836	0.804261	0.999972	no
XLOC_002815	XLOC_002815	Ttc19	chr11:62281472-62516019	Smchd1_M	Smchd1_P	OK	7.67503	7.78711	0.0209166	-0.026744	0.978664	0.999972	no
XLOC_002816	XLOC_002816	Pigl	chr11:62281472-62516019	Smchd1_M	Smchd1_P	OK	5.27168	6.06895	0.203185	-0.173417	0.862324	0.999972	no
XLOC_002817	XLOC_002817	Ubb	chr11:62551503-62553212	Smchd1_M	Smchd1_P	OK	1426.33	1424.71	-0.00164507	0.00398474	0.996821	0.999972	no
XLOC_002818	XLOC_002818	Trpv2	chr11:62574485-62600436	Smchd1_M	Smchd1_P	OK	73.1366	71.5149	-0.0323489	0.133897	0.893484	0.999972	no
XLOC_002819	XLOC_002819	2410006H16Rik	chr11:62601652-62666359	Smchd1_M	Smchd1_P	OK	66.3858	61.0271	-0.121425	0.241841	0.808904	0.999972	no
XLOC_002823	XLOC_002823	Mmgt2	chr11:62601652-62666359	Smchd1_M	Smchd1_P	OK	19.4921	19.7375	0.0180496	-0.0402889	0.967863	0.999972	no
XLOC_002824	XLOC_002824	Trim16	chr11:62820249-62842948	Smchd1_M	Smchd1_P	OK	2.34344	2.24198	-0.0638486	0.177462	0.859146	0.999972	no
XLOC_002826	XLOC_002826	Fam18b	chr11:62879489-62895184	Smchd1_M	Smchd1_P	OK	27.4722	27.1027	-0.019536	0.0768688	0.938728	0.999972	no
XLOC_002829	XLOC_002829	Pmp22	chr11:63131509-63159546	Smchd1_M	Smchd1_P	OK	50.0951	59.9052	0.258013	-0.997738	0.318406	0.999972	no
XLOC_002830	XLOC_002830	2810001G20Rik	chr11:64079483-64083259	Smchd1_M	Smchd1_P	OK	3.74007	4.58037	0.2924	-0.631581	0.527661	0.999972	no
XLOC_002832	XLOC_002832	Elac2	chr11:64979034-65162961	Smchd1_M	Smchd1_P	OK	6.8981	6.66393	-0.0498256	0.132435	0.89464	0.999972	no
XLOC_002833	XLOC_002833	Zkscan6	chr11:65807181-65829255	Smchd1_M	Smchd1_P	OK	4.84651	5.10686	0.0754925	-0.206103	0.83671	0.999972	no
XLOC_002834	XLOC_002834	Pirt	chr11:66905631-66965703	Smchd1_M	Smchd1_P	OK	1.88145	1.36912	-0.458603	0.734523	0.46263	0.999972	no
XLOC_002835	XLOC_002835	Gm12298	chr11:66905631-66965703	Smchd1_M	Smchd1_P	OK	3.6141	3.96393	0.133296	-0.416248	0.677228	0.999972	no
XLOC_002836	XLOC_002836	Tmem220	chr11:67025153-67035409	Smchd1_M	Smchd1_P	OK	4.47595	4.48753	0.00372757	-0.00681557	0.994562	0.999972	no
XLOC_002837	XLOC_002837	Sco1	chr11:67052669-67067440	Smchd1_M	Smchd1_P	OK	4.74449	4.84386	0.0299043	-0.100769	0.919734	0.999972	no
XLOC_002841	XLOC_002841	Myh4	chr11:67238028-67260449	Smchd1_M	Smchd1_P	OK	3.38326	4.34269	0.360174	-0.963882	0.335105	0.999972	no
XLOC_002844	XLOC_002844	Gas7	chr11:67455729-67688992	Smchd1_M	Smchd1_P	OK	0.806445	0.858271	0.0898579	-0.156019	0.876018	0.999972	no
XLOC_002847	XLOC_002847	Stx8	chr11:67966466-68207148	Smchd1_M	Smchd1_P	OK	75.0737	71.3563	-0.0732665	0.108027	0.913974	0.999972	no
XLOC_002849	XLOC_002849	Pik3r6	chr11:68503018-68552698	Smchd1_M	Smchd1_P	OK	1.02958	1.12551	0.128518	-0.129827	0.896703	0.999972	no
XLOC_002850	XLOC_002850	Mfsd6l	chr11:68556185-68558245	Smchd1_M	Smchd1_P	OK	0.594339	0.458859	-0.373235	0.62246	0.533639	0.999972	no
XLOC_002851	XLOC_002851	Ccdc42	chr11:68587036-68597951	Smchd1_M	Smchd1_P	OK	6.70385	4.95947	-0.434806	0.783997	0.433042	0.999972	no
XLOC_002852	XLOC_002852	Myh10	chr11:68691131-68816624	Smchd1_M	Smchd1_P	OK	19.9949	20.5916	0.0424252	-0.154098	0.877532	0.999972	no
XLOC_002853	XLOC_002853	Rnf222	chr11:68821317-68895145	Smchd1_M	Smchd1_P	OK	3.17025	2.49716	-0.344304	0.294218	0.768591	0.999972	no
XLOC_002854	XLOC_002854	Rpl26	chr11:68901565-68904534	Smchd1_M	Smchd1_P	OK	828.529	796.883	-0.0561838	0.225817	0.821344	0.999972	no
XLOC_002855	XLOC_002855	Slc25a35	chr11:68967928-68974491	Smchd1_M	Smchd1_P	OK	2.87322	2.90753	0.0171282	-0.0326242	0.973974	0.999972	no
XLOC_002856	XLOC_002856	1500010J02Rik	chr11:69015910-69036473	Smchd1_M	Smchd1_P	OK	4.74768	4.99178	0.072331	-0.21431	0.830306	0.999972	no
XLOC_002857	XLOC_002857	Aurkb	chr11:69045642-69051662	Smchd1_M	Smchd1_P	OK	2.75522	2.53434	-0.120554	0.214979	0.829784	0.999972	no
XLOC_002858	XLOC_002858	2310047M10Rik	chr11:69059774-69061576	Smchd1_M	Smchd1_P	OK	10.2054	9.74255	-0.0669661	0.21345	0.830976	0.999972	no
XLOC_002859	XLOC_002859	Tmem107	chr11:69070808-69073293	Smchd1_M	Smchd1_P	OK	12.3112	11.5301	-0.0945771	0.263666	0.792037	0.999972	no
XLOC_002861	XLOC_002861	Per1	chr11:69095109-69110667	Smchd1_M	Smchd1_P	OK	13.0489	13.7344	0.0738631	-0.304368	0.760847	0.999972	no
XLOC_002862	XLOC_002862	Hes7	chr11:69119374-69123895	Smchd1_M	Smchd1_P	OK	1.38445	1.82788	0.400861	-0.483373	0.628831	0.999972	no
XLOC_002863	XLOC_002863	Aloxe3	chr11:69125428-69149115	Smchd1_M	Smchd1_P	OK	3.29706	3.15792	-0.0622078	0.110113	0.91232	0.999972	no
XLOC_002865	XLOC_002865	Trappc1	chr11:69323985-69325793	Smchd1_M	Smchd1_P	OK	46.8795	45.2566	-0.0508276	0.180274	0.856938	0.999972	no
XLOC_002867	XLOC_002867	A030009H04Rik	chr11:69340470-69342647	Smchd1_M	Smchd1_P	OK	1.95396	2.10542	0.107708	-0.202313	0.839672	0.999972	no
XLOC_002868	XLOC_002868	Lsmd1	chr11:69343275-69398234	Smchd1_M	Smchd1_P	OK	34.9393	32.276	-0.114387	0.129141	0.897246	0.999972	no
XLOC_002869	XLOC_002869	Dnahc2	chr11:69420808-69549108	Smchd1_M	Smchd1_P	OK	0.323889	0.458609	0.501765	-0.248671	0.803615	0.999972	no
XLOC_002870	XLOC_002870	Trp53	chr11:69580358-69591873	Smchd1_M	Smchd1_P	OK	11.8343	10.6465	-0.152604	0.48283	0.629216	0.999972	no
XLOC_002871	XLOC_002871	Sat2	chr11:69622038-69624699	Smchd1_M	Smchd1_P	OK	2.83912	2.77533	-0.0327856	0.0239707	0.980876	0.999972	no
XLOC_002872	XLOC_002872	Fxr2	chr11:69632882-69653298	Smchd1_M	Smchd1_P	OK	26.7301	26.2627	-0.0254495	0.0869522	0.93071	0.999972	no
XLOC_002873	XLOC_002873	Sox15	chr11:69655036-69662642	Smchd1_M	Smchd1_P	OK	6.28622	6.0572	-0.0535429	0.0664562	0.947015	0.999972	no
XLOC_002875	XLOC_002875	Tnfsf13	chr11:69682518-69696311	Smchd1_M	Smchd1_P	OK	1.85675	1.78551	-0.0564411	0.051908	0.958602	0.999972	no
XLOC_002876	XLOC_002876	Zbtb4	chr11:69759885-69784026	Smchd1_M	Smchd1_P	OK	1.7721	1.73527	-0.0303005	0.0778503	0.937947	0.999972	no
XLOC_002877	XLOC_002877	G630025P09Rik	chr11:69803594-69806038	Smchd1_M	Smchd1_P	OK	3.22592	2.72102	-0.24556	0.621967	0.533964	0.999972	no
XLOC_002878	XLOC_002878	1810027O10Rik	chr11:69838487-69839837	Smchd1_M	Smchd1_P	OK	39.3026	36.1801	-0.119431	0.296254	0.767036	0.999972	no
XLOC_002879	XLOC_002879	Plscr3	chr11:69846371-69858730	Smchd1_M	Smchd1_P	OK	3.22389	3.29624	0.0320188	-0.0684253	0.945447	0.999972	no
XLOC_002880	XLOC_002880	Neurl4	chr11:69881566-69913822	Smchd1_M	Smchd1_P	OK	5.6566	6.06062	0.0995312	-0.273602	0.78439	0.999972	no
XLOC_002881	XLOC_002881	Gps2	chr11:69914004-69916656	Smchd1_M	Smchd1_P	OK	18.8308	18.3947	-0.0338039	0.101769	0.91894	0.999972	no
XLOC_002883	XLOC_002883	Cldn7	chr11:69964778-69967886	Smchd1_M	Smchd1_P	OK	30.1378	28.006	-0.105835	0.400001	0.689156	0.999972	no
XLOC_002884	XLOC_002884	Ctdnep1	chr11:69968225-69990600	Smchd1_M	Smchd1_P	OK	49.1738	45.204	-0.121437	0.396636	0.691636	0.999972	no
XLOC_002885	XLOC_002885	Gabarap	chr11:69991369-69994962	Smchd1_M	Smchd1_P	OK	178.884	172.813	-0.0498142	0.172296	0.863205	0.999972	no
XLOC_002886	XLOC_002886	Phf23	chr11:69995770-70000011	Smchd1_M	Smchd1_P	OK	43.2189	39.5637	-0.127486	0.486805	0.626396	0.999972	no
XLOC_002887	XLOC_002887	Dvl2	chr11:70000625-70010109	Smchd1_M	Smchd1_P	OK	5.28119	5.58244	0.0800323	-0.251518	0.801414	0.999972	no
XLOC_002889	XLOC_002889	Dlg4	chr11:70017155-70045531	Smchd1_M	Smchd1_P	OK	1.5678	1.64797	0.0719477	-0.13825	0.890043	0.999972	no
XLOC_002892	XLOC_002892	Mgl2	chr11:70130356-70137546	Smchd1_M	Smchd1_P	OK	0.573547	0.573357	-0.000476739	0.000460982	0.999632	0.999972	no
XLOC_002893	XLOC_002893	Clec10a	chr11:70166622-70170836	Smchd1_M	Smchd1_P	OK	0.437294	0.469511	0.102556	-0.0864335	0.931122	0.999972	no
XLOC_002897	XLOC_002897	Arrb2	chr11:70432556-70440770	Smchd1_M	Smchd1_P	OK	3.399	3.58528	0.076976	-0.163815	0.869877	0.999972	no
XLOC_002898	XLOC_002898	Med11	chr11:70451930-70453726	Smchd1_M	Smchd1_P	OK	16.9417	16.4205	-0.0450794	0.124411	0.90099	0.999972	no
XLOC_002899	XLOC_002899	Zmynd15	chr11:70454155-70466199	Smchd1_M	Smchd1_P	OK	0.315372	0.39271	0.316409	-0.314442	0.753185	0.999972	no
XLOC_002902	XLOC_002902	Psmb6	chr11:70525356-70527858	Smchd1_M	Smchd1_P	OK	66.2962	64.1242	-0.0480579	0.196523	0.8442	0.999972	no
XLOC_002903	XLOC_002903	Pld2	chr11:70540163-70558156	Smchd1_M	Smchd1_P	OK	5.68837	6.18451	0.120644	-0.321423	0.74789	0.999972	no
XLOC_002906	XLOC_002906	Gp1ba	chr11:70639075-70642055	Smchd1_M	Smchd1_P	OK	0.791625	0.75944	-0.0598807	0.0972367	0.922538	0.999972	no
XLOC_002907	XLOC_002907	Rnf167	chr11:70644026-70651454	Smchd1_M	Smchd1_P	OK	71.6833	74.4182	0.0540192	-0.180819	0.856509	0.999972	no
XLOC_002908	XLOC_002908	Eno3	chr11:70656015-70662513	Smchd1_M	Smchd1_P	OK	1.96002	2.10138	0.100465	-0.127423	0.898606	0.999972	no
XLOC_002909	XLOC_002909	Kif1c	chr11:70688251-70731971	Smchd1_M	Smchd1_P	OK	57.1886	59.9083	0.0670286	-0.203113	0.839046	0.999972	no
XLOC_002910	XLOC_002910	Zfp3	chr11:70763884-70776270	Smchd1_M	Smchd1_P	OK	3.74827	4.27698	0.190368	-0.416888	0.676761	0.999972	no
XLOC_002911	XLOC_002911	Rabep1	chr11:70844762-70969973	Smchd1_M	Smchd1_P	OK	17.0587	18.396	0.108879	-0.366147	0.714256	0.999972	no
XLOC_002912	XLOC_002912	Rpain	chr11:70970199-70983026	Smchd1_M	Smchd1_P	OK	7.02083	6.464	-0.119213	0.150343	0.880494	0.999972	no
XLOC_002913	XLOC_002913	Mis12	chr11:71019465-71027362	Smchd1_M	Smchd1_P	OK	13.6052	13.0695	-0.0579491	0.199906	0.841554	0.999972	no
XLOC_002914	XLOC_002914	Wscd1	chr11:71749957-71789649	Smchd1_M	Smchd1_P	OK	4.06106	3.37809	-0.265647	0.57645	0.564311	0.999972	no
XLOC_002915	XLOC_002915	Fam64a	chr11:72042501-72047370	Smchd1_M	Smchd1_P	OK	1.72146	1.55628	-0.14553	0.288994	0.772586	0.999972	no
XLOC_002916	XLOC_002916	Txndc17	chr11:72207553-72210487	Smchd1_M	Smchd1_P	OK	37.4644	36.2608	-0.0471087	0.18865	0.850367	0.999972	no
XLOC_002919	XLOC_002919	Xaf1	chr11:72301485-72313737	Smchd1_M	Smchd1_P	OK	24.2098	26.8594	0.149839	-0.224574	0.822311	0.999972	no
XLOC_002922	XLOC_002922	Mybbp1a	chr11:72438677-72489904	Smchd1_M	Smchd1_P	OK	24.073	24.567	0.0293053	-0.124322	0.90106	0.999972	no
XLOC_002923	XLOC_002923	Ube2g1	chr11:72607260-72686481	Smchd1_M	Smchd1_P	OK	13.7056	12.4227	-0.141786	0.564815	0.5722	0.999972	no
XLOC_002924	XLOC_002924	Ankfy1	chr11:72690001-72772146	Smchd1_M	Smchd1_P	OK	15.2014	15.754	0.0515205	-0.218872	0.82675	0.999972	no
XLOC_002925	XLOC_002925	Zzef1	chr11:72772641-72927193	Smchd1_M	Smchd1_P	OK	17.1385	17.493	0.0295443	-0.0877116	0.930106	0.999972	no
XLOC_002926	XLOC_002926	Atp2a3	chr11:72961168-72993043	Smchd1_M	Smchd1_P	OK	7.35392	7.50323	0.0289985	-0.097372	0.922431	0.999972	no
XLOC_002927	XLOC_002927	P2rx1	chr11:72999075-73015197	Smchd1_M	Smchd1_P	OK	1.92477	1.89615	-0.0216062	0.0435943	0.965228	0.999972	no
XLOC_002928	XLOC_002928	Camkk1	chr11:73016391-73042065	Smchd1_M	Smchd1_P	OK	0.7092	1.09819	0.630858	-0.752492	0.451755	0.999972	no
XLOC_002929	XLOC_002929	1200014J11Rik	chr11:73047866-73089267	Smchd1_M	Smchd1_P	OK	5.85337	6.17215	0.0765052	-0.290826	0.771185	0.999972	no
XLOC_002932	XLOC_002932	Tax1bp3	chr11:73177082-73182046	Smchd1_M	Smchd1_P	OK	81.6922	77.1816	-0.0819407	0.346566	0.728917	0.999972	no
XLOC_002933	XLOC_002933	Shpk	chr11:73199481-73224552	Smchd1_M	Smchd1_P	OK	5.50266	5.7308	0.058606	-0.18015	0.857035	0.999972	no
XLOC_002952	XLOC_002952	1300001I01Rik	chr11:74649465-74670853	Smchd1_M	Smchd1_P	OK	9.32673	8.98727	-0.0534879	0.196317	0.844362	0.999972	no
XLOC_002953	XLOC_002953	Mettl16	chr11:74770862-74826038	Smchd1_M	Smchd1_P	OK	12.7851	12.6082	-0.0200964	0.0740838	0.940944	0.999972	no
XLOC_002954	XLOC_002954	Mnt	chr11:74829397-74845813	Smchd1_M	Smchd1_P	OK	16.619	16.8935	0.0236336	-0.0954763	0.923937	0.999972	no
XLOC_002956	XLOC_002956	Tsr1	chr11:74898079-74925798	Smchd1_M	Smchd1_P	OK	14.4612	13.7851	-0.069077	0.163352	0.870242	0.999972	no
XLOC_002958	XLOC_002958	Smg6	chr11:74925871-75164448	Smchd1_M	Smchd1_P	OK	10.7672	10.8502	0.0110684	-0.045637	0.9636	0.999972	no
XLOC_002961	XLOC_002961	Rtn4rl1	chr11:75193992-75267762	Smchd1_M	Smchd1_P	OK	1.6188	1.69544	0.0667296	-0.163705	0.869963	0.999972	no
XLOC_002962	XLOC_002962	Smyd4	chr11:75348432-75405798	Smchd1_M	Smchd1_P	OK	3.56011	3.87272	0.121423	-0.221516	0.82469	0.999972	no
XLOC_002963	XLOC_002963	Tlcd2	chr11:75461538-75471014	Smchd1_M	Smchd1_P	OK	20.3808	22.1661	0.121147	-0.37047	0.711032	0.999972	no
XLOC_002964	XLOC_002964	Prpf8	chr11:75486776-75509448	Smchd1_M	Smchd1_P	OK	30.7738	31.2228	0.0208994	-0.0834519	0.933492	0.999972	no
XLOC_002965	XLOC_002965	Rilp	chr11:75510093-75513217	Smchd1_M	Smchd1_P	OK	1.59068	1.63308	0.0379589	-0.0734803	0.941424	0.999972	no
XLOC_002966	XLOC_002966	Scarf1	chr11:75513540-75526580	Smchd1_M	Smchd1_P	OK	3.13267	3.09628	-0.0168562	0.0466194	0.962817	0.999972	no
XLOC_002967	XLOC_002967	Slc43a2	chr11:75531693-75577575	Smchd1_M	Smchd1_P	OK	8.16301	8.82056	0.11177	-0.403996	0.686216	0.999972	no
XLOC_002969	XLOC_002969	Pitpna	chr11:75588080-75628871	Smchd1_M	Smchd1_P	OK	25.5661	25.6883	0.00688272	-0.0285586	0.977217	0.999972	no
XLOC_002970	XLOC_002970	Inpp5k	chr11:75631019-75648865	Smchd1_M	Smchd1_P	OK	15.4001	15.0277	-0.0353185	0.135941	0.891868	0.999972	no
XLOC_002971	XLOC_002971	Crk,Myo1c	chr11:75651508-75706948	Smchd1_M	Smchd1_P	OK	139.641	141.353	0.0175716	-0.045794	0.963474	0.999972	no
XLOC_002972	XLOC_002972	Ywhae	chr11:75732856-75765841	Smchd1_M	Smchd1_P	OK	219.466	207.326	-0.0820938	0.296888	0.766552	0.999972	no
XLOC_002973	XLOC_002973	1700016K19Rik	chr11:75999911-76003569	Smchd1_M	Smchd1_P	OK	0.498922	0.322721	-0.628529	0.737375	0.460894	0.999972	no
XLOC_002974	XLOC_002974	Fam57a	chr11:76046182-76243699	Smchd1_M	Smchd1_P	OK	37.2658	34.2222	-0.122922	0.249669	0.802844	0.999972	no
XLOC_002975	XLOC_002975	Dbil5	chr11:76046182-76243699	Smchd1_M	Smchd1_P	OK	0.844032	0.879846	0.0599528	-0.0110444	0.991188	0.999972	no
XLOC_002976	XLOC_002976	Rnmtl1	chr11:76243735-76250622	Smchd1_M	Smchd1_P	OK	9.01018	8.89334	-0.0188305	0.0562811	0.955118	0.999972	no
XLOC_002977	XLOC_002977	Timm22	chr11:76407166-76416312	Smchd1_M	Smchd1_P	OK	14.8473	14.5815	-0.0260635	0.0969995	0.922727	0.999972	no
XLOC_002979	XLOC_002979	Tusc5	chr11:76679872-76698664	Smchd1_M	Smchd1_P	OK	1.45675	1.33397	-0.127022	0.29744	0.766131	0.999972	no
XLOC_002981	XLOC_002981	Blmh	chr11:76945655-76987389	Smchd1_M	Smchd1_P	OK	16.3125	17.1407	0.0714438	-0.274443	0.783744	0.999972	no
XLOC_002982	XLOC_002982	Slc6a4	chr11:76998596-77032343	Smchd1_M	Smchd1_P	OK	1.03112	1.52252	0.562242	-0.990855	0.321756	0.999972	no
XLOC_002983	XLOC_002983	Ssh2	chr11:77216424-77460220	Smchd1_M	Smchd1_P	OK	2.85353	2.75423	-0.0510985	0.150148	0.880648	0.999972	no
XLOC_002985	XLOC_002985	Git1	chr11:77493411-77507923	Smchd1_M	Smchd1_P	OK	31.1703	28.6318	-0.122551	0.480918	0.630575	0.999972	no
XLOC_002986	XLOC_002986	Abhd15	chr11:77515091-77522013	Smchd1_M	Smchd1_P	OK	1.38333	1.45299	0.0708835	-0.137991	0.890248	0.999972	no
XLOC_002987	XLOC_002987	Nufip2	chr11:77686057-77717966	Smchd1_M	Smchd1_P	OK	21.0175	21.7469	0.0492171	-0.15099	0.879983	0.999972	no
XLOC_002990	XLOC_002990	Phf12	chr11:77982663-78030540	Smchd1_M	Smchd1_P	OK	13.7167	13.6517	-0.00685128	0.0288439	0.976989	0.999972	no
XLOC_002991	XLOC_002991	Dhrs13	chr11:78032213-78037866	Smchd1_M	Smchd1_P	OK	6.91748	7.68243	0.151316	-0.382165	0.702339	0.999972	no
XLOC_002992	XLOC_002992	Flot2	chr11:78037940-78060432	Smchd1_M	Smchd1_P	OK	15.9596	17.8504	0.16154	-0.61232	0.540326	0.999972	no
XLOC_002995	XLOC_002995	BC017647	chr11:78094672-78165550	Smchd1_M	Smchd1_P	OK	6.11448	6.22651	0.0261939	-0.0694256	0.944651	0.999972	no
XLOC_002996	XLOC_002996	Tlcd1	chr11:78178765-78180772	Smchd1_M	Smchd1_P	OK	7.92399	7.78081	-0.0263068	0.0723878	0.942293	0.999972	no
XLOC_002997	XLOC_002997	Rab34	chr11:78188426-78192193	Smchd1_M	Smchd1_P	OK	2.39822	2.48454	0.0510125	-0.0845381	0.932629	0.999972	no
XLOC_002998	XLOC_002998	Proca1	chr11:78193391-78205931	Smchd1_M	Smchd1_P	OK	1.75442	1.98712	0.179686	-0.242139	0.808673	0.999972	no
XLOC_002999	XLOC_002999	Sdf2	chr11:78206748-78255496	Smchd1_M	Smchd1_P	OK	65.4081	64.2465	-0.0258532	0.0736688	0.941274	0.999972	no
XLOC_003000	XLOC_003000	2610507B11Rik	chr11:78261753-78290625	Smchd1_M	Smchd1_P	OK	19.3072	21.2908	0.141093	-0.582513	0.560221	0.999972	no
XLOC_003001	XLOC_003001	Spag5	chr11:78301590-78322454	Smchd1_M	Smchd1_P	OK	2.97953	3.3509	0.169465	-0.434375	0.664016	0.999972	no
XLOC_003002	XLOC_003002	Aldoc	chr11:78323121-78326798	Smchd1_M	Smchd1_P	OK	0.51425	0.757337	0.558466	-0.931802	0.351439	0.999972	no
XLOC_003003	XLOC_003003	Pigs	chr11:78328421-78342776	Smchd1_M	Smchd1_P	OK	39.2526	39.765	0.0187112	-0.0792503	0.936833	0.999972	no
XLOC_003004	XLOC_003004	Unc119	chr11:78343464-78349181	Smchd1_M	Smchd1_P	OK	52.5164	57.0203	0.118708	-0.498303	0.61827	0.999972	no
XLOC_003006	XLOC_003006	Slc46a1	chr11:78465698-78472198	Smchd1_M	Smchd1_P	OK	14.3451	14.2767	-0.00689126	0.0234167	0.981318	0.999972	no
XLOC_003007	XLOC_003007	Vtn	chr11:78499119-78502325	Smchd1_M	Smchd1_P	OK	0.541783	0.67194	0.310617	-0.517177	0.605032	0.999972	no
XLOC_003009	XLOC_003009	Poldip2	chr11:78512247-78522736	Smchd1_M	Smchd1_P	OK	33.194	31.1906	-0.0898107	0.371801	0.710041	0.999972	no
XLOC_003010	XLOC_003010	Ift20	chr11:78536371-78541732	Smchd1_M	Smchd1_P	OK	80.9199	79.7866	-0.0203487	0.067715	0.946013	0.999972	no
XLOC_003011	XLOC_003011	1810012P15Rik	chr11:78826580-78848929	Smchd1_M	Smchd1_P	OK	9.61177	10.3153	0.101916	-0.15348	0.87802	0.999972	no
XLOC_003012	XLOC_003012	Nos2	chr11:78920858-78960229	Smchd1_M	Smchd1_P	OK	38.2134	38.2162	0.000105672	-0.000407297	0.999675	0.999972	no
XLOC_003013	XLOC_003013	Lgals9	chr11:78962978-78989469	Smchd1_M	Smchd1_P	OK	0.623322	0.994033	0.673315	-0.0616974	0.950804	0.999972	no
XLOC_003015	XLOC_003015	Nf1	chr11:79339891-79581609	Smchd1_M	Smchd1_P	OK	1.06289	1.07564	0.017199	-0.0417232	0.966719	0.999972	no
XLOC_003016	XLOC_003016	Rab11fip4	chr11:79591211-79698133	Smchd1_M	Smchd1_P	OK	16.7683	17.1839	0.0353221	-0.12648	0.899352	0.999972	no
XLOC_003017	XLOC_003017	-	chr11:79704711-79705411	Smchd1_M	Smchd1_P	OK	0.788287	0.682211	-0.208503	0.21155	0.832458	0.999972	no
XLOC_003018	XLOC_003018	Mir365-2	chr11:79711498-79731634	Smchd1_M	Smchd1_P	OK	0.609473	0.701464	0.202806	-0.208026	0.835209	0.999972	no
XLOC_003020	XLOC_003020	Suz12	chr11:79993105-80034123	Smchd1_M	Smchd1_P	OK	27.2867	26.3913	-0.0481377	0.180729	0.85658	0.999972	no
XLOC_003021	XLOC_003021	Atad5	chr11:80089399-80135791	Smchd1_M	Smchd1_P	OK	1.97767	1.93726	-0.029785	0.0816392	0.934934	0.999972	no
XLOC_003022	XLOC_003022	Adap2	chr11:80136668-80180622	Smchd1_M	Smchd1_P	OK	18.7403	20.2753	0.113574	-0.357047	0.721056	0.999972	no
XLOC_003023	XLOC_003023	Rnf135	chr11:80183855-80199756	Smchd1_M	Smchd1_P	OK	8.14627	8.53065	0.0665171	-0.180421	0.856822	0.999972	no
XLOC_003024	XLOC_003024	Rhot1	chr11:80209054-80267907	Smchd1_M	Smchd1_P	OK	18.8088	18.8626	0.00412063	-0.013635	0.989121	0.999972	no
XLOC_003025	XLOC_003025	Rhbdl3	chr11:80300911-80355986	Smchd1_M	Smchd1_P	OK	0.445538	0.856104	0.942236	-1.40381	0.160375	0.999972	no
XLOC_003026	XLOC_003026	Zfp207	chr11:80383278-80405873	Smchd1_M	Smchd1_P	OK	40.7068	39.3005	-0.0507213	0.189551	0.849661	0.999972	no
XLOC_003027	XLOC_003027	Psmd11	chr11:80428614-80473403	Smchd1_M	Smchd1_P	OK	39.1852	36.8914	-0.0870243	0.316091	0.751933	0.999972	no
XLOC_003028	XLOC_003028	Cdk5r1	chr11:80477045-80481179	Smchd1_M	Smchd1_P	OK	2.45938	2.47461	0.00890577	-0.0217628	0.982637	0.999972	no
XLOC_003029	XLOC_003029	Tmem98	chr11:80798651-80822211	Smchd1_M	Smchd1_P	OK	2.64439	2.96892	0.167005	-0.306335	0.75935	0.999972	no
XLOC_003032	XLOC_003032	Ccl2	chr11:82035576-82037452	Smchd1_M	Smchd1_P	OK	0.519676	0.586284	0.173988	-0.224709	0.822205	0.999972	no
XLOC_003035	XLOC_003035	Ccl12	chr11:82101844-82103399	Smchd1_M	Smchd1_P	OK	0.988322	0.638566	-0.630147	0.757406	0.448807	0.999972	no
XLOC_003037	XLOC_003037	Tmem132e	chr11:82387368-82447462	Smchd1_M	Smchd1_P	OK	10.0095	6.56866	-0.607704	1.73158	0.083348	0.999972	no
XLOC_003041	XLOC_003041	Zfp830	chr11:82764327-82767622	Smchd1_M	Smchd1_P	OK	5.40332	4.96733	-0.121375	0.394036	0.693554	0.999972	no
XLOC_003045	XLOC_003045	Slfn5	chr11:82911252-82964854	Smchd1_M	Smchd1_P	OK	5.50072	4.79337	-0.198579	0.581836	0.560677	0.999972	no
XLOC_003046	XLOC_003046	Slfn2	chr11:83065111-83070678	Smchd1_M	Smchd1_P	OK	8.0908	7.4482	-0.11939	0.351677	0.725081	0.999972	no
XLOC_003049	XLOC_003049	Slfn3	chr11:83191283-83218326	Smchd1_M	Smchd1_P	OK	1.81618	1.73482	-0.066119	0.157884	0.874548	0.999972	no
XLOC_003050	XLOC_003050	AI662270	chr11:83223575-83226584	Smchd1_M	Smchd1_P	OK	2.47705	3.19766	0.368395	-0.816508	0.41421	0.999972	no
XLOC_003051	XLOC_003051	-	chr11:83259150-83260878	Smchd1_M	Smchd1_P	OK	0.377345	0.57767	0.614359	-0.77505	0.43831	0.999972	no
XLOC_003052	XLOC_003052	AA465934,AI450353	chr11:83291698-83405033	Smchd1_M	Smchd1_P	OK	0.774905	0.675313	-0.198463	0.0244765	0.980473	0.999972	no
XLOC_003053	XLOC_003053	Ap2b1	chr11:83291698-83405033	Smchd1_M	Smchd1_P	OK	45.6963	45.3454	-0.0111202	0.0384017	0.969367	0.999972	no
XLOC_003055	XLOC_003055	1700020L24Rik	chr11:83437693-83463057	Smchd1_M	Smchd1_P	OK	19.8246	17.3256	-0.194386	0.35023	0.726166	0.999972	no
XLOC_003056	XLOC_003056	Taf15	chr11:83473082-83506746	Smchd1_M	Smchd1_P	OK	43.9353	45.0613	0.03651	-0.128194	0.897995	0.999972	no
XLOC_003057	XLOC_003057	E230016K23Rik	chr11:83582060-83623693	Smchd1_M	Smchd1_P	OK	0.402537	0.397195	-0.0192749	0.0124267	0.990085	0.999972	no
XLOC_003058	XLOC_003058	Ccl4	chr11:83662583-83664683	Smchd1_M	Smchd1_P	OK	0.343185	0.200999	-0.771795	0.665741	0.505577	0.999972	no
XLOC_003059	XLOC_003059	Gm11428	chr11:83704055-83706269	Smchd1_M	Smchd1_P	OK	0.103836	0.42882	2.04607	-1.09637	0.272915	0.999972	no
XLOC_003063	XLOC_003063	Hnf1b	chr11:83850098-83905815	Smchd1_M	Smchd1_P	OK	1.33767	1.34821	0.0113244	-0.0168162	0.986583	0.999972	no
XLOC_003064	XLOC_003064	Ddx52	chr11:83942089-83963086	Smchd1_M	Smchd1_P	OK	10.1015	9.76767	-0.0484891	0.176957	0.859542	0.999972	no
XLOC_003065	XLOC_003065	Synrg	chr11:83964427-84044702	Smchd1_M	Smchd1_P	OK	4.93212	5.3109	0.106748	-0.333211	0.738975	0.999972	no
XLOC_003069	XLOC_003069	Myo19	chr11:84876312-84916356	Smchd1_M	Smchd1_P	OK	1.98521	2.13762	0.106713	-0.214687	0.830011	0.999972	no
XLOC_003070	XLOC_003070	-	chr11:84940151-84945098	Smchd1_M	Smchd1_P	OK	0.385425	0.328352	-0.231205	0.196273	0.844397	0.999972	no
XLOC_003071	XLOC_003071	Car4	chr11:84955081-84966054	Smchd1_M	Smchd1_P	OK	655.284	539.215	-0.281259	0.816798	0.414044	0.999972	no
XLOC_003072	XLOC_003072	1700125H20Rik	chr11:85140132-85181154	Smchd1_M	Smchd1_P	OK	1.24451	1.26863	0.0276858	-0.0340739	0.972818	0.999972	no
XLOC_003073	XLOC_003073	D630032N06Rik	chr11:85187262-85241871	Smchd1_M	Smchd1_P	OK	1.08246	1.14666	0.0831214	-0.00594011	0.995261	0.999972	no
XLOC_003074	XLOC_003074	-	chr11:85261917-85264047	Smchd1_M	Smchd1_P	OK	0.902568	0.998099	0.145147	-0.210884	0.832978	0.999972	no
XLOC_003075	XLOC_003075	Ppm1d	chr11:85311253-85347071	Smchd1_M	Smchd1_P	OK	28.1946	24.2172	-0.219384	0.644495	0.519254	0.999972	no
XLOC_003076	XLOC_003076	Bcas3	chr11:85353013-85826221	Smchd1_M	Smchd1_P	OK	7.00691	6.72685	-0.0588488	0.159118	0.873576	0.999972	no
XLOC_003077	XLOC_003077	Tbx2	chr11:85832614-85841976	Smchd1_M	Smchd1_P	OK	7.57779	6.74681	-0.167571	0.587003	0.557201	0.999972	no
XLOC_003078	XLOC_003078	Tbx4	chr11:85886387-85916097	Smchd1_M	Smchd1_P	OK	2.30601	2.61142	0.179437	-0.382439	0.702136	0.999972	no
XLOC_003079	XLOC_003079	Ints2	chr11:86201255-86257568	Smchd1_M	Smchd1_P	OK	5.0085	5.22714	0.0616453	-0.125426	0.900186	0.999972	no
XLOC_003081	XLOC_003081	Rnft1	chr11:86415843-86544839	Smchd1_M	Smchd1_P	OK	9.89027	10.8766	0.137147	-0.418319	0.675714	0.999972	no
XLOC_003082	XLOC_003082	Tubd1	chr11:86544990-86567492	Smchd1_M	Smchd1_P	OK	3.59839	3.8153	0.0844451	-0.1981	0.842967	0.999972	no
XLOC_003083	XLOC_003083	Ptrh2	chr11:86683982-86692457	Smchd1_M	Smchd1_P	OK	3.86818	4.14982	0.101392	-0.27908	0.780183	0.999972	no
XLOC_003084	XLOC_003084	Fam33a	chr11:87109206-87124619	Smchd1_M	Smchd1_P	OK	6.12549	6.53812	0.0940492	-0.22011	0.825786	0.999972	no
XLOC_003086	XLOC_003086	Trim37	chr11:87127076-87358994	Smchd1_M	Smchd1_P	OK	3.56387	3.37646	-0.0779333	0.179868	0.857256	0.999972	no
XLOC_003087	XLOC_003087	Tex14	chr11:87405064-87555823	Smchd1_M	Smchd1_P	OK	3.68708	3.31022	-0.155552	0.224302	0.822522	0.999972	no
XLOC_003088	XLOC_003088	2004-09-01	chr11:87575124-87590775	Smchd1_M	Smchd1_P	OK	102.469	85.1177	-0.267661	1.04327	0.296821	0.999972	no
XLOC_003089	XLOC_003089	Mtmr4	chr11:87592216-87616299	Smchd1_M	Smchd1_P	OK	69.1079	72.2491	0.0641275	-0.222004	0.824311	0.999972	no
XLOC_003091	XLOC_003091	Rnf43	chr11:87662687-87735539	Smchd1_M	Smchd1_P	OK	0.761117	1.1273	0.566683	-1.04053	0.298093	0.999972	no
XLOC_003093	XLOC_003093	Supt4h1	chr11:87737564-87743617	Smchd1_M	Smchd1_P	OK	52.0074	51.5744	-0.0120606	0.0431127	0.965612	0.999972	no
XLOC_003097	XLOC_003097	Mks1	chr11:87853224-87863746	Smchd1_M	Smchd1_P	OK	2.55696	2.5159	-0.0233569	0.0432989	0.965463	0.999972	no
XLOC_003098	XLOC_003098	Srsf1	chr11:88047670-88053757	Smchd1_M	Smchd1_P	OK	31.3268	32.2417	0.0415326	-0.176818	0.859651	0.999972	no
XLOC_003099	XLOC_003099	Vezf1	chr11:88062523-88084729	Smchd1_M	Smchd1_P	OK	16.2355	16.4758	0.0211952	-0.076372	0.939123	0.999972	no
XLOC_003100	XLOC_003100	Cuedc1	chr11:88098057-88194227	Smchd1_M	Smchd1_P	OK	9.16268	9.08407	-0.0124311	0.0428567	0.965816	0.999972	no
XLOC_003101	XLOC_003101	Mrps23	chr11:88204417-88211507	Smchd1_M	Smchd1_P	OK	32.2406	31.4915	-0.0339174	0.121483	0.903309	0.999972	no
XLOC_003107	XLOC_003107	Coil	chr11:88973934-88991613	Smchd1_M	Smchd1_P	OK	3.39631	3.65845	0.107264	-0.29807	0.76565	0.999972	no
XLOC_003108	XLOC_003108	Trim25	chr11:88999402-89020293	Smchd1_M	Smchd1_P	OK	34.7672	34.7972	0.00124074	-0.00515882	0.995884	0.999972	no
XLOC_003109	XLOC_003109	Gm525	chr11:89073840-89093064	Smchd1_M	Smchd1_P	OK	0.442892	0.380164	-0.220333	0.223267	0.823328	0.999972	no
XLOC_003110	XLOC_003110	Tmem100	chr11:90030347-90037951	Smchd1_M	Smchd1_P	OK	30.2524	34.8586	0.204465	-0.744257	0.456721	0.999972	no
XLOC_003111	XLOC_003111	Mmd	chr11:90249475-90278573	Smchd1_M	Smchd1_P	OK	15.3949	15.383	-0.0011092	0.00428149	0.996584	0.999972	no
XLOC_003112	XLOC_003112	Cox11	chr11:90638183-90687673	Smchd1_M	Smchd1_P	OK	7.08191	7.65365	0.112008	-0.273026	0.784833	0.999972	no
XLOC_003115	XLOC_003115	Mbtd1	chr11:93859242-93946984	Smchd1_M	Smchd1_P	OK	8.75264	9.15874	0.0654308	-0.223796	0.822916	0.999972	no
XLOC_003116	XLOC_003116	Spag9	chr11:93996090-94126089	Smchd1_M	Smchd1_P	OK	20.8689	22.1104	0.0833717	-0.332512	0.739503	0.999972	no
XLOC_003117	XLOC_003117	Tob1	chr11:94209913-94215492	Smchd1_M	Smchd1_P	OK	13.4244	14.7771	0.138506	-0.434516	0.663914	0.999972	no
XLOC_003118	XLOC_003118	Ankrd40	chr11:94327828-94341847	Smchd1_M	Smchd1_P	OK	29.6886	29.5355	-0.00745976	0.0252005	0.979895	0.999972	no
XLOC_003120	XLOC_003120	Lrrc59	chr11:94629823-94653754	Smchd1_M	Smchd1_P	OK	82.9611	80.831	-0.0375263	0.150855	0.88009	0.999972	no
XLOC_003121	XLOC_003121	Mrpl27	chr11:94653790-94660087	Smchd1_M	Smchd1_P	OK	36.7305	34.6274	-0.0850666	0.283836	0.776536	0.999972	no
XLOC_003122	XLOC_003122	Col1a1	chr11:94936240-94953042	Smchd1_M	Smchd1_P	OK	31.0174	30.3616	-0.0308313	0.111198	0.911459	0.999972	no
XLOC_003124	XLOC_003124	Ppp1r9b	chr11:94991067-95006951	Smchd1_M	Smchd1_P	OK	30.8738	26.6929	-0.209928	0.835119	0.403651	0.999972	no
XLOC_003125	XLOC_003125	Samd14	chr11:95009878-95026087	Smchd1_M	Smchd1_P	OK	1.31656	1.3204	0.00420348	-0.00985767	0.992135	0.999972	no
XLOC_003126	XLOC_003126	Dlx3	chr11:95120116-95125293	Smchd1_M	Smchd1_P	OK	59.7856	54.7927	-0.125813	0.469381	0.638798	0.999972	no
XLOC_003127	XLOC_003127	-	chr11:95133114-95138707	Smchd1_M	Smchd1_P	OK	0.622657	0.394676	-0.657769	0.503439	0.614656	0.999972	no
XLOC_003128	XLOC_003128	A730090H04Rik	chr11:95140446-95159435	Smchd1_M	Smchd1_P	OK	6.67228	6.21902	-0.101492	0.24238	0.808486	0.999972	no
XLOC_003129	XLOC_003129	-	chr11:95215927-95225618	Smchd1_M	Smchd1_P	OK	0.636875	0.80535	0.338606	-0.386438	0.699172	0.999972	no
XLOC_003131	XLOC_003131	-	chr11:95310357-95381992	Smchd1_M	Smchd1_P	OK	0.784109	0.617508	-0.344596	0.105946	0.915625	0.999972	no
XLOC_003132	XLOC_003132	Fam117a	chr11:95310357-95381992	Smchd1_M	Smchd1_P	OK	30.8299	28.3476	-0.121106	0.47606	0.634032	0.999972	no
XLOC_003133	XLOC_003133	Slc35b1	chr11:95384672-95391776	Smchd1_M	Smchd1_P	OK	50.37	49.9729	-0.0114201	0.0392246	0.968711	0.999972	no
XLOC_003134	XLOC_003134	Spop	chr11:95414082-95493410	Smchd1_M	Smchd1_P	OK	20.0498	18.7201	-0.0990026	0.389381	0.696995	0.999972	no
XLOC_003135	XLOC_003135	Phb	chr11:95666956-95680773	Smchd1_M	Smchd1_P	OK	36.8423	35.8502	-0.0393809	0.162502	0.870911	0.999972	no
XLOC_003136	XLOC_003136	Zfp652	chr11:95700105-95772353	Smchd1_M	Smchd1_P	OK	10.1604	9.81616	-0.0497259	0.149907	0.880838	0.999972	no
XLOC_003138	XLOC_003138	Phospho1	chr11:95824499-95845731	Smchd1_M	Smchd1_P	OK	0.733857	0.522273	-0.490694	0.338437	0.735034	0.999972	no
XLOC_003139	XLOC_003139	Gngt2	chr11:95824499-95845731	Smchd1_M	Smchd1_P	OK	13.0127	12.6759	-0.0378299	0.0513306	0.959062	0.999972	no
XLOC_003141	XLOC_003141	Gip	chr11:96018199-96030828	Smchd1_M	Smchd1_P	OK	0.805093	0.595428	-0.435227	0.272982	0.784867	0.999972	no
XLOC_003142	XLOC_003142	Snf8	chr11:96034916-96047405	Smchd1_M	Smchd1_P	OK	45.0261	45.4727	0.0142403	-0.05413	0.956832	0.999972	no
XLOC_003148	XLOC_003148	Hoxb8	chr11:96279772-96285325	Smchd1_M	Smchd1_P	OK	0.865011	0.483589	-0.838937	0.725256	0.468295	0.999972	no
XLOC_003149	XLOC_003149	Hoxb7	chr11:96286645-96290163	Smchd1_M	Smchd1_P	OK	0.346738	0.377526	0.12273	-0.164348	0.869457	0.999972	no
XLOC_003150	XLOC_003150	Hoxb6	chr11:96299170-96301569	Smchd1_M	Smchd1_P	OK	0.348922	0.236398	-0.561684	0.698301	0.484989	0.999972	no
XLOC_003153	XLOC_003153	Hoxb4	chr11:96318266-96321638	Smchd1_M	Smchd1_P	OK	0.929242	0.524284	-0.825707	1.55725	0.119411	0.999972	no
XLOC_003155	XLOC_003155	Hoxb2	chr11:96351631-96354014	Smchd1_M	Smchd1_P	OK	0.403796	0.350575	-0.203904	0.295699	0.76746	0.999972	no
XLOC_003158	XLOC_003158	Cbx1	chr11:96789132-96808640	Smchd1_M	Smchd1_P	OK	28.6684	28.7266	0.00292261	-0.00882212	0.992961	0.999972	no
XLOC_003159	XLOC_003159	Copz2	chr11:96849865-96861202	Smchd1_M	Smchd1_P	OK	43.4231	38.3364	-0.179747	0.668751	0.503655	0.999972	no
XLOC_003161	XLOC_003161	Prr15l	chr11:96929304-96935671	Smchd1_M	Smchd1_P	OK	0.449147	0.513383	0.192848	-0.231419	0.816989	0.999972	no
XLOC_003162	XLOC_003162	D030028A08Rik	chr11:96944145-96977688	Smchd1_M	Smchd1_P	OK	1.04624	1.0136	-0.0457339	0.0508937	0.95941	0.999972	no
XLOC_003163	XLOC_003163	Sp6	chr11:97013568-97024840	Smchd1_M	Smchd1_P	OK	0.584436	1.38141	1.24102	-1.84918	0.0644324	0.999972	no
XLOC_003164	XLOC_003164	Scrn2	chr11:97029943-97033960	Smchd1_M	Smchd1_P	OK	1.59648	1.61597	0.0175041	-0.0305452	0.975632	0.999972	no
XLOC_003165	XLOC_003165	Mrpl10	chr11:97041571-97049215	Smchd1_M	Smchd1_P	OK	36.2003	33.1877	-0.125352	0.505975	0.612874	0.999972	no
XLOC_003166	XLOC_003166	Osbpl7	chr11:97050795-97068977	Smchd1_M	Smchd1_P	OK	2.61075	2.51148	-0.0559271	0.133225	0.894016	0.999972	no
XLOC_003167	XLOC_003167	Mrpl45	chr11:97315715-97329920	Smchd1_M	Smchd1_P	OK	12.0589	11.1263	-0.116123	0.268	0.788699	0.999972	no
XLOC_003168	XLOC_003168	Socs7	chr11:97362442-97398543	Smchd1_M	Smchd1_P	OK	8.12666	7.63608	-0.08983	0.316998	0.751245	0.999972	no
XLOC_003169	XLOC_003169	Arhgap23	chr11:97415503-97502509	Smchd1_M	Smchd1_P	OK	21.6327	21.2462	-0.0260067	0.100158	0.920219	0.999972	no
XLOC_003170	XLOC_003170	2410003L11Rik	chr11:97594440-97624217	Smchd1_M	Smchd1_P	OK	12.6181	11.1968	-0.172408	0.326604	0.743968	0.999972	no
XLOC_003171	XLOC_003171	Mllt6	chr11:97663366-97685459	Smchd1_M	Smchd1_P	OK	2.67423	2.67625	0.00108699	-0.00328684	0.997377	0.999972	no
XLOC_003172	XLOC_003172	Cisd3	chr11:97685948-97688625	Smchd1_M	Smchd1_P	OK	6.10744	6.40092	0.0677108	-0.148245	0.882149	0.999972	no
XLOC_003173	XLOC_003173	Psmb3	chr11:97703433-97713500	Smchd1_M	Smchd1_P	OK	101.506	92.7168	-0.13066	0.528747	0.596981	0.999972	no
XLOC_003174	XLOC_003174	Lasp1	chr11:97799671-97838764	Smchd1_M	Smchd1_P	OK	207.576	203.639	-0.027624	0.0928057	0.926058	0.999972	no
XLOC_003175	XLOC_003175	B230217C12Rik	chr11:97840779-97843052	Smchd1_M	Smchd1_P	OK	0.319211	0.425985	0.416293	-0.318592	0.750036	0.999972	no
XLOC_003176	XLOC_003176	Rpl19	chr11:98026709-98030493	Smchd1_M	Smchd1_P	OK	599.145	562.591	-0.0908211	0.360379	0.718564	0.999972	no
XLOC_003177	XLOC_003177	Cdk12	chr11:98202570-98279776	Smchd1_M	Smchd1_P	OK	7.81913	8.02471	0.03744	-0.122616	0.902411	0.999972	no
XLOC_003180	XLOC_003180	Stard3	chr11:98358367-98381114	Smchd1_M	Smchd1_P	OK	24.564	23.8483	-0.0426625	0.148042	0.88231	0.999972	no
XLOC_003183	XLOC_003183	Erbb2	chr11:98412483-98438988	Smchd1_M	Smchd1_P	OK	2.47832	2.73436	0.141841	-0.407077	0.683952	0.999972	no
XLOC_003184	XLOC_003184	Grb7	chr11:98446833-98455373	Smchd1_M	Smchd1_P	OK	1.50357	1.75854	0.225987	-0.444493	0.656686	0.999972	no
XLOC_003190	XLOC_003190	Psmd3	chr11:98682553-98695978	Smchd1_M	Smchd1_P	OK	53.1901	48.8051	-0.124126	0.527516	0.597835	0.999972	no
XLOC_003192	XLOC_003192	Thra	chr11:98741378-98775242	Smchd1_M	Smchd1_P	OK	7.98739	8.58327	0.103803	-0.248905	0.803434	0.999972	no
XLOC_003197	XLOC_003197	Cdc6	chr11:98907888-98923942	Smchd1_M	Smchd1_P	OK	0.944035	1.02576	0.119774	-0.251039	0.801784	0.999972	no
XLOC_003198	XLOC_003198	Rara	chr11:98937695-98974942	Smchd1_M	Smchd1_P	OK	2.7257	2.67237	-0.0285041	0.0626649	0.950033	0.999972	no
XLOC_003199	XLOC_003199	Igfbp4	chr11:99041259-99052655	Smchd1_M	Smchd1_P	OK	30.9958	32.1697	0.0536314	-0.165218	0.868772	0.999972	no
XLOC_003209	XLOC_003209	Eif1	chr11:100319995-100322096	Smchd1_M	Smchd1_P	OK	345.928	325.371	-0.088386	0.343951	0.730883	0.999972	no
XLOC_003211	XLOC_003211	Fkbp10	chr11:100415693-100441089	Smchd1_M	Smchd1_P	OK	9.74437	10.3954	0.0932999	-0.275816	0.78269	0.999972	no
XLOC_003214	XLOC_003214	Cnp	chr11:100574938-100581739	Smchd1_M	Smchd1_P	OK	3.8705	3.61745	-0.0975482	0.251807	0.80119	0.999972	no
XLOC_003215	XLOC_003215	Nkiras2	chr11:100622923-100692456	Smchd1_M	Smchd1_P	OK	31.8854	30.583	-0.0601632	0.0712393	0.943207	0.999972	no
XLOC_003217	XLOC_003217	Stat5a	chr11:100859350-100885171	Smchd1_M	Smchd1_P	OK	2.69552	2.63549	-0.0324946	0.0790243	0.937013	0.999972	no
XLOC_003218	XLOC_003218	Atp6v0a1	chr11:101009451-101063719	Smchd1_M	Smchd1_P	OK	44.1701	42.1935	-0.0660505	0.243205	0.807847	0.999972	no
XLOC_003219	XLOC_003219	Naglu	chr11:101070093-101077671	Smchd1_M	Smchd1_P	OK	8.70411	9.026	0.0523906	-0.175546	0.86065	0.999972	no
XLOC_003221	XLOC_003221	Coasy	chr11:101082612-101086619	Smchd1_M	Smchd1_P	OK	9.0162	9.00745	-0.00140195	0.0037778	0.996986	0.999972	no
XLOC_003222	XLOC_003222	Mlx	chr11:101087280-101095435	Smchd1_M	Smchd1_P	OK	16.2564	14.4029	-0.174649	0.547399	0.584105	0.999972	no
XLOC_003223	XLOC_003223	Tubg1	chr11:101120130-101126419	Smchd1_M	Smchd1_P	OK	16.8336	15.4929	-0.119732	0.417185	0.676543	0.999972	no
XLOC_003224	XLOC_003224	Tubg2	chr11:101155883-101161787	Smchd1_M	Smchd1_P	OK	0.806937	0.733126	-0.138396	0.229427	0.818537	0.999972	no
XLOC_003226	XLOC_003226	Ramp2	chr11:101246333-101248250	Smchd1_M	Smchd1_P	OK	56.6252	52.5672	-0.107283	0.408628	0.682813	0.999972	no
XLOC_003227	XLOC_003227	Vps25	chr11:101253742-101259546	Smchd1_M	Smchd1_P	OK	53.3274	52.755	-0.0155689	0.0623321	0.950298	0.999972	no
XLOC_003228	XLOC_003228	Wnk4	chr11:101260566-101277410	Smchd1_M	Smchd1_P	OK	6.83456	7.87041	0.203591	-0.617556	0.536868	0.999972	no
XLOC_003229	XLOC_003229	Cntd1	chr11:101279202-101302267	Smchd1_M	Smchd1_P	OK	0.434764	0.499521	0.200312	-0.0977027	0.922168	0.999972	no
XLOC_003230	XLOC_003230	Psme3	chr11:101316250-101323530	Smchd1_M	Smchd1_P	OK	40.3249	38.3608	-0.0720411	0.306223	0.759435	0.999972	no
XLOC_003231	XLOC_003231	Aoc2	chr11:101323712-101329791	Smchd1_M	Smchd1_P	OK	2.42356	1.41035	-0.781076	1.48581	0.137328	0.999972	no
XLOC_003232	XLOC_003232	Aoc3	chr11:101330605-101339430	Smchd1_M	Smchd1_P	OK	3.1655	2.03404	-0.638081	1.33501	0.181874	0.999972	no
XLOC_003234	XLOC_003234	Rundc1	chr11:101418813-101435774	Smchd1_M	Smchd1_P	OK	7.60602	7.07262	-0.104897	0.270611	0.786691	0.999972	no
[truncated: 23,023 more rows]
