# Supplementary material for: Smchd1 regulates a subset of autosomal genes subject to monoallelic expression in addition to being critical for X inactivation
Source: Epigenetics Chromatin. 2013 Jul 2;6:19. doi: 10.1186/1756-8935-6-19 (PMC3707822; doi:10.1186/1756-8935-6-19)
Supplement: Additional file 11 — SNP analysis of RNA-seq data comparing the placenta from male E14.5 Smchd1MommeD1/MommeD1 against Smchd1+/+ F1 (C57Bl6/J × FVB/n) embryos. [file 1756-8935-6-19-S11.xlsx]

## Sheet: Sheet1
Allele expression ratio analysis of Smchd1MommeD1/MommeD1 vs Smchd1+/+ placentae
CHR	Position	Reference (C57Bl6/J)	Alternative (FVB/n)	countR.MD1_2.Placenta (Smchd1MommeD1/MommeD1)	countSNP.MD1_2.Placenta (Smchd1MommeD1/MommeD1)	percentage.MD1_2.Placenta (Smchd1MommeD1/MommeD1)	countR.MD1_3.Placenta (Smchd1MommeD1/MommeD1)	countSNP.MD1_3.Placenta (Smchd1MommeD1/MommeD1)	percentage.MD1_3.Placenta (Smchd1MommeD1/MommeD1)	countR.MD1_4.Placenta (Smchd1+/+)	countSNP.MD1_4.Placenta (Smchd1+/+)	percentage.MD1_4.Placenta (Smchd1+/+)	countR.MD1_7.Placenta (Smchd1MommeD1/MommeD1)	countSNP.MD1_7.Placenta (Smchd1MommeD1/MommeD1)	percentage.MD1_7.Placenta (Smchd1MommeD1/MommeD1)	countR.MD1_9.Placenta (Smchd1MommeD1/MommeD1)	countSNP.MD1_9.Placenta (Smchd1MommeD1/MommeD1)	percentage.MD1_9.Placenta	countR.MD1_13.Placenta (Smchd1+/+)	countSNP.MD1_13.Placenta (Smchd1+/+)	percentage.MD1_13.Placenta (Smchd1+/+)	countR.MD1_14.Placenta (Smchd1+/+)	countSNP.MD1_14.Placenta (Smchd1+/+)	percentage.MD1_14.Placenta (Smchd1+/+)	countR.MD1_18.Placenta (Smchd1+/+)	countSNP.MD1_18.Placenta (Smchd1+/+)	percentage.MD1_18.Placenta (Smchd1+/+)	countR.MD1_31.Placenta (Smchd1+/+)	countSNP.MD1_31.Placenta (Smchd1+/+)	percentage.MD1_31.Placenta (Smchd1+/+)	countR.MD1_32.Placenta (Smchd1MommeD1/MommeD1)	countSNP.MD1_32.Placenta (Smchd1MommeD1/MommeD1)	percentage.MD1_32.Placenta (Smchd1MommeD1/MommeD1)	P	11.Mean Smchd +/+	11.Mean Smchd -/-	Ratio	symbol	gene
chr17	70994717	C	T	4	100	0.962	2	117	0.983	827	66	0.074	4	101	0.962	0	104	1	732	71	0.088	814	52	0.06	940	57	0.057	814	58	0.067	5	265	0.981	4.94043e-13	0.0692	0.9776	0.0707856	Myl12a	Mus musculus myosin; light chain 12A; regulatory; non-sarcomeric (Myl12a); mRNA.
chr17	12420560	T	C	172	233	0.575	135	179	0.57	33	277	0.894	126	181	0.59	108	166	0.606	17	158	0.903	32	260	0.89	18	192	0.914	22	205	0.903	112	158	0.585	1.32771e-09	0.9008	0.5852	1.5393	Slc22a3	Mus musculus solute carrier family 22 (organic cation transporter); member 3 (Slc22a3); mRNA.
chr17	70996126	A	G	59	2077	0.972	43	1978	0.979	1118	850	0.432	178	1918	0.915	35	2125	0.984	934	885	0.487	1042	974	0.483	1188	1135	0.489	1017	931	0.478	43	2153	0.98	3.29238e-09	0.4738	0.966	0.490476	Myl12a	Mus musculus myosin; light chain 12A; regulatory; non-sarcomeric (Myl12a); mRNA.
chr17	70994511	C	A	2	1755	0.999	3	1673	0.998	947	853	0.474	3	1635	0.998	2	1842	0.999	793	744	0.484	930	828	0.471	941	891	0.486	931	828	0.471	2	1661	0.999	7.60437e-09	0.4772	0.9986	0.477869	Myl12a	Mus musculus myosin; light chain 12A; regulatory; non-sarcomeric (Myl12a); mRNA.
chr17	70994557	C	T	4	1465	0.997	2	1484	0.999	781	700	0.473	2	1393	0.999	2	1509	0.999	643	622	0.492	744	714	0.49	853	813	0.488	760	706	0.482	1	1362	0.999	8.06938e-09	0.485	0.9986	0.48568	Myl12a	Mus musculus myosin; light chain 12A; regulatory; non-sarcomeric (Myl12a); mRNA.
chr17	12426733	T	C	89	117	0.568	56	94	0.627	16	148	0.902	59	92	0.609	48	74	0.607	12	77	0.865	17	142	0.893	7	113	0.942	8	93	0.921	64	87	0.576	1.23995e-07	0.9046	0.5974	1.51423	Slc22a3	Mus musculus solute carrier family 22 (organic cation transporter); member 3 (Slc22a3); mRNA.
chr17	12420642	C	T	141	185	0.567	119	139	0.539	37	225	0.859	100	98	0.495	110	127	0.536	18	149	0.892	18	187	0.912	9	177	0.952	14	184	0.929	96	137	0.588	2.04893e-07	0.9088	0.545	1.66752	Slc22a3	Mus musculus solute carrier family 22 (organic cation transporter); member 3 (Slc22a3); mRNA.
chr17	71248087	A	T	0	25	1	0	21	1	22	17	0.436	0	21	1	1	29	0.967	13	8	0.381	25	17	0.405	24	14	0.368	22	11	0.333	0	25	1	3.62142e-07	0.3846	0.9934	0.387155	Lpin2 Lpin2;	Mus musculus lipin 2 (Lpin2); transcript variant 1; mRNA.; Mus musculus lipin 2 (Lpin2); transcript variant 2; mRNA.;
chr17	72850135	C	T	0	29	1	0	19	1	24	9	0.273	0	29	1	1	9	0.9	13	9	0.409	9	4	0.308	13	11	0.458	14	7	0.333	0	20	1	1.96958e-06	0.3562	0.98	0.363469	Ypel5;	Mus musculus yippee-like 5 (Drosophila) (Ypel5); mRNA.;
chr17	71248462	G	A	1	50	0.98	1	48	0.98	29	28	0.491	0	57	1	0	54	1	29	19	0.396	31	31	0.5	37	29	0.439	30	24	0.444	1	46	0.979	3.22439e-06	0.454	0.9878	0.459607	Lpin2 Lpin2;	Mus musculus lipin 2 (Lpin2); transcript variant 1; mRNA.; Mus musculus lipin 2 (Lpin2); transcript variant 2; mRNA.;
chr15	81364918	T	C	38	28	0.424	32	26	0.448	42	46	0.523	36	25	0.41	37	28	0.431	22	26	0.542	42	43	0.506	29	31	0.517	26	28	0.519	35	25	0.417	4.91842e-06	0.5214	0.426	1.22394
chr17	72848765	T	C	0	156	1	0	149	1	79	88	0.527	0	133	1	0	130	1	64	71	0.526	72	76	0.514	75	72	0.49	70	56	0.444	0	155	1	5.58759e-06	0.5002	1	0.5002	Ypel5;	Mus musculus yippee-like 5 (Drosophila) (Ypel5); mRNA.;
chr17	74388291	T	C	0	78	1	0	67	1	48	44	0.478	0	65	1	0	85	1	24	25	0.51	34	38	0.528	31	27	0.466	35	27	0.435	0	72	1	6.03543e-06	0.4834	1	0.4834	Spast Spast	Mus musculus spastin (Spast); transcript variant 1; mRNA.; Mus musculus spastin (Spast); transcript variant 2; mRNA.
chr17	71247436	A	G	0	47	1	0	48	1	26	22	0.458	0	46	1	0	37	1	29	25	0.463	29	16	0.356	30	21	0.412	28	24	0.462	0	48	1	1.06673e-05	0.4302	1	0.4302	Lpin2 Lpin2;	Mus musculus lipin 2 (Lpin2); transcript variant 1; mRNA.; Mus musculus lipin 2 (Lpin2); transcript variant 2; mRNA.;
chr17	12420830	T	C	126	187	0.597	120	129	0.518	28	238	0.895	82	124	0.602	95	138	0.592	14	128	0.901	21	185	0.898	18	195	0.915	11	172	0.94	119	125	0.512	1.11888e-05	0.9098	0.5642	1.61255	Slc22a3	Mus musculus solute carrier family 22 (organic cation transporter); member 3 (Slc22a3); mRNA.
chr17	71344690	T	C	0	30	1	0	20	1	54	49	0.476	0	17	1	0	23	1	43	31	0.419	53	58	0.523	38	27	0.415	44	42	0.488	0	29	1	1.34104e-05	0.4642	1	0.4642	Smchd1	Mus musculus SMC hinge domain containing 1 (Smchd1); mRNA.
chr17	72849135	T	C	0	147	1	0	146	1	84	94	0.528	0	128	1	0	131	1	50	68	0.576	72	75	0.51	79	68	0.463	77	69	0.473	1	144	0.993	1.65399e-05	0.51	0.9986	0.510715	Ypel5;	Mus musculus yippee-like 5 (Drosophila) (Ypel5); mRNA.;
chr17	12420927	T	C	162	157	0.492	114	121	0.515	37	210	0.85	115	107	0.482	82	117	0.588	12	109	0.901	24	163	0.872	17	155	0.901	14	128	0.901	87	126	0.592	1.8942e-05	0.885	0.5338	1.65792	Slc22a3	Mus musculus solute carrier family 22 (organic cation transporter); member 3 (Slc22a3); mRNA.
chr17	71248039	G	T	0	27	1	0	27	1	22	15	0.405	0	33	1	0	26	1	17	8	0.32	19	6	0.24	19	12	0.387	26	13	0.333	0	21	1	2.17317e-05	0.337	1	0.337	Lpin2 Lpin2;	Mus musculus lipin 2 (Lpin2); transcript variant 1; mRNA.; Mus musculus lipin 2 (Lpin2); transcript variant 2; mRNA.;
chr17	72849444	A	T	1	67	0.985	0	60	1	31	44	0.587	0	62	1	0	64	1	34	31	0.477	46	41	0.471	36	34	0.486	39	33	0.458	0	68	1	2.17496e-05	0.4958	0.997	0.497292	Ypel5;	Mus musculus yippee-like 5 (Drosophila) (Ypel5); mRNA.;
chr17	71238615	C	T	0	39	1	0	36	1	18	21	0.538	0	39	1	0	34	1	22	22	0.5	21	21	0.5	36	24	0.4	21	18	0.462	0	43	1	2.39976e-05	0.48	1	0.48	Lpin2 Lpin2;	Mus musculus lipin 2 (Lpin2); transcript variant 1; mRNA.; Mus musculus lipin 2 (Lpin2); transcript variant 2; mRNA.;
chr17	71002192	T	G	0	64	1	0	59	1	38	25	0.397	0	65	1	1	80	0.988	33	23	0.411	39	20	0.339	50	31	0.383	30	32	0.516	0	84	1	3.31891e-05	0.4092	0.9976	0.410184	Myl12a	Mus musculus myosin; light chain 12A; regulatory; non-sarcomeric (Myl12a); mRNA.
chr17	71248690	A	G	0	40	1	0	52	1	35	17	0.327	0	41	1	0	50	1	25	17	0.405	22	21	0.488	22	19	0.463	29	23	0.442	0	52	1	3.332e-05	0.425	1	0.425	Lpin2 Lpin2;	Mus musculus lipin 2 (Lpin2); transcript variant 1; mRNA.; Mus musculus lipin 2 (Lpin2); transcript variant 2; mRNA.;
chr17	74390403	A	G	0	21	1	0	24	1	21	10	0.323	0	23	1	0	26	1	13	9	0.409	10	6	0.375	15	5	0.25	8	6	0.429	0	20	1	3.74419e-05	0.3572	1	0.3572	Spast Spast	Mus musculus spastin (Spast); transcript variant 1; mRNA.; Mus musculus spastin (Spast); transcript variant 2; mRNA.
chr17	71231429	T	C	0	56	1	0	53	1	35	33	0.485	0	50	1	0	68	1	30	29	0.492	36	25	0.41	27	38	0.585	31	25	0.446	0	63	1	6.09794e-05	0.4836	1	0.4836	Lpin2 Lpin2;	Mus musculus lipin 2 (Lpin2); transcript variant 1; mRNA.; Mus musculus lipin 2 (Lpin2); transcript variant 2; mRNA.;
chr17	71247152	A	G	0	38	1	1	26	0.963	17	22	0.564	0	33	1	0	37	1	19	13	0.406	29	16	0.356	25	18	0.419	20	18	0.474	0	32	1	6.26422e-05	0.4438	0.9926	0.447109	Lpin2 Lpin2;	Mus musculus lipin 2 (Lpin2); transcript variant 1; mRNA.; Mus musculus lipin 2 (Lpin2); transcript variant 2; mRNA.;
chr17	71247241	G	T	0	54	1	1	51	0.981	34	26	0.433	0	57	1	0	48	1	27	26	0.491	39	23	0.371	34	18	0.346	19	21	0.525	0	41	1	6.79732e-05	0.4332	0.9962	0.434852	Lpin2 Lpin2;	Mus musculus lipin 2 (Lpin2); transcript variant 1; mRNA.; Mus musculus lipin 2 (Lpin2); transcript variant 2; mRNA.;
chr18	52488797	C	G	10	12	0.545	13	17	0.567	15	10	0.4	9	11	0.55	16	18	0.529	26	21	0.447	20	13	0.394	15	12	0.444	14	11	0.44	13	16	0.552	7.21253e-05	0.425	0.5486	0.774699	Srfbp1	Mus musculus serum response factor binding protein 1 (Srfbp1); mRNA.
chr17	71365123	G	A	0	21	1	0	18	1	53	31	0.369	0	16	1	0	18	1	46	38	0.452	37	50	0.575	42	39	0.481	43	36	0.456	0	14	1	8.59296e-05	0.4666	1	0.4666	Smchd1	Mus musculus SMC hinge domain containing 1 (Smchd1); mRNA.
chr17	74770280	T	C	1	22	0.957	0	13	1	13	7	0.35	0	11	1	0	23	1	6	8	0.571	13	9	0.409	12	12	0.5	8	8	0.5	0	24	1	0.000104789	0.466	0.9914	0.470042	Ttc27;	Mus musculus tetratricopeptide repeat domain 27 (Ttc27); mRNA.;
chr17	74609265	G	A	0	20	1	0	25	1	13	12	0.48	0	17	1	0	24	1	14	13	0.481	19	8	0.296	10	7	0.412	13	6	0.316	0	17	1	0.000105541	0.397	1	0.397	Birc6;	Mus musculus baculoviral IAP repeat-containing 6 (Birc6); mRNA.;
chr17	71249134	C	T	0	41	1	0	26	1	20	27	0.574	0	30	1	0	39	1	25	15	0.375	24	24	0.5	19	21	0.525	12	13	0.52	0	41	1	0.000112961	0.4988	1	0.4988	Lpin2 Lpin2;	Mus musculus lipin 2 (Lpin2); transcript variant 1; mRNA.; Mus musculus lipin 2 (Lpin2); transcript variant 2; mRNA.;
chr17	71248872	G	A	0	38	1	0	47	1	32	14	0.304	0	37	1	0	33	1	22	10	0.312	24	23	0.489	16	8	0.333	20	20	0.5	0	37	1	0.000153602	0.3876	1	0.3876	Lpin2 Lpin2;	Mus musculus lipin 2 (Lpin2); transcript variant 1; mRNA.; Mus musculus lipin 2 (Lpin2); transcript variant 2; mRNA.;
chr17	74372288	G	A	0	51	1	0	39	1	37	28	0.431	0	34	1	0	51	1	28	24	0.462	21	39	0.65	25	24	0.49	18	18	0.5	0	47	1	0.000198988	0.5066	1	0.5066	Spast Spast	Mus musculus spastin (Spast); transcript variant 1; mRNA.; Mus musculus spastin (Spast); transcript variant 2; mRNA.
chr6	4523027	C	T	75	100	0.571	48	62	0.564	148	148	0.5	51	64	0.557	49	61	0.555	41	37	0.474	77	68	0.469	56	49	0.467	44	45	0.506	49	60	0.55	0.000226771	0.4832	0.5594	0.863783	Col1a2	Mus musculus collagen; type I; alpha 2 (Col1a2); mRNA.
chr4	149647453	A	G	21	8	0.276	16	7	0.304	13	10	0.435	17	4	0.19	20	6	0.231	10	9	0.474	15	11	0.423	17	13	0.433	12	8	0.4	15	6	0.286	0.000240199	0.433	0.2574	1.68221	Clstn1;	Mus musculus calsyntenin 1 (Clstn1); mRNA.;
chr17	74372291	C	T	0	49	1	0	36	1	33	22	0.4	0	35	1	0	49	1	25	21	0.457	18	33	0.647	25	25	0.5	18	15	0.455	0	44	1	0.000265629	0.4918	1	0.4918	Spast Spast	Mus musculus spastin (Spast); transcript variant 1; mRNA.; Mus musculus spastin (Spast); transcript variant 2; mRNA.
chr11	57532937	C	T	26	23	0.469	39	32	0.451	40	26	0.394	30	31	0.508	24	19	0.442	32	20	0.385	46	22	0.324	35	17	0.327	24	13	0.351	22	21	0.488	0.000316742	0.3562	0.4716	0.755301	Mfap3 Mfap3	Mus musculus microfibrillar-associated protein 3 (Mfap3); transcript variant 1; mRNA.; Mus musculus microfibrillar-associated protein 3 (Mfap3); transcript variant 2; mRNA.
chr8	40547009	G	A	17	17	0.5	7	10	0.588	28	12	0.3	7	6	0.462	10	8	0.444	17	4	0.19	15	7	0.318	19	9	0.321	15	7	0.318	11	14	0.56	0.000366463	0.2894	0.5108	0.566562	Vps37a;	Mus musculus vacuolar protein sorting 37A (yeast) (Vps37a); mRNA.;
chr17	74389322	C	T	0	43	1	1	36	0.973	22	17	0.436	0	35	1	0	27	1	19	5	0.208	20	9	0.31	10	12	0.545	20	11	0.355	0	22	1	0.000367026	0.3708	0.9946	0.372813	Spast Spast	Mus musculus spastin (Spast); transcript variant 1; mRNA.; Mus musculus spastin (Spast); transcript variant 2; mRNA.
chr17	74389371	G	A	0	28	1	0	36	1	15	17	0.531	0	26	1	0	21	1	9	12	0.571	18	9	0.333	11	15	0.577	11	9	0.45	0	23	1	0.000378351	0.4924	1	0.4924	Spast Spast	Mus musculus spastin (Spast); transcript variant 1; mRNA.; Mus musculus spastin (Spast); transcript variant 2; mRNA.
chr17	74390377	G	A	0	19	1	0	25	1	23	9	0.281	0	20	1	0	29	1	10	13	0.565	15	10	0.4	17	5	0.227	12	6	0.333	0	25	1	0.000397499	0.3612	1	0.3612	Spast Spast	Mus musculus spastin (Spast); transcript variant 1; mRNA.; Mus musculus spastin (Spast); transcript variant 2; mRNA.
chr17	5335018	A	G	48	47	0.495	34	45	0.57	28	46	0.622	39	40	0.506	28	32	0.533	22	51	0.699	22	44	0.667	21	57	0.731	18	34	0.654	33	43	0.566	0.000460063	0.6746	0.534	1.2633	Arid1b	Mus musculus AT rich interactive domain 1B (SWI-like) (Arid1b); mRNA.
chr17	72849520	C	G	0	16	1	0	25	1	15	8	0.348	0	12	1	0	15	1	15	10	0.4	11	10	0.476	19	8	0.296	5	8	0.615	0	15	1	0.00050086	0.427	1	0.427	Ypel5;	Mus musculus yippee-like 5 (Drosophila) (Ypel5); mRNA.;
chr17	71248006	C	T	0	33	1	0	30	1	25	17	0.405	0	31	1	0	27	1	14	16	0.533	20	7	0.259	17	21	0.553	31	15	0.326	0	28	1	0.000514115	0.4152	1	0.4152	Lpin2 Lpin2;	Mus musculus lipin 2 (Lpin2); transcript variant 1; mRNA.; Mus musculus lipin 2 (Lpin2); transcript variant 2; mRNA.;
chr17	74373748	T	C	0	37	1	0	28	1	14	20	0.588	0	32	1	0	40	1	13	11	0.458	18	18	0.5	16	21	0.568	8	20	0.714	0	26	1	0.000581487	0.5656	1	0.5656	Spast Spast	Mus musculus spastin (Spast); transcript variant 1; mRNA.; Mus musculus spastin (Spast); transcript variant 2; mRNA.
chr9	44111938	T	C	25	4	0.138	17	5	0.227	25	15	0.375	20	5	0.2	16	2	0.111	15	7	0.318	16	7	0.304	19	10	0.345	19	14	0.424	17	5	0.227	0.00068259	0.3532	0.1806	1.9557	Rnf26;	Mus musculus ring finger protein 26 (Rnf26); mRNA.;
chr17	74388846	G	A	0	21	1	0	11	1	7	4	0.364	0	15	1	0	12	1	11	3	0.214	13	7	0.35	8	10	0.556	7	8	0.533	0	17	1	0.000710285	0.4034	1	0.4034	Spast Spast	Mus musculus spastin (Spast); transcript variant 1; mRNA.; Mus musculus spastin (Spast); transcript variant 2; mRNA.
chr1	183358109	T	C	23	19	0.452	28	18	0.391	18	23	0.561	30	22	0.423	24	22	0.478	24	25	0.51	28	34	0.548	29	31	0.517	22	26	0.542	26	20	0.435	0.000733304	0.5356	0.4358	1.229	Mia3	Mus musculus melanoma inhibitory activity 3 (Mia3); mRNA.
chr2	71900648	G	A	42	9	0.176	45	7	0.135	49	13	0.21	32	6	0.158	35	8	0.186	34	13	0.277	36	13	0.265	36	12	0.25	28	12	0.3	46	7	0.132	0.000742588	0.2604	0.1574	1.65438	Pdk1;	Mus musculus pyruvate dehydrogenase kinase; isoenzyme 1 (Pdk1); nuclear gene encoding mitochondrial protein; mRNA.;
chr17	35267087	C	T	656	171	0.207	886	248	0.219	501	96	0.161	831	223	0.212	979	252	0.205	681	90	0.117	511	69	0.119	713	109	0.133	711	137	0.162	752	167	0.182	0.000808255	0.1384	0.205	0.675122	H2-D1;	Mus musculus histocompatibility 2; D region locus 1 (H2-D1); mRNA.;
chr17	72849712	C	T	0	32	1	0	29	1	21	22	0.512	0	24	1	0	19	1	23	8	0.258	17	14	0.452	19	12	0.387	17	2	0.105	0	30	1	0.00083779	0.3428	1	0.3428	Ypel5;	Mus musculus yippee-like 5 (Drosophila) (Ypel5); mRNA.;
chr7	100880661	G	A	20	14	0.412	24	11	0.314	15	24	0.615	22	16	0.421	26	11	0.297	14	24	0.632	24	21	0.467	19	23	0.548	11	16	0.593	22	14	0.389	0.000851548	0.571	0.3666	1.55756	Arhgef17;	Mus musculus Rho guanine nucleotide exchange factor (GEF) 17 (Arhgef17); mRNA.;
chr12	29994554	C	T	26	23	0.469	11	11	0.5	20	25	0.556	19	13	0.406	25	19	0.432	13	20	0.606	18	23	0.561	16	21	0.568	17	29	0.63	15	15	0.5	0.000995223	0.5842	0.4614	1.26615	Pxdn;	Mus musculus peroxidasin homolog (Drosophila) (Pxdn); mRNA.;
chr2	120023741	T	C	11	7	0.389	14	12	0.462	8	12	0.6	10	9	0.474	12	14	0.538	6	8	0.571	9	14	0.609	6	12	0.667	5	11	0.688	11	8	0.421	0.000997621	0.627	0.4568	1.37259	Mapkbp1;	Mus musculus mitogen-activated protein kinase binding protein 1 (Mapkbp1); mRNA.;
chr1	165215396	G	A	35	40	0.533	31	36	0.537	45	43	0.489	32	34	0.515	38	48	0.558	33	27	0.45	33	33	0.5	43	37	0.463	40	33	0.452	33	38	0.535	0.00107815	0.4708	0.5356	0.879014	Tiprl	Mus musculus TIP41; TOR signalling pathway regulator-like (S. cerevisiae) (Tiprl); mRNA.
chr12	100150016	T	C	19	34	0.642	15	26	0.634	21	24	0.533	12	17	0.586	8	16	0.667	20	15	0.429	31	26	0.456	17	17	0.5	22	23	0.511	17	22	0.564	0.00110999	0.4858	0.6186	0.785322	BC002230;	Mus musculus cDNA sequence BC002230 (BC002230); mRNA.;
chr17	74388658	G	A	0	25	1	0	14	1	17	17	0.5	0	24	1	0	14	1	8	7	0.467	5	6	0.545	7	16	0.696	8	4	0.333	0	19	1	0.00111537	0.5082	1	0.5082	Spast Spast	Mus musculus spastin (Spast); transcript variant 1; mRNA.; Mus musculus spastin (Spast); transcript variant 2; mRNA.
chr17	70844412	A	G	0	30	1	0	32	1	10	7	0.412	0	30	1	0	36	1	16	20	0.556	12	18	0.6	15	26	0.634	21	10	0.323	0	29	1	0.00111706	0.505	1	0.505	Tgif1 Tgif1 Tgif1 Tgif1 Tgif1	Mus musculus TGFB-induced factor homeobox 1 (Tgif1); transcript variant 3; mRNA.; Mus musculus TGFB-induced factor homeobox 1 (Tgif1); transcript variant 4; mRNA.; Mus musculus TGFB-induced factor homeobox 1 (Tgif1); transcript variant 1; mRNA.; Mus musculus TGFB-induced factor homeobox 1 (Tgif1); transcript variant 2; mRNA.; Mus musculus TGFB-induced factor homeobox 1 (Tgif1); transcript variant…
chr15	102336912	C	A	28	21	0.429	13	7	0.35	19	26	0.578	18	13	0.419	20	13	0.394	15	14	0.483	15	16	0.516	16	17	0.515	12	11	0.478	25	17	0.405	0.00113829	0.514	0.3994	1.28693	Myg1	Mus musculus melanocyte proliferating gene 1 (Myg1); mRNA.
chr1	105656775	C	A	8	18	0.692	10	14	0.583	11	11	0.5	7	10	0.588	4	10	0.714	10	9	0.474	7	4	0.364	17	13	0.433	12	10	0.455	6	19	0.76	0.00120143	0.4452	0.6674	0.667066	Pign;	Mus musculus phosphatidylinositol glycan anchor biosynthesis; class N (Pign); mRNA.;
chr17	70844552	T	G	0	15	1	0	18	1	10	7	0.412	0	26	1	0	25	1	7	4	0.364	9	11	0.55	13	11	0.458	6	15	0.714	0	19	1	0.0012618	0.4996	1	0.4996	Tgif1 Tgif1 Tgif1 Tgif1 Tgif1	Mus musculus TGFB-induced factor homeobox 1 (Tgif1); transcript variant 3; mRNA.; Mus musculus TGFB-induced factor homeobox 1 (Tgif1); transcript variant 4; mRNA.; Mus musculus TGFB-induced factor homeobox 1 (Tgif1); transcript variant 1; mRNA.; Mus musculus TGFB-induced factor homeobox 1 (Tgif1); transcript variant 2; mRNA.; Mus musculus TGFB-induced factor homeobox 1 (Tgif1); transcript variant…
chr15	81456501	A	G	21	1	0.045	18	0	0	24	3	0.111	14	0	0	19	0	0	21	2	0.087	26	2	0.071	26	3	0.103	11	2	0.154	23	1	0.042	0.00130804	0.1052	0.0174	6.04598
chr10	121411069	C	T	101	92	0.477	94	78	0.453	96	95	0.497	93	79	0.459	85	68	0.444	71	70	0.496	72	75	0.51	84	97	0.536	84	87	0.509	72	66	0.478	0.00134668	0.5096	0.4622	1.10255	Rassf3	Mus musculus Ras association (RalGDS/AF-6) domain family member 3 (Rassf3); mRNA.
chr15	84942870	G	A	17	21	0.553	15	19	0.559	25	20	0.444	14	14	0.5	13	13	0.5	23	15	0.395	20	9	0.31	15	10	0.4	19	14	0.424	13	17	0.567	0.00137639	0.3946	0.5358	0.736469	Nup50;	Mus musculus nucleoporin 50 (Nup50); mRNA.;
chr3	36075991	G	A	20	11	0.355	18	7	0.28	18	16	0.471	12	7	0.368	13	7	0.35	9	11	0.55	8	15	0.652	10	13	0.565	10	16	0.615	17	15	0.469	0.00140643	0.5706	0.3644	1.56586	Acad9;	Mus musculus acyl-Coenzyme A dehydrogenase family; member 9 (Acad9); nuclear gene encoding mitochondrial protein; mRNA.;
chr7	18345677	A	G	596	210	0.261	1252	447	0.263	313	139	0.308	1717	653	0.276	2407	913	0.275	1691	662	0.281	1187	504	0.298	1932	812	0.296	2021	843	0.294	1718	632	0.269	0.00141336	0.2954	0.2688	1.09896
chr19	57033950	C	A	13	12	0.48	9	11	0.55	12	18	0.6	9	8	0.471	8	10	0.556	4	8	0.667	7	21	0.75	9	16	0.64	9	18	0.667	7	5	0.417	0.0014764	0.6648	0.4948	1.34357	Ablim1 Ablim1; Ablim1	Mus musculus actin-binding LIM protein 1 (Ablim1); transcript variant 1; mRNA.; Mus musculus actin-binding LIM protein 1 (Ablim1); transcript variant 2; mRNA.;Mus musculus actin-binding LIM protein 1 (Ablim1); transcript variant 1; mRNA.;Mus musculus actin-binding LIM protein 1 (Ablim1); transcript variant 2; mRNA.;; Mus musculus actin-binding LIM protein 1 (Ablim1); transcript variant 3; mRNA.
chr17	74390255	A	T	0	31	1	0	27	1	20	18	0.474	0	19	1	0	26	1	12	4	0.25	13	13	0.5	8	16	0.667	14	15	0.517	0	39	1	0.00149907	0.4816	1	0.4816	Spast Spast	Mus musculus spastin (Spast); transcript variant 1; mRNA.; Mus musculus spastin (Spast); transcript variant 2; mRNA.
chr2	119660489	C	T	18	13	0.419	15	14	0.483	14	5	0.263	8	10	0.556	14	11	0.44	13	7	0.35	23	12	0.343	15	8	0.348	14	8	0.364	11	11	0.5	0.00153903	0.3336	0.4796	0.69558	Ndufaf1;	Mus musculus NADH dehydrogenase (ubiquinone) 1 alpha subcomplex; assembly factor 1 (Ndufaf1); mRNA.;
chr5	100661873	C	T	52	41	0.441	46	28	0.378	48	45	0.484	45	31	0.408	46	28	0.378	40	37	0.481	41	38	0.481	39	50	0.562	32	31	0.492	42	21	0.333	0.00157041	0.5	0.3876	1.28999	Coq2	Mus musculus coenzyme Q2 homolog; prenyltransferase (yeast) (Coq2); nuclear gene encoding mitochondrial protein; mRNA.
chr6	134857799	T	C	14	15	0.517	7	8	0.533	19	13	0.406	7	10	0.588	12	14	0.538	15	10	0.4	17	12	0.414	15	12	0.444	14	6	0.3	11	12	0.522	0.00175315	0.3928	0.5396	0.727947	Crebl2	Mus musculus cAMP responsive element binding protein-like 2 (Crebl2); mRNA.
chr17	70975523	T	C	0	269	1	1	224	0.996	200	319	0.615	1	234	0.996	0	251	1	140	139	0.498	218	187	0.462	212	759	0.782	160	211	0.569	2	299	0.993	0.0018122	0.5852	0.997	0.586961	Myl12b	Mus musculus myosin; light chain 12B; regulatory (Myl12b); mRNA.
chr17	36951558	A	C	39	61	0.61	41	51	0.554	37	44	0.543	43	59	0.578	49	62	0.559	49	53	0.52	51	52	0.505	51	52	0.505	58	53	0.477	39	58	0.598	0.00183429	0.51	0.5798	0.879614	Ppp1r11	Mus musculus protein phosphatase 1; regulatory (inhibitor) subunit 11 (Ppp1r11); mRNA.
chr18	23804047	A	T	26	30	0.536	18	22	0.55	20	39	0.661	16	24	0.6	18	20	0.526	6	19	0.76	12	28	0.7	17	32	0.653	10	17	0.63	18	15	0.455	0.00196312	0.6808	0.5334	1.27634	Mapre2 Mapre2; Mapre2	Mus musculus microtubule-associated protein; RP/EB family; member 2 (Mapre2); transcript variant 3; mRNA.; Mus musculus microtubule-associated protein; RP/EB family; member 2 (Mapre2); transcript variant 2; mRNA.;Mus musculus microtubule-associated protein; RP/EB family; member 2 (Mapre2); transcript variant 3; mRNA.;; Mus musculus microtubule-associated protein; RP/EB family; member 2 (Mapre2); …
chr8	88327904	C	T	50	62	0.554	72	78	0.52	61	55	0.474	49	54	0.524	79	91	0.535	70	73	0.51	57	57	0.5	72	66	0.478	73	63	0.463	65	77	0.542	0.00203127	0.485	0.535	0.906542	Adcy7 Adcy7 Adcy7 Adcy7	Mus musculus adenylate cyclase 7 (Adcy7); transcript variant 2; mRNA.; Mus musculus adenylate cyclase 7 (Adcy7); transcript variant 1; mRNA.; Mus musculus adenylate cyclase 7 (Adcy7); transcript variant 4; mRNA.; Mus musculus adenylate cyclase 7 (Adcy7); transcript variant 3; mRNA.
chr13	59756016	C	T	82	71	0.464	79	78	0.497	126	67	0.347	77	62	0.446	76	57	0.429	79	51	0.392	84	55	0.396	97	60	0.382	83	60	0.42	75	69	0.479	0.00203668	0.3874	0.463	0.836717	Isca1	Mus musculus iron-sulfur cluster assembly 1 homolog (S. cerevisiae) (Isca1); mRNA.
chr8	40920250	T	C	32	29	0.475	29	21	0.42	39	38	0.494	29	20	0.408	22	19	0.463	11	15	0.577	22	22	0.5	23	26	0.531	23	26	0.531	19	14	0.424	0.00208392	0.5266	0.438	1.20228	Slc7a2 Slc7a2	Mus musculus solute carrier family 7 (cationic amino acid transporter; y+ system); member 2 (Slc7a2); transcript variant 1; mRNA.; Mus musculus solute carrier family 7 (cationic amino acid transporter; y+ system); member 2 (Slc7a2); transcript variant 2; mRNA.
chr7	80325710	G	A	46	33	0.418	32	27	0.458	34	36	0.514	39	25	0.391	35	23	0.397	26	24	0.48	31	38	0.551	27	28	0.509	29	25	0.463	45	32	0.416	0.00215792	0.5034	0.416	1.2101	Unc45a	Mus musculus unc-45 homolog A (C. elegans) (Unc45a); mRNA.
chr12	69850987	C	T	46	32	0.41	47	43	0.478	42	39	0.481	47	23	0.329	36	26	0.419	26	36	0.581	31	44	0.587	36	39	0.52	32	41	0.562	42	27	0.391	0.00216399	0.5462	0.4054	1.34731	Map4k5; 4931403G20Rik 4931403G20Rik	Mus musculus mitogen-activated protein kinase kinase kinase kinase 5 (Map4k5); mRNA.;; Mus musculus RIKEN cDNA 4931403G20 gene (4931403G20Rik); transcript variant 2; non-coding RNA.; Mus musculus RIKEN cDNA 4931403G20 gene (4931403G20Rik); transcript variant 1; non-coding RNA.
chr7	28798697	C	T	41	20	0.328	27	12	0.308	55	10	0.154	34	14	0.292	39	21	0.35	37	12	0.245	48	8	0.143	46	14	0.233	36	11	0.234	40	22	0.355	0.00224671	0.2018	0.3266	0.617881	Rinl;	Mus musculus Ras and Rab interactor-like (Rinl); mRNA.;
chr1	87916394	T	G	32	36	0.529	33	31	0.484	52	38	0.422	26	30	0.536	24	29	0.547	26	24	0.48	34	26	0.433	32	28	0.467	31	28	0.475	29	36	0.554	0.00231139	0.4554	0.53	0.859245	Dgkd	Mus musculus diacylglycerol kinase; delta (Dgkd); mRNA.
chr3	9265284	G	A	58	49	0.458	73	51	0.411	47	52	0.525	33	29	0.468	70	60	0.462	49	47	0.49	55	55	0.5	59	67	0.532	67	65	0.492	68	54	0.443	0.00234363	0.5078	0.4484	1.13247	Zbtb10	Mus musculus zinc finger and BTB domain containing 10 (Zbtb10); mRNA.
chr10	69270362	G	T	21	4	0.16	20	2	0.091	24	0	0	10	2	0.167	9	2	0.182	14	1	0.067	24	1	0.04	22	0	0	15	0	0	11	1	0.083	0.00236104	0.0214	0.1366	0.156662	Rhobtb1; Rhobtb1 Rhobtb1 Rhobtb1	Mus musculus Rho-related BTB domain containing 1 (Rhobtb1); transcript variant 3; mRNA.;Mus musculus Rho-related BTB domain containing 1 (Rhobtb1); transcript variant 1; mRNA.;; Mus musculus Rho-related BTB domain containing 1 (Rhobtb1); transcript variant 2; mRNA.; Mus musculus Rho-related BTB domain containing 1 (Rhobtb1); transcript variant 4; mRNA.; Mus musculus Rho-related BTB domain contain…
chr4	115774429	T	C	21	15	0.417	22	14	0.389	14	20	0.588	22	14	0.389	11	12	0.522	8	12	0.6	9	13	0.591	13	14	0.519	10	11	0.524	14	9	0.391	0.00244105	0.5644	0.4216	1.33871	4732418C07Rik;	Mus musculus RIKEN cDNA 4732418C07 gene (4732418C07Rik); mRNA.;
chr7	18345645	T	A	578	190	0.247	1247	393	0.24	311	137	0.306	1665	623	0.272	2394	844	0.261	1657	671	0.288	1107	500	0.311	1894	738	0.28	1938	768	0.284	1658	595	0.264	0.00244925	0.2938	0.2568	1.14408
chr10	93984197	A	G	18	3	0.143	20	7	0.259	12	16	0.571	17	8	0.32	15	4	0.211	18	11	0.379	15	9	0.375	20	15	0.429	10	8	0.444	27	9	0.25	0.00245357	0.4396	0.2366	1.85799	Vezt;	Mus musculus vezatin; adherens junctions transmembrane protein (Vezt); mRNA.;
chr19	17329265	G	A	29	14	0.326	22	8	0.267	27	22	0.449	20	10	0.333	12	8	0.4	18	20	0.526	25	21	0.457	19	15	0.441	17	13	0.433	21	12	0.364	0.0025362	0.4612	0.338	1.3645	Gcnt1 Gcnt1 Gcnt1	Mus musculus glucosaminyl (N-acetyl) transferase 1; core 2 (Gcnt1); transcript variant 1; mRNA.; Mus musculus glucosaminyl (N-acetyl) transferase 1; core 2 (Gcnt1); transcript variant 3; mRNA.; Mus musculus glucosaminyl (N-acetyl) transferase 1; core 2 (Gcnt1); transcript variant 2; mRNA.
chr2	119606023	A	C	34	40	0.541	25	30	0.545	48	33	0.407	28	29	0.509	36	27	0.429	32	21	0.396	49	27	0.355	42	27	0.391	44	29	0.397	31	34	0.523	0.00267884	0.3892	0.5094	0.764036
chr2	119778312	A	C	10	13	0.565	10	11	0.524	16	7	0.304	6	7	0.538	7	8	0.533	13	7	0.35	10	8	0.444	15	11	0.423	11	5	0.312	10	10	0.5	0.00276304	0.3666	0.532	0.689098	Rpap1; Rpap1	Mus musculus RNA polymerase II associated protein 1 (Rpap1); transcript variant 1; mRNA.;; Mus musculus RNA polymerase II associated protein 1 (Rpap1); transcript variant 2; mRNA.
chr2	120955700	T	C	7	9	0.562	6	7	0.538	9	4	0.308	6	9	0.6	7	11	0.611	11	8	0.421	16	11	0.407	11	11	0.5	18	11	0.379	5	7	0.583	0.00277477	0.403	0.5788	0.696268	Ubr1	Mus musculus ubiquitin protein ligase E3 component n-recognin 1 (Ubr1); mRNA.
chr12	111544622	A	G	198	164	0.453	166	159	0.489	169	178	0.513	151	141	0.483	175	164	0.484	128	171	0.572	139	164	0.541	149	162	0.521	143	185	0.564	159	152	0.489	0.00280855	0.5422	0.4796	1.13053	Eif5 Eif5;	Mus musculus eukaryotic translation initiation factor 5 (Eif5); transcript variant 1; mRNA.; Mus musculus eukaryotic translation initiation factor 5 (Eif5); transcript variant 2; mRNA.;Mus musculus eukaryotic translation initiation factor 5 (Eif5); transcript variant 1; mRNA.;
chr7	101484577	C	T	19	31	0.62	18	21	0.538	18	13	0.419	17	21	0.553	11	12	0.522	13	10	0.435	15	11	0.423	23	20	0.465	11	8	0.421	9	9	0.5	0.00289436	0.4326	0.5466	0.791438	Pde2a Pde2a Pde2a Pde2a Pde2a;	Mus musculus phosphodiesterase 2A; cGMP-stimulated (Pde2a); transcript variant 1; mRNA.; Mus musculus phosphodiesterase 2A; cGMP-stimulated (Pde2a); transcript variant 2; mRNA.; Mus musculus phosphodiesterase 2A; cGMP-stimulated (Pde2a); transcript variant 5; mRNA.; Mus musculus phosphodiesterase 2A; cGMP-stimulated (Pde2a); transcript variant 3; mRNA.; Mus musculus phosphodiesterase 2A; cGMP-sti…
chr2	168634591	C	T	63	49	0.438	45	49	0.521	54	60	0.526	46	45	0.495	65	53	0.449	36	45	0.556	38	61	0.616	38	54	0.587	34	45	0.57	56	55	0.495	0.00292821	0.571	0.4796	1.19058	Atp9a;	Mus musculus ATPase; class II; type 9A (Atp9a); mRNA.;
chr1	156646460	T	C	11	2	0.154	15	2	0.118	7	9	0.562	11	0	0	15	3	0.167	10	5	0.333	9	5	0.357	10	7	0.412	11	4	0.267	16	3	0.158	0.00293604	0.3862	0.1194	3.23451	Abl2 Abl2;	Mus musculus v-abl Abelson murine leukemia viral oncogene 2 (arg; Abelson-related gene) (Abl2); transcript variant 2; mRNA.; Mus musculus v-abl Abelson murine leukemia viral oncogene 2 (arg; Abelson-related gene) (Abl2); transcript variant 1; mRNA.;
chr1	152517800	G	T	18	8	0.308	16	11	0.407	15	4	0.211	17	10	0.37	28	15	0.349	18	5	0.217	24	4	0.143	30	9	0.231	19	8	0.296	19	9	0.321	0.00300857	0.2196	0.351	0.625641	Rgl1	Mus musculus ral guanine nucleotide dissociation stimulator;-like 1 (Rgl1); mRNA.
chr8	22535517	T	C	41	66	0.617	35	53	0.602	49	57	0.538	37	46	0.554	12	22	0.647	21	18	0.462	28	26	0.481	26	31	0.544	23	25	0.521	20	29	0.592	0.00302403	0.5092	0.6024	0.845286	Slc20a2	Mus musculus solute carrier family 20; member 2 (Slc20a2); mRNA.
chr13	69573752	A	G	27	13	0.325	34	13	0.277	16	20	0.556	13	6	0.316	16	5	0.238	10	11	0.524	11	11	0.5	14	12	0.462	14	14	0.5	10	8	0.444	0.00318078	0.5084	0.32	1.58875	Srd5a1;	Mus musculus steroid 5 alpha-reductase 1 (Srd5a1); mRNA.;
chr3	36452188	G	A	599	619	0.508	511	504	0.497	592	634	0.517	517	501	0.492	505	497	0.496	443	459	0.509	516	538	0.51	561	624	0.527	479	512	0.517	535	505	0.486	0.00319997	0.516	0.4958	1.04074	Anxa5	Mus musculus annexin A5 (Anxa5); mRNA.
chr2	124664895	C	T	9	8	0.471	13	9	0.409	5	7	0.583	7	4	0.364	20	15	0.429	14	18	0.562	8	15	0.652	12	12	0.5	8	18	0.692	17	12	0.414	0.00322722	0.5978	0.4174	1.4322	Sema6d Sema6d; Sema6d Sema6d Sema6d;	Mus musculus sema domain; transmembrane domain (TM); and cytoplasmic domain; (semaphorin) 6D (Sema6d); transcript variant 1; mRNA.; Mus musculus sema domain; transmembrane domain (TM); and cytoplasmic domain; (semaphorin) 6D (Sema6d); transcript variant 4; mRNA.;; Mus musculus sema domain; transmembrane domain (TM); and cytoplasmic domain; (semaphorin) 6D (Sema6d); transcript variant 5; mRNA.; Mu…
chr9	119043689	A	G	93	94	0.503	80	82	0.506	132	121	0.478	79	78	0.497	82	76	0.481	92	76	0.452	102	85	0.455	99	91	0.479	85	71	0.455	81	89	0.524	0.00324878	0.4638	0.5022	0.923536	Ctdspl;	Mus musculus CTD (carboxy-terminal domain; RNA polymerase II; polypeptide A) small phosphatase-like (Ctdspl); mRNA.;
chr2	125740841	C	T	19	7	0.269	22	8	0.267	20	15	0.429	12	5	0.294	14	9	0.391	11	17	0.607	17	19	0.528	6	13	0.684	14	14	0.5	19	11	0.367	0.00326164	0.5496	0.3176	1.73048	Secisbp2l;	Mus musculus SECIS binding protein 2-like (Secisbp2l); mRNA.;
chrX	150985522	T	C	29	1	0.033	18	0	0	20	4	0.167	17	1	0.056	36	0	0	17	2	0.105	22	6	0.214	30	3	0.091	30	7	0.189	28	1	0.034	0.00326625	0.1532	0.0246	6.22764	Gnl3l Gnl3l	Mus musculus guanine nucleotide binding protein-like 3 (nucleolar)-like (Gnl3l); transcript variant 2; mRNA.; Mus musculus guanine nucleotide binding protein-like 3 (nucleolar)-like (Gnl3l); transcript variant 1; mRNA.
chr8	72484692	G	A	30	22	0.423	34	18	0.346	22	27	0.551	36	24	0.4	27	16	0.372	19	15	0.441	25	28	0.528	34	27	0.443	30	34	0.531	36	18	0.333	0.00332693	0.4988	0.3748	1.33084	Slc35e1	Mus musculus solute carrier family 35; member E1 (Slc35e1); mRNA.
chr1	135440918	T	C	21	18	0.462	26	19	0.422	20	22	0.524	25	20	0.444	22	10	0.312	13	18	0.581	11	25	0.694	12	14	0.538	11	19	0.633	27	23	0.46	0.00335149	0.594	0.42	1.41429	Nav1;	Mus musculus neuron navigator 1 (Nav1); mRNA.;
chr6	33973164	T	C	16	15	0.484	16	11	0.407	18	20	0.526	17	13	0.433	14	9	0.391	8	11	0.579	19	21	0.525	10	19	0.655	11	17	0.607	16	16	0.5	0.00338467	0.5784	0.443	1.30564
chr18	47248256	C	T	11	22	0.667	17	29	0.63	11	15	0.577	10	20	0.667	15	31	0.674	20	20	0.5	16	25	0.61	17	22	0.564	28	30	0.517	15	31	0.674	0.00341211	0.5536	0.6624	0.835749	Sema6a;	Mus musculus sema domain; transmembrane domain (TM); and cytoplasmic domain; (semaphorin) 6A (Sema6a); mRNA.;
chr13	58384870	A	G	39	46	0.541	30	37	0.552	46	37	0.446	28	26	0.481	25	29	0.537	27	26	0.491	37	29	0.439	47	38	0.447	34	28	0.452	44	45	0.506	0.00344672	0.455	0.5234	0.869316	2210016F16Rik	Mus musculus RIKEN cDNA 2210016F16 gene (2210016F16Rik); mRNA.
chr17	35263430	A	G	167	356	0.681	218	529	0.708	137	250	0.646	207	477	0.697	205	519	0.717	170	323	0.655	131	280	0.681	167	335	0.667	169	348	0.673	174	459	0.725	0.0035313	0.6644	0.7056	0.94161	n/a H2-D1;	n/a; Mus musculus histocompatibility 2; D region locus 1 (H2-D1); mRNA.;
chr2	156072565	G	C	54	17	0.239	44	18	0.29	41	23	0.359	31	10	0.244	45	17	0.274	23	19	0.452	43	23	0.348	46	24	0.343	31	21	0.404	34	16	0.32	0.0036195	0.3812	0.2734	1.39429	Cpne1 Cpne1	Mus musculus copine I (Cpne1); transcript variant 2; mRNA.; Mus musculus copine I (Cpne1); transcript variant 1; mRNA.
chr1	34170360	A	G	20	22	0.524	26	29	0.527	22	14	0.389	9	11	0.55	20	17	0.459	25	20	0.444	30	23	0.434	24	16	0.4	23	21	0.477	13	15	0.536	0.00365238	0.4288	0.5192	0.825886	Dst Dst	Mus musculus dystonin (Dst); transcript variant b; mRNA.; Mus musculus dystonin (Dst); transcript variant a; mRNA.
chr10	93984200	G	C	18	5	0.217	20	7	0.259	12	15	0.556	18	8	0.308	17	4	0.19	18	12	0.4	15	8	0.348	21	15	0.417	14	9	0.391	27	8	0.229	0.00365915	0.4224	0.2406	1.75561	Vezt;	Mus musculus vezatin; adherens junctions transmembrane protein (Vezt); mRNA.;
chr4	132352073	G	C	16	17	0.515	19	15	0.441	11	8	0.421	13	14	0.519	9	8	0.471	18	10	0.357	12	9	0.429	11	6	0.353	13	9	0.409	17	15	0.469	0.00368526	0.3938	0.483	0.815321	Snhg3	Mus musculus small nucleolar RNA host gene (non-protein coding) 3 (Snhg3); non-coding RNA.
chr2	65133622	A	G	31	40	0.563	30	53	0.639	38	42	0.525	26	47	0.644	26	43	0.623	37	31	0.456	35	44	0.557	36	37	0.507	36	45	0.556	26	42	0.618	0.00380292	0.5202	0.6174	0.842566	Cobll1; Cobll1;	Mus musculus Cobl-like 1 (Cobll1); transcript variant 1; mRNA.;; Mus musculus Cobl-like 1 (Cobll1); transcript variant 2; mRNA.;Mus musculus Cobl-like 1 (Cobll1); transcript variant 1; mRNA.;
chr8	84861405	A	C	40	29	0.42	48	31	0.392	33	29	0.468	45	36	0.444	41	31	0.431	38	39	0.506	33	44	0.571	45	47	0.511	49	48	0.495	64	48	0.429	0.00384016	0.5102	0.4232	1.20558	Farsa;	Mus musculus phenylalanyl-tRNA synthetase; alpha subunit (Farsa); mRNA.;
chr4	133528252	A	C	20	15	0.429	14	7	0.333	18	18	0.5	10	9	0.474	11	6	0.353	7	8	0.533	7	10	0.588	13	13	0.5	5	9	0.643	10	4	0.286	0.00390045	0.5528	0.375	1.47413	1810019J16Rik; 1810019J16Rik	Mus musculus RIKEN cDNA 1810019J16 gene (1810019J16Rik); transcript variant 2; mRNA.;Mus musculus RIKEN cDNA 1810019J16 gene (1810019J16Rik); transcript variant 1; mRNA.;; Mus musculus RIKEN cDNA 1810019J16 gene (1810019J16Rik); transcript variant 1; mRNA.
chr8	26027108	T	A	7	5	0.417	10	5	0.333	5	8	0.615	10	2	0.167	8	5	0.385	11	11	0.5	9	10	0.526	9	8	0.471	7	11	0.611	13	4	0.235	0.00390521	0.5446	0.3074	1.77163	Hook3	Mus musculus hook homolog 3 (Drosophila) (Hook3); mRNA.
chr4	156246693	A	G	33	34	0.507	25	32	0.561	38	27	0.415	34	34	0.5	25	34	0.576	38	37	0.493	41	35	0.461	29	19	0.396	38	33	0.465	29	37	0.561	0.00391618	0.446	0.541	0.824399	Noc2l	Mus musculus nucleolar complex associated 2 homolog (S. cerevisiae) (Noc2l); mRNA.
chr3	95130195	A	G	27	18	0.4	23	15	0.395	16	22	0.579	22	13	0.371	21	20	0.488	17	19	0.528	18	26	0.591	19	24	0.558	16	18	0.529	30	12	0.286	0.00411346	0.557	0.388	1.43557	Scnm1-ps Scnm1-ps	Mus musculus sodium channel modifier 1; pseudogene (Scnm1-ps); transcript variant 2; mRNA.; Mus musculus sodium channel modifier 1; pseudogene (Scnm1-ps); transcript variant 1; mRNA.
chr17	26284034	T	C	8	3	0.273	8	4	0.333	4	9	0.692	9	6	0.4	6	4	0.4	5	9	0.643	7	6	0.462	10	10	0.5	7	9	0.562	10	6	0.375	0.00416039	0.5718	0.3562	1.60528	Luc7l	Mus musculus Luc7 homolog (S. cerevisiae)-like (Luc7l); transcript variant 2; mRNA.
chr18	61974627	C	T	27	10	0.27	16	5	0.238	20	13	0.394	27	13	0.325	10	3	0.231	13	9	0.409	18	12	0.4	17	11	0.393	10	5	0.333	12	6	0.333	0.00427886	0.3858	0.2794	1.38082	Sh3tc2	Mus musculus SH3 domain and tetratricopeptide repeats 2 (Sh3tc2); mRNA.
chr4	133579935	T	C	12	14	0.538	9	10	0.526	17	7	0.292	17	12	0.414	14	10	0.417	18	6	0.25	12	8	0.4	14	6	0.3	14	7	0.333	15	11	0.423	0.00431497	0.315	0.4636	0.679465	Gpatch3	Mus musculus G patch domain containing 3 (Gpatch3); mRNA.
chr4	155822080	C	T	35	25	0.417	21	17	0.447	27	25	0.481	26	19	0.422	34	33	0.493	33	53	0.616	26	34	0.567	21	34	0.618	30	35	0.538	38	26	0.406	0.00446366	0.564	0.437	1.29062	Ccnl2;	Mus musculus cyclin L2 (Ccnl2); mRNA.;
chr2	119297633	G	A	10	13	0.565	15	15	0.5	19	15	0.441	14	12	0.462	16	16	0.5	20	13	0.394	18	10	0.357	20	13	0.394	20	7	0.259	14	21	0.6	0.00448997	0.369	0.5254	0.702322	Vps18;	Mus musculus vacuolar protein sorting 18 (yeast) (Vps18); mRNA.;
chr9	44687032	G	A	59	33	0.359	37	25	0.403	40	33	0.452	44	28	0.389	50	35	0.412	56	44	0.44	42	46	0.523	40	33	0.452	48	49	0.505	45	30	0.4	0.0045402	0.4744	0.3926	1.20835	Phldb1;	Mus musculus pleckstrin homology-like domain; family B; member 1 (Phldb1); mRNA.;
chr2	119606314	G	A	28	29	0.509	28	29	0.509	56	34	0.378	17	21	0.553	21	27	0.562	27	23	0.46	33	32	0.492	41	26	0.388	34	23	0.404	22	25	0.532	0.00478654	0.4244	0.533	0.796248
chr13	112689362	A	G	10	9	0.474	13	8	0.381	13	15	0.536	7	7	0.5	16	12	0.429	7	9	0.562	9	10	0.526	8	13	0.619	10	11	0.524	10	6	0.375	0.00486625	0.5534	0.4318	1.28161	Slc38a9	Mus musculus solute carrier family 38; member 9 (Slc38a9); mRNA.
chr5	76147818	A	G	41	22	0.349	38	30	0.441	45	20	0.308	40	24	0.375	33	22	0.4	32	15	0.319	40	20	0.333	64	20	0.238	47	17	0.266	39	22	0.361	0.00501534	0.2928	0.3852	0.760125	Srd5a3;	Mus musculus steroid 5 alpha-reductase 3 (Srd5a3); mRNA.;
chr14	54722331	G	A	53	41	0.436	41	51	0.554	31	58	0.652	50	53	0.515	52	39	0.429	23	35	0.603	21	40	0.656	32	35	0.522	25	40	0.615	33	24	0.421	0.00501919	0.6096	0.471	1.29427	Slc7a8;	Mus musculus solute carrier family 7 (cationic amino acid transporter; y+ system); member 8 (Slc7a8); mRNA.;
chr9	96685706	A	G	9	6	0.4	13	11	0.458	7	12	0.632	8	5	0.385	12	11	0.478	5	11	0.688	12	14	0.538	8	22	0.733	11	13	0.542	20	18	0.474	0.00519641	0.6266	0.439	1.42733	Zbtb38;	Mus musculus zinc finger and BTB domain containing 38 (Zbtb38); mRNA.;
chr5	93156985	A	G	36	66	0.647	40	69	0.633	40	65	0.619	26	54	0.675	53	83	0.61	57	65	0.533	55	74	0.574	57	67	0.54	54	76	0.585	33	73	0.689	0.0052554	0.5702	0.6508	0.876152	Sept11;	Mus musculus septin 11 (Sept11); mRNA.;
chr14	105308255	G	A	22	34	0.607	24	32	0.571	30	29	0.492	19	30	0.612	30	31	0.508	34	23	0.404	26	29	0.527	45	40	0.471	33	28	0.459	22	30	0.577	0.0053238	0.4706	0.575	0.818435	Ndfip2 Ndfip2;	Mus musculus Nedd4 family interacting protein 2 (Ndfip2); transcript variant 2; mRNA.; Mus musculus Nedd4 family interacting protein 2 (Ndfip2); transcript variant 1; mRNA.;Mus musculus Nedd4 family interacting protein 2 (Ndfip2); transcript variant 2; mRNA.;
chr9	77432131	T	C	64	46	0.418	49	41	0.456	50	45	0.474	43	41	0.488	66	57	0.463	54	58	0.518	45	54	0.545	53	57	0.518	49	58	0.542	61	50	0.45	0.00546102	0.5194	0.455	1.14154	Lrrc1 Lrrc1	Mus musculus leucine rich repeat containing 1 (Lrrc1); transcript variant 1; mRNA.; Mus musculus leucine rich repeat containing 1 (Lrrc1); transcript variant 2; mRNA.
chr1	152517799	T	C	17	8	0.32	15	11	0.423	15	4	0.211	17	10	0.37	28	15	0.349	19	5	0.208	24	4	0.143	29	9	0.237	17	8	0.32	18	9	0.333	0.00561678	0.2238	0.359	0.623398	Rgl1	Mus musculus ral guanine nucleotide dissociation stimulator;-like 1 (Rgl1); mRNA.
chr14	31700920	T	C	28	2	0.067	23	0	0	31	4	0.114	35	2	0.054	17	1	0.056	21	2	0.087	27	3	0.1	25	2	0.074	30	4	0.118	26	1	0.037	0.00566715	0.0986	0.0428	2.30374	Ankrd28;	Mus musculus ankyrin repeat domain 28 (Ankrd28); mRNA.;
chr4	143132189	A	G	34	34	0.5	31	41	0.569	47	47	0.5	30	38	0.559	32	40	0.556	37	33	0.471	47	38	0.447	39	32	0.451	44	33	0.429	51	50	0.495	0.00569549	0.4596	0.5358	0.857783	Prdm2; Prdm2	Mus musculus PR domain containing 2; with ZNF domain (Prdm2); transcript variant 2; mRNA.;Mus musculus PR domain containing 2; with ZNF domain (Prdm2); transcript variant 1; mRNA.;; Mus musculus PR domain containing 2; with ZNF domain (Prdm2); transcript variant 1; mRNA.
chr2	131026138	G	A	26	18	0.409	29	18	0.383	23	32	0.582	15	12	0.444	15	16	0.516	16	18	0.529	17	21	0.553	16	20	0.556	21	22	0.512	22	18	0.45	0.00570788	0.5464	0.4404	1.24069	Atrn	Mus musculus attractin (Atrn); mRNA.
chr16	45627933	A	C	18	15	0.455	10	13	0.565	20	12	0.375	10	11	0.524	12	10	0.455	14	6	0.3	24	14	0.368	14	9	0.391	12	7	0.368	11	8	0.421	0.00571352	0.3604	0.484	0.744628	BC016579	Mus musculus cDNA sequence; BC016579 (BC016579); mRNA.
chr10	40301977	C	T	15	1	0.062	18	1	0.053	13	1	0.071	18	0	0	20	1	0.048	10	1	0.091	14	2	0.125	15	2	0.118	22	2	0.083	18	0	0	0.00572165	0.0976	0.0326	2.99387	Amd1 n/a	Mus musculus S-adenosylmethionine decarboxylase 1 (Amd1); mRNA.; n/a
chr19	25095600	A	G	25	31	0.554	22	32	0.593	34	29	0.46	25	30	0.545	23	28	0.549	35	30	0.462	29	24	0.453	30	26	0.464	22	20	0.476	29	28	0.491	0.0057898	0.463	0.5464	0.847365	Dock8	Mus musculus dedicator of cytokinesis 8 (Dock8); mRNA.
chr5	73054178	A	G	12	9	0.429	19	10	0.345	6	5	0.455	15	7	0.318	22	16	0.421	11	16	0.593	12	15	0.556	15	17	0.531	19	18	0.486	16	13	0.448	0.00581779	0.5242	0.3922	1.33656	Fryl;	Mus musculus furry homolog-like (Drosophila) (Fryl); mRNA.;
chr1	156647074	G	A	9	6	0.4	10	5	0.333	10	3	0.231	12	8	0.4	6	8	0.571	10	4	0.286	14	2	0.125	9	4	0.308	10	2	0.167	6	4	0.4	0.0058545	0.2234	0.4208	0.530894	Abl2 Abl2;	Mus musculus v-abl Abelson murine leukemia viral oncogene 2 (arg; Abelson-related gene) (Abl2); transcript variant 2; mRNA.; Mus musculus v-abl Abelson murine leukemia viral oncogene 2 (arg; Abelson-related gene) (Abl2); transcript variant 1; mRNA.;
chr9	105445233	A	G	83	75	0.475	83	66	0.443	64	73	0.533	72	72	0.5	91	72	0.442	69	65	0.485	72	75	0.51	74	86	0.537	79	87	0.524	88	75	0.46	0.00588936	0.5178	0.464	1.11595	Atp2c1 Atp2c1; Atp2c1 Atp2c1	Mus musculus ATPase; Ca++-sequestering (Atp2c1); transcript variant 1; mRNA.; Mus musculus ATPase; Ca++-sequestering (Atp2c1); transcript variant 4; mRNA.;; Mus musculus ATPase; Ca++-sequestering (Atp2c1); transcript variant 3; mRNA.; Mus musculus ATPase; Ca++-sequestering (Atp2c1); transcript variant 2; mRNA.
chr5	76147789	A	G	30	5	0.143	34	10	0.227	45	6	0.118	31	7	0.184	25	5	0.167	34	3	0.081	39	7	0.152	59	8	0.119	42	3	0.067	35	9	0.205	0.00601102	0.1074	0.1852	0.579914	Srd5a3;	Mus musculus steroid 5 alpha-reductase 3 (Srd5a3); mRNA.;
chr1	185252320	A	C	14	16	0.533	16	15	0.484	22	8	0.267	19	11	0.367	21	18	0.462	22	17	0.436	35	13	0.271	20	8	0.286	41	17	0.293	24	23	0.489	0.00603889	0.3106	0.467	0.665096	Rab3gap2;	Mus musculus RAB3 GTPase activating protein subunit 2 (Rab3gap2); mRNA.;
chr6	117718618	G	C	0	19	1	0	21	1	1	29	0.967	0	17	1	0	23	1	2	20	0.909	1	17	0.944	1	24	0.96	2	22	0.917	0	25	1	0.00616446	0.9394	1	0.9394	1700030F04Rik	Mus musculus RIKEN cDNA 1700030F04 gene (1700030F04Rik); non-coding RNA.
chr8	70770478	T	C	9	17	0.654	9	18	0.667	14	10	0.417	9	14	0.609	8	16	0.667	13	11	0.458	14	15	0.517	18	9	0.333	13	16	0.552	12	19	0.613	0.0061794	0.4554	0.642	0.709346	Pik3r2	Mus musculus phosphatidylinositol 3-kinase; regulatory subunit; polypeptide 2 (p85 beta) (Pik3r2); mRNA.
chr5	67393509	C	A	31	18	0.367	24	21	0.467	20	20	0.5	21	21	0.5	18	18	0.5	17	25	0.595	14	21	0.6	15	22	0.595	11	21	0.656	24	21	0.467	0.00620907	0.5892	0.4602	1.28031	Bend4	Mus musculus BEN domain containing 4 (Bend4); mRNA.
chr6	145000097	G	A	14	23	0.622	35	53	0.602	10	19	0.655	32	39	0.549	43	54	0.557	41	63	0.606	24	49	0.671	32	66	0.673	25	58	0.699	33	48	0.593	0.00630375	0.6608	0.5846	1.13035	Bcat1; Bcat1	Mus musculus branched chain aminotransferase 1; cytosolic (Bcat1); transcript variant 2; mRNA.;; Mus musculus branched chain aminotransferase 1; cytosolic (Bcat1); transcript variant 1; mRNA.
chr4	151047607	G	A	76	88	0.537	82	89	0.52	80	105	0.568	82	71	0.464	71	78	0.523	56	82	0.594	66	81	0.551	65	85	0.567	69	86	0.555	76	76	0.5	0.00638571	0.567	0.5088	1.11439	Vamp3	Mus musculus vesicle-associated membrane protein 3 (Vamp3); mRNA.
chr12	80681246	C	T	23	19	0.452	23	19	0.452	20	21	0.512	19	22	0.537	22	15	0.405	16	21	0.568	19	26	0.578	21	26	0.553	17	23	0.575	15	12	0.444	0.00639936	0.5572	0.458	1.21659	Slc39a9;	Mus musculus solute carrier family 39 (zinc transporter); member 9 (Slc39a9); mRNA.;
chr4	139401420	A	G	15	17	0.531	16	17	0.515	14	8	0.364	7	9	0.562	10	11	0.524	19	17	0.472	21	12	0.364	12	7	0.368	24	20	0.455	12	10	0.455	0.00643097	0.4046	0.5174	0.781987	Ubr4;	Mus musculus ubiquitin protein ligase E3 component n-recognin 4 (Ubr4); mRNA.;
chr9	88452423	A	C	9	22	0.71	10	14	0.583	15	18	0.545	5	12	0.706	3	8	0.727	8	6	0.429	11	14	0.56	10	15	0.6	11	15	0.577	6	15	0.714	0.0065394	0.5422	0.688	0.788081	Syncrip;	Mus musculus synaptotagmin binding; cytoplasmic RNA interacting protein (Syncrip); transcript variant 2; mRNA.;
chr1	170196284	A	T	37	39	0.513	31	41	0.569	41	32	0.438	25	26	0.51	28	38	0.576	31	26	0.456	43	32	0.427	26	25	0.49	29	30	0.508	24	27	0.529	0.00665215	0.4638	0.5394	0.859844
chr6	87091090	G	A	16	21	0.568	24	32	0.571	34	31	0.477	28	42	0.6	35	37	0.514	35	33	0.485	32	31	0.492	40	35	0.467	46	35	0.432	33	34	0.507	0.00667205	0.4706	0.552	0.852536	Gfpt1;	Mus musculus glutamine fructose-6-phosphate transaminase 1 (Gfpt1); mRNA.;
chr7	3706741	C	T	746	393	0.345	589	345	0.369	663	422	0.389	596	335	0.36	700	415	0.372	476	306	0.391	592	357	0.376	610	395	0.393	586	353	0.376	689	400	0.367	0.00697653	0.385	0.3626	1.06178	Rps9	Mus musculus ribosomal protein S9 (Rps9); mRNA.
chr12	111627249	C	T	114	111	0.493	82	92	0.529	96	119	0.553	74	84	0.532	61	69	0.531	69	83	0.546	73	96	0.568	61	71	0.538	72	95	0.569	90	93	0.508	0.00698161	0.5548	0.5186	1.0698	Mark3; Mark3	Mus musculus MAP/microtubule affinity-regulating kinase 3 (Mark3); transcript variant 1; mRNA.;; Mus musculus MAP/microtubule affinity-regulating kinase 3 (Mark3); transcript variant 2; mRNA.
chr2	71090356	A	G	18	7	0.28	17	7	0.292	17	14	0.452	12	2	0.143	15	5	0.25	13	7	0.35	10	10	0.5	16	9	0.36	17	9	0.346	20	8	0.286	0.00702347	0.4016	0.2502	1.60512	Dcaf17 Dcaf17	Mus musculus DDB1 and CUL4 associated factor 17 (Dcaf17); transcript variant 2; mRNA.; Mus musculus DDB1 and CUL4 associated factor 17 (Dcaf17); transcript variant 1; mRNA.
chr5	114727970	G	A	16	12	0.429	21	17	0.447	19	11	0.367	19	11	0.367	20	18	0.474	15	7	0.318	16	8	0.333	16	9	0.36	20	11	0.355	14	10	0.417	0.00705772	0.3466	0.4268	0.81209	Git2 Git2 Git2;	Mus musculus G protein-coupled receptor kinase-interactor 2 (Git2); transcript variant 1; mRNA.; Mus musculus G protein-coupled receptor kinase-interactor 2 (Git2); transcript variant 2; mRNA.; Mus musculus G protein-coupled receptor kinase-interactor 2 (Git2); transcript variant 3; mRNA.;
chr9	123173452	C	T	57	39	0.406	43	33	0.434	46	56	0.549	40	36	0.474	31	17	0.354	28	33	0.541	35	39	0.527	40	32	0.444	27	41	0.603	36	17	0.321	0.00706547	0.5328	0.3978	1.33937	Cdcp1;	Mus musculus CUB domain containing protein 1 (Cdcp1); mRNA.;
chr17	23821348	T	C	64	64	0.5	74	70	0.486	49	73	0.598	55	51	0.481	77	69	0.473	73	75	0.507	87	99	0.532	48	65	0.575	81	94	0.537	74	59	0.444	0.00708224	0.5498	0.4768	1.1531	Srrm2;	Mus musculus serine/arginine repetitive matrix 2 (Srrm2); mRNA.;
chr13	65066317	A	G	64	35	0.354	61	42	0.408	58	54	0.482	54	27	0.333	49	33	0.402	36	34	0.486	58	43	0.426	43	37	0.463	47	37	0.44	43	31	0.419	0.00710112	0.4594	0.3832	1.19885	Hiatl1 Hiatl1	Mus musculus hippocampus abundant transcript-like 1 (Hiatl1); transcript variant 1; mRNA.; Mus musculus hippocampus abundant transcript-like 1 (Hiatl1); transcript variant 2; mRNA.
chr4	138312281	T	C	81	58	0.417	79	70	0.47	63	68	0.519	71	70	0.496	115	88	0.433	69	78	0.531	69	68	0.496	102	100	0.495	76	91	0.545	106	89	0.456	0.00723305	0.5172	0.4544	1.1382	Ddost	Mus musculus dolichyl-di-phosphooligosaccharide-protein glycotransferase (Ddost); mRNA.
chr7	3678564	A	G	81	72	0.471	54	56	0.509	90	82	0.477	42	45	0.517	43	41	0.488	34	26	0.433	58	46	0.442	66	43	0.394	47	29	0.382	40	44	0.524	0.00744068	0.4256	0.5018	0.848147	Mboat7	Mus musculus membrane bound O-acyltransferase domain containing 7 (Mboat7); mRNA.
chr15	80014465	G	A	78	50	0.391	52	31	0.373	69	54	0.439	58	37	0.389	21	12	0.364	22	18	0.45	33	30	0.476	39	28	0.418	20	15	0.429	24	18	0.429	0.00752409	0.4424	0.3892	1.13669	Pdgfb;	Mus musculus platelet derived growth factor; B polypeptide (Pdgfb); mRNA.;
chr12	79234090	G	A	22	22	0.5	20	12	0.375	22	31	0.585	23	11	0.324	19	15	0.441	23	20	0.465	17	24	0.585	24	27	0.529	20	25	0.556	25	17	0.405	0.0076054	0.544	0.409	1.33007	Zfyve26	Mus musculus zinc finger; FYVE domain containing 26 (Zfyve26); mRNA.
chr11	76414707	T	G	8	15	0.652	8	13	0.619	12	14	0.538	4	15	0.789	9	11	0.55	7	4	0.364	12	9	0.429	12	3	0.2	8	7	0.467	5	10	0.667	0.00765333	0.3996	0.6554	0.609704	Timm22 Timm22	Mus musculus translocase of inner mitochondrial membrane 22 homolog (yeast) (Timm22); nuclear gene encoding mitochondrial protein; transcript variant 1; mRNA.; Mus musculus translocase of inner mitochondrial membrane 22 homolog (yeast) (Timm22); transcript variant 2; mRNA.
chr11	58955419	A	C	5	6	0.545	4	6	0.6	9	6	0.4	3	8	0.727	4	6	0.6	7	9	0.562	6	5	0.455	14	8	0.364	6	6	0.5	7	12	0.632	0.00771955	0.4562	0.6208	0.734858	Hist3h2a	Mus musculus histone cluster 3; H2a (Hist3h2a); mRNA.
chr14	54510961	G	A	33	30	0.476	35	30	0.462	38	28	0.424	26	25	0.49	34	34	0.5	24	20	0.455	39	28	0.418	44	30	0.405	45	32	0.416	41	32	0.438	0.00771999	0.4236	0.4732	0.895182	Prmt5	Mus musculus protein arginine N-methyltransferase 5 (Prmt5); mRNA.
chr13	38191736	A	G	123	154	0.556	148	181	0.55	168	165	0.495	134	162	0.547	139	160	0.535	169	143	0.458	164	166	0.503	146	162	0.526	185	172	0.482	135	150	0.526	0.0077555	0.4928	0.5428	0.907885	Dsp	Mus musculus desmoplakin (Dsp); mRNA.
chr4	136291292	A	T	16	18	0.529	17	9	0.346	23	24	0.511	18	12	0.4	21	11	0.344	16	21	0.568	16	25	0.61	14	21	0.6	14	23	0.622	13	12	0.48	0.00778872	0.5822	0.4198	1.38685	Zfp46	Mus musculus zinc finger protein 46 (Zfp46); mRNA.
chr12	24994946	G	A	34	22	0.393	40	25	0.385	47	24	0.338	28	20	0.417	30	19	0.388	34	18	0.346	47	18	0.277	36	21	0.368	39	17	0.304	30	21	0.412	0.00782263	0.3266	0.399	0.818546	Kidins220;	Mus musculus kinase D-interacting substrate 220 (Kidins220); mRNA.;
chr7	73455784	C	T	21	2	0.087	12	1	0.077	14	4	0.222	13	0	0	16	1	0.059	18	5	0.217	23	3	0.115	17	2	0.105	11	4	0.267	12	0	0	0.00784425	0.1852	0.0446	4.15247	Chd2	Mus musculus chromodomain helicase DNA binding protein 2 (Chd2); mRNA.
chr14	54268396	A	C	53	34	0.391	41	24	0.369	36	32	0.471	40	28	0.412	36	25	0.41	27	24	0.471	24	29	0.547	32	39	0.549	28	30	0.517	33	32	0.492	0.0078466	0.511	0.4148	1.23192	Abhd4 Abhd4;	Mus musculus abhydrolase domain containing 4 (Abhd4); transcript variant 2; mRNA.; Mus musculus abhydrolase domain containing 4 (Abhd4); transcript variant 1; mRNA.;
chr17	36951534	A	T	48	66	0.579	43	60	0.583	44	54	0.551	56	67	0.545	57	67	0.54	57	58	0.504	64	65	0.504	59	64	0.52	63	58	0.479	48	67	0.583	0.00787433	0.5116	0.566	0.903887	Ppp1r11	Mus musculus protein phosphatase 1; regulatory (inhibitor) subunit 11 (Ppp1r11); mRNA.
chr4	129308283	A	G	14	8	0.364	10	7	0.412	17	15	0.469	10	7	0.412	9	6	0.4	9	13	0.591	14	17	0.548	14	14	0.5	12	10	0.455	12	8	0.4	0.00788853	0.5126	0.3976	1.28924	Sync; Rbbp4	Mus musculus syncoilin (Sync); mRNA.;; Mus musculus retinoblastoma binding protein 4 (Rbbp4); mRNA.
chr4	126743975	C	T	13	10	0.435	8	6	0.429	15	11	0.423	9	12	0.571	6	10	0.625	14	5	0.263	12	4	0.25	14	10	0.417	13	6	0.316	9	11	0.55	0.00790053	0.3338	0.522	0.639464	Ncdn;	Mus musculus neurochondrin (Ncdn); mRNA.;
chr5	117958560	A	G	10	9	0.474	14	8	0.364	6	7	0.538	7	4	0.364	11	10	0.476	10	16	0.615	4	8	0.667	7	6	0.462	5	8	0.615	15	11	0.423	0.00793492	0.5794	0.4202	1.37887
chr1	171239293	A	G	169	185	0.523	177	193	0.522	198	178	0.473	154	151	0.495	158	165	0.511	165	150	0.476	217	198	0.477	190	176	0.481	190	163	0.462	204	192	0.485	0.00793742	0.4738	0.5072	0.934148	Ndufs2	Mus musculus NADH dehydrogenase (ubiquinone) Fe-S protein 2 (Ndufs2); nuclear gene encoding mitochondrial protein; mRNA.
chr7	35384667	G	A	28	25	0.472	32	18	0.36	31	38	0.551	24	21	0.467	18	14	0.438	23	24	0.511	33	31	0.484	19	26	0.578	20	26	0.565	24	21	0.467	0.00804602	0.5378	0.4408	1.22005	Rhpn2	Mus musculus rhophilin; Rho GTPase binding protein 2 (Rhpn2); mRNA.
chr8	84965179	A	T	25	27	0.519	9	9	0.5	28	12	0.3	10	15	0.6	15	19	0.559	12	10	0.455	25	17	0.405	13	10	0.435	15	11	0.423	25	22	0.468	0.00808359	0.4036	0.5292	0.762661	Rnaseh2a	Mus musculus ribonuclease H2; large subunit (Rnaseh2a); mRNA.
chr17	33650210	A	G	57	51	0.472	65	44	0.404	63	76	0.547	47	45	0.489	65	59	0.476	61	56	0.479	62	74	0.544	56	71	0.559	67	72	0.518	78	59	0.431	0.00810891	0.5294	0.4544	1.16505	Hnrnpm Hnrnpm;	Mus musculus heterogeneous nuclear ribonucleoprotein M (Hnrnpm); transcript variant 2; mRNA.; Mus musculus heterogeneous nuclear ribonucleoprotein M (Hnrnpm); transcript variant 1; mRNA.;
chr8	72567107	G	A	89	94	0.514	72	72	0.5	102	77	0.43	68	81	0.544	66	75	0.532	58	55	0.487	73	60	0.451	82	69	0.457	80	73	0.477	57	87	0.604	0.00811691	0.4604	0.5388	0.854491	9130011J15Rik	Mus musculus RIKEN cDNA 9130011J15 gene (9130011J15Rik); mRNA.
chr8	70334752	T	C	31	19	0.38	25	13	0.342	30	24	0.444	28	18	0.391	22	15	0.405	26	24	0.48	26	20	0.435	24	16	0.4	30	23	0.434	29	18	0.383	0.00818219	0.4386	0.3802	1.1536	Upf1; Upf1	Mus musculus UPF1 regulator of nonsense transcripts homolog (yeast) (Upf1); transcript variant 2; mRNA.;; Mus musculus UPF1 regulator of nonsense transcripts homolog (yeast) (Upf1); transcript variant 1; mRNA.
chr7	18723041	T	C	32	5	0.135	66	8	0.108	18	2	0.1	58	9	0.134	164	20	0.109	57	5	0.081	58	7	0.108	62	7	0.101	126	12	0.087	109	17	0.135	0.00824857	0.0954	0.1242	0.768116	Psg22	Mus musculus pregnancy-specific glycoprotein 22 (Psg22); mRNA.
chr1	185252112	G	C	14	13	0.481	16	16	0.5	21	10	0.323	21	11	0.344	20	15	0.429	23	16	0.41	36	11	0.234	18	7	0.28	43	14	0.246	23	22	0.489	0.00832082	0.2986	0.4486	0.665626	Rab3gap2;	Mus musculus RAB3 GTPase activating protein subunit 2 (Rab3gap2); mRNA.;
chr9	83599761	G	A	70	50	0.417	48	45	0.484	44	48	0.522	66	48	0.421	56	57	0.504	51	57	0.528	45	53	0.541	59	60	0.504	47	58	0.552	63	48	0.432	0.00832152	0.5294	0.4516	1.17228	Sh3bgrl2;	Mus musculus SH3 domain binding glutamic acid-rich protein like 2 (Sh3bgrl2); mRNA.;
chr3	138903312	G	A	5	7	0.583	5	6	0.545	9	7	0.438	4	6	0.6	6	9	0.6	9	7	0.438	11	7	0.389	13	5	0.278	9	4	0.308	6	4	0.4	0.00838481	0.3702	0.5456	0.678519	Tspan5	Mus musculus tetraspanin 5 (Tspan5); mRNA.
chr4	137742135	A	G	264	217	0.451	192	163	0.459	247	158	0.39	207	163	0.441	325	230	0.414	229	167	0.422	277	192	0.409	302	209	0.409	217	134	0.382	263	200	0.432	0.00841638	0.4024	0.4394	0.915794	Alpl	Mus musculus alkaline phosphatase; liver/bone/kidney (Alpl); mRNA.
chr9	119428322	G	A	36	59	0.621	53	48	0.475	74	41	0.357	31	46	0.597	31	34	0.523	47	39	0.453	30	26	0.464	45	44	0.494	42	25	0.373	37	50	0.575	0.00857277	0.4282	0.5582	0.767109	Acvr2b;	Mus musculus activin receptor IIB (Acvr2b); mRNA.;
chr7	92568560	G	A	46	41	0.471	42	32	0.432	33	41	0.554	29	31	0.517	38	31	0.449	26	37	0.587	43	44	0.506	31	39	0.557	31	32	0.508	33	30	0.476	0.00858137	0.5424	0.469	1.1565	Ccdc90b Ccdc90b	Mus musculus coiled-coil domain containing 90B (Ccdc90b); nuclear gene encoding mitochondrial protein; transcript variant 1; mRNA.; Mus musculus coiled-coil domain containing 90B (Ccdc90b); nuclear gene encoding mitochondrial protein; transcript variant 2; mRNA.
chr4	98989024	G	A	23	17	0.425	10	17	0.63	24	16	0.4	10	12	0.545	10	12	0.545	22	17	0.436	25	13	0.342	31	16	0.34	18	14	0.438	11	12	0.522	0.00863618	0.3912	0.5334	0.733408	Dock7;	Mus musculus dedicator of cytokinesis 7 (Dock7); mRNA.;
chr17	5321347	T	C	30	42	0.583	27	36	0.571	27	44	0.62	25	29	0.537	27	31	0.534	24	34	0.586	19	41	0.683	25	46	0.648	14	34	0.708	34	41	0.547	0.00864622	0.649	0.5544	1.17063	Arid1b	Mus musculus AT rich interactive domain 1B (SWI-like) (Arid1b); mRNA.
chr7	3155359	G	A	97	53	0.353	77	59	0.434	95	85	0.472	51	39	0.433	55	38	0.409	53	49	0.48	69	65	0.485	63	52	0.452	58	53	0.477	65	38	0.369	0.00874964	0.4732	0.3996	1.18418	AU018091	Mus musculus expressed sequence AU018091 (AU018091); mRNA.
chr2	94412288	A	G	61	55	0.474	64	63	0.496	78	70	0.473	47	50	0.515	67	78	0.538	56	48	0.462	81	64	0.441	71	44	0.383	69	56	0.448	49	63	0.562	0.00877412	0.4414	0.517	0.853772	Api5	Mus musculus apoptosis inhibitor 5 (Api5); mRNA.
chr19	7028736	T	G	143	124	0.464	128	119	0.482	121	127	0.512	115	108	0.484	134	128	0.489	120	116	0.492	141	144	0.505	146	146	0.5	130	131	0.502	153	147	0.49	0.00883548	0.5022	0.4818	1.04234	Stip1;	Mus musculus stress-induced phosphoprotein 1 (Stip1); mRNA.;
chr2	120619905	C	A	16	12	0.429	15	3	0.167	16	13	0.448	11	4	0.267	7	4	0.364	7	12	0.632	10	19	0.655	10	12	0.545	11	10	0.476	14	10	0.417	0.00905117	0.5512	0.3288	1.6764	Haus2	Mus musculus HAUS augmin-like complex; subunit 2 (Haus2); mRNA.
chr9	85749224	A	G	9	5	0.357	9	7	0.438	6	8	0.571	9	6	0.4	15	5	0.25	9	9	0.5	7	5	0.417	8	9	0.529	7	9	0.562	9	6	0.4	0.00910545	0.5158	0.369	1.39783	Ibtk	Mus musculus inhibitor of Bruton agammaglobulinemia tyrosine kinase (Ibtk); mRNA.
chr12	106075046	T	G	33	20	0.377	25	16	0.39	17	19	0.528	24	15	0.385	31	23	0.426	20	21	0.512	33	31	0.484	15	23	0.605	20	19	0.487	27	27	0.5	0.00933803	0.5232	0.4156	1.2589	Vrk1 Vrk1 Vrk1;	Mus musculus vaccinia related kinase 1 (Vrk1); transcript variant 1; mRNA.; Mus musculus vaccinia related kinase 1 (Vrk1); transcript variant 3; mRNA.; Mus musculus vaccinia related kinase 1 (Vrk1); transcript variant 2; mRNA.;
chr19	5754035	T	C	27	40	0.597	23	31	0.574	34	50	0.595	19	33	0.635	9	20	0.69	20	20	0.5	12	13	0.52	17	21	0.553	14	12	0.462	10	19	0.655	0.00947694	0.526	0.6302	0.834656	Ltbp3;	Mus musculus latent transforming growth factor beta binding protein 3 (Ltbp3); mRNA.;
chr1	165351123	C	T	23	15	0.395	16	13	0.448	22	20	0.476	15	14	0.483	19	11	0.367	13	16	0.552	13	13	0.5	12	12	0.5	10	16	0.615	19	10	0.345	0.0094882	0.5286	0.4076	1.29686	Dcaf6	Mus musculus DDB1 and CUL4 associated factor 6 (Dcaf6); mRNA.
chr4	124848491	C	T	6	12	0.667	10	10	0.5	13	12	0.48	3	8	0.727	12	13	0.52	8	7	0.467	12	6	0.333	8	7	0.467	8	4	0.333	9	14	0.609	0.00953976	0.416	0.6046	0.688058	Mtf1;	Mus musculus metal response element binding transcription factor 1 (Mtf1); mRNA.;
chr4	125109363	C	G	8	8	0.5	9	10	0.526	13	11	0.458	6	9	0.6	12	14	0.538	12	12	0.5	13	10	0.435	10	8	0.444	16	10	0.385	13	13	0.5	0.00956159	0.4444	0.5328	0.834084	Meaf6;	Mus musculus MYST/Esa1-associated factor 6 (Meaf6); mRNA.;
chr2	156072563	C	A	54	18	0.25	44	18	0.29	41	23	0.359	31	10	0.244	44	17	0.279	23	19	0.452	42	21	0.333	45	23	0.338	31	19	0.38	34	17	0.333	0.00956528	0.3724	0.2792	1.33381	Cpne1 Cpne1	Mus musculus copine I (Cpne1); transcript variant 2; mRNA.; Mus musculus copine I (Cpne1); transcript variant 1; mRNA.
chrX	150984274	T	C	34	3	0.081	30	2	0.062	40	0	0	26	4	0.133	36	4	0.1	27	1	0.036	26	1	0.037	34	1	0.029	36	3	0.077	30	3	0.091	0.00957194	0.0358	0.0934	0.383298	Gnl3l Gnl3l	Mus musculus guanine nucleotide binding protein-like 3 (nucleolar)-like (Gnl3l); transcript variant 2; mRNA.; Mus musculus guanine nucleotide binding protein-like 3 (nucleolar)-like (Gnl3l); transcript variant 1; mRNA.
chr1	36230672	G	A	34	27	0.443	51	44	0.463	32	28	0.467	55	39	0.415	66	44	0.4	52	54	0.509	49	54	0.524	71	61	0.462	63	55	0.466	52	37	0.416	0.00957489	0.4856	0.4274	1.13617	Uggt1	Mus musculus UDP-glucose glycoprotein glucosyltransferase 1 (Uggt1); mRNA.
chr9	35213152	T	C	142	127	0.472	130	135	0.509	121	139	0.535	127	129	0.504	156	169	0.52	133	155	0.538	148	160	0.519	144	177	0.551	136	162	0.544	139	124	0.471	0.00957709	0.5374	0.4952	1.08522	Srpr	Mus musculus signal recognition particle receptor ('docking protein') (Srpr); mRNA.
chr6	145000159	G	C	16	20	0.556	32	52	0.619	9	20	0.69	30	49	0.62	41	52	0.559	32	55	0.632	19	40	0.678	38	61	0.616	23	57	0.713	29	40	0.58	0.00959269	0.6658	0.5868	1.13463	Bcat1; Bcat1	Mus musculus branched chain aminotransferase 1; cytosolic (Bcat1); transcript variant 2; mRNA.;; Mus musculus branched chain aminotransferase 1; cytosolic (Bcat1); transcript variant 1; mRNA.
chr4	43538525	T	C	98	92	0.484	104	88	0.458	82	83	0.503	66	69	0.511	96	88	0.478	74	92	0.554	84	121	0.59	82	105	0.561	90	97	0.519	81	72	0.471	0.00975214	0.5454	0.4804	1.1353	Tln1	Mus musculus talin 1 (Tln1); mRNA.
chr9	36779846	G	A	111	101	0.476	100	79	0.441	110	104	0.486	106	84	0.442	97	77	0.443	67	63	0.485	86	87	0.503	98	84	0.462	76	68	0.472	96	76	0.442	0.00975792	0.4816	0.4488	1.07308	Ei24 Ei24	Mus musculus etoposide induced 2.4 mRNA (Ei24); transcript variant 2; mRNA.; Mus musculus etoposide induced 2.4 mRNA (Ei24); transcript variant 1; mRNA.
chr9	106214860	T	C	35	30	0.462	31	23	0.426	35	35	0.5	32	32	0.5	31	26	0.456	26	27	0.509	33	40	0.548	32	38	0.543	30	28	0.483	43	34	0.442	0.00975836	0.5166	0.4572	1.12992	Twf2;	Mus musculus twinfilin; actin-binding protein; homolog 2 (Drosophila) (Twf2); mRNA.;
chr10	127539498	C	T	20	13	0.394	47	34	0.42	21	20	0.488	61	38	0.384	66	56	0.459	69	66	0.489	44	38	0.463	56	59	0.513	71	78	0.523	48	42	0.467	0.00976062	0.4952	0.4248	1.16573	Lrp1	Mus musculus low density lipoprotein receptor-related protein 1 (Lrp1); mRNA.
chr5	147301947	G	C	14	11	0.44	20	19	0.487	6	9	0.6	16	12	0.429	23	19	0.452	11	18	0.621	18	17	0.486	15	15	0.5	21	26	0.553	26	17	0.395	0.00978647	0.552	0.4406	1.25284	Cdx2	Mus musculus caudal type homeobox 2 (Cdx2); mRNA.
chr17	35687308	A	G	170	127	0.428	136	114	0.456	156	169	0.52	108	83	0.435	107	87	0.448	84	89	0.514	89	111	0.555	125	112	0.473	71	99	0.582	116	110	0.487	0.00978721	0.5288	0.4508	1.17303	Ddr1 Ddr1; Ddr1; Ddr1	Mus musculus discoidin domain receptor family; member 1 (Ddr1); transcript variant 3; mRNA.; Mus musculus discoidin domain receptor family; member 1 (Ddr1); transcript variant 2; mRNA.;Mus musculus discoidin domain receptor family; member 1 (Ddr1); transcript variant 3; mRNA.;; Mus musculus discoidin domain receptor family; member 1 (Ddr1); transcript variant 1; mRNA.;; Mus musculus discoidin dom…
chr5	28394370	C	T	4	9	0.692	8	9	0.529	14	16	0.533	6	9	0.6	8	13	0.619	6	7	0.538	10	8	0.444	15	13	0.464	9	10	0.526	5	10	0.667	0.00979761	0.501	0.6214	0.806244	Rbm33	Mus musculus RNA binding motif protein 33 (Rbm33); mRNA.
chr8	40546990	G	T	19	18	0.486	7	13	0.65	24	16	0.4	9	6	0.4	11	10	0.476	18	3	0.143	16	9	0.36	20	11	0.355	16	6	0.273	9	14	0.609	0.00988656	0.3062	0.5242	0.584128	Vps37a;	Mus musculus vacuolar protein sorting 37A (yeast) (Vps37a); mRNA.;
chr7	7116021	T	C	17	10	0.37	12	9	0.429	6	11	0.647	14	8	0.364	6	4	0.4	6	13	0.684	6	17	0.739	14	12	0.462	9	11	0.55	10	9	0.474	0.0099821	0.6164	0.4074	1.51301	Zfp954	Mus musculus zinc finger protein 954 (Zfp954); mRNA.
chr17	35264016	G	C	412	69	0.143	581	116	0.166	319	43	0.119	517	90	0.148	599	96	0.138	435	49	0.101	351	33	0.086	463	57	0.11	423	59	0.122	461	61	0.117	0.00999826	0.1076	0.1424	0.755618	n/a H2-D1;	n/a; Mus musculus histocompatibility 2; D region locus 1 (H2-D1); mRNA.;
chr1	171129629	T	G	99	61	0.381	74	33	0.308	73	52	0.416	70	37	0.346	79	48	0.378	67	57	0.46	67	68	0.504	79	69	0.466	69	46	0.4	77	53	0.408	0.0100399	0.4492	0.3642	1.23339	Sdhc	Mus musculus succinate dehydrogenase complex; subunit C; integral membrane protein (Sdhc); nuclear gene encoding mitochondrial protein; mRNA.
chr12	18531711	A	G	10	22	0.688	10	30	0.75	7	25	0.781	4	6	0.6	11	21	0.656	7	32	0.821	8	29	0.784	5	18	0.783	6	22	0.786	11	27	0.711	0.0101401	0.791	0.681	1.16153	5730507C01Rik 5730507C01Rik	Mus musculus RIKEN cDNA 5730507C01 gene (5730507C01Rik); transcript variant 1; mRNA.; Mus musculus RIKEN cDNA 5730507C01 gene (5730507C01Rik); transcript variant 2; mRNA.
chr5	109555001	T	G	102	86	0.457	87	76	0.466	45	49	0.521	97	68	0.412	82	68	0.453	41	39	0.487	42	41	0.494	39	47	0.547	46	40	0.465	106	70	0.398	0.0101667	0.5028	0.4372	1.15005	Crlf2 Crlf2;	Mus musculus cytokine receptor-like factor 2 (Crlf2); transcript variant 1; mRNA.; Mus musculus cytokine receptor-like factor 2 (Crlf2); transcript variant 2; mRNA.;
chr18	12190422	T	C	65	57	0.467	53	39	0.424	52	76	0.594	53	48	0.475	57	43	0.43	41	43	0.512	49	44	0.473	48	58	0.547	57	61	0.517	57	43	0.43	0.0103549	0.5286	0.4452	1.18733	Npc1	Mus musculus Niemann Pick type C1 (Npc1); mRNA.
chr11	89984526	T	G	18	11	0.379	12	8	0.4	8	13	0.619	11	11	0.5	15	9	0.375	14	13	0.481	10	13	0.565	10	9	0.474	9	10	0.526	14	10	0.417	0.0103619	0.533	0.4142	1.28682	Pctp	Mus musculus phosphatidylcholine transfer protein (Pctp); mRNA.
chr2	122264647	A	G	18	8	0.308	18	5	0.217	23	15	0.395	11	6	0.353	14	10	0.417	16	16	0.5	25	17	0.405	13	12	0.48	10	12	0.545	14	6	0.3	0.0103699	0.465	0.319	1.45768	Sord	Mus musculus sorbitol dehydrogenase (Sord); mRNA.
chr9	114456514	T	C	62	57	0.479	45	62	0.579	80	57	0.416	57	55	0.491	56	59	0.513	61	50	0.45	76	58	0.433	87	58	0.4	53	50	0.485	49	69	0.585	0.0103715	0.4368	0.5294	0.825085	Glb1;	Mus musculus galactosidase; beta 1 (Glb1); mRNA.;
chr4	59220424	T	C	21	13	0.382	18	10	0.357	16	19	0.543	18	12	0.4	18	14	0.438	18	17	0.486	13	16	0.552	15	27	0.643	21	20	0.488	14	14	0.5	0.0103876	0.5424	0.4154	1.30573	Ugcg;	Mus musculus UDP-glucose ceramide glucosyltransferase (Ugcg); mRNA.;
chr5	36471601	G	A	57	37	0.394	53	33	0.384	35	43	0.551	39	30	0.435	48	40	0.455	40	40	0.5	51	40	0.44	42	38	0.475	39	44	0.53	46	33	0.418	0.010413	0.4992	0.4172	1.19655	Grpel1	Mus musculus GrpE-like 1; mitochondrial (Grpel1); nuclear gene encoding mitochondrial protein; mRNA.
chr7	18353509	A	T	517	235	0.312	1150	463	0.287	264	153	0.367	1273	555	0.304	1810	813	0.31	1563	780	0.333	1153	594	0.34	1716	945	0.355	1824	842	0.316	1466	677	0.316	0.0104984	0.3422	0.3058	1.11903	Psg18 Psg18	Mus musculus pregnancy specific glycoprotein 18 (Psg18); transcript variant 1; mRNA.; Mus musculus pregnancy specific glycoprotein 18 (Psg18); transcript variant 2; mRNA.
chr8	70572910	G	A	27	34	0.557	23	36	0.61	31	21	0.404	22	24	0.522	28	32	0.533	37	33	0.471	30	29	0.492	49	34	0.41	32	29	0.475	36	34	0.486	0.0106434	0.4504	0.5416	0.83161	Ell	Mus musculus elongation factor RNA polymerase II (Ell); mRNA.
chr4	98989054	T	C	19	15	0.441	9	15	0.625	20	12	0.375	12	13	0.52	9	13	0.591	22	16	0.421	23	11	0.324	22	17	0.436	19	17	0.472	15	17	0.531	0.0109564	0.4056	0.5416	0.748892	Dock7;	Mus musculus dedicator of cytokinesis 7 (Dock7); mRNA.;
chr5	136988896	T	C	180	190	0.514	150	173	0.536	154	141	0.478	151	162	0.518	163	198	0.548	146	143	0.495	180	151	0.456	194	171	0.468	142	144	0.503	128	192	0.6	0.0109829	0.48	0.5432	0.883652	Plod3;	Mus musculus procollagen-lysine; 2-oxoglutarate 5-dioxygenase 3 (Plod3); mRNA.;
chr9	105644755	G	A	20	16	0.444	12	19	0.613	20	17	0.459	6	11	0.647	16	18	0.529	13	10	0.435	23	17	0.425	19	14	0.424	16	7	0.304	15	19	0.559	0.0109856	0.4094	0.5584	0.733166	Pik3r4;	Mus musculus phosphatidylinositol 3 kinase; regulatory subunit; polypeptide 4; p150 (Pik3r4); mRNA.;
chr8	123953929	G	A	59	0	0	54	2	0.036	53	5	0.086	38	2	0.05	39	1	0.025	36	5	0.122	49	2	0.039	49	4	0.075	30	3	0.091	35	1	0.028	0.0110908	0.0826	0.0278	2.97122	Abcb10	Mus musculus ATP-binding cassette; sub-family B (MDR/TAP); member 10 (Abcb10); nuclear gene encoding mitochondrial protein; mRNA.
chr4	43563117	T	C	270	369	0.577	291	350	0.546	358	389	0.521	271	310	0.534	269	315	0.539	274	271	0.497	326	326	0.5	320	373	0.538	294	302	0.507	308	366	0.543	0.0111001	0.5126	0.5478	0.935743	Creb3	Mus musculus cAMP responsive element binding protein 3 (Creb3); mRNA.
chr17	5327770	G	A	69	70	0.504	58	62	0.517	48	75	0.61	44	54	0.551	39	56	0.589	34	76	0.691	40	100	0.714	52	67	0.563	31	75	0.708	55	58	0.513	0.0111119	0.6572	0.5348	1.22887	Arid1b	Mus musculus AT rich interactive domain 1B (SWI-like) (Arid1b); mRNA.
chr9	119043625	C	T	106	50	0.321	78	42	0.35	123	52	0.297	74	42	0.362	78	44	0.361	79	37	0.319	99	49	0.331	98	41	0.295	91	31	0.254	77	46	0.374	0.011112	0.2992	0.3536	0.846154	Ctdspl;	Mus musculus CTD (carboxy-terminal domain; RNA polymerase II; polypeptide A) small phosphatase-like (Ctdspl); mRNA.;
chr14	8041175	C	T	102	92	0.474	107	78	0.422	99	100	0.503	105	72	0.407	91	71	0.438	60	68	0.531	91	73	0.445	97	92	0.487	80	85	0.515	131	78	0.373	0.0111224	0.4962	0.4228	1.1736	Abhd6;	Mus musculus abhydrolase domain containing 6 (Abhd6); mRNA.;
chr4	139347951	A	G	19	9	0.321	31	9	0.225	16	10	0.385	27	6	0.182	31	15	0.326	18	11	0.379	22	13	0.371	18	19	0.514	17	16	0.485	26	14	0.35	0.0111728	0.4268	0.2808	1.51994	Mrto4;	Mus musculus MRT4; mRNA turnover 4; homolog (S. cerevisiae) (Mrto4); mRNA.;
chr17	24224081	C	G	21	17	0.447	22	22	0.5	21	24	0.533	15	16	0.516	36	26	0.419	13	14	0.519	22	28	0.56	18	29	0.617	24	26	0.52	22	17	0.436	0.0112433	0.5498	0.4636	1.18594	Ccnf;	Mus musculus cyclin F (Ccnf); mRNA.;
chr9	22240882	G	C	17	5	0.227	11	7	0.389	21	4	0.16	18	7	0.28	16	10	0.385	21	4	0.16	21	7	0.25	19	1	0.05	19	6	0.24	12	8	0.4	0.0112469	0.172	0.3362	0.5116	Mir680-2 Zfp809	Mus musculus microRNA 680-2 (Mir680-2); microRNA.; Mus musculus zinc finger protein 809 (Zfp809); transcript variant 1; mRNA.
chr5	23815669	A	G	15	16	0.516	10	10	0.5	14	13	0.481	10	14	0.583	12	23	0.657	13	11	0.458	15	13	0.464	13	11	0.458	13	6	0.316	11	17	0.607	0.011264	0.4354	0.5726	0.760391	Mir3471-1 Rint1;	Mus musculus microRNA 3471-1 (Mir3471-1); microRNA.; Mus musculus RAD50 interactor 1 (Rint1); mRNA.;
chr9	21280248	G	A	24	16	0.4	18	15	0.455	16	15	0.484	15	13	0.464	28	20	0.417	18	17	0.486	25	23	0.479	17	20	0.541	13	19	0.594	25	16	0.39	0.0113104	0.5168	0.4252	1.21543	Kri1	Mus musculus KRI1 homolog (S. cerevisiae) (Kri1); mRNA.
chr18	67788734	C	T	44	57	0.564	51	59	0.536	44	40	0.476	42	47	0.528	64	63	0.496	51	43	0.457	48	36	0.429	53	50	0.485	65	66	0.504	49	51	0.51	0.0113835	0.4702	0.5268	0.892559	4930549G23Rik Seh1l Seh1l	Mus musculus RIKEN cDNA 4930549G23 gene (4930549G23Rik); non-coding RNA.; Mus musculus SEH1-like (S. cerevisiae (Seh1l); transcript variant 2; mRNA.; Mus musculus SEH1-like (S. cerevisiae (Seh1l); transcript variant 1; mRNA.
chr7	18354834	T	C	390	182	0.318	994	392	0.283	212	111	0.344	1106	482	0.304	1438	576	0.286	1310	594	0.312	882	436	0.331	1365	783	0.365	1467	704	0.324	1182	502	0.298	0.0114077	0.3352	0.2978	1.12559	Psg18 Psg18	Mus musculus pregnancy specific glycoprotein 18 (Psg18); transcript variant 1; mRNA.; Mus musculus pregnancy specific glycoprotein 18 (Psg18); transcript variant 2; mRNA.
chr3	67604134	T	C	7	10	0.588	8	12	0.6	12	8	0.4	5	10	0.667	9	12	0.571	7	7	0.5	10	7	0.412	12	6	0.333	17	10	0.37	11	8	0.421	0.0114589	0.403	0.5694	0.707763	Mfsd1	Mus musculus major facilitator superfamily domain containing 1 (Mfsd1); mRNA.
chr11	120958655	A	G	665	20	0.029	480	17	0.034	557	37	0.062	413	14	0.033	397	13	0.032	310	30	0.088	384	18	0.045	350	27	0.072	391	23	0.056	445	19	0.041	0.0115246	0.0646	0.0338	1.91124	Slc16a3 Slc16a3 Slc16a3	Mus musculus solute carrier family 16 (monocarboxylic acid transporters); member 3 (Slc16a3); mRNA.; Mus musculus solute carrier family 16 (monocarboxylic acid transporters); member 3 (Slc16a3); mRNA.; Mus musculus solute carrier family 16 (monocarboxylic acid transporters); member 3 (Slc16a3); mRNA.
chr6	82742862	G	A	26	16	0.381	23	12	0.343	23	12	0.343	26	13	0.333	15	13	0.464	19	7	0.269	24	8	0.25	31	10	0.244	27	11	0.289	23	13	0.361	0.0117321	0.279	0.3764	0.741233	Hk2	Mus musculus hexokinase 2 (Hk2); mRNA.
chr9	85324452	C	G	45	49	0.521	48	56	0.538	43	35	0.449	62	67	0.519	65	59	0.476	81	70	0.464	50	36	0.419	78	53	0.405	70	56	0.444	68	56	0.452	0.0118157	0.4362	0.5012	0.870311	Fam46a Fam46a	Mus musculus family with sequence similarity 46; member A (Fam46a); transcript variant 2; mRNA.; Mus musculus family with sequence similarity 46; member A (Fam46a); transcript variant 1; mRNA.
chr7	19809228	C	T	14	4	0.222	13	7	0.35	5	5	0.5	23	10	0.303	14	11	0.44	12	13	0.52	10	10	0.5	8	10	0.556	17	9	0.346	14	5	0.263	0.0119569	0.4844	0.3156	1.53485	Bcl3	Mus musculus B cell leukemia/lymphoma 3 (Bcl3); mRNA.
chr5	110259901	G	A	51	45	0.469	51	54	0.514	40	54	0.574	43	39	0.476	63	52	0.452	29	44	0.603	41	43	0.512	51	66	0.564	32	44	0.579	42	51	0.548	0.0119861	0.5664	0.4918	1.15169	Pgam5 Pgam5	Mus musculus phosphoglycerate mutase family member 5 (Pgam5); nuclear gene encoding mitochondrial protein; transcript variant 1; mRNA.; Mus musculus phosphoglycerate mutase family member 5 (Pgam5); nuclear gene encoding mitochondrial protein; transcript variant 2; mRNA.
chr17	78667251	C	T	19	20	0.513	27	18	0.4	26	15	0.366	23	23	0.5	15	14	0.483	21	15	0.417	40	21	0.344	33	24	0.421	24	13	0.351	23	18	0.439	0.0120349	0.3798	0.467	0.813276	Strn;	Mus musculus striatin; calmodulin binding protein (Strn); mRNA.;
chr11	116336705	T	G	23	21	0.477	18	15	0.455	23	17	0.425	20	20	0.5	27	28	0.509	28	22	0.44	28	17	0.378	31	22	0.415	19	13	0.406	20	29	0.592	0.01205	0.4128	0.5066	0.814844	Rnf157;	Mus musculus ring finger protein 157 (Rnf157); mRNA.;
chr13	46808952	C	T	14	16	0.533	15	19	0.559	16	20	0.556	11	15	0.577	10	23	0.697	20	17	0.459	29	18	0.383	17	16	0.485	25	20	0.444	15	23	0.605	0.0120974	0.4654	0.5942	0.783238	Kif13a;	Mus musculus kinesin family member 13A (Kif13a); mRNA.;
chr4	156126821	T	G	12	18	0.6	8	11	0.579	11	15	0.577	7	16	0.696	9	12	0.571	12	14	0.538	23	21	0.477	12	13	0.52	17	17	0.5	11	21	0.656	0.0121113	0.5224	0.6204	0.842037	9430015G10Rik 9430015G10Rik	Mus musculus RIKEN cDNA 9430015G10 gene (9430015G10Rik); transcript variant 1; mRNA.; Mus musculus RIKEN cDNA 9430015G10 gene (9430015G10Rik); transcript variant 2; mRNA.
chr13	95513601	G	T	75	86	0.534	57	77	0.575	76	124	0.62	60	60	0.5	40	40	0.5	46	63	0.578	65	82	0.558	66	89	0.574	42	63	0.6	66	60	0.476	0.0121824	0.586	0.517	1.13346	F2rl1	Mus musculus coagulation factor II (thrombin) receptor-like 1 (F2rl1); mRNA.
chr9	64982095	A	G	36	36	0.5	23	21	0.477	41	25	0.379	29	24	0.453	49	38	0.437	30	21	0.412	50	31	0.383	42	30	0.417	41	28	0.406	32	23	0.418	0.0122702	0.3994	0.457	0.873961	2010321M09Rik; 2010321M09Rik	Mus musculus RIKEN cDNA 2010321M09 gene (2010321M09Rik); transcript variant 1; mRNA.;Mus musculus RIKEN cDNA 2010321M09 gene (2010321M09Rik); transcript variant 2; mRNA.;; Mus musculus RIKEN cDNA 2010321M09 gene (2010321M09Rik); transcript variant 2; mRNA.
chr19	6052821	C	T	57	56	0.496	57	56	0.496	59	46	0.438	59	65	0.524	81	68	0.456	79	58	0.423	71	58	0.45	90	70	0.438	69	64	0.481	75	73	0.493	0.0123175	0.446	0.493	0.904665	Syvn1 Syvn1	Mus musculus synovial apoptosis inhibitor 1; synoviolin (Syvn1); transcript variant 1; mRNA.; Mus musculus synovial apoptosis inhibitor 1; synoviolin (Syvn1); transcript variant 2; mRNA.
chr17	17387297	C	T	26	3	0.103	20	8	0.286	29	1	0.033	17	6	0.261	21	11	0.344	29	4	0.121	35	3	0.079	22	0	0	28	6	0.176	28	9	0.243	0.0123204	0.0818	0.2474	0.330639	Riok2;	Mus musculus RIO kinase 2 (yeast) (Riok2); mRNA.;
chr8	20270666	C	T	123	22	0.152	113	20	0.15	115	27	0.19	120	28	0.189	159	29	0.154	116	36	0.237	137	41	0.23	114	28	0.197	130	30	0.188	113	25	0.181	0.0124338	0.2084	0.1652	1.2615	n/a	n/a
chr4	126743979	G	A	13	10	0.435	8	6	0.429	16	11	0.407	10	12	0.545	8	10	0.556	15	5	0.25	12	7	0.368	13	10	0.435	14	6	0.3	11	11	0.5	0.0125061	0.352	0.493	0.713996	Ncdn;	Mus musculus neurochondrin (Ncdn); mRNA.;
chr7	18520277	T	G	176	80	0.312	445	220	0.331	89	58	0.395	457	214	0.319	620	277	0.309	504	281	0.358	447	220	0.33	650	356	0.354	560	324	0.367	443	209	0.321	0.0125544	0.3608	0.3184	1.13317	Psg25	Mus musculus pregnancy-specific glycoprotein 25 (Psg25); mRNA.
chr14	49172968	T	C	16	15	0.484	18	8	0.308	17	16	0.485	16	10	0.385	18	7	0.28	11	12	0.522	14	17	0.548	13	13	0.5	17	14	0.452	21	9	0.3	0.0125829	0.5014	0.3514	1.42686	Naa30;	Mus musculus N(alpha)-acetyltransferase 30; NatC catalytic subunit (Naa30); mRNA.;
chr12	65008643	G	A	19	16	0.457	11	14	0.56	20	15	0.429	10	11	0.524	13	16	0.552	15	7	0.318	18	16	0.471	21	17	0.447	24	14	0.368	15	15	0.5	0.012625	0.4066	0.5186	0.784034	Fam179b;	Mus musculus family with sequence similarity 179; member B (Fam179b); mRNA.;
chr8	31159741	C	T	22	19	0.463	13	15	0.536	13	16	0.552	23	21	0.477	26	27	0.509	15	19	0.559	19	21	0.525	17	23	0.575	14	17	0.548	19	15	0.441	0.0126664	0.5518	0.4852	1.13726	Tti2 Tti2 Tti2 Mak16	Mus musculus TELO2 interacting protein 2 (Tti2); transcript variant 2; mRNA.; Mus musculus TELO2 interacting protein 2 (Tti2); transcript variant 1; mRNA.; Mus musculus TELO2 interacting protein 2 (Tti2); transcript variant 3; mRNA.; Mus musculus MAK16 homolog (S. cerevisiae) (Mak16); mRNA.
chr13	114388029	G	A	40	4	0.091	47	6	0.113	51	10	0.164	37	1	0.026	55	7	0.113	34	7	0.171	48	7	0.127	34	10	0.227	39	9	0.188	45	7	0.135	0.0126827	0.1754	0.0956	1.83473	Ndufs4	Mus musculus NADH dehydrogenase (ubiquinone) Fe-S protein 4 (Ndufs4); nuclear gene encoding mitochondrial protein; mRNA.
chr7	18520887	C	T	377	314	0.454	874	643	0.424	211	182	0.463	929	748	0.446	1221	949	0.437	1126	959	0.46	772	677	0.467	1259	1007	0.444	1137	1014	0.471	884	667	0.43	0.0128461	0.461	0.4382	1.05203	Psg25	Mus musculus pregnancy-specific glycoprotein 25 (Psg25); mRNA.
chr8	92853112	C	T	10	14	0.583	4	9	0.692	11	13	0.542	6	7	0.538	6	8	0.571	7	4	0.364	14	12	0.462	9	9	0.5	11	7	0.389	7	9	0.562	0.0129183	0.4514	0.5892	0.766124	Mmp2	Mus musculus matrix metallopeptidase 2 (Mmp2); mRNA.
chr2	119211226	T	G	28	8	0.222	19	10	0.345	18	12	0.4	18	7	0.28	16	6	0.273	19	10	0.345	22	12	0.353	14	9	0.391	18	14	0.438	27	14	0.341	0.0129255	0.3854	0.2922	1.31896	Zfyve19 Zfyve19	Mus musculus zinc finger; FYVE domain containing 19 (Zfyve19); transcript variant 2; mRNA.; Mus musculus zinc finger; FYVE domain containing 19 (Zfyve19); transcript variant 1; mRNA.
chr17	26277567	G	A	65	3	0.044	37	4	0.098	55	8	0.127	55	4	0.068	56	3	0.051	63	6	0.087	52	8	0.133	59	5	0.078	51	7	0.121	71	3	0.041	0.0129536	0.1092	0.0604	1.80795	Luc7l Luc7l Luc7l Luc7l	Mus musculus Luc7 homolog (S. cerevisiae)-like (Luc7l); transcript variant 4; non-coding RNA.; Mus musculus Luc7 homolog (S. cerevisiae)-like (Luc7l); transcript variant 3; non-coding RNA.; Mus musculus Luc7 homolog (S. cerevisiae)-like (Luc7l); transcript variant 1; mRNA.; Mus musculus Luc7 homolog (S. cerevisiae)-like (Luc7l); transcript variant 2; mRNA.
chr2	118923781	T	C	50	58	0.537	52	64	0.552	49	69	0.585	37	51	0.58	56	68	0.548	43	61	0.587	55	82	0.599	48	77	0.616	40	63	0.612	54	77	0.588	0.0130005	0.5998	0.561	1.06916	Bahd1;	Mus musculus bromo adjacent homology domain containing 1 (Bahd1); mRNA.;
chr13	113617730	G	A	16	15	0.484	19	22	0.537	14	21	0.6	13	12	0.48	8	10	0.556	13	16	0.552	14	17	0.548	10	16	0.615	7	13	0.65	17	18	0.514	0.0130416	0.593	0.5142	1.15325	Snx18;	Mus musculus sorting nexin 18 (Snx18); mRNA.;
chr9	67049049	A	G	256	226	0.469	258	207	0.445	244	201	0.452	217	185	0.46	252	223	0.469	254	184	0.42	263	193	0.423	284	233	0.451	285	206	0.42	255	246	0.491	0.0130921	0.4332	0.4668	0.928021	Tpm1; Tpm1 Tpm1 Tpm1 Tpm1 Tpm1	Mus musculus tropomyosin 1; alpha (Tpm1); transcript variant 1; mRNA.;; Mus musculus tropomyosin 1; alpha (Tpm1); transcript variant 3; mRNA.; Mus musculus tropomyosin 1; alpha (Tpm1); transcript variant 9; mRNA.; Mus musculus tropomyosin 1; alpha (Tpm1); transcript variant 2; mRNA.; Mus musculus tropomyosin 1; alpha (Tpm1); transcript variant 5; mRNA.; Mus musculus tropomyosin 1; alpha (Tpm1); t…
chr7	4641304	C	T	60	47	0.439	41	33	0.446	48	53	0.525	41	35	0.461	61	34	0.358	49	58	0.542	51	54	0.514	47	37	0.44	50	49	0.495	56	39	0.411	0.0131049	0.5032	0.423	1.1896	Ppp6r1	Mus musculus protein phosphatase 6; regulatory subunit 1 (Ppp6r1); mRNA.
chr4	134508685	A	G	21	57	0.731	12	43	0.782	42	72	0.632	13	30	0.698	11	29	0.725	19	31	0.62	20	40	0.667	17	37	0.685	25	51	0.671	14	30	0.682	0.0132988	0.655	0.7236	0.905196	Paqr7;	Mus musculus progestin and adipoQ receptor family member VII (Paqr7); mRNA.;
chr13	95513299	T	C	74	46	0.383	61	36	0.371	71	65	0.478	54	40	0.426	31	32	0.508	33	38	0.535	44	45	0.506	39	40	0.506	29	34	0.54	51	34	0.4	0.0134628	0.513	0.4176	1.22845	F2rl1	Mus musculus coagulation factor II (thrombin) receptor-like 1 (F2rl1); mRNA.
chr19	4602546	A	T	30	31	0.508	20	22	0.524	27	37	0.578	20	21	0.512	26	16	0.381	19	26	0.578	20	35	0.636	21	36	0.632	23	24	0.511	27	23	0.46	0.0137993	0.587	0.477	1.23061	Pcx Pcx	Mus musculus pyruvate carboxylase (Pcx); nuclear gene encoding mitochondrial protein; transcript variant 1; mRNA.; Mus musculus pyruvate carboxylase (Pcx); nuclear gene encoding mitochondrial protein; transcript variant 2; mRNA.
chr8	84699692	A	G	11	19	0.633	17	16	0.485	28	11	0.282	20	16	0.444	22	16	0.421	21	9	0.3	19	11	0.367	23	7	0.233	21	16	0.432	20	16	0.444	0.0138849	0.3228	0.4854	0.665019	Trmt1 Trmt1 Trmt1	Mus musculus TRM1 tRNA methyltransferase 1 homolog (S. cerevisiae) (Trmt1); transcript variant 3; mRNA.; Mus musculus TRM1 tRNA methyltransferase 1 homolog (S. cerevisiae) (Trmt1); transcript variant 2; mRNA.; Mus musculus TRM1 tRNA methyltransferase 1 homolog (S. cerevisiae) (Trmt1); transcript variant 1; mRNA.
chr2	118922790	G	A	81	81	0.5	78	81	0.509	89	81	0.476	53	61	0.535	62	70	0.53	73	79	0.52	90	79	0.467	76	65	0.461	72	56	0.438	67	85	0.559	0.0138901	0.4724	0.5266	0.897076	Bahd1;	Mus musculus bromo adjacent homology domain containing 1 (Bahd1); mRNA.;
chr19	57777907	A	G	28	12	0.3	27	14	0.341	13	17	0.567	11	11	0.5	14	10	0.417	10	14	0.583	13	14	0.519	19	21	0.525	9	14	0.609	17	16	0.485	0.0139208	0.5606	0.4086	1.372	Atrnl1	Mus musculus attractin like 1 (Atrnl1); mRNA.
chr4	131854700	A	T	22	17	0.436	20	17	0.459	25	20	0.444	19	13	0.406	21	12	0.364	12	11	0.478	20	20	0.5	19	23	0.548	15	18	0.545	19	15	0.441	0.0140365	0.503	0.4212	1.19421	Mecr	Mus musculus mitochondrial trans-2-enoyl-CoA reductase (Mecr); nuclear gene encoding mitochondrial protein; mRNA.
chr4	10990675	A	G	96	74	0.435	63	63	0.5	99	90	0.476	63	66	0.512	52	51	0.495	59	41	0.41	79	56	0.415	73	50	0.407	55	40	0.421	56	51	0.477	0.0140899	0.4258	0.4838	0.880116	Plekhf2	Mus musculus pleckstrin homology domain containing; family F (with FYVE domain) member 2 (Plekhf2); mRNA.
chr2	125740808	A	G	30	14	0.318	36	9	0.2	28	20	0.417	19	12	0.387	22	14	0.389	19	21	0.525	23	26	0.531	10	23	0.697	20	18	0.474	24	16	0.4	0.0141049	0.5288	0.3388	1.5608	Secisbp2l;	Mus musculus SECIS binding protein 2-like (Secisbp2l); mRNA.;
chr2	127590747	T	C	18	12	0.4	24	15	0.385	14	25	0.641	29	17	0.37	23	21	0.477	20	20	0.5	19	20	0.513	19	22	0.537	22	17	0.436	31	16	0.34	0.0141095	0.5254	0.3944	1.33215	Mrps5;	Mus musculus mitochondrial ribosomal protein S5 (Mrps5); nuclear gene encoding mitochondrial protein; mRNA.;
chr11	5707547	G	A	17	14	0.452	18	19	0.514	21	12	0.364	18	16	0.471	12	20	0.625	18	13	0.419	13	12	0.48	13	5	0.278	14	5	0.263	15	20	0.571	0.0141324	0.3608	0.5266	0.68515	Mrps24	Mus musculus mitochondrial ribosomal protein S24 (Mrps24); nuclear gene encoding mitochondrial protein; mRNA.
chr10	28465876	C	T	22	20	0.476	20	10	0.333	16	24	0.6	8	11	0.579	19	16	0.457	8	15	0.652	8	17	0.68	12	16	0.571	13	16	0.552	17	14	0.452	0.0141406	0.611	0.4594	1.33	Ptprk;	Mus musculus protein tyrosine phosphatase; receptor type; K (Ptprk); mRNA.;
chr17	46891158	G	A	19	25	0.568	16	16	0.5	21	12	0.364	14	17	0.548	21	28	0.571	24	11	0.314	12	10	0.455	16	17	0.515	25	12	0.324	17	21	0.553	0.0143025	0.3944	0.548	0.719708	Tbcc	Mus musculus tubulin-specific chaperone C (Tbcc); mRNA.
chr7	8088207	C	T	25	1	0.038	27	3	0.1	19	0	0	19	1	0.05	23	3	0.115	21	1	0.045	20	0	0	24	0	0	26	0	0	21	1	0.045	0.0143683	0.009	0.0696	0.12931	2810047C21Rik1	Mus musculus RIKEN cDNA 2810047C21 gene 1 (2810047C21Rik1); non-coding RNA.
chr4	139298711	T	G	9	4	0.308	8	4	0.333	11	13	0.542	8	3	0.273	10	5	0.333	11	6	0.353	12	12	0.5	8	11	0.579	15	11	0.423	15	8	0.348	0.0144271	0.4794	0.319	1.50282	Pqlc2;	Mus musculus PQ loop repeat containing 2 (Pqlc2); mRNA.;
chr5	23810079	G	A	8	18	0.692	6	13	0.684	11	13	0.542	10	12	0.545	6	19	0.76	15	11	0.423	14	12	0.462	11	20	0.645	16	8	0.333	5	21	0.808	0.0145065	0.481	0.6978	0.689309	Rint1;	Mus musculus RAD50 interactor 1 (Rint1); mRNA.;
chr5	32738043	G	T	217	70	0.244	208	83	0.285	215	43	0.167	142	76	0.349	212	61	0.223	168	46	0.215	209	42	0.167	203	44	0.178	214	44	0.171	257	80	0.237	0.0146202	0.1796	0.2676	0.671151	Pisd	Mus musculus phosphatidylserine decarboxylase (Pisd); mRNA.
chr11	69406364	G	A	27	21	0.438	35	28	0.444	18	20	0.526	22	21	0.488	23	19	0.452	21	18	0.462	20	27	0.574	23	28	0.549	24	28	0.538	35	31	0.47	0.0147279	0.5298	0.4584	1.15576	Kdm6b;	Mus musculus KDM1 lysine (K)-specific demethylase 6B (Kdm6b); mRNA.;
chr6	135012307	T	G	67	47	0.412	50	51	0.505	55	72	0.567	39	36	0.48	53	40	0.43	49	56	0.533	48	52	0.52	56	56	0.5	46	60	0.566	51	28	0.354	0.0147712	0.5372	0.4362	1.23155	Ddx47	Mus musculus DEAD (Asp-Glu-Ala-Asp) box polypeptide 47 (Ddx47); mRNA.
chr4	43446852	T	G	42	63	0.6	40	42	0.512	54	41	0.432	45	36	0.444	38	44	0.537	43	37	0.463	53	40	0.43	60	31	0.341	32	23	0.418	48	48	0.5	0.0149432	0.4168	0.5186	0.803702	Tesk1	Mus musculus testis specific protein kinase 1 (Tesk1); mRNA.
chr3	36076039	A	C	14	12	0.462	15	7	0.318	17	24	0.585	9	6	0.4	13	14	0.519	7	9	0.562	7	20	0.741	7	15	0.682	15	23	0.605	13	18	0.581	0.0149447	0.635	0.456	1.39254	Acad9;	Mus musculus acyl-Coenzyme A dehydrogenase family; member 9 (Acad9); nuclear gene encoding mitochondrial protein; mRNA.;
chr8	115704613	T	A	12	12	0.5	10	5	0.333	11	10	0.476	16	9	0.36	7	7	0.5	6	10	0.625	12	13	0.52	6	9	0.6	8	10	0.556	8	5	0.385	0.0149726	0.5554	0.4156	1.33638	Maf;	Mus musculus avian musculoaponeurotic fibrosarcoma (v-maf) AS42 oncogene homolog (Maf); mRNA.;
chr9	114781731	C	G	76	81	0.516	53	58	0.523	78	65	0.455	56	64	0.533	23	21	0.477	35	35	0.5	62	42	0.404	49	36	0.424	32	22	0.407	47	44	0.484	0.0150165	0.438	0.5066	0.864587	Cmtm7; Cmtm7;	Mus musculus CKLF-like MARVEL transmembrane domain containing 7 (Cmtm7); transcript variant 2; mRNA.;Mus musculus CKLF-like MARVEL transmembrane domain containing 7 (Cmtm7); transcript variant 1; mRNA.;; Mus musculus CKLF-like MARVEL transmembrane domain containing 7 (Cmtm7); transcript variant 1; mRNA.;
chr2	20661899	C	G	21	29	0.58	14	25	0.641	30	34	0.531	16	22	0.579	24	26	0.52	27	23	0.46	23	23	0.5	32	23	0.418	16	15	0.484	29	32	0.525	0.0150247	0.4786	0.569	0.841125	Etl4; Etl4 Etl4; Etl4; Etl4	Mus musculus enhancer trap locus 4 (Etl4); transcript variant b; mRNA.;; Mus musculus enhancer trap locus 4 (Etl4); transcript variant e; mRNA.; Mus musculus enhancer trap locus 4 (Etl4); transcript variant a; mRNA.;Mus musculus enhancer trap locus 4 (Etl4); transcript variant d; mRNA.;; Mus musculus enhancer trap locus 4 (Etl4); transcript variant d; mRNA.;Mus musculus enhancer trap locus 4 (Etl…
chr1	169950433	G	A	9	15	0.625	35	55	0.611	12	7	0.368	14	24	0.632	47	56	0.544	33	38	0.535	23	25	0.521	30	24	0.444	57	57	0.5	43	51	0.543	0.0150512	0.4736	0.591	0.801354	Hsd17b7;	Mus musculus hydroxysteroid (17-beta) dehydrogenase 7 (Hsd17b7); mRNA.;
chr17	34119760	T	C	16	15	0.484	23	23	0.5	24	17	0.415	21	22	0.512	14	23	0.622	19	14	0.424	27	17	0.386	24	23	0.489	18	13	0.419	19	34	0.642	0.015169	0.4266	0.552	0.772826	Brd2; Brd2 Brd2	Mus musculus bromodomain containing 2 (Brd2); transcript variant 1; mRNA.;; Mus musculus bromodomain containing 2 (Brd2); transcript variant 3; non-coding RNA.; Mus musculus bromodomain containing 2 (Brd2); transcript variant 2; mRNA.
chr2	155250062	T	C	120	89	0.426	111	85	0.434	118	74	0.385	102	77	0.43	124	88	0.415	105	74	0.413	120	70	0.368	131	80	0.379	105	69	0.397	122	80	0.396	0.0153295	0.3884	0.4202	0.924322	Dynlrb1	Mus musculus dynein light chain roadblock-type 1 (Dynlrb1); mRNA.
chr12	112735584	C	T	33	24	0.421	26	24	0.48	36	30	0.455	28	24	0.462	25	19	0.432	21	20	0.488	26	34	0.567	16	21	0.568	17	20	0.541	37	22	0.373	0.0153543	0.5238	0.4336	1.20803	AW555464;	Mus musculus expressed sequence AW555464 (AW555464); mRNA.;
chr14	49073621	C	T	17	7	0.292	20	3	0.13	13	5	0.278	14	6	0.3	18	6	0.25	9	8	0.471	7	6	0.462	9	6	0.4	15	7	0.318	13	2	0.133	0.015358	0.3858	0.221	1.7457	Mudeng;	Mus musculus MU-2/AP1M2 domain containing; death-inducing (Mudeng); mRNA.;
chr9	96686737	G	A	12	6	0.333	14	7	0.333	8	6	0.429	11	7	0.389	11	4	0.267	8	10	0.556	9	5	0.357	11	11	0.5	7	8	0.533	14	8	0.364	0.01539	0.475	0.3372	1.40866	Zbtb38;	Mus musculus zinc finger and BTB domain containing 38 (Zbtb38); mRNA.;
chr1	183358824	G	C	18	11	0.379	18	9	0.333	11	8	0.421	18	11	0.379	17	13	0.433	15	14	0.483	15	11	0.423	21	16	0.432	17	19	0.528	26	13	0.333	0.0155335	0.4574	0.3714	1.23156	Mia3	Mus musculus melanoma inhibitory activity 3 (Mia3); mRNA.
chr8	89032524	G	A	9	6	0.4	13	11	0.458	8	9	0.529	12	7	0.368	12	9	0.429	10	15	0.6	10	13	0.565	10	8	0.444	9	11	0.55	10	10	0.5	0.0155924	0.5376	0.431	1.24733	Sall1	Mus musculus sal-like 1 (Drosophila) (Sall1); mRNA.
chr6	146613432	C	A	17	12	0.414	16	4	0.2	9	11	0.55	16	8	0.333	14	11	0.44	14	16	0.533	20	14	0.412	16	19	0.543	14	12	0.462	21	9	0.3	0.0156074	0.5	0.3374	1.48192	Tm7sf3	Mus musculus transmembrane 7 superfamily member 3 (Tm7sf3); mRNA.
chr7	18565061	T	G	1169	891	0.433	2626	1962	0.428	735	499	0.404	3267	2312	0.414	3283	2325	0.415	3402	2373	0.411	2675	1800	0.402	3159	2205	0.411	3484	2486	0.416	3028	2240	0.425	0.0156855	0.4088	0.423	0.96643	Psg27	Mus musculus pregnancy-specific glycoprotein 27 (Psg27); mRNA.
chr14	69695608	T	C	34	4	0.105	29	3	0.094	39	1	0.025	28	1	0.034	17	2	0.105	23	0	0	40	1	0.024	24	1	0.04	39	0	0	22	1	0.043	0.0158615	0.0178	0.0762	0.233596	Loxl2;	Mus musculus lysyl oxidase-like 2 (Loxl2); mRNA.;
chr8	20594003	T	C	15	0	0	18	0	0	11	2	0.154	10	0	0	39	1	0.025	19	1	0.05	14	2	0.125	13	1	0.071	21	1	0.045	22	0	0	0.0159159	0.089	0.005	17.8
chr8	20594004	G	C	15	0	0	18	0	0	11	2	0.154	11	0	0	39	1	0.025	19	1	0.05	14	2	0.125	13	1	0.071	21	1	0.045	22	0	0	0.0159159	0.089	0.005	17.8
chr6	142376890	C	T	21	5	0.192	13	4	0.235	4	6	0.6	8	4	0.333	16	5	0.238	12	10	0.455	9	14	0.609	15	8	0.348	12	8	0.4	15	10	0.4	0.0159281	0.4824	0.2796	1.72532	Recql; Recql Recql	Mus musculus RecQ protein-like (Recql); transcript variant 1; mRNA.;Mus musculus RecQ protein-like (Recql); transcript variant 2; mRNA.;; Mus musculus RecQ protein-like (Recql); transcript variant 2; mRNA.; Mus musculus RecQ protein-like (Recql); transcript variant 3; mRNA.
chr10	20341965	C	T	15	19	0.559	12	21	0.636	21	17	0.447	12	19	0.613	14	14	0.5	19	18	0.486	17	14	0.452	15	16	0.516	14	12	0.462	16	18	0.529	0.0160375	0.4726	0.5674	0.832922	Bclaf1 Bclaf1; Bclaf1	Mus musculus BCL2-associated transcription factor 1 (Bclaf1); transcript variant 2; mRNA.; Mus musculus BCL2-associated transcription factor 1 (Bclaf1); transcript variant 3; mRNA.;; Mus musculus BCL2-associated transcription factor 1 (Bclaf1); transcript variant 1; mRNA.
chr8	14997545	A	C	32	0	0	34	0	0	20	3	0.13	34	0	0	33	0	0	33	2	0.057	31	2	0.061	35	2	0.054	31	1	0.031	47	0	0	0.01625	0.0666	1.71632e-12	3.8804e+10	Arhgef10; Arhgef10	Mus musculus Rho guanine nucleotide exchange factor (GEF) 10 (Arhgef10); transcript variant 1; mRNA.;; Mus musculus Rho guanine nucleotide exchange factor (GEF) 10 (Arhgef10); transcript variant 2; mRNA.
chr9	37648510	G	T	7	10	0.588	3	9	0.75	6	9	0.6	5	7	0.583	4	10	0.714	5	6	0.545	10	7	0.412	7	3	0.3	11	11	0.5	5	13	0.722	0.0162738	0.4714	0.6714	0.702115
chr8	40917016	C	T	32	17	0.347	30	11	0.268	46	13	0.22	20	9	0.31	18	6	0.25	30	9	0.231	30	7	0.189	36	11	0.234	35	13	0.271	15	8	0.348	0.0163663	0.229	0.3046	0.751806	Slc7a2 Slc7a2	Mus musculus solute carrier family 7 (cationic amino acid transporter; y+ system); member 2 (Slc7a2); transcript variant 1; mRNA.; Mus musculus solute carrier family 7 (cationic amino acid transporter; y+ system); member 2 (Slc7a2); transcript variant 2; mRNA.
chr4	32995884	T	C	21	24	0.533	20	14	0.412	24	27	0.529	22	14	0.389	15	6	0.286	14	19	0.576	25	23	0.479	16	28	0.636	15	17	0.531	24	15	0.385	0.0163906	0.5502	0.401	1.37207	Rragd;	Mus musculus Ras-related GTP binding D (Rragd); mRNA.;
chr7	84632675	A	G	87	89	0.506	74	75	0.503	72	79	0.523	76	59	0.437	101	86	0.46	57	82	0.59	85	82	0.491	69	81	0.54	68	95	0.583	96	84	0.467	0.0164503	0.5454	0.4746	1.14918	Zfand6;	Mus musculus zinc finger; AN1-type domain 6 (Zfand6); mRNA.;
chr9	79770462	G	A	44	49	0.527	47	51	0.52	55	52	0.486	28	47	0.627	29	51	0.637	34	41	0.547	43	37	0.463	53	49	0.48	64	51	0.443	35	47	0.573	0.0165041	0.4838	0.5768	0.838766	Tmem30a;	Mus musculus transmembrane protein 30A (Tmem30a); mRNA.;
chr8	71469276	G	A	20	9	0.31	12	14	0.538	12	13	0.52	7	8	0.533	20	11	0.355	7	11	0.611	7	10	0.588	6	12	0.667	8	16	0.667	13	11	0.458	0.0166972	0.6106	0.4388	1.39152	Dda1	Mus musculus DET1 and DDB1 associated 1 (Dda1); mRNA.
chr13	112907019	A	G	17	18	0.514	23	20	0.465	25	32	0.561	11	12	0.522	23	19	0.452	16	28	0.636	20	28	0.583	20	29	0.592	8	30	0.789	34	27	0.443	0.0167147	0.6322	0.4792	1.31928	Skiv2l2;	Mus musculus superkiller viralicidic activity 2-like 2 (S. cerevisiae) (Skiv2l2); mRNA.;
chr4	138441575	A	G	11	6	0.353	7	7	0.5	8	8	0.5	14	6	0.3	10	6	0.375	12	12	0.5	7	6	0.462	6	11	0.647	9	8	0.471	17	8	0.32	0.0167785	0.516	0.3696	1.3961	Mul1	Mus musculus mitochondrial ubiquitin ligase activator of NFKB 1 (Mul1); nuclear gene encoding mitochondrial protein; mRNA.
chr6	92075432	C	T	13	16	0.552	7	7	0.5	6	15	0.714	16	14	0.467	11	12	0.522	8	9	0.529	8	11	0.579	5	12	0.706	4	7	0.636	7	6	0.462	0.0168777	0.6328	0.5006	1.26408	Fgd5;	Mus musculus FYVE; RhoGEF and PH domain containing 5 (Fgd5); mRNA.;
chr11	109397993	G	A	31	35	0.53	41	32	0.438	32	41	0.562	28	21	0.429	57	39	0.406	47	42	0.472	30	44	0.595	45	49	0.521	38	42	0.525	47	32	0.405	0.0168836	0.535	0.4416	1.2115	Gna13;	Mus musculus guanine nucleotide binding protein; alpha 13 (Gna13); mRNA.;
chr8	43295611	G	T	21	4	0.16	21	4	0.16	17	9	0.346	23	7	0.233	33	15	0.312	16	11	0.407	22	8	0.267	14	17	0.548	23	14	0.378	31	9	0.225	0.0168977	0.3892	0.218	1.78532	Zfp42;	Mus musculus zinc finger protein 42 (Zfp42); mRNA.;
chr2	157890948	G	A	25	31	0.554	24	30	0.556	20	23	0.535	20	28	0.583	27	45	0.625	27	25	0.481	24	20	0.455	34	32	0.485	25	16	0.39	33	33	0.5	0.0169556	0.4692	0.5636	0.832505	Ctnnbl1	Mus musculus catenin; beta like 1 (Ctnnbl1); mRNA.
chr1	45918984	C	T	274	320	0.539	197	258	0.567	398	416	0.511	241	283	0.54	144	182	0.558	192	225	0.54	265	288	0.521	259	293	0.531	203	239	0.541	170	221	0.565	0.0169731	0.5288	0.5538	0.954857	Slc40a1;	Mus musculus solute carrier family 40 (iron-regulated transporter); member 1 (Slc40a1); mRNA.;
chr8	124550227	A	G	21	18	0.462	25	10	0.286	15	20	0.571	18	9	0.333	20	10	0.333	12	17	0.586	23	17	0.425	28	21	0.429	21	18	0.462	24	14	0.368	0.0169799	0.4946	0.3564	1.38777	Cog2;	Mus musculus component of oligomeric golgi complex 2 (Cog2); mRNA.;
chr9	121474502	C	T	19	9	0.321	15	8	0.348	12	8	0.4	11	8	0.421	26	15	0.366	12	12	0.5	10	15	0.6	6	10	0.625	10	17	0.63	10	9	0.474	0.0170348	0.551	0.386	1.42746	Trak1;	Mus musculus trafficking protein; kinesin binding 1 (Trak1); mRNA.;
chr2	119186386	T	C	26	4	0.133	18	2	0.1	8	8	0.5	16	5	0.238	20	2	0.091	23	5	0.179	15	8	0.348	20	7	0.259	8	6	0.429	19	2	0.095	0.0170393	0.343	0.1314	2.61035	Dnajc17	Mus musculus DnaJ (Hsp40) homolog; subfamily C; member 17 (Dnajc17); mRNA.
chr10	121570651	A	T	18	11	0.379	22	14	0.389	20	25	0.556	16	12	0.429	22	23	0.511	13	24	0.649	17	18	0.514	18	16	0.471	20	20	0.5	25	15	0.375	0.0170441	0.538	0.4166	1.29141	Tbk1	Mus musculus TANK-binding kinase 1 (Tbk1); mRNA.
chr13	13183005	A	T	211	25	0.106	296	48	0.14	191	28	0.128	205	28	0.12	352	45	0.113	297	56	0.159	274	44	0.138	286	51	0.151	379	75	0.165	290	42	0.127	0.017131	0.1482	0.1212	1.22277	Prl2c5	Mus musculus prolactin family 2; subfamily c; member 5 (Prl2c5); mRNA.
chr13	46750130	A	G	29	15	0.341	25	14	0.359	24	25	0.51	28	10	0.263	22	17	0.436	24	28	0.538	32	28	0.467	21	15	0.417	25	18	0.419	30	19	0.388	0.0171484	0.4702	0.3574	1.31561	Kif13a;	Mus musculus kinesin family member 13A (Kif13a); mRNA.;
chr19	5940762	C	T	14	15	0.517	6	6	0.5	14	15	0.517	6	7	0.538	10	8	0.444	8	12	0.6	9	13	0.591	7	10	0.588	8	10	0.556	12	13	0.52	0.017164	0.5704	0.5038	1.1322	Pola2	Mus musculus polymerase (DNA directed); alpha 2 (Pola2); transcript variant 1; mRNA.
chr8	69112601	T	C	122	122	0.5	115	106	0.48	155	128	0.452	94	95	0.503	93	85	0.478	104	86	0.453	121	110	0.476	121	99	0.45	100	77	0.435	127	108	0.46	0.0171992	0.4532	0.4842	0.935977	Atp6v1b2;	Mus musculus ATPase; H+ transporting; lysosomal V1 subunit B2 (Atp6v1b2); mRNA.;
chr2	119211233	A	G	32	9	0.22	20	10	0.333	20	12	0.375	20	8	0.286	17	8	0.32	19	11	0.367	24	13	0.351	15	9	0.375	21	15	0.417	28	14	0.333	0.0172112	0.377	0.2984	1.2634	Zfyve19 Zfyve19	Mus musculus zinc finger; FYVE domain containing 19 (Zfyve19); transcript variant 2; mRNA.; Mus musculus zinc finger; FYVE domain containing 19 (Zfyve19); transcript variant 1; mRNA.
chr16	31428956	T	C	39	28	0.418	34	23	0.404	25	13	0.342	21	22	0.512	21	22	0.512	28	17	0.378	36	25	0.41	31	17	0.354	34	22	0.393	33	27	0.45	0.0172548	0.3754	0.4592	0.817509	Bdh1 Bdh1;	Mus musculus 3-hydroxybutyrate dehydrogenase; type 1 (Bdh1); transcript variant 2; mRNA.; Mus musculus 3-hydroxybutyrate dehydrogenase; type 1 (Bdh1); nuclear gene encoding mitochondrial protein; transcript variant 1; mRNA.;
chr1	34817253	G	T	59	67	0.532	61	73	0.545	84	67	0.444	54	68	0.557	38	66	0.635	62	63	0.504	66	73	0.525	65	63	0.492	68	71	0.511	54	67	0.554	0.0173646	0.4952	0.5646	0.877081	Fam168b Fam168b Fam168b	Mus musculus family with sequence similarity 168; member B (Fam168b); transcript variant 3; mRNA.; Mus musculus family with sequence similarity 168; member B (Fam168b); transcript variant 1; mRNA.; Mus musculus family with sequence similarity 168; member B (Fam168b); transcript variant 2; mRNA.
chr6	134717132	T	C	34	28	0.452	36	25	0.41	31	33	0.516	51	22	0.301	39	23	0.371	27	22	0.449	24	30	0.556	36	25	0.41	29	34	0.54	43	26	0.377	0.0173748	0.4942	0.3822	1.29304	Dusp16 Dusp16;	Mus musculus dual specificity phosphatase 16 (Dusp16); transcript variant A1; mRNA.; Mus musculus dual specificity phosphatase 16 (Dusp16); transcript variant B1; mRNA.;
chr8	70451308	C	T	51	34	0.4	51	31	0.378	49	37	0.43	47	30	0.39	44	30	0.405	41	27	0.397	45	44	0.494	43	38	0.469	37	29	0.439	50	24	0.324	0.0174207	0.4458	0.3794	1.17501	Klhl26; Klhl26	Mus musculus kelch-like 26 (Drosophila) (Klhl26); transcript variant 2; mRNA.;; Mus musculus kelch-like 26 (Drosophila) (Klhl26); transcript variant 3; mRNA.
chr7	35615897	C	T	15	8	0.348	12	11	0.478	8	10	0.556	9	8	0.471	13	8	0.381	7	11	0.611	12	11	0.478	9	8	0.471	11	11	0.5	18	11	0.379	0.0174897	0.5232	0.4114	1.27175	Ankrd27;	Mus musculus ankyrin repeat domain 27 (VPS9 domain) (Ankrd27); transcript variant 1; mRNA.;
chr4	149565947	C	T	21	29	0.58	27	31	0.534	16	17	0.515	16	17	0.515	25	27	0.519	23	18	0.439	25	18	0.419	20	15	0.429	27	26	0.491	20	20	0.5	0.0175356	0.4586	0.5296	0.865937	Ctnnbip1 Ctnnbip1	Mus musculus catenin beta interacting protein 1 (Ctnnbip1); transcript variant 2; mRNA.; Mus musculus catenin beta interacting protein 1 (Ctnnbip1); transcript variant 1; mRNA.
chr1	185363175	G	C	31	16	0.34	28	14	0.333	33	30	0.476	18	13	0.419	24	17	0.415	19	13	0.406	28	28	0.5	26	21	0.447	17	22	0.564	28	18	0.391	0.0175628	0.4786	0.3796	1.2608	Eprs;	Mus musculus glutamyl-prolyl-tRNA synthetase (Eprs); mRNA.;
chr13	104205540	A	G	8	9	0.529	6	5	0.455	7	12	0.632	8	6	0.429	11	10	0.476	7	10	0.588	12	13	0.52	9	13	0.591	12	13	0.52	10	11	0.524	0.0175892	0.5702	0.4826	1.18152	Ppwd1;	Mus musculus peptidylprolyl isomerase domain and WD repeat containing 1 (Ppwd1); mRNA.;
chr14	49048875	C	T	36	33	0.478	41	32	0.438	26	31	0.544	22	24	0.522	28	21	0.429	25	33	0.569	24	41	0.631	32	31	0.492	22	27	0.551	31	30	0.492	0.0176533	0.5574	0.4718	1.18143	Exoc5	Mus musculus exocyst complex component 5 (Exoc5); mRNA.
chr5	127596556	G	A	22	20	0.476	16	18	0.529	22	24	0.522	17	11	0.393	12	14	0.538	9	16	0.64	13	18	0.581	15	18	0.545	9	19	0.679	15	11	0.423	0.0176782	0.5934	0.4718	1.25774	Slc15a4	Mus musculus solute carrier family 15; member 4 (Slc15a4); mRNA.
chr7	17098248	C	T	1456	1125	0.436	2587	2091	0.447	734	528	0.418	4235	3477	0.451	3095	2254	0.421	3374	2513	0.427	2312	1472	0.389	3701	2422	0.396	2668	1731	0.393	2432	1747	0.418	0.017731	0.4046	0.4346	0.930971	Psg16	Mus musculus pregnancy specific glycoprotein 16 (Psg16); mRNA.
chr3	116672087	C	T	11	11	0.5	9	13	0.591	17	9	0.346	10	11	0.524	11	8	0.421	18	16	0.471	14	8	0.364	16	8	0.333	16	11	0.407	13	11	0.458	0.0177826	0.3842	0.4988	0.770249	Slc35a3;	Mus musculus solute carrier family 35 (UDP-N-acetylglucosamine (UDP-GlcNAc) transporter); member 3 (Slc35a3); mRNA.;
chr7	18520645	A	G	153	164	0.517	364	375	0.507	102	87	0.46	413	406	0.496	506	486	0.49	514	446	0.465	407	371	0.477	593	570	0.49	580	563	0.493	413	409	0.498	0.0178075	0.477	0.5016	0.950957	Psg25	Mus musculus pregnancy-specific glycoprotein 25 (Psg25); mRNA.
chr7	17090608	G	A	952	778	0.45	1864	1509	0.447	570	445	0.438	3621	3064	0.458	2225	1711	0.435	2418	1828	0.431	1601	1136	0.415	2644	1773	0.401	1739	1185	0.405	1799	1372	0.433	0.0178139	0.418	0.4446	0.940171	Psg16	Mus musculus pregnancy specific glycoprotein 16 (Psg16); mRNA.
chr9	87027027	C	T	57	38	0.4	57	29	0.337	64	46	0.418	42	26	0.382	44	25	0.362	33	26	0.441	47	33	0.412	47	33	0.412	46	42	0.477	46	32	0.41	0.0179316	0.432	0.3782	1.14225	Cyb5r4;	Mus musculus cytochrome b5 reductase 4 (Cyb5r4); mRNA.;
chr14	47701704	C	G	48	48	0.5	37	39	0.513	46	39	0.459	28	33	0.541	40	47	0.54	45	48	0.516	65	49	0.43	45	31	0.408	34	33	0.493	31	45	0.592	0.0179753	0.4612	0.5372	0.858526	Ktn1;	Mus musculus kinectin 1 (Ktn1); mRNA.;
chr2	120025379	T	G	10	11	0.524	10	9	0.474	8	9	0.529	12	10	0.455	12	4	0.25	5	7	0.583	7	10	0.588	5	11	0.688	7	9	0.562	10	5	0.333	0.0179965	0.59	0.4072	1.44892	Mapkbp1;	Mus musculus mitogen-activated protein kinase binding protein 1 (Mapkbp1); mRNA.;
chr17	43611936	T	C	53	71	0.573	99	153	0.607	30	56	0.651	135	231	0.631	113	178	0.612	97	191	0.663	75	168	0.691	100	217	0.685	78	160	0.672	70	139	0.665	0.0180654	0.6724	0.6176	1.08873	Pla2g7;	Mus musculus phospholipase A2; group VII (platelet-activating factor acetylhydrolase; plasma) (Pla2g7); mRNA.;
chr1	133620995	G	A	57	50	0.467	36	41	0.532	56	31	0.356	32	38	0.543	49	40	0.449	62	35	0.361	45	37	0.451	58	23	0.284	59	44	0.427	47	37	0.44	0.0180854	0.3758	0.4862	0.772933	Zc3h11a;	Mus musculus zinc finger CCCH type containing 11A (Zc3h11a); mRNA.;
chr13	93862239	A	T	19	10	0.345	27	25	0.481	12	13	0.52	19	12	0.387	24	18	0.429	19	17	0.472	17	16	0.485	20	21	0.512	28	24	0.462	25	14	0.359	0.0180864	0.4902	0.4002	1.22489	Arsb;	Mus musculus arylsulfatase B (Arsb); mRNA.;
chr15	86091397	A	T	21	8	0.276	15	8	0.348	17	15	0.469	19	8	0.296	10	4	0.286	12	9	0.429	19	10	0.345	13	6	0.316	13	10	0.435	17	6	0.261	0.0181278	0.3988	0.2934	1.35924	Gramd4 Gramd4	Mus musculus GRAM domain containing 4 (Gramd4); transcript variant 1; mRNA.; Mus musculus GRAM domain containing 4 (Gramd4); transcript variant 2; mRNA.
chr6	134716791	T	C	33	30	0.476	42	29	0.408	41	26	0.388	47	28	0.373	44	30	0.405	42	23	0.354	54	24	0.308	52	28	0.35	51	30	0.37	48	37	0.435	0.0182312	0.354	0.4194	0.844063	Dusp16 Dusp16;	Mus musculus dual specificity phosphatase 16 (Dusp16); transcript variant A1; mRNA.; Mus musculus dual specificity phosphatase 16 (Dusp16); transcript variant B1; mRNA.;
chr2	121243989	C	T	9	10	0.526	7	6	0.462	11	4	0.267	6	6	0.5	7	14	0.667	12	5	0.294	8	4	0.333	6	6	0.5	14	6	0.3	7	5	0.417	0.0182455	0.3388	0.5144	0.658631	Trp53bp1;	Mus musculus transformation related protein 53 binding protein 1 (Trp53bp1); mRNA.;
chr9	105494555	C	G	21	18	0.462	28	22	0.44	26	25	0.49	21	12	0.364	26	21	0.447	23	24	0.511	18	19	0.514	24	30	0.556	13	25	0.658	25	22	0.468	0.0183746	0.5458	0.4362	1.25126	Atp2c1 Atp2c1; Atp2c1 Atp2c1	Mus musculus ATPase; Ca++-sequestering (Atp2c1); transcript variant 1; mRNA.; Mus musculus ATPase; Ca++-sequestering (Atp2c1); transcript variant 4; mRNA.;; Mus musculus ATPase; Ca++-sequestering (Atp2c1); transcript variant 3; mRNA.; Mus musculus ATPase; Ca++-sequestering (Atp2c1); transcript variant 2; mRNA.
chr15	80250102	G	A	22	19	0.463	15	10	0.4	12	15	0.556	17	9	0.346	14	9	0.391	20	16	0.444	18	23	0.561	25	21	0.457	15	15	0.5	22	7	0.241	0.0184001	0.5036	0.3682	1.36773	Smcr7l;	Mus musculus Smith-Magenis syndrome chromosome region; candidate 7-like (human) (Smcr7l); nuclear gene encoding mitochondrial protein; mRNA.;
chr19	40554598	T	G	21	19	0.475	30	22	0.423	29	14	0.326	22	25	0.532	26	31	0.544	31	25	0.446	40	29	0.42	33	24	0.421	34	18	0.346	29	25	0.463	0.0186591	0.3918	0.4874	0.803857	Aldh18a1 Aldh18a1;	Mus musculus aldehyde dehydrogenase 18 family; member A1 (Aldh18a1); nuclear gene encoding mitochondrial protein; transcript variant 2; mRNA.; Mus musculus aldehyde dehydrogenase 18 family; member A1 (Aldh18a1); nuclear gene encoding mitochondrial protein; transcript variant 1; mRNA.;
chr5	109554972	G	A	100	83	0.454	91	85	0.483	45	48	0.516	97	74	0.433	73	71	0.493	31	41	0.569	38	43	0.531	47	45	0.489	34	32	0.485	100	77	0.435	0.0187316	0.518	0.4596	1.12707	Crlf2 Crlf2;	Mus musculus cytokine receptor-like factor 2 (Crlf2); transcript variant 1; mRNA.; Mus musculus cytokine receptor-like factor 2 (Crlf2); transcript variant 2; mRNA.;
chr4	115878923	T	G	13	14	0.519	11	12	0.522	17	12	0.414	15	21	0.583	12	9	0.429	16	12	0.429	14	11	0.44	14	9	0.391	11	4	0.267	8	18	0.692	0.0189349	0.3882	0.549	0.707104	Mknk1;	Mus musculus MAP kinase-interacting serine/threonine kinase 1 (Mknk1); mRNA.;
chr3	135523060	A	G	29	18	0.383	38	22	0.367	37	20	0.351	30	18	0.375	36	18	0.333	29	13	0.31	32	10	0.238	39	18	0.316	34	12	0.261	26	16	0.381	0.0190709	0.2952	0.3678	0.80261	Manba;	Mus musculus mannosidase; beta A; lysosomal (Manba); mRNA.;
chr8	107185557	C	A	50	78	0.609	47	61	0.565	59	74	0.556	49	66	0.574	54	57	0.514	50	47	0.485	56	61	0.521	55	51	0.481	55	50	0.476	53	71	0.573	0.019106	0.5038	0.567	0.888536	Cyb5b	Mus musculus cytochrome b5 type B (Cyb5b); nuclear gene encoding mitochondrial protein; mRNA.
chr5	92303929	G	A	26	18	0.409	18	23	0.561	22	10	0.312	17	17	0.5	18	18	0.5	28	15	0.349	21	20	0.488	34	13	0.277	30	19	0.388	9	18	0.667	0.0191287	0.3628	0.5274	0.687903	Sdad1;	Mus musculus SDA1 domain containing 1 (Sdad1); mRNA.;
chr1	64733280	C	G	27	33	0.55	20	22	0.524	26	34	0.567	18	10	0.357	25	20	0.444	15	18	0.545	14	25	0.641	19	23	0.548	11	19	0.633	19	12	0.387	0.0191397	0.5868	0.4524	1.29708	Fzd5 Fzd5	Mus musculus frizzled homolog 5 (Drosophila) (Fzd5); transcript variant 1; mRNA.; Mus musculus frizzled homolog 5 (Drosophila) (Fzd5); transcript variant 2; mRNA.
chr3	87940063	A	G	17	17	0.5	22	20	0.476	16	22	0.579	21	13	0.382	24	25	0.51	17	18	0.514	20	20	0.5	10	16	0.615	15	22	0.595	31	27	0.466	0.0191494	0.5606	0.4668	1.20094	Isg20l2	Mus musculus interferon stimulated exonuclease gene 20-like 2 (Isg20l2); mRNA.
chr15	37001890	C	T	366	389	0.515	329	339	0.507	398	386	0.492	296	303	0.506	274	285	0.51	243	245	0.502	311	305	0.495	326	329	0.502	248	257	0.509	301	323	0.518	0.019193	0.5	0.5112	0.978091	Zfp706	Mus musculus zinc finger protein 706 (Zfp706); mRNA.
chr11	120348479	C	A	49	3	0.058	52	3	0.055	60	3	0.048	67	3	0.043	60	1	0.016	60	5	0.077	61	7	0.103	56	5	0.082	49	4	0.075	65	0	0	0.0192242	0.077	0.0344	2.23837	Actg1	Mus musculus actin; gamma; cytoplasmic 1 (Actg1); mRNA.
chr2	71441276	A	C	33	36	0.522	32	38	0.543	49	28	0.364	26	29	0.527	50	48	0.49	59	40	0.404	52	40	0.435	48	40	0.455	39	42	0.519	41	52	0.559	0.019228	0.4354	0.5282	0.824309	Hat1;	Mus musculus histone aminotransferase 1 (Hat1); mRNA.;
chr8	69619628	G	A	14	1	0.067	12	3	0.2	8	5	0.385	11	3	0.214	15	3	0.167	12	5	0.294	17	3	0.15	12	5	0.294	13	7	0.35	14	1	0.067	0.0192462	0.2946	0.143	2.06014	Zfp868 Zfp868	Mus musculus zinc finger protein 868 (Zfp868); transcript variant 1; mRNA.; Mus musculus zinc finger protein 868 (Zfp868); transcript variant 2; mRNA.
chr15	81364250	G	A	47	29	0.382	34	24	0.414	53	59	0.527	27	19	0.413	32	33	0.508	22	25	0.532	53	45	0.459	45	49	0.521	36	33	0.478	37	23	0.383	0.0192993	0.5034	0.42	1.19857
chr14	47320404	C	A	28	22	0.44	22	26	0.542	33	37	0.529	40	29	0.42	36	39	0.52	24	33	0.579	24	32	0.571	38	43	0.531	21	33	0.611	37	34	0.479	0.019314	0.5642	0.4802	1.17493	Mapk1ip1l;	Mus musculus mitogen-activated protein kinase 1 interacting protein 1-like (Mapk1ip1l); mRNA.;
chr2	69180833	T	C	45	57	0.559	84	77	0.478	49	40	0.449	55	58	0.513	76	74	0.493	61	58	0.487	52	43	0.453	56	45	0.446	57	49	0.462	72	72	0.5	0.0195218	0.4594	0.5086	0.903264	Nostrin	Mus musculus nitric oxide synthase trafficker (Nostrin); mRNA.
chr2	83794245	T	C	32	30	0.484	43	45	0.511	25	34	0.576	44	43	0.494	56	48	0.462	41	56	0.577	35	41	0.539	46	50	0.521	46	53	0.535	45	53	0.541	0.0195471	0.5496	0.4984	1.10273	Itgav	Mus musculus integrin alpha V (Itgav); mRNA.
chr14	54469367	A	G	120	111	0.481	80	79	0.497	116	117	0.502	104	84	0.447	107	97	0.475	82	91	0.526	96	109	0.532	97	115	0.542	90	91	0.503	106	110	0.509	0.0195898	0.521	0.4818	1.08136	Lrp10	Mus musculus low-density lipoprotein receptor-related protein 10 (Lrp10); mRNA.
chr12	28679536	C	T	33	42	0.56	25	39	0.609	46	33	0.418	28	38	0.576	37	39	0.513	38	38	0.5	40	40	0.5	34	39	0.534	36	38	0.514	36	50	0.581	0.0196223	0.4932	0.5678	0.868616	Adi1	Mus musculus acireductone dioxygenase 1 (Adi1); mRNA.
chr5	146955515	G	A	28	26	0.481	15	15	0.5	27	13	0.325	29	14	0.326	21	15	0.417	20	10	0.333	26	15	0.366	26	6	0.188	28	14	0.333	13	16	0.552	0.0197422	0.309	0.4552	0.678822	Mtif3 Mtif3 Mtif3 Mtif3 Gtf3a	Mus musculus mitochondrial translational initiation factor 3 (Mtif3); nuclear gene encoding mitochondrial protein; transcript variant 3; mRNA.; Mus musculus mitochondrial translational initiation factor 3 (Mtif3); transcript variant 4; mRNA.; Mus musculus mitochondrial translational initiation factor 3 (Mtif3); transcript variant 2; mRNA.; Mus musculus mitochondrial translational initiation facto…
chr9	88521680	G	A	11	12	0.522	9	4	0.308	3	8	0.727	7	6	0.462	8	8	0.5	5	11	0.688	11	14	0.56	7	10	0.588	8	8	0.5	12	10	0.455	0.0197892	0.6126	0.4494	1.36315	Snhg5	Mus musculus small nucleolar RNA host gene 5 (Snhg5); non-coding RNA.
chr1	135440534	C	T	12	19	0.613	14	16	0.533	22	19	0.463	9	14	0.609	15	19	0.559	12	14	0.538	13	11	0.458	15	9	0.375	16	18	0.529	8	24	0.75	0.0197968	0.4726	0.6128	0.771214	Nav1;	Mus musculus neuron navigator 1 (Nav1); mRNA.;
chr2	145918553	A	G	30	36	0.545	25	23	0.479	18	21	0.538	25	18	0.419	27	35	0.565	17	30	0.638	30	42	0.583	18	28	0.609	20	30	0.6	37	27	0.422	0.0198205	0.5936	0.486	1.2214	Crnkl1	Mus musculus Crn; crooked neck-like 1 (Drosophila) (Crnkl1); mRNA.
chr17	78852987	A	G	10	7	0.412	6	5	0.455	6	11	0.647	11	4	0.267	9	7	0.438	3	7	0.7	11	9	0.45	8	9	0.529	8	10	0.556	9	8	0.471	0.019863	0.5764	0.4086	1.41067	Eif2ak2	Mus musculus eukaryotic translation initiation factor 2-alpha kinase 2 (Eif2ak2); mRNA.
chr7	140106027	G	A	38	29	0.433	25	27	0.519	37	42	0.532	21	19	0.475	22	19	0.463	18	24	0.571	28	29	0.509	26	33	0.559	23	28	0.549	31	34	0.523	0.019905	0.544	0.4826	1.12723	Echs1	Mus musculus enoyl Coenzyme A hydratase; short chain; 1; mitochondrial (Echs1); nuclear gene encoding mitochondrial protein; mRNA.
chr19	6053294	A	C	61	59	0.492	65	69	0.515	59	54	0.478	71	85	0.545	77	73	0.487	87	64	0.424	79	55	0.41	84	60	0.417	60	53	0.469	80	67	0.456	0.0199107	0.4396	0.499	0.880962	Syvn1 Syvn1	Mus musculus synovial apoptosis inhibitor 1; synoviolin (Syvn1); transcript variant 1; mRNA.; Mus musculus synovial apoptosis inhibitor 1; synoviolin (Syvn1); transcript variant 2; mRNA.
chr19	11778013	G	A	36	39	0.52	29	35	0.547	28	52	0.65	24	27	0.529	26	36	0.581	20	30	0.6	26	41	0.612	19	44	0.698	27	36	0.571	27	35	0.565	0.0199424	0.6262	0.5484	1.14187	Stx3 Stx3 Stx3	Mus musculus syntaxin 3 (Stx3); transcript variant A; mRNA.; Mus musculus syntaxin 3 (Stx3); transcript variant B; mRNA.; Mus musculus syntaxin 3 (Stx3); transcript variant B; mRNA.
chr13	112969257	A	G	13	20	0.606	14	8	0.364	11	19	0.633	10	12	0.545	15	14	0.483	12	16	0.571	10	26	0.722	6	24	0.8	8	18	0.692	8	11	0.579	0.0202069	0.6836	0.5154	1.32635
chr4	149178599	G	A	10	12	0.545	8	8	0.5	8	13	0.619	15	12	0.444	9	11	0.55	11	19	0.633	8	11	0.579	6	13	0.684	15	16	0.516	11	7	0.389	0.0202795	0.6062	0.4856	1.24835	Kif1b;	Mus musculus kinesin family member 1B (Kif1b); transcript variant 2; mRNA.;
chr17	78935272	A	T	19	20	0.513	14	10	0.417	19	7	0.269	13	15	0.536	21	19	0.475	22	16	0.421	18	14	0.438	27	18	0.4	30	20	0.4	16	23	0.59	0.0203087	0.3856	0.5062	0.761754	Cebpz	Mus musculus CCAAT/enhancer binding protein zeta (Cebpz); mRNA.
chr17	24892576	T	C	7	10	0.588	8	8	0.5	7	9	0.562	6	7	0.538	5	11	0.688	19	12	0.387	9	8	0.471	14	10	0.417	10	6	0.375	6	18	0.75	0.0203249	0.4424	0.6128	0.721932	Eme2	Mus musculus essential meiotic endonuclease 1 homolog 2 (S. pombe) (Eme2); mRNA.
chr19	5852119	A	G	23	21	0.477	12	20	0.625	21	24	0.533	13	17	0.567	21	26	0.553	15	14	0.483	17	13	0.433	19	15	0.441	20	18	0.474	11	17	0.607	0.0203645	0.4728	0.5658	0.835631	Frmd8;	Mus musculus FERM domain containing 8 (Frmd8); mRNA.;
chr4	133061800	G	A	16	17	0.515	25	23	0.479	26	18	0.409	18	14	0.438	35	31	0.47	21	12	0.364	29	12	0.293	21	13	0.382	23	11	0.324	25	14	0.359	0.020406	0.3544	0.4522	0.783724	Ahdc1;	Mus musculus AT hook; DNA binding motif; containing 1 (Ahdc1); mRNA.;
chr9	44254075	G	A	17	7	0.292	13	7	0.35	14	9	0.391	17	7	0.292	14	10	0.417	15	13	0.464	10	9	0.474	9	6	0.4	13	8	0.381	11	4	0.267	0.0204241	0.422	0.3236	1.30408	Nlrx1; Nlrx1 Nlrx1	Mus musculus NLR family member X1 (Nlrx1); transcript variant 2; mRNA.;Mus musculus NLR family member X1 (Nlrx1); transcript variant 1; mRNA.;; Mus musculus NLR family member X1 (Nlrx1); transcript variant 1; mRNA.; Mus musculus NLR family member X1 (Nlrx1); transcript variant 3; mRNA.
chr2	71421244	C	T	40	36	0.474	58	50	0.463	46	51	0.526	32	27	0.458	46	40	0.465	32	38	0.543	48	42	0.467	33	41	0.554	38	38	0.5	51	30	0.37	0.0205018	0.518	0.446	1.16143	Hat1;	Mus musculus histone aminotransferase 1 (Hat1); mRNA.;
chr4	43728017	T	C	14	11	0.44	10	12	0.545	9	14	0.609	15	9	0.375	9	5	0.357	12	11	0.478	9	18	0.667	8	13	0.619	12	19	0.613	13	15	0.536	0.0205368	0.5972	0.4506	1.32534	Hrct1	Mus musculus histidine rich carboxyl terminus 1 (Hrct1); mRNA.
chr2	120317651	G	A	9	11	0.55	12	18	0.6	17	11	0.393	10	14	0.583	12	16	0.571	11	10	0.476	11	12	0.522	13	14	0.519	16	14	0.467	18	18	0.5	0.0205381	0.4754	0.5608	0.847718	Vps39 Vps39 Vps39	Mus musculus vacuolar protein sorting 39 (yeast) (Vps39); transcript variant 1; mRNA.; Mus musculus vacuolar protein sorting 39 (yeast) (Vps39); transcript variant 3; non-coding RNA.; Mus musculus vacuolar protein sorting 39 (yeast) (Vps39); transcript variant 2; mRNA.
chr8	85073404	G	A	21	21	0.5	19	18	0.486	22	12	0.353	25	24	0.49	25	26	0.51	35	16	0.314	36	11	0.234	40	25	0.385	29	26	0.473	26	26	0.5	0.0206282	0.3518	0.4972	0.707562	Dhps;	Mus musculus deoxyhypusine synthase (Dhps); mRNA.;
chr2	121494060	G	A	79	5	0.06	54	5	0.085	69	9	0.115	57	4	0.066	58	10	0.147	56	9	0.138	71	10	0.123	61	12	0.164	47	11	0.19	70	5	0.067	0.0209702	0.146	0.085	1.71765	Mfap1a	Mus musculus microfibrillar-associated protein 1A (Mfap1a); mRNA.
chr6	134717135	C	T	34	29	0.46	35	25	0.417	30	33	0.524	51	23	0.311	38	24	0.387	27	22	0.449	23	31	0.574	38	27	0.415	29	34	0.54	44	26	0.371	0.0210243	0.5004	0.3892	1.28571	Dusp16 Dusp16;	Mus musculus dual specificity phosphatase 16 (Dusp16); transcript variant A1; mRNA.; Mus musculus dual specificity phosphatase 16 (Dusp16); transcript variant B1; mRNA.;
chr3	122530165	A	G	12	2	0.143	13	3	0.188	11	1	0.083	9	1	0.1	14	1	0.067	16	1	0.059	11	1	0.083	12	0	0	16	0	0	21	3	0.125	0.0210397	0.045	0.1246	0.361156	Bcar3	Mus musculus breast cancer anti-estrogen resistance 3 (Bcar3); mRNA.
chr11	60787321	A	G	17	8	0.32	14	8	0.364	17	17	0.5	18	14	0.438	20	17	0.459	10	13	0.565	20	15	0.429	18	19	0.514	13	15	0.536	11	9	0.45	0.0210607	0.5088	0.4062	1.25258	Smcr8	Mus musculus Smith-Magenis syndrome chromosome region; candidate 8 homolog (human) (Smcr8); transcript variant 1; mRNA.
chr5	115146753	G	A	133	132	0.498	148	146	0.497	159	125	0.44	135	142	0.513	163	150	0.479	136	122	0.473	161	124	0.435	152	138	0.476	159	153	0.49	140	150	0.517	0.0210612	0.4628	0.5008	0.924121	Mlec	Mus musculus malectin (Mlec); mRNA.
chr4	137962912	A	G	34	46	0.575	19	30	0.612	33	34	0.507	22	24	0.522	25	34	0.576	31	21	0.404	32	32	0.5	38	28	0.424	29	25	0.463	19	17	0.472	0.0210988	0.4596	0.5514	0.833515	Ece1;	Mus musculus endothelin converting enzyme 1 (Ece1); mRNA.;
chr7	80283469	A	G	12	7	0.368	9	9	0.5	8	12	0.6	8	7	0.467	12	8	0.4	5	16	0.762	10	12	0.545	13	13	0.5	5	11	0.688	11	12	0.522	0.0211515	0.619	0.4514	1.37129	Vps33b	Mus musculus vacuolar protein sorting 33B (yeast) (Vps33b); mRNA.
chr4	122858091	A	G	36	44	0.55	37	42	0.532	42	46	0.523	43	43	0.5	47	51	0.52	34	29	0.46	51	49	0.49	56	53	0.486	44	34	0.436	40	50	0.556	0.0211794	0.479	0.5316	0.901053	Ppt1;	Mus musculus palmitoyl-protein thioesterase 1 (Ppt1); mRNA.;
chr8	83170683	T	C	22	2	0.083	35	3	0.079	32	1	0.03	27	3	0.1	24	5	0.172	33	0	0	24	1	0.04	29	0	0	25	3	0.107	31	4	0.114	0.0212096	0.0354	0.1096	0.322993	Tbc1d9 Tbc1d9	Mus musculus TBC1 domain family; member 9 (Tbc1d9); transcript variant 1; mRNA.; Mus musculus TBC1 domain family; member 9 (Tbc1d9); transcript variant 2; mRNA.
chr8	40992975	G	A	48	44	0.478	40	32	0.444	69	36	0.343	58	39	0.402	51	30	0.37	57	26	0.313	53	30	0.361	55	38	0.409	55	31	0.36	34	27	0.443	0.0212127	0.3572	0.4274	0.835751	Mtus1; Mtus1 Mtus1;	Mus musculus mitochondrial tumor suppressor 1 (Mtus1); nuclear gene encoding mitochondrial protein; transcript variant 4; mRNA.;; Mus musculus mitochondrial tumor suppressor 1 (Mtus1); nuclear gene encoding mitochondrial protein; transcript variant 3; mRNA.; Mus musculus mitochondrial tumor suppressor 1 (Mtus1); nuclear gene encoding mitochondrial protein; transcript variant 1; mRNA.;
chr19	4884124	T	C	5	22	0.815	9	13	0.591	15	16	0.516	10	16	0.615	5	14	0.737	7	6	0.462	14	14	0.5	8	16	0.667	8	8	0.5	9	18	0.667	0.0212222	0.529	0.685	0.772263	Zdhhc24 Zdhhc24 Zdhhc24	Mus musculus zinc finger; DHHC domain containing 24 (Zdhhc24); transcript variant 1; mRNA.; Mus musculus zinc finger; DHHC domain containing 24 (Zdhhc24); transcript variant 3; mRNA.; Mus musculus zinc finger; DHHC domain containing 24 (Zdhhc24); transcript variant 2; mRNA.
chr14	7909723	A	G	167	167	0.5	155	180	0.537	181	163	0.474	116	129	0.527	147	170	0.536	153	169	0.525	152	126	0.453	134	115	0.462	146	144	0.497	126	147	0.538	0.0212448	0.4822	0.5276	0.91395	Flnb	Mus musculus filamin; beta (Flnb); mRNA.
chr3	63925334	C	G	4	6	0.6	10	9	0.474	7	8	0.533	8	7	0.467	12	9	0.429	5	12	0.706	9	15	0.625	6	7	0.538	5	13	0.722	8	5	0.385	0.0213932	0.6248	0.471	1.32654	E130311K13Rik	Mus musculus RIKEN cDNA E130311K13 gene (E130311K13Rik); mRNA.
chr11	101972529	T	C	45	7	0.135	41	6	0.128	55	1	0.018	42	2	0.045	39	6	0.133	54	5	0.085	38	1	0.026	53	5	0.086	34	1	0.029	32	6	0.158	0.0215407	0.0488	0.1198	0.407346	Dusp3	Mus musculus dual specificity phosphatase 3 (vaccinia virus phosphatase VH1-related) (Dusp3); mRNA.
chr16	35817267	T	C	30	22	0.423	41	30	0.423	27	22	0.449	36	27	0.429	43	32	0.427	34	30	0.469	39	34	0.466	47	39	0.453	37	30	0.448	34	29	0.46	0.02156	0.457	0.4324	1.05689	Hspbap1	Mus musculus Hspb associated protein 1 (Hspbap1); mRNA.
chr17	5343670	A	G	36	42	0.538	24	34	0.586	20	51	0.718	21	40	0.656	28	42	0.6	14	32	0.696	26	41	0.612	17	40	0.702	15	38	0.717	25	46	0.648	0.0215733	0.689	0.6056	1.13771	Arid1b	Mus musculus AT rich interactive domain 1B (SWI-like) (Arid1b); mRNA.
chr5	23965234	A	G	14	12	0.462	21	18	0.462	9	8	0.471	23	17	0.425	23	21	0.477	19	22	0.537	13	14	0.519	15	14	0.483	25	23	0.479	22	16	0.421	0.0218164	0.4978	0.4494	1.1077	Mir3471-1 Fam126a;	Mus musculus microRNA 3471-1 (Mir3471-1); microRNA.; Mus musculus family with sequence similarity 126; member A (Fam126a); mRNA.;
chr9	114464159	A	G	50	39	0.438	67	54	0.446	72	49	0.405	52	42	0.447	51	51	0.5	59	44	0.427	58	39	0.402	71	56	0.441	51	38	0.427	51	45	0.469	0.0219223	0.4204	0.46	0.913913	Glb1;	Mus musculus galactosidase; beta 1 (Glb1); mRNA.;
chr9	110726994	C	T	26	19	0.422	6	10	0.625	26	23	0.469	13	14	0.519	12	13	0.52	14	3	0.176	17	13	0.433	10	3	0.231	17	7	0.292	9	9	0.5	0.021944	0.3202	0.5172	0.619103	Pth1r Pth1r Pth1r	Mus musculus parathyroid hormone 1 receptor (Pth1r); transcript variant 1; mRNA.; Mus musculus parathyroid hormone 1 receptor (Pth1r); transcript variant 3; mRNA.; Mus musculus parathyroid hormone 1 receptor (Pth1r); transcript variant 2; mRNA.
chr9	86556337	G	T	18	21	0.538	19	20	0.513	26	15	0.366	15	17	0.531	26	24	0.48	22	15	0.405	33	26	0.441	21	21	0.5	25	17	0.405	30	25	0.455	0.0220622	0.4234	0.5034	0.841081	Pgm3; Pgm3	Mus musculus phosphoglucomutase 3 (Pgm3); transcript variant 1; mRNA.;; Mus musculus phosphoglucomutase 3 (Pgm3); transcript variant 2; mRNA.
chr2	71275170	T	C	30	25	0.455	17	20	0.541	21	38	0.644	16	17	0.515	24	21	0.467	14	21	0.6	22	28	0.56	19	21	0.525	19	21	0.525	33	22	0.4	0.0221097	0.5708	0.4756	1.20017	Slc25a12	Mus musculus solute carrier family 25 (mitochondrial carrier; Aralar); member 12 (Slc25a12); nuclear gene encoding mitochondrial protein; mRNA.
chr9	70376610	G	A	89	8	0.082	97	7	0.067	95	11	0.104	79	6	0.071	103	8	0.072	98	15	0.133	109	9	0.076	90	15	0.143	93	12	0.114	106	8	0.07	0.0221517	0.114	0.0724	1.57459	Myo1e;	Mus musculus myosin IE (Myo1e); mRNA.;
chr4	136541703	C	T	66	56	0.459	65	49	0.43	63	72	0.533	64	48	0.429	41	33	0.446	43	46	0.517	55	52	0.486	42	48	0.533	32	54	0.628	47	50	0.515	0.0221587	0.5394	0.4558	1.18341	Luzp1;	Mus musculus leucine zipper protein 1 (Luzp1); mRNA.;
chr19	57381799	T	C	13	8	0.381	16	14	0.467	23	14	0.378	11	11	0.5	17	14	0.452	16	12	0.429	24	16	0.4	14	8	0.364	21	11	0.344	13	13	0.5	0.0222033	0.383	0.46	0.832609	Fam160b1	Mus musculus family with sequence similarity 160; member B1 (Fam160b1); mRNA.
chr14	49187873	G	A	39	21	0.35	25	24	0.49	25	32	0.561	28	14	0.333	24	15	0.385	24	15	0.385	29	31	0.517	16	21	0.568	18	22	0.55	27	18	0.4	0.0222039	0.5162	0.3916	1.31818	Naa30;	Mus musculus N(alpha)-acetyltransferase 30; NatC catalytic subunit (Naa30); mRNA.;
chr9	35212457	T	C	86	102	0.543	84	107	0.56	88	91	0.508	92	97	0.513	92	110	0.545	101	91	0.474	120	119	0.498	130	128	0.496	95	112	0.541	96	118	0.551	0.0222308	0.5034	0.5424	0.928097	Srpr	Mus musculus signal recognition particle receptor ('docking protein') (Srpr); mRNA.
chr5	73076682	G	A	9	4	0.308	16	11	0.407	9	9	0.5	14	4	0.222	15	10	0.4	15	13	0.464	10	11	0.524	13	7	0.35	20	16	0.444	23	7	0.233	0.0222637	0.4564	0.314	1.4535	Fryl;	Mus musculus furry homolog-like (Drosophila) (Fryl); mRNA.;
chr4	125055231	T	C	24	28	0.538	23	25	0.521	30	19	0.388	21	33	0.611	28	32	0.533	24	27	0.529	31	28	0.475	32	24	0.429	35	29	0.453	36	36	0.5	0.0224794	0.4548	0.5406	0.841287	Gnl2	Mus musculus guanine nucleotide binding protein-like 2 (nucleolar) (Gnl2); mRNA.
chr4	141201453	G	T	14	8	0.364	13	3	0.188	9	13	0.591	12	6	0.333	13	9	0.409	10	8	0.444	12	7	0.368	13	13	0.5	14	13	0.481	11	6	0.353	0.0224824	0.4768	0.3294	1.44748	Fbxo42	Mus musculus F-box protein 42 (Fbxo42); mRNA.
chr1	133626894	T	C	44	40	0.476	77	59	0.434	51	45	0.469	47	39	0.453	70	58	0.453	54	64	0.542	60	61	0.504	50	59	0.541	43	62	0.59	54	50	0.481	0.0225659	0.5292	0.4594	1.15194	Zc3h11a;	Mus musculus zinc finger CCCH type containing 11A (Zc3h11a); mRNA.;
chr3	87538460	G	A	25	20	0.444	15	17	0.531	28	30	0.517	22	14	0.389	18	15	0.455	10	10	0.5	22	25	0.532	15	23	0.605	16	18	0.529	24	14	0.368	0.0226013	0.5366	0.4374	1.22679	Etv3 Etv3	Mus musculus ets variant gene 3 (Etv3); transcript variant 2; mRNA.; Mus musculus ets variant gene 3 (Etv3); transcript variant 1; mRNA.
chr8	88329739	A	C	68	66	0.493	93	66	0.415	71	90	0.559	75	65	0.464	102	86	0.457	69	85	0.552	87	91	0.511	83	80	0.491	95	84	0.469	90	72	0.444	0.0226641	0.5164	0.4546	1.13594	Adcy7 Adcy7 Adcy7 Adcy7	Mus musculus adenylate cyclase 7 (Adcy7); transcript variant 2; mRNA.; Mus musculus adenylate cyclase 7 (Adcy7); transcript variant 1; mRNA.; Mus musculus adenylate cyclase 7 (Adcy7); transcript variant 4; mRNA.; Mus musculus adenylate cyclase 7 (Adcy7); transcript variant 3; mRNA.
chr4	43445749	T	A	47	65	0.58	32	46	0.59	46	43	0.483	39	60	0.606	42	46	0.523	39	26	0.4	49	41	0.456	55	38	0.409	48	28	0.368	45	32	0.416	0.022666	0.4232	0.543	0.779374	Tesk1	Mus musculus testis specific protein kinase 1 (Tesk1); mRNA.
chr3	135465349	T	C	397	394	0.498	370	327	0.469	386	374	0.492	335	316	0.485	342	319	0.483	303	311	0.507	338	350	0.509	318	342	0.518	318	303	0.488	330	294	0.471	0.0226661	0.5028	0.4812	1.04489	Ube2d3;	Mus musculus ubiquitin-conjugating enzyme E2D 3 (Ube2d3); mRNA.;
chr7	28759113	T	C	13	14	0.519	9	16	0.64	13	9	0.409	12	18	0.6	23	17	0.425	16	12	0.429	21	7	0.25	17	14	0.452	13	9	0.409	18	18	0.5	0.0227082	0.3898	0.5368	0.726155	Nfkbib;	Mus musculus nuclear factor of kappa light polypeptide gene enhancer in B cells inhibitor; beta (Nfkbib); mRNA.;
chr19	55391867	T	C	20	20	0.5	15	16	0.516	17	20	0.541	16	16	0.5	20	16	0.444	14	15	0.517	14	20	0.588	20	21	0.512	15	18	0.545	18	17	0.486	0.0227116	0.5406	0.4892	1.10507	Vti1a;	Mus musculus vesicle transport through interaction with t-SNAREs homolog 1A (yeast) (Vti1a); mRNA.;
chr11	97766494	A	C	11	19	0.633	17	20	0.541	14	16	0.533	7	7	0.5	8	16	0.667	8	8	0.5	27	16	0.372	12	13	0.52	15	11	0.423	12	20	0.625	0.0227663	0.4696	0.5932	0.791639	Cwc25;	Mus musculus CWC25 spliceosome-associated protein homolog (S. cerevisiae) (Cwc25); mRNA.;
chr8	35467482	T	C	12	17	0.586	7	8	0.533	21	8	0.276	12	9	0.429	13	14	0.519	12	8	0.4	17	10	0.37	9	8	0.471	14	9	0.391	15	12	0.444	0.0227842	0.3816	0.5022	0.759857	Eri1	Mus musculus exoribonuclease 1 (Eri1); mRNA.
chr7	97662437	C	T	15	15	0.5	15	19	0.559	15	13	0.464	13	13	0.5	10	23	0.697	13	10	0.435	18	9	0.333	18	11	0.379	10	11	0.524	16	21	0.568	0.0227942	0.427	0.5648	0.75602	Rsf1	Mus musculus remodeling and spacing factor 1 (Rsf1); mRNA.
chr6	87001705	T	C	22	10	0.312	14	12	0.462	10	24	0.706	11	11	0.5	12	6	0.333	12	14	0.538	15	23	0.605	17	14	0.452	11	12	0.522	11	8	0.421	0.0228076	0.5646	0.4056	1.39201	Aak1; Aak1	Mus musculus AP2 associated kinase 1 (Aak1); transcript variant 2; mRNA.;; Mus musculus AP2 associated kinase 1 (Aak1); transcript variant 1; mRNA.
chr7	81025434	G	A	30	23	0.434	30	25	0.455	22	28	0.56	30	21	0.412	37	24	0.393	16	26	0.619	29	27	0.482	22	22	0.5	22	18	0.45	30	20	0.4	0.0228491	0.5222	0.4188	1.2469	Zfp592	Mus musculus zinc finger protein 592 (Zfp592); mRNA.
chr3	129895621	C	T	18	10	0.357	8	6	0.429	20	6	0.231	14	6	0.3	15	10	0.4	14	3	0.176	14	5	0.263	20	10	0.333	14	7	0.333	16	17	0.515	0.0228645	0.2672	0.4002	0.667666	Pla2g12a Pla2g12a	Mus musculus phospholipase A2; group XIIA (Pla2g12a); transcript variant 2; mRNA.; Mus musculus phospholipase A2; group XIIA (Pla2g12a); transcript variant 1; mRNA.
chr8	31151445	A	G	18	8	0.308	9	3	0.25	14	7	0.333	10	5	0.333	20	6	0.231	10	5	0.333	11	6	0.353	9	4	0.308	11	7	0.389	16	5	0.238	0.022924	0.3432	0.272	1.26176	Tti2 Tti2 Tti2	Mus musculus TELO2 interacting protein 2 (Tti2); transcript variant 2; mRNA.; Mus musculus TELO2 interacting protein 2 (Tti2); transcript variant 1; mRNA.; Mus musculus TELO2 interacting protein 2 (Tti2); transcript variant 3; mRNA.
chr11	44455558	C	A	47	34	0.42	48	25	0.342	47	23	0.329	34	30	0.469	44	32	0.421	42	20	0.323	49	20	0.29	44	28	0.389	52	27	0.342	43	28	0.394	0.023002	0.3346	0.4092	0.817693	Ublcp1;	Mus musculus ubiquitin-like domain containing CTD phosphatase 1 (Ublcp1); mRNA.;
chr4	134508301	C	A	28	39	0.582	20	30	0.6	36	42	0.538	21	30	0.588	10	10	0.5	25	30	0.545	39	27	0.409	37	26	0.413	25	23	0.479	18	34	0.654	0.0230469	0.4768	0.5848	0.815321	Paqr7;	Mus musculus progestin and adipoQ receptor family member VII (Paqr7); mRNA.;
chr5	113940731	T	C	15	20	0.571	5	9	0.643	9	16	0.64	6	12	0.667	12	17	0.586	11	10	0.476	17	11	0.393	9	5	0.357	11	10	0.476	7	17	0.708	0.0230845	0.4684	0.635	0.737638
chr6	137751780	C	T	14	13	0.481	15	6	0.286	17	14	0.452	12	9	0.429	11	8	0.421	5	6	0.545	8	9	0.529	6	6	0.5	10	11	0.524	20	10	0.333	0.0231675	0.51	0.39	1.30769	Strap	Mus musculus serine/threonine kinase receptor associated protein (Strap); mRNA.
chr12	80680333	C	T	23	18	0.439	31	24	0.436	26	33	0.559	24	23	0.489	25	16	0.39	14	13	0.481	30	24	0.444	28	30	0.517	27	30	0.526	19	11	0.367	0.023243	0.5054	0.4242	1.19142	Slc39a9;	Mus musculus solute carrier family 39 (zinc transporter); member 9 (Slc39a9); mRNA.;
chr2	51131132	A	G	18	37	0.673	21	27	0.562	21	27	0.562	10	22	0.688	20	30	0.6	17	16	0.485	31	30	0.492	21	35	0.625	13	15	0.536	12	25	0.676	0.0232507	0.54	0.6398	0.844014	Rnd3	Mus musculus Rho family GTPase 3 (Rnd3); mRNA.
chr18	38268271	A	G	37	36	0.493	67	79	0.541	26	46	0.639	35	48	0.578	59	59	0.5	32	53	0.624	31	46	0.597	44	53	0.546	39	52	0.571	60	45	0.429	0.0233616	0.5954	0.5082	1.17159	Pcdh12	Mus musculus protocadherin 12 (Pcdh12); mRNA.
chr7	18612280	G	T	1875	830	0.307	2940	1385	0.32	1097	569	0.342	3146	1626	0.341	3141	1608	0.339	3191	1651	0.341	3213	1651	0.339	2808	1603	0.363	1949	1141	0.369	2949	1401	0.322	0.0233635	0.3508	0.3258	1.07673	Psg23	Mus musculus pregnancy-specific glycoprotein 23 (Psg23); mRNA.
chr9	83599672	G	A	40	40	0.5	39	42	0.519	49	46	0.484	35	38	0.521	39	40	0.506	45	39	0.464	43	46	0.517	53	40	0.43	44	35	0.443	35	45	0.562	0.023406	0.4676	0.5216	0.896472	Sh3bgrl2;	Mus musculus SH3 domain binding glutamic acid-rich protein like 2 (Sh3bgrl2); mRNA.;
chr13	46750433	G	A	19	24	0.558	31	29	0.483	29	27	0.482	21	17	0.447	33	36	0.522	39	19	0.328	44	23	0.343	31	25	0.446	34	20	0.37	34	31	0.477	0.0234399	0.3938	0.4974	0.791717	Kif13a;	Mus musculus kinesin family member 13A (Kif13a); mRNA.;
chr9	62792489	G	A	59	47	0.443	43	52	0.547	74	45	0.378	38	43	0.531	59	55	0.482	58	39	0.402	49	33	0.402	45	33	0.423	43	44	0.506	32	48	0.6	0.0235057	0.4222	0.5206	0.810987	Fem1b	Mus musculus feminization 1 homolog b (C. elegans) (Fem1b); mRNA.
chr5	23762413	T	C	8	16	0.667	11	13	0.542	17	20	0.541	6	17	0.739	14	23	0.622	15	15	0.5	14	20	0.588	21	12	0.364	12	15	0.556	11	27	0.711	0.0235896	0.5098	0.6562	0.776897	Pus7;	Mus musculus pseudouridylate synthase 7 homolog (S. cerevisiae) (Pus7); mRNA.;
chr7	18792468	C	T	280	379	0.575	642	893	0.582	139	214	0.606	707	1068	0.602	963	1418	0.596	663	1162	0.637	588	930	0.613	908	1358	0.599	918	1434	0.61	732	1076	0.595	0.0237121	0.613	0.59	1.03898	Psg19;	Mus musculus pregnancy specific glycoprotein 19 (Psg19); mRNA.;
chr1	156645007	C	T	12	9	0.429	11	6	0.353	17	11	0.393	6	5	0.455	7	7	0.5	23	7	0.233	9	4	0.308	17	8	0.32	13	8	0.381	15	11	0.423	0.023716	0.327	0.432	0.756944	Abl2 Abl2;	Mus musculus v-abl Abelson murine leukemia viral oncogene 2 (arg; Abelson-related gene) (Abl2); transcript variant 2; mRNA.; Mus musculus v-abl Abelson murine leukemia viral oncogene 2 (arg; Abelson-related gene) (Abl2); transcript variant 1; mRNA.;
chr2	172469290	G	A	53	52	0.495	42	45	0.517	56	35	0.385	59	50	0.459	53	60	0.531	49	40	0.449	59	47	0.443	49	41	0.456	51	48	0.485	54	55	0.505	0.0237316	0.4436	0.5014	0.884723	2410001C21Rik	Mus musculus RIKEN cDNA 2410001C21 gene (2410001C21Rik); mRNA.
chr16	70441280	C	T	4	14	0.778	3	10	0.769	6	6	0.5	5	9	0.643	8	17	0.68	16	15	0.484	10	14	0.583	12	16	0.571	11	27	0.711	11	23	0.676	0.0237716	0.5698	0.7092	0.80344	Gbe1	Mus musculus glucan (1;4-alpha-); branching enzyme 1 (Gbe1); mRNA.
chr5	72914665	T	G	26	0	0	17	1	0.056	18	2	0.1	22	1	0.043	16	0	0	13	1	0.071	15	3	0.167	27	2	0.069	31	2	0.061	26	1	0.037	0.0239647	0.0936	0.0272	3.44118	Slain2 Slain2;	Mus musculus SLAIN motif family; member 2 (Slain2); transcript variant 2; mRNA.; Mus musculus SLAIN motif family; member 2 (Slain2); transcript variant 1; mRNA.;
chr4	124700837	C	T	11	18	0.621	8	20	0.714	18	14	0.438	7	13	0.65	8	11	0.579	8	15	0.652	6	7	0.538	9	6	0.4	10	10	0.5	7	17	0.708	0.0239753	0.5056	0.6544	0.772616	Fhl3	Mus musculus four and a half LIM domains 3 (Fhl3); mRNA.
chr12	64940198	C	A	8	4	0.333	7	6	0.462	12	7	0.368	10	3	0.231	16	7	0.304	9	10	0.526	6	12	0.667	10	10	0.5	6	15	0.714	8	5	0.385	0.0239866	0.555	0.343	1.61808
chr11	69400286	T	C	24	35	0.593	42	31	0.425	20	26	0.565	39	37	0.487	39	47	0.547	34	44	0.564	16	29	0.644	24	41	0.631	32	53	0.624	39	37	0.487	0.0240574	0.6056	0.5078	1.1926	Kdm6b;	Mus musculus KDM1 lysine (K)-specific demethylase 6B (Kdm6b); mRNA.;
chr11	117814026	T	C	111	75	0.403	86	88	0.506	89	144	0.618	113	99	0.467	100	100	0.5	82	97	0.542	102	96	0.485	108	117	0.52	74	101	0.577	109	90	0.452	0.0240646	0.5484	0.4656	1.17784	Syngr2	Mus musculus synaptogyrin 2 (Syngr2); mRNA.
chr4	35191831	T	C	13	18	0.581	14	14	0.5	21	18	0.462	11	16	0.593	6	10	0.625	17	15	0.469	9	12	0.571	13	12	0.48	12	8	0.4	16	21	0.568	0.0240687	0.4764	0.5734	0.830834	3110043O21Rik;	Mus musculus RIKEN cDNA 3110043O21 gene (3110043O21Rik); mRNA.;
chr8	22561386	G	A	36	20	0.357	24	16	0.4	37	34	0.479	33	27	0.45	16	14	0.467	13	12	0.48	13	21	0.618	11	16	0.593	10	14	0.583	14	15	0.517	0.0240951	0.5506	0.4382	1.2565	Slc20a2	Mus musculus solute carrier family 20; member 2 (Slc20a2); mRNA.
chr6	39606453	G	C	13	9	0.409	19	7	0.269	11	11	0.5	10	6	0.375	20	18	0.474	21	15	0.417	14	22	0.611	9	10	0.526	24	21	0.467	23	12	0.343	0.024258	0.5042	0.374	1.34813	Braf;	Mus musculus Braf transforming gene (Braf); mRNA.;
chr16	49910889	G	A	69	52	0.43	71	54	0.432	51	61	0.545	66	51	0.436	67	66	0.496	50	62	0.554	48	53	0.525	68	54	0.443	47	55	0.539	67	59	0.468	0.0243733	0.5212	0.4524	1.15208	Cd47;	Mus musculus CD47 antigen (Rh-related antigen; integrin-associated signal transducer) (Cd47); mRNA.;
chr18	38317474	C	T	142	40	0.22	140	44	0.239	144	41	0.222	88	38	0.302	119	38	0.242	124	27	0.179	141	33	0.19	149	28	0.158	100	26	0.206	136	38	0.218	0.0243743	0.191	0.2442	0.782146	Rnf14 Rnf14 Rnf14;	Mus musculus ring finger protein 14 (Rnf14); transcript variant 2; mRNA.; Mus musculus ring finger protein 14 (Rnf14); transcript variant 1; mRNA.; Mus musculus ring finger protein 14 (Rnf14); transcript variant 3; mRNA.;Mus musculus ring finger protein 14 (Rnf14); transcript variant 2; mRNA.;
chr13	3590260	G	A	12	15	0.556	7	13	0.65	10	7	0.412	13	16	0.552	8	9	0.529	15	15	0.5	21	14	0.4	10	14	0.583	13	10	0.435	8	19	0.704	0.0244182	0.466	0.5982	0.779004	BC016423;	Mus musculus cDNA sequence BC016423 (BC016423); mRNA.;
chr11	88835109	T	C	23	31	0.574	15	23	0.605	28	25	0.472	13	22	0.629	22	26	0.542	22	15	0.405	17	19	0.528	25	23	0.479	24	28	0.538	21	22	0.512	0.0244205	0.4844	0.5724	0.846261	Akap1 Akap1	Mus musculus A kinase (PRKA) anchor protein 1 (Akap1); nuclear gene encoding mitochondrial protein; transcript variant 1; mRNA.; Mus musculus A kinase (PRKA) anchor protein 1 (Akap1); nuclear gene encoding mitochondrial protein; transcript variant 2; mRNA.
chr11	115590501	A	G	7	12	0.632	14	14	0.5	8	7	0.467	10	11	0.524	6	14	0.7	11	9	0.45	16	11	0.407	10	13	0.565	11	7	0.389	5	15	0.75	0.0244224	0.4556	0.6212	0.733419	Gga3 Gga3	Mus musculus golgi associated; gamma adaptin ear containing; ARF binding protein 3 (Gga3); transcript variant 1; mRNA.; Mus musculus golgi associated; gamma adaptin ear containing; ARF binding protein 3 (Gga3); transcript variant 2; mRNA.
chr1	153126850	T	C	9	10	0.526	3	7	0.7	25	13	0.342	8	5	0.385	3	7	0.7	9	7	0.438	7	4	0.364	9	4	0.308	12	10	0.455	7	10	0.588	0.0244306	0.3814	0.5798	0.657813	Lamc2	Mus musculus laminin; gamma 2 (Lamc2); mRNA.
chr7	4641324	C	T	54	48	0.471	44	42	0.488	45	64	0.587	41	33	0.446	54	42	0.438	46	48	0.511	42	49	0.538	47	50	0.515	50	44	0.468	55	45	0.45	0.0245013	0.5238	0.4586	1.14217	Ppp6r1	Mus musculus protein phosphatase 6; regulatory subunit 1 (Ppp6r1); mRNA.
chr1	176735275	A	G	11	10	0.476	12	13	0.52	17	4	0.19	12	12	0.5	7	11	0.611	16	12	0.429	10	8	0.444	14	11	0.44	14	10	0.417	7	15	0.682	0.0245118	0.384	0.5578	0.688419	Cep170;	Mus musculus centrosomal protein 170 (Cep170); mRNA.;
chr15	79725030	T	C	13	2	0.133	15	4	0.211	14	7	0.333	20	4	0.167	12	2	0.143	16	5	0.238	13	3	0.188	12	6	0.333	9	7	0.438	12	2	0.143	0.024534	0.306	0.1594	1.9197	Sun2 Sun2 Sun2	Mus musculus Sad1 and UNC84 domain containing 2 (Sun2); transcript variant 2; mRNA.; Mus musculus Sad1 and UNC84 domain containing 2 (Sun2); transcript variant 3; mRNA.; Mus musculus Sad1 and UNC84 domain containing 2 (Sun2); transcript variant 1; mRNA.
chr2	119705512	A	G	74	94	0.56	56	71	0.559	63	81	0.562	54	85	0.612	44	58	0.569	48	57	0.543	67	73	0.521	78	65	0.455	51	53	0.51	49	73	0.598	0.0246991	0.5182	0.5796	0.894065	Rtf1	Mus musculus Rtf1; Paf1/RNA polymerase II complex component; homolog (S. cerevisiae) (Rtf1); mRNA.
chr2	155818816	G	A	20	17	0.459	16	20	0.556	19	26	0.578	17	16	0.485	17	17	0.5	17	30	0.638	16	23	0.59	16	22	0.579	15	15	0.5	14	14	0.5	0.0246997	0.577	0.5	1.154	BC029722	Mus musculus cDNA sequence BC029722 (BC029722); non-coding RNA.
chr11	65003248	A	G	23	28	0.549	14	24	0.632	30	26	0.464	17	17	0.5	7	16	0.696	17	20	0.541	22	18	0.45	24	26	0.52	23	16	0.41	11	29	0.725	0.0247781	0.477	0.6204	0.768859	Arhgap44 Arhgap44;	Mus musculus Rho GTPase activating protein 44 (Arhgap44); transcript variant 1; mRNA.; Mus musculus Rho GTPase activating protein 44 (Arhgap44); transcript variant 2; mRNA.;
chr14	54441452	A	G	191	101	0.346	115	86	0.428	97	73	0.429	127	82	0.392	104	67	0.392	72	76	0.514	81	69	0.46	79	82	0.509	65	86	0.57	98	89	0.476	0.025094	0.4964	0.4068	1.22026
chr2	121311467	C	G	14	15	0.517	8	13	0.619	13	19	0.594	13	15	0.536	11	10	0.476	9	17	0.654	5	21	0.808	8	12	0.6	3	12	0.8	12	13	0.52	0.0250959	0.6912	0.5336	1.29535	Ppip5k1;	Mus musculus diphosphoinositol pentakisphosphate kinase 1 (Ppip5k1); mRNA.;
chr5	109557613	A	C	28	5	0.152	31	2	0.061	18	0	0	36	2	0.053	22	1	0.043	21	0	0	35	0	0	28	1	0.034	23	1	0.042	43	5	0.104	0.0251684	0.0152	0.0826	0.184019	Crlf2 Crlf2;	Mus musculus cytokine receptor-like factor 2 (Crlf2); transcript variant 1; mRNA.; Mus musculus cytokine receptor-like factor 2 (Crlf2); transcript variant 2; mRNA.;
chr14	67828455	G	A	33	32	0.492	42	44	0.512	35	32	0.478	31	36	0.537	46	57	0.553	49	41	0.456	45	48	0.516	60	55	0.478	52	50	0.49	42	57	0.576	0.0252774	0.4836	0.534	0.905618	Dock5;	Mus musculus dedicator of cytokinesis 5 (Dock5); mRNA.;
chr5	146951954	G	A	23	27	0.54	25	34	0.576	26	28	0.519	21	20	0.488	20	20	0.5	23	18	0.439	25	23	0.479	26	23	0.469	29	24	0.453	25	34	0.576	0.0252884	0.4718	0.536	0.880224	Mtif3 Mtif3 Mtif3 Mtif3 Gtf3a	Mus musculus mitochondrial translational initiation factor 3 (Mtif3); nuclear gene encoding mitochondrial protein; transcript variant 3; mRNA.; Mus musculus mitochondrial translational initiation factor 3 (Mtif3); transcript variant 4; mRNA.; Mus musculus mitochondrial translational initiation factor 3 (Mtif3); transcript variant 2; mRNA.; Mus musculus mitochondrial translational initiation facto…
chr5	75640545	T	C	40	53	0.57	43	47	0.522	53	58	0.523	44	41	0.482	45	49	0.521	41	31	0.431	71	49	0.408	49	37	0.43	36	35	0.493	35	51	0.593	0.0253194	0.457	0.5376	0.850074	Kit Kit	Mus musculus kit oncogene (Kit); transcript variant 1; mRNA.; Mus musculus kit oncogene (Kit); transcript variant 1; mRNA.
chr17	47786001	C	T	42	40	0.488	42	20	0.323	35	46	0.568	23	19	0.452	51	41	0.446	40	42	0.512	44	61	0.581	43	52	0.547	58	47	0.448	75	59	0.44	0.0253286	0.5312	0.4298	1.23592	Tfeb Tfeb Tfeb	Mus musculus transcription factor EB (Tfeb); transcript variant 2; mRNA.; Mus musculus transcription factor EB (Tfeb); transcript variant 1; mRNA.; Mus musculus transcription factor EB (Tfeb); transcript variant 3; mRNA.
chrX	163977961	T	C	18	4	0.182	21	3	0.125	27	1	0.036	20	3	0.13	23	3	0.115	22	2	0.083	30	5	0.143	25	2	0.074	18	1	0.053	20	6	0.231	0.0253553	0.0778	0.1566	0.496807	Car5b	Mus musculus carbonic anhydrase 5b; mitochondrial (Car5b); nuclear gene encoding mitochondrial protein; mRNA.
chr15	84944258	C	T	15	15	0.5	13	13	0.5	16	8	0.333	16	12	0.429	13	8	0.381	16	7	0.304	12	4	0.25	10	7	0.412	13	10	0.435	7	9	0.562	0.0253931	0.3468	0.4744	0.731029
chr13	68579556	T	C	8	2	0.2	9	3	0.25	8	6	0.429	8	5	0.385	14	5	0.263	12	8	0.4	14	8	0.364	8	9	0.529	17	8	0.32	14	6	0.3	0.0254333	0.4084	0.2796	1.46066	Mtrr	Mus musculus 5-methyltetrahydrofolate-homocysteine methyltransferase reductase (Mtrr); mRNA.
chr1	75497230	C	T	74	95	0.562	85	89	0.511	78	101	0.564	66	78	0.542	73	93	0.56	70	90	0.562	71	98	0.58	59	102	0.634	68	95	0.583	98	103	0.512	0.0255176	0.5846	0.5374	1.08783	Obsl1;	Mus musculus obscurin-like 1 (Obsl1); mRNA.;
chr12	80682390	G	A	23	24	0.511	31	21	0.404	51	21	0.292	20	24	0.545	29	27	0.482	33	28	0.459	36	14	0.28	41	26	0.388	28	20	0.417	25	24	0.49	0.0255425	0.3672	0.4864	0.754934	Slc39a9;	Mus musculus solute carrier family 39 (zinc transporter); member 9 (Slc39a9); mRNA.;
chr12	58268175	A	G	52	34	0.395	41	26	0.388	56	61	0.521	46	37	0.446	42	28	0.4	28	34	0.548	48	44	0.478	49	48	0.495	26	37	0.587	35	40	0.533	0.0255698	0.5258	0.4324	1.216	Clec14a	Mus musculus C-type lectin domain family 14; member a (Clec14a); mRNA.
chr9	36758776	C	T	269	258	0.49	268	257	0.49	284	200	0.413	269	233	0.464	394	341	0.464	314	259	0.452	317	263	0.453	358	296	0.453	342	281	0.451	320	270	0.458	0.0255743	0.4444	0.4732	0.939138	Stt3a	Mus musculus STT3; subunit of the oligosaccharyltransferase complex; homolog A (S. cerevisiae) (Stt3a); mRNA.
chr2	119802351	T	C	24	10	0.294	14	4	0.222	21	15	0.417	13	3	0.188	20	6	0.231	12	15	0.556	12	4	0.25	12	13	0.52	15	9	0.375	16	6	0.273	0.0255748	0.4236	0.2416	1.75331	Tyro3;	Mus musculus TYRO3 protein tyrosine kinase 3 (Tyro3); mRNA.;
chr2	20848475	G	A	24	22	0.478	26	13	0.333	22	22	0.5	24	12	0.333	25	18	0.419	19	22	0.537	23	27	0.54	27	21	0.438	24	20	0.455	29	21	0.42	0.0256322	0.494	0.3966	1.24559	Arhgap21 Arhgap21	Mus musculus Rho GTPase activating protein 21 (Arhgap21); transcript variant 1; mRNA.; Mus musculus Rho GTPase activating protein 21 (Arhgap21); transcript variant 2; mRNA.
chr19	47092891	C	T	16	9	0.36	10	13	0.565	10	12	0.545	9	7	0.438	8	5	0.385	12	12	0.5	14	18	0.562	5	6	0.545	8	13	0.619	17	8	0.32	0.0256389	0.5542	0.4136	1.33994	Pdcd11;	Mus musculus programmed cell death 11 (Pdcd11); mRNA.;
chr3	103815065	T	C	10	12	0.545	4	13	0.765	15	8	0.348	9	12	0.571	13	16	0.552	14	7	0.333	8	5	0.385	20	12	0.375	12	12	0.5	15	11	0.423	0.0256409	0.3882	0.5712	0.679622	Ap4b1 Ap4b1 Ap4b1	Mus musculus adaptor-related protein complex AP-4; beta 1 (Ap4b1); transcript variant 1; mRNA.; Mus musculus adaptor-related protein complex AP-4; beta 1 (Ap4b1); transcript variant 3; mRNA.; Mus musculus adaptor-related protein complex AP-4; beta 1 (Ap4b1); transcript variant 2; mRNA.
chr2	120895116	C	T	8	13	0.619	5	13	0.722	12	11	0.478	5	7	0.583	16	12	0.429	10	11	0.524	12	6	0.333	11	8	0.421	13	6	0.316	9	12	0.571	0.0256982	0.4144	0.5848	0.708618	Ubr1	Mus musculus ubiquitin protein ligase E3 component n-recognin 1 (Ubr1); mRNA.
chr1	46808395	A	G	77	79	0.506	76	73	0.49	70	88	0.557	51	48	0.485	64	55	0.462	48	50	0.51	48	64	0.571	49	62	0.559	49	49	0.5	57	60	0.513	0.0257005	0.5394	0.4912	1.09813	Slc39a10;	Mus musculus solute carrier family 39 (zinc transporter); member 10 (Slc39a10); mRNA.;
chr1	171345607	A	T	17	5	0.227	20	8	0.286	10	10	0.5	14	5	0.263	14	7	0.333	11	5	0.312	15	11	0.423	12	10	0.455	18	8	0.308	9	3	0.25	0.0257038	0.3996	0.2718	1.4702	Nit1 Nit1	Mus musculus nitrilase 1 (Nit1); transcript variant 1; mRNA.; Mus musculus nitrilase 1 (Nit1); transcript variant 2; mRNA.
chr9	116109915	G	A	52	33	0.388	37	32	0.464	45	34	0.43	64	48	0.429	52	40	0.435	28	28	0.5	43	47	0.522	46	45	0.495	39	33	0.458	37	23	0.383	0.0257131	0.481	0.4198	1.14578	Tgfbr2 Tgfbr2	Mus musculus transforming growth factor; beta receptor II (Tgfbr2); transcript variant 1; mRNA.; Mus musculus transforming growth factor; beta receptor II (Tgfbr2); transcript variant 2; mRNA.
chr3	129895622	A	G	18	10	0.357	8	6	0.429	21	6	0.222	14	6	0.3	15	10	0.4	14	4	0.222	14	5	0.263	20	10	0.333	13	7	0.35	17	17	0.5	0.0258181	0.278	0.3972	0.699899	Pla2g12a Pla2g12a	Mus musculus phospholipase A2; group XIIA (Pla2g12a); transcript variant 2; mRNA.; Mus musculus phospholipase A2; group XIIA (Pla2g12a); transcript variant 1; mRNA.
chr4	130779917	G	A	49	48	0.495	52	51	0.495	57	58	0.504	47	52	0.525	53	64	0.547	40	36	0.474	64	58	0.475	52	50	0.49	62	56	0.475	57	62	0.521	0.0258436	0.4836	0.5166	0.936121	Pum1; Pum1 Pum1 Pum1 Pum1	Mus musculus pumilio 1 (Drosophila) (Pum1); transcript variant 1; mRNA.;; Mus musculus pumilio 1 (Drosophila) (Pum1); transcript variant 5; mRNA.; Mus musculus pumilio 1 (Drosophila) (Pum1); transcript variant 4; mRNA.; Mus musculus pumilio 1 (Drosophila) (Pum1); transcript variant 3; mRNA.; Mus musculus pumilio 1 (Drosophila) (Pum1); transcript variant 2; mRNA.
chr11	98089573	T	C	19	20	0.513	18	16	0.471	27	10	0.27	15	10	0.4	16	15	0.484	18	8	0.308	23	14	0.378	21	16	0.432	15	12	0.444	12	15	0.556	0.0258523	0.3664	0.4848	0.755776	Fbxl20;	Mus musculus F-box and leucine-rich repeat protein 20 (Fbxl20); mRNA.;
chr13	68579557	T	C	8	2	0.2	9	3	0.25	9	5	0.357	8	5	0.385	14	4	0.222	12	8	0.4	14	8	0.364	8	9	0.529	15	8	0.348	14	6	0.3	0.025982	0.3996	0.2714	1.47237	Mtrr	Mus musculus 5-methyltetrahydrofolate-homocysteine methyltransferase reductase (Mtrr); mRNA.
chr9	119341429	T	C	15	3	0.167	19	3	0.136	17	4	0.19	18	3	0.143	23	6	0.207	15	6	0.286	24	7	0.226	21	8	0.276	16	7	0.304	32	10	0.238	0.0259972	0.2564	0.1782	1.43883	Acaa1a	Mus musculus acetyl-Coenzyme A acyltransferase 1A (Acaa1a); nuclear gene encoding mitochondrial protein; mRNA.
chr17	24677149	G	A	24	19	0.442	16	17	0.515	11	28	0.718	18	15	0.455	22	27	0.551	16	33	0.673	26	26	0.5	18	29	0.617	18	33	0.647	19	25	0.568	0.0260434	0.631	0.5062	1.24654	Zfp598;	Mus musculus zinc finger protein 598 (Zfp598); mRNA.;
chr12	75451450	A	G	13	14	0.519	7	6	0.462	9	16	0.64	5	5	0.5	10	5	0.333	7	12	0.632	6	11	0.647	8	10	0.556	12	11	0.478	7	7	0.5	0.0260713	0.5906	0.4628	1.27615	Ppp2r5e;	Mus musculus protein phosphatase 2; regulatory subunit B (B56); epsilon isoform (Ppp2r5e); mRNA.;
chr6	134448122	C	T	20	9	0.31	25	17	0.405	32	14	0.304	28	14	0.333	17	16	0.485	31	10	0.244	25	5	0.167	30	14	0.318	22	11	0.333	17	15	0.469	0.0261	0.2732	0.4004	0.682318	Lrp6;	Mus musculus low density lipoprotein receptor-related protein 6 (Lrp6); mRNA.;
chr2	119137579	C	G	80	89	0.527	63	73	0.537	74	57	0.435	51	58	0.532	73	90	0.552	75	72	0.49	90	87	0.492	61	66	0.52	74	75	0.503	79	89	0.53	0.0261665	0.488	0.5356	0.911128	Fam82a2	Mus musculus family with sequence similarity 82; member A2 (Fam82a2); mRNA.
chr16	56017299	C	G	110	96	0.466	117	124	0.515	135	115	0.46	107	115	0.518	101	95	0.485	123	100	0.448	140	138	0.496	133	106	0.444	125	102	0.449	116	138	0.543	0.0262719	0.4594	0.5054	0.908983	Pcnp;	Mus musculus PEST proteolytic signal containing nuclear protein (Pcnp); mRNA.;
chr4	141201454	A	C	14	8	0.364	12	3	0.2	9	12	0.571	11	6	0.353	12	9	0.429	10	8	0.444	12	7	0.368	13	13	0.5	14	13	0.481	10	5	0.333	0.0263148	0.4728	0.3358	1.40798	Fbxo42	Mus musculus F-box protein 42 (Fbxo42); mRNA.
chr8	35468698	A	G	13	19	0.594	12	12	0.5	12	12	0.5	9	12	0.571	7	16	0.696	13	9	0.409	9	9	0.5	16	16	0.5	20	13	0.394	10	11	0.524	0.0263224	0.4606	0.577	0.798267	Eri1	Mus musculus exoribonuclease 1 (Eri1); mRNA.
chr1	34169254	G	A	11	26	0.703	18	23	0.561	18	12	0.4	13	19	0.594	22	20	0.476	32	30	0.484	24	19	0.442	17	13	0.433	26	22	0.458	24	26	0.52	0.0263567	0.4434	0.5708	0.776804	Dst Dst	Mus musculus dystonin (Dst); transcript variant b; mRNA.; Mus musculus dystonin (Dst); transcript variant a; mRNA.
chr6	145820306	T	C	27	32	0.542	38	30	0.441	23	32	0.582	40	34	0.459	47	37	0.44	36	37	0.507	29	32	0.525	41	45	0.523	41	44	0.518	40	30	0.429	0.0263918	0.531	0.4622	1.14885
chrX	73082392	C	T	5	7	0.583	5	16	0.762	4	40	0.909	5	10	0.667	4	15	0.789	4	23	0.852	4	24	0.857	4	23	0.852	2	21	0.913	6	30	0.833	0.0264072	0.8766	0.7268	1.20611	Xlr4a	Mus musculus X-linked lymphocyte-regulated 4A (Xlr4a); mRNA.
chr13	74333093	T	G	124	110	0.47	102	69	0.404	110	102	0.481	84	82	0.494	111	83	0.428	84	83	0.497	99	100	0.503	97	99	0.505	87	102	0.54	113	98	0.464	0.0264717	0.5052	0.452	1.1177	Sdha	Mus musculus succinate dehydrogenase complex; subunit A; flavoprotein (Fp) (Sdha); nuclear gene encoding mitochondrial protein; mRNA.
chr16	50732525	T	G	9	11	0.55	15	12	0.444	15	13	0.464	21	12	0.364	11	6	0.353	8	14	0.636	8	8	0.5	4	15	0.789	5	11	0.688	14	8	0.364	0.0265158	0.6154	0.415	1.48289	5330426P16Rik	Mus musculus RIKEN cDNA 5330426P16 gene (5330426P16Rik); non-coding RNA.
chr6	119354762	T	G	46	49	0.516	36	47	0.566	52	60	0.536	37	38	0.507	32	32	0.5	22	35	0.614	43	50	0.538	31	47	0.603	30	42	0.583	38	39	0.506	0.0265173	0.5748	0.519	1.10751	Adipor2;	Mus musculus adiponectin receptor 2 (Adipor2); mRNA.;
chr6	137527184	T	C	26	8	0.235	22	5	0.185	19	10	0.345	20	9	0.31	31	17	0.354	19	18	0.486	30	22	0.423	25	25	0.5	18	19	0.514	26	20	0.435	0.0265576	0.4536	0.3038	1.49309	n/a n/a n/a Eps8;	n/a; n/a; n/a; Mus musculus epidermal growth factor receptor pathway substrate 8 (Eps8); mRNA.;
chr11	118406360	A	G	6	12	0.667	6	12	0.667	13	9	0.409	8	12	0.6	14	11	0.44	10	8	0.444	15	8	0.348	16	8	0.333	13	12	0.48	13	11	0.458	0.0266423	0.4028	0.5664	0.711158	Cant1 Cant1; n/a Cant1; n/a	Mus musculus calcium activated nucleotidase 1 (Cant1); transcript variant 3; mRNA.; Mus musculus calcium activated nucleotidase 1 (Cant1); transcript variant 2; mRNA.;Mus musculus calcium activated nucleotidase 1 (Cant1); transcript variant 5; mRNA.;; n/a; Mus musculus calcium activated nucleotidase 1 (Cant1); transcript variant 1; mRNA.;Mus musculus calcium activated nucleotidase 1 (Cant1); tran…
chr17	24702492	C	T	19	11	0.367	10	5	0.333	11	8	0.421	9	6	0.4	11	8	0.421	7	8	0.533	9	8	0.471	14	10	0.417	10	7	0.412	18	9	0.333	0.0267745	0.4508	0.3708	1.21575	Tbl3	Mus musculus transducin (beta)-like 3 (Tbl3); mRNA.
chr12	116256030	T	C	13	16	0.552	4	16	0.8	20	14	0.412	12	20	0.625	18	22	0.55	24	21	0.467	15	14	0.483	19	15	0.441	11	16	0.593	12	21	0.636	0.0267827	0.4792	0.6326	0.757509	Wdr60;	Mus musculus WD repeat domain 60 (Wdr60); mRNA.;
chr15	79725026	G	A	13	2	0.133	14	4	0.222	14	6	0.3	19	4	0.174	12	2	0.143	16	5	0.238	11	3	0.214	11	5	0.312	8	7	0.467	13	2	0.133	0.026807	0.3062	0.161	1.90186	Sun2 Sun2 Sun2	Mus musculus Sad1 and UNC84 domain containing 2 (Sun2); transcript variant 2; mRNA.; Mus musculus Sad1 and UNC84 domain containing 2 (Sun2); transcript variant 3; mRNA.; Mus musculus Sad1 and UNC84 domain containing 2 (Sun2); transcript variant 1; mRNA.
chr10	14403721	C	T	41	27	0.397	40	19	0.322	47	43	0.478	40	23	0.365	48	26	0.351	34	27	0.443	34	30	0.469	52	28	0.35	40	39	0.494	44	27	0.38	0.026869	0.4468	0.363	1.23085	Gpr126	Mus musculus G protein-coupled receptor 126 (Gpr126); mRNA.
chr13	46749432	A	G	23	29	0.558	19	22	0.537	29	21	0.42	22	19	0.463	22	21	0.488	19	19	0.5	31	24	0.436	24	12	0.333	28	17	0.378	21	20	0.488	0.0269136	0.4134	0.5068	0.815706	Kif13a;	Mus musculus kinesin family member 13A (Kif13a); mRNA.;
chr7	6672549	C	A	4	182	0.978	6	171	0.966	4	191	0.979	5	158	0.969	4	88	0.957	3	124	0.976	5	155	0.969	2	147	0.987	2	139	0.986	6	145	0.96	0.0271525	0.9794	0.966	1.01387
chr11	118269161	C	T	12	5	0.294	17	9	0.346	10	9	0.474	8	4	0.333	15	8	0.348	8	14	0.636	17	11	0.393	13	10	0.435	13	10	0.435	15	8	0.348	0.0271818	0.4746	0.3338	1.42181	Usp36;	Mus musculus ubiquitin specific peptidase 36 (Usp36); mRNA.;
chr2	71900520	A	G	36	35	0.493	30	34	0.531	39	17	0.304	32	21	0.396	32	36	0.529	46	24	0.343	37	18	0.327	39	31	0.443	27	24	0.471	28	29	0.509	0.027295	0.3776	0.4916	0.768104	Pdk1;	Mus musculus pyruvate dehydrogenase kinase; isoenzyme 1 (Pdk1); nuclear gene encoding mitochondrial protein; mRNA.;
chr4	129627400	G	A	41	47	0.534	35	36	0.507	42	31	0.425	27	34	0.557	28	30	0.517	36	25	0.41	45	29	0.392	42	33	0.44	36	43	0.544	41	47	0.534	0.0273836	0.4422	0.5298	0.834655	Txlna Txlna	Mus musculus taxilin alpha (Txlna); transcript variant 2; mRNA.; Mus musculus taxilin alpha (Txlna); transcript variant 1; mRNA.
chr12	100132186	G	C	25	28	0.528	12	21	0.636	38	22	0.367	19	26	0.578	11	15	0.577	22	13	0.371	20	28	0.583	20	11	0.355	31	26	0.456	16	17	0.515	0.0273869	0.4264	0.5668	0.752294	BC002230;	Mus musculus cDNA sequence BC002230 (BC002230); mRNA.;
chr2	27019570	A	G	52	4	0.071	54	8	0.129	42	10	0.192	37	6	0.14	43	7	0.14	34	11	0.244	23	5	0.179	31	8	0.205	43	7	0.14	55	11	0.167	0.0274093	0.192	0.1294	1.48377	Cacfd1;	Mus musculus calcium channel flower domain containing 1 (Cacfd1); transcript variant 1; mRNA.;
chr11	117158850	C	T	101	76	0.429	103	88	0.461	92	96	0.511	98	86	0.467	108	106	0.495	72	90	0.556	90	88	0.494	104	116	0.527	107	95	0.47	139	118	0.459	0.0275099	0.5116	0.4622	1.10688	Sec14l1 Sec14l1; Sec14l1	Mus musculus SEC14-like 1 (S. cerevisiae) (Sec14l1); transcript variant 1; mRNA.; Mus musculus SEC14-like 1 (S. cerevisiae) (Sec14l1); transcript variant 2; mRNA.;Mus musculus SEC14-like 1 (S. cerevisiae) (Sec14l1); transcript variant 1; mRNA.;; Mus musculus SEC14-like 1 (S. cerevisiae) (Sec14l1); transcript variant 3; mRNA.
chr1	156646661	G	A	6	5	0.455	11	9	0.45	7	5	0.417	6	4	0.4	13	8	0.381	15	6	0.286	18	4	0.182	16	3	0.158	11	5	0.312	9	7	0.438	0.0275663	0.271	0.4248	0.637947	Abl2 Abl2;	Mus musculus v-abl Abelson murine leukemia viral oncogene 2 (arg; Abelson-related gene) (Abl2); transcript variant 2; mRNA.; Mus musculus v-abl Abelson murine leukemia viral oncogene 2 (arg; Abelson-related gene) (Abl2); transcript variant 1; mRNA.;
chr4	142104253	C	A	26	3	0.103	25	3	0.107	34	3	0.081	17	1	0.056	17	0	0	12	4	0.25	14	3	0.176	13	5	0.278	13	2	0.133	16	1	0.059	0.0276392	0.1836	0.065	2.82462	Kazn	Mus musculus kazrin; periplakin interacting protein (Kazn); transcript variant 1; mRNA.
chr6	137739809	T	C	122	107	0.467	114	109	0.489	132	120	0.476	97	85	0.467	128	97	0.431	85	85	0.5	100	97	0.492	108	123	0.532	92	106	0.535	143	91	0.389	0.0276471	0.507	0.4486	1.13018	Strap	Mus musculus serine/threonine kinase receptor associated protein (Strap); mRNA.
chr1	34814573	T	C	95	83	0.466	74	76	0.507	90	77	0.461	67	49	0.422	83	74	0.471	62	72	0.537	67	76	0.531	57	71	0.555	65	68	0.511	84	60	0.417	0.0276982	0.519	0.4566	1.13666	Fam168b Fam168b Fam168b	Mus musculus family with sequence similarity 168; member B (Fam168b); transcript variant 3; mRNA.; Mus musculus family with sequence similarity 168; member B (Fam168b); transcript variant 1; mRNA.; Mus musculus family with sequence similarity 168; member B (Fam168b); transcript variant 2; mRNA.
chr1	135386712	G	A	30	37	0.552	25	32	0.561	37	37	0.5	20	28	0.583	22	28	0.56	22	18	0.45	34	33	0.493	24	30	0.556	33	37	0.529	20	26	0.565	0.0277915	0.5056	0.5642	0.896136	Ipo9	Mus musculus importin 9 (Ipo9); mRNA.
chr8	33343622	T	G	10	3	0.231	9	4	0.308	11	3	0.214	10	7	0.412	6	5	0.455	9	1	0.1	11	5	0.312	10	4	0.286	12	1	0.077	5	5	0.5	0.0279588	0.1978	0.3812	0.518888	Wrn; Wrn	Mus musculus Werner syndrome homolog (human) (Wrn); transcript variant 1; mRNA.;; Mus musculus Werner syndrome homolog (human) (Wrn); transcript variant 2; mRNA.
chr8	35678585	G	A	15	6	0.286	19	2	0.095	22	2	0.083	13	6	0.316	12	7	0.368	11	2	0.154	20	4	0.167	20	1	0.048	19	2	0.095	13	4	0.235	0.0280875	0.1094	0.26	0.420769	Mfhas1	Mus musculus malignant fibrous histiocytoma amplified sequence 1 (Mfhas1); mRNA.
chr4	149652665	A	C	12	14	0.538	9	8	0.471	3	9	0.75	4	6	0.6	11	15	0.577	9	15	0.625	5	21	0.808	11	16	0.593	9	19	0.679	10	16	0.615	0.0281598	0.691	0.5602	1.23349	Pik3cd Pik3cd Pik3cd; Pik3cd Pik3cd Pik3cd	Mus musculus phosphatidylinositol 3-kinase catalytic delta polypeptide (Pik3cd); transcript variant 3; mRNA.; Mus musculus phosphatidylinositol 3-kinase catalytic delta polypeptide (Pik3cd); transcript variant 5; mRNA.; Mus musculus phosphatidylinositol 3-kinase catalytic delta polypeptide (Pik3cd); transcript variant 4; mRNA.;Mus musculus phosphatidylinositol 3-kinase catalytic delta polypeptide…
chr9	107535078	C	G	47	48	0.505	42	35	0.455	45	37	0.451	30	32	0.516	31	28	0.475	38	29	0.433	51	36	0.414	35	30	0.462	36	27	0.429	40	33	0.452	0.02823	0.4378	0.4806	0.910945	Tmem115	Mus musculus transmembrane protein 115 (Tmem115); mRNA.
chr4	9529979	T	C	19	13	0.406	18	15	0.455	13	11	0.458	27	11	0.289	33	29	0.468	18	23	0.561	16	18	0.529	17	21	0.553	17	18	0.514	25	21	0.457	0.0282523	0.523	0.415	1.26024	Asph; Asph	Mus musculus aspartate-beta-hydroxylase (Asph); transcript variant 3; mRNA.;; Mus musculus aspartate-beta-hydroxylase (Asph); transcript variant 1; mRNA.
chr8	92999198	T	C	79	11	0.122	88	8	0.083	98	16	0.14	80	6	0.07	79	10	0.112	63	10	0.137	76	10	0.116	65	11	0.145	55	9	0.141	94	13	0.121	0.0283492	0.1358	0.1016	1.33661	Slc6a2;	Mus musculus solute carrier family 6 (neurotransmitter transporter; noradrenalin); member 2 (Slc6a2); mRNA.;
chrX	106235988	T	C	1032	96	0.085	869	82	0.086	954	80	0.077	841	82	0.089	791	59	0.069	807	59	0.068	928	71	0.071	875	67	0.071	758	50	0.062	862	74	0.079	0.02841	0.0698	0.0816	0.855392	Fnd3c2	Mus musculus fibronectin type III domain containing 3C2 (Fnd3c2); mRNA.
chr8	116982588	C	G	20	13	0.394	21	9	0.3	26	18	0.409	19	10	0.345	19	16	0.457	10	12	0.545	17	16	0.485	19	14	0.424	16	23	0.59	17	10	0.37	0.028597	0.4906	0.3732	1.31458	Gcsh	Mus musculus glycine cleavage system protein H (aminomethyl carrier) (Gcsh); nuclear gene encoding mitochondrial protein; mRNA.
chr13	68584914	G	A	17	7	0.292	11	7	0.389	19	4	0.174	9	9	0.5	15	8	0.348	18	6	0.25	23	7	0.233	18	9	0.333	18	8	0.308	14	8	0.364	0.0287472	0.2596	0.3786	0.685684	Fastkd3	Mus musculus FAST kinase domains 3 (Fastkd3); mRNA.
chr9	66795278	A	G	9	7	0.438	15	10	0.4	6	12	0.667	14	7	0.333	5	8	0.615	7	13	0.65	5	10	0.667	7	10	0.588	4	10	0.714	6	9	0.6	0.0288035	0.6572	0.4772	1.3772	Aph1b	Mus musculus anterior pharynx defective 1b homolog (C. elegans) (Aph1b); mRNA.
chr11	115850112	T	G	101	101	0.5	97	84	0.464	85	110	0.564	72	69	0.489	62	54	0.466	57	70	0.551	66	79	0.545	69	78	0.531	54	65	0.546	70	87	0.554	0.0289556	0.5474	0.4946	1.10675	Llgl2 Llgl2	Mus musculus lethal giant larvae homolog 2 (Drosophila) (Llgl2); transcript variant 2; mRNA.; Mus musculus lethal giant larvae homolog 2 (Drosophila) (Llgl2); transcript variant 1; mRNA.
chr14	54441616	A	G	187	65	0.258	143	51	0.263	110	56	0.337	126	57	0.311	123	43	0.259	73	42	0.365	103	48	0.318	116	47	0.288	92	38	0.292	121	45	0.271	0.0290308	0.32	0.2724	1.17474
chr8	70869010	G	A	59	39	0.398	44	36	0.45	65	32	0.33	57	34	0.374	44	35	0.443	33	19	0.365	66	30	0.312	43	28	0.394	52	35	0.402	42	38	0.475	0.0290458	0.3606	0.428	0.842523	Ccdc124	Mus musculus coiled-coil domain containing 124 (Ccdc124); mRNA.
chr15	25413714	A	G	57	68	0.544	57	67	0.54	81	59	0.421	44	50	0.532	77	74	0.49	65	53	0.449	71	59	0.454	78	60	0.435	71	67	0.486	86	69	0.445	0.0290694	0.449	0.5102	0.880047	Basp1	Mus musculus brain abundant; membrane attached signal protein 1 (Basp1); mRNA.
chr9	119338140	G	A	32	44	0.579	46	41	0.471	57	39	0.406	33	32	0.492	42	54	0.562	45	34	0.43	54	53	0.495	39	38	0.494	50	37	0.425	52	55	0.514	0.0290855	0.45	0.5236	0.859435	Myd88	Mus musculus myeloid differentiation primary response gene 88 (Myd88); mRNA.
chr4	43447167	T	C	27	25	0.481	23	20	0.465	31	17	0.354	22	19	0.463	24	14	0.368	30	14	0.318	25	11	0.306	25	19	0.432	24	17	0.415	29	30	0.508	0.0291009	0.365	0.457	0.798687	Tesk1	Mus musculus testis specific protein kinase 1 (Tesk1); mRNA.
chr4	129432484	T	C	25	21	0.457	18	21	0.538	21	16	0.432	15	12	0.444	12	10	0.455	20	12	0.375	21	16	0.432	17	8	0.32	16	13	0.448	15	17	0.531	0.029128	0.4014	0.485	0.827629	Zbtb8b;	Mus musculus zinc finger and BTB domain containing 8b (Zbtb8b); mRNA.;
chr11	97719742	C	T	11	15	0.577	6	13	0.684	13	13	0.5	6	12	0.667	6	11	0.647	7	11	0.611	12	9	0.429	20	11	0.355	9	12	0.571	8	14	0.636	0.0291572	0.4932	0.6422	0.767985	Pip4k2b	Mus musculus phosphatidylinositol-5-phosphate 4-kinase; type II; beta (Pip4k2b); mRNA.
chr14	47531366	C	A	9	9	0.5	12	6	0.333	16	9	0.36	8	7	0.467	8	5	0.385	9	5	0.357	9	2	0.182	9	2	0.182	9	5	0.357	10	9	0.474	0.0291894	0.2876	0.4318	0.666049	n/a Fbxo34; Fbxo34 Fbxo34	n/a; Mus musculus F-box protein 34 (Fbxo34); transcript variant 4; non-coding RNA.;Mus musculus F-box protein 34 (Fbxo34); transcript variant 3; mRNA.;Mus musculus F-box protein 34 (Fbxo34); transcript variant 4; non-coding RNA.;; Mus musculus F-box protein 34 (Fbxo34); transcript variant 2; mRNA.; Mus musculus F-box protein 34 (Fbxo34); transcript variant 1; mRNA.
chr8	95872337	G	C	224	210	0.484	183	152	0.454	245	213	0.465	159	148	0.482	230	196	0.46	207	164	0.442	262	202	0.435	222	187	0.457	216	178	0.452	248	235	0.487	0.029194	0.4502	0.4734	0.950993	Got2	Mus musculus glutamate oxaloacetate transaminase 2; mitochondrial (Got2); nuclear gene encoding mitochondrial protein; mRNA.
chr4	130125207	T	A	68	66	0.493	46	49	0.516	55	74	0.574	48	55	0.534	70	49	0.412	47	57	0.548	60	66	0.524	58	78	0.574	48	62	0.564	53	52	0.495	0.0292901	0.5568	0.49	1.13633	Pef1	Mus musculus penta-EF hand domain containing 1 (Pef1); mRNA.
chrX	73082388	C	T	5	7	0.583	8	16	0.667	5	41	0.891	7	10	0.588	5	15	0.75	7	23	0.767	6	24	0.8	4	23	0.852	2	22	0.917	6	32	0.842	0.0293117	0.8454	0.686	1.23236	Xlr4a	Mus musculus X-linked lymphocyte-regulated 4A (Xlr4a); mRNA.
chr11	119275166	A	G	116	81	0.411	128	88	0.407	65	72	0.526	105	86	0.45	111	101	0.476	100	79	0.441	105	95	0.475	101	98	0.492	114	104	0.477	137	89	0.394	0.029345	0.4822	0.4276	1.12769	Gaa Gaa	Mus musculus glucosidase; alpha; acid (Gaa); transcript variant 1; mRNA.; Mus musculus glucosidase; alpha; acid (Gaa); transcript variant 2; mRNA.
chr17	67845454	T	C	13	19	0.594	18	17	0.486	19	13	0.406	18	14	0.438	19	24	0.558	21	11	0.344	19	11	0.367	40	19	0.322	24	12	0.333	30	17	0.362	0.0293885	0.3544	0.4876	0.726825	Arhgap28;	Mus musculus Rho GTPase activating protein 28 (Arhgap28); mRNA.;
chr17	24641843	T	C	50	53	0.515	24	36	0.6	49	46	0.484	52	52	0.5	26	30	0.536	33	31	0.484	35	35	0.5	40	39	0.494	32	22	0.407	26	30	0.536	0.0296121	0.4738	0.5374	0.881652	Slc9a3r2 Slc9a3r2;	Mus musculus solute carrier family 9 (sodium/hydrogen exchanger); member 3 regulator 2 (Slc9a3r2); transcript variant B; mRNA.; Mus musculus solute carrier family 9 (sodium/hydrogen exchanger); member 3 regulator 2 (Slc9a3r2); transcript variant A; mRNA.;
chr16	87409362	G	A	21	15	0.417	18	11	0.379	15	17	0.531	15	10	0.4	21	16	0.432	9	12	0.571	8	10	0.556	17	15	0.469	14	16	0.533	9	11	0.55	0.0296177	0.532	0.4356	1.2213	Ltn1;	Mus musculus listerin E3 ubiquitin protein ligase 1 (Ltn1); mRNA.;
chr4	149335169	T	C	27	33	0.55	24	31	0.564	27	28	0.509	27	34	0.557	23	37	0.617	29	22	0.431	34	28	0.452	32	24	0.429	32	22	0.407	37	28	0.431	0.0297235	0.4456	0.5438	0.819419	Ube4b;	Mus musculus ubiquitination factor E4B; UFD2 homolog (S. cerevisiae) (Ube4b); mRNA.;
chr8	122417237	G	A	43	2	0.044	41	0	0	35	2	0.054	39	3	0.071	40	0	0	34	3	0.081	46	3	0.061	41	5	0.109	35	2	0.054	50	0	0	0.0298153	0.0718	0.023	3.12174	Zc3h18 Zc3h18;	Mus musculus zinc finger CCCH-type containing 18 (Zc3h18); transcript variant 2; mRNA.; Mus musculus zinc finger CCCH-type containing 18 (Zc3h18); transcript variant 1; mRNA.;
chr4	43426713	C	T	11	4	0.267	15	15	0.5	5	11	0.688	8	10	0.556	14	14	0.5	5	9	0.643	6	7	0.538	9	10	0.526	9	17	0.654	18	9	0.333	0.0298711	0.6098	0.4312	1.41419	Rusc2 Rusc2	Mus musculus RUN and SH3 domain containing 2 (Rusc2); transcript variant 2; mRNA.; Mus musculus RUN and SH3 domain containing 2 (Rusc2); transcript variant 1; mRNA.
chr3	103741977	G	A	18	1	0.053	23	6	0.207	16	8	0.333	10	0	0	19	1	0.05	15	4	0.211	14	4	0.222	8	3	0.273	16	1	0.059	13	0	0	0.0298887	0.2196	0.062	3.54194	Hipk1;	Mus musculus homeodomain interacting protein kinase 1 (Hipk1); mRNA.;
chr12	100132183	T	A	28	28	0.5	12	22	0.647	37	22	0.373	20	27	0.574	11	15	0.577	21	13	0.382	21	28	0.571	20	11	0.355	29	26	0.473	16	17	0.515	0.0299636	0.4308	0.5626	0.765731	BC002230;	Mus musculus cDNA sequence BC002230 (BC002230); mRNA.;
chr14	67755975	G	A	46	26	0.361	38	33	0.465	46	43	0.483	36	27	0.429	61	32	0.344	30	32	0.516	40	40	0.5	44	33	0.429	39	39	0.5	45	36	0.444	0.0300292	0.4856	0.4086	1.18845	Dock5;	Mus musculus dedicator of cytokinesis 5 (Dock5); mRNA.;
chr11	75300578	T	C	9	4	0.308	9	5	0.357	10	4	0.286	8	8	0.5	9	8	0.471	10	6	0.375	17	5	0.227	9	4	0.308	14	6	0.3	11	9	0.45	0.0301799	0.2992	0.4172	0.717162	Rpa1 Rpa1	Mus musculus replication protein A1 (Rpa1); transcript variant 1; mRNA.; Mus musculus replication protein A1 (Rpa1); transcript variant 2; mRNA.
chr9	64325777	C	T	9	6	0.4	11	9	0.45	10	4	0.286	10	9	0.474	4	7	0.636	7	3	0.3	10	10	0.5	7	4	0.364	14	6	0.3	7	13	0.65	0.0301969	0.35	0.522	0.670498	Dis3l Dis3l Dis3l	Mus musculus DIS3 mitotic control homolog (S. cerevisiae)-like (Dis3l); transcript variant 2; mRNA.; Mus musculus DIS3 mitotic control homolog (S. cerevisiae)-like (Dis3l); transcript variant 3; mRNA.; Mus musculus DIS3 mitotic control homolog (S. cerevisiae)-like (Dis3l); transcript variant 1; mRNA.
chr13	23738875	C	T	24	15	0.385	27	21	0.438	24	26	0.52	25	20	0.444	28	16	0.364	16	14	0.467	18	14	0.438	10	19	0.655	8	12	0.6	25	17	0.405	0.0302138	0.536	0.4072	1.31631	Hist1h1c	Mus musculus histone cluster 1; H1c (Hist1h1c); mRNA.
chr6	115967880	T	C	31	28	0.475	31	24	0.436	29	17	0.37	24	16	0.4	38	31	0.449	34	17	0.333	36	25	0.41	34	23	0.404	35	26	0.426	26	27	0.509	0.0302751	0.3886	0.4538	0.856324	Plxnd1	Mus musculus plexin D1 (Plxnd1); mRNA.
chr2	120509511	C	T	25	15	0.375	15	25	0.625	13	22	0.629	15	16	0.516	12	23	0.657	10	22	0.688	16	28	0.636	9	29	0.763	6	20	0.769	18	19	0.514	0.0303176	0.697	0.5374	1.29699	Zfp106;	Mus musculus zinc finger protein 106 (Zfp106); mRNA.;
chr11	98068880	C	T	18	10	0.357	25	22	0.468	9	15	0.625	18	14	0.438	17	15	0.469	19	21	0.525	15	27	0.643	19	23	0.548	21	16	0.432	18	14	0.438	0.0303333	0.5546	0.434	1.27788
chr9	26101175	A	G	0	23	1	1	10	0.909	0	15	1	2	20	0.909	1	14	0.933	0	25	1	0	21	1	0	20	1	0	30	1	1	26	0.963	0.0303339	1	0.9428	1.06067
chr2	145887107	G	A	28	36	0.562	18	30	0.625	29	40	0.58	13	35	0.729	13	24	0.649	17	18	0.514	21	19	0.475	18	15	0.455	10	16	0.615	12	19	0.613	0.0303909	0.5278	0.6356	0.830396	Rin2;	Mus musculus Ras and Rab interactor 2 (Rin2); mRNA.;
chr1	179753818	G	A	36	18	0.333	37	26	0.413	45	16	0.262	29	15	0.341	50	20	0.286	43	14	0.246	39	15	0.278	45	10	0.182	35	18	0.34	42	25	0.373	0.0303986	0.2616	0.3492	0.749141	Ahctf1;	Mus musculus AT hook containing transcription factor 1 (Ahctf1); mRNA.;
chr4	149352961	A	G	35	27	0.435	34	27	0.443	28	25	0.472	27	17	0.386	35	25	0.417	27	28	0.509	47	52	0.525	30	38	0.559	44	32	0.421	37	28	0.431	0.0304071	0.4972	0.4224	1.17708	Ube4b;	Mus musculus ubiquitination factor E4B; UFD2 homolog (S. cerevisiae) (Ube4b); mRNA.;
chr1	170142530	G	A	39	13	0.25	35	25	0.417	29	22	0.431	30	18	0.375	56	31	0.356	48	41	0.461	40	27	0.403	44	35	0.443	42	31	0.425	41	18	0.305	0.030451	0.4326	0.3406	1.27011	Uap1;	Mus musculus UDP-N-acetylglucosamine pyrophosphorylase 1 (Uap1); mRNA.;
chr19	57388526	A	G	17	22	0.564	24	14	0.368	27	21	0.438	16	13	0.448	26	15	0.366	11	27	0.711	11	17	0.607	13	23	0.639	18	20	0.526	22	13	0.371	0.0304625	0.5842	0.4234	1.37978	Fam160b1	Mus musculus family with sequence similarity 160; member B1 (Fam160b1); mRNA.
chr8	39165037	G	A	15	31	0.674	21	28	0.571	19	31	0.62	20	28	0.583	25	30	0.545	14	32	0.696	16	27	0.628	16	31	0.66	15	42	0.737	18	21	0.538	0.0305492	0.6682	0.5822	1.14772
chr6	146610943	T	C	26	5	0.161	23	4	0.148	25	11	0.306	17	7	0.292	25	10	0.286	17	9	0.346	22	10	0.312	24	11	0.314	17	8	0.32	24	7	0.226	0.0305681	0.3196	0.2226	1.43576	Tm7sf3	Mus musculus transmembrane 7 superfamily member 3 (Tm7sf3); mRNA.
chr4	155842639	T	C	42	42	0.5	26	25	0.49	38	40	0.513	26	35	0.574	29	39	0.574	35	33	0.485	47	23	0.329	42	34	0.447	35	26	0.426	29	38	0.567	0.0306684	0.44	0.541	0.813309	Mxra8;	Mus musculus matrix-remodelling associated 8 (Mxra8); mRNA.;
chr8	70868814	T	C	65	66	0.504	45	54	0.545	52	49	0.485	52	53	0.505	54	52	0.491	36	34	0.486	65	45	0.409	54	40	0.426	57	50	0.467	64	60	0.484	0.0306909	0.4546	0.5058	0.898774	Ccdc124	Mus musculus coiled-coil domain containing 124 (Ccdc124); mRNA.
chr4	117131476	C	T	30	53	0.639	30	45	0.6	44	47	0.516	32	45	0.584	22	41	0.651	31	37	0.544	39	53	0.576	30	34	0.531	28	40	0.588	38	49	0.563	0.030803	0.551	0.6074	0.907145	Plk3;	Mus musculus polo-like kinase 3 (Plk3); mRNA.;
chr5	107137611	A	G	50	55	0.524	46	33	0.418	73	42	0.365	50	45	0.474	38	27	0.415	62	37	0.374	52	43	0.453	62	41	0.398	36	20	0.357	41	49	0.544	0.0308135	0.3894	0.475	0.819789	Tgfbr3;	Mus musculus transforming growth factor; beta receptor III (Tgfbr3); mRNA.;
chr1	36810313	G	C	17	18	0.514	16	23	0.59	25	19	0.432	17	18	0.514	24	22	0.478	18	9	0.333	25	20	0.444	18	20	0.526	31	14	0.311	18	24	0.571	0.0308273	0.4092	0.5334	0.767154	Tmem131;	Mus musculus transmembrane protein 131 (Tmem131); mRNA.;
chr15	76751833	G	A	13	5	0.278	9	8	0.471	4	6	0.6	14	9	0.391	29	11	0.275	12	15	0.556	10	15	0.6	22	14	0.389	21	14	0.4	20	10	0.333	0.0308609	0.509	0.3496	1.45595	Arhgap39 Arhgap39;	Mus musculus Rho GTPase activating protein 39 (Arhgap39); transcript variant 1; mRNA.; Mus musculus Rho GTPase activating protein 39 (Arhgap39); transcript variant 2; mRNA.;
chr19	57037161	A	G	28	42	0.6	12	28	0.7	30	27	0.474	18	30	0.625	22	27	0.551	21	24	0.533	15	22	0.595	21	25	0.543	23	20	0.465	12	17	0.586	0.0309247	0.522	0.6124	0.852384	Ablim1 Ablim1; Ablim1	Mus musculus actin-binding LIM protein 1 (Ablim1); transcript variant 1; mRNA.; Mus musculus actin-binding LIM protein 1 (Ablim1); transcript variant 2; mRNA.;Mus musculus actin-binding LIM protein 1 (Ablim1); transcript variant 1; mRNA.;Mus musculus actin-binding LIM protein 1 (Ablim1); transcript variant 2; mRNA.;; Mus musculus actin-binding LIM protein 1 (Ablim1); transcript variant 3; mRNA.
chr4	129626969	C	T	37	30	0.448	35	30	0.462	33	35	0.515	36	20	0.357	33	28	0.459	30	25	0.455	36	42	0.538	33	28	0.459	20	31	0.608	41	24	0.369	0.0309666	0.515	0.419	1.22912	Txlna Txlna	Mus musculus taxilin alpha (Txlna); transcript variant 2; mRNA.; Mus musculus taxilin alpha (Txlna); transcript variant 1; mRNA.
chr17	47730619	T	C	76	40	0.345	10	7	0.412	139	65	0.319	47	39	0.453	8	10	0.556	19	13	0.406	39	15	0.278	29	12	0.293	13	8	0.381	13	13	0.5	0.0310417	0.3354	0.4532	0.740071	Pgc	Mus musculus progastricsin (pepsinogen C) (Pgc); mRNA.
chr19	6081103	G	A	16	23	0.59	14	13	0.481	23	13	0.361	7	15	0.682	18	13	0.419	10	8	0.444	12	9	0.429	25	13	0.342	16	12	0.429	16	19	0.543	0.0310616	0.401	0.543	0.73849	Zfpl1	Mus musculus zinc finger like protein 1 (Zfpl1); mRNA.
chr5	113942264	C	T	16	8	0.333	17	18	0.514	20	21	0.512	18	9	0.333	12	11	0.478	13	17	0.567	16	16	0.5	18	17	0.486	12	16	0.571	20	13	0.394	0.031077	0.5272	0.4104	1.2846	Ssh1;	Mus musculus slingshot homolog 1 (Drosophila) (Ssh1); mRNA.;
chr2	119446859	C	A	7	7	0.5	13	5	0.278	14	11	0.44	17	5	0.227	21	11	0.344	6	8	0.571	9	12	0.571	8	10	0.556	13	10	0.435	12	9	0.429	0.0311078	0.5146	0.3556	1.44713	Ino80	Mus musculus INO80 homolog (S. cerevisiae) (Ino80); mRNA.
chr6	145820307	G	A	28	33	0.541	38	29	0.433	24	33	0.579	40	32	0.444	47	37	0.44	36	36	0.5	28	29	0.509	39	45	0.536	43	44	0.506	43	32	0.427	0.0311474	0.526	0.457	1.15098
chr15	79727111	G	A	9	11	0.55	12	10	0.455	16	21	0.568	12	12	0.5	11	7	0.389	7	10	0.588	10	14	0.583	14	15	0.517	8	12	0.6	15	7	0.318	0.0311813	0.5712	0.4424	1.29114	Sun2 Sun2 Sun2	Mus musculus Sad1 and UNC84 domain containing 2 (Sun2); transcript variant 2; mRNA.; Mus musculus Sad1 and UNC84 domain containing 2 (Sun2); transcript variant 3; mRNA.; Mus musculus Sad1 and UNC84 domain containing 2 (Sun2); transcript variant 1; mRNA.
chr2	129828911	A	G	7	9	0.562	4	9	0.692	11	7	0.389	4	7	0.636	10	8	0.444	12	5	0.294	8	6	0.429	11	4	0.267	8	9	0.529	13	11	0.458	0.0312237	0.3816	0.5584	0.683381	Stk35 Stk35	Mus musculus serine/threonine kinase 35 (Stk35); transcript variant 2; mRNA.; Mus musculus serine/threonine kinase 35 (Stk35); transcript variant 1; mRNA.
chr9	107328029	A	T	6	5	0.455	8	6	0.429	12	4	0.25	8	4	0.333	5	10	0.667	8	4	0.333	9	4	0.308	8	5	0.385	15	1	0.062	9	8	0.471	0.031294	0.2676	0.471	0.568153	Hemk1;	Mus musculus HemK methyltransferase family member 1 (Hemk1); mRNA.;
chr19	7537390	G	A	50	24	0.324	34	26	0.433	32	37	0.536	37	19	0.339	38	22	0.367	36	23	0.39	33	25	0.431	34	35	0.507	34	25	0.424	31	19	0.38	0.0313237	0.4576	0.3686	1.24145	Atl3 Atl3	Mus musculus atlastin GTPase 3 (Atl3); transcript variant 2; mRNA.; Mus musculus atlastin GTPase 3 (Atl3); transcript variant 1; mRNA.
chr11	76221673	C	G	16	17	0.515	16	14	0.467	17	23	0.575	14	8	0.364	13	13	0.5	14	13	0.481	14	16	0.533	11	17	0.607	11	16	0.593	15	14	0.483	0.031409	0.5578	0.4658	1.19751	Glod4;	Mus musculus glyoxalase domain containing 4 (Glod4); mRNA.;
chr1	181831695	T	C	15	12	0.444	18	19	0.514	14	16	0.533	14	14	0.5	10	9	0.474	10	14	0.583	8	17	0.68	14	15	0.517	11	12	0.522	18	13	0.419	0.0314636	0.567	0.4702	1.20587	Lbr;	Mus musculus lamin B receptor (Lbr); mRNA.;
chr9	62792490	T	C	59	48	0.449	43	53	0.552	74	45	0.378	39	42	0.519	60	55	0.478	59	39	0.398	48	37	0.435	47	32	0.405	44	47	0.516	33	48	0.593	0.0314985	0.4264	0.5182	0.822848	Fem1b	Mus musculus feminization 1 homolog b (C. elegans) (Fem1b); mRNA.
chr3	115944600	C	T	12	8	0.4	14	18	0.562	9	12	0.571	10	11	0.524	14	22	0.611	5	25	0.833	11	25	0.694	10	16	0.615	15	25	0.625	18	16	0.471	0.0315121	0.6676	0.5136	1.29984	Slc30a7	Mus musculus solute carrier family 30 (zinc transporter); member 7 (Slc30a7); mRNA.
chr2	156124158	C	G	16	21	0.568	14	35	0.714	20	28	0.583	19	19	0.5	17	29	0.63	22	20	0.476	20	9	0.31	23	19	0.452	20	11	0.355	19	24	0.558	0.0315956	0.4352	0.594	0.73266	Nfs1;	Mus musculus nitrogen fixation gene 1 (S. cerevisiae) (Nfs1); mRNA.;
chr13	69573722	A	G	26	13	0.333	36	11	0.234	13	18	0.581	14	7	0.333	15	5	0.25	13	8	0.381	9	11	0.55	16	8	0.333	14	15	0.517	11	8	0.421	0.0315994	0.4724	0.3142	1.5035	Srd5a1;	Mus musculus steroid 5 alpha-reductase 1 (Srd5a1); mRNA.;
chr8	77563983	A	G	21	18	0.462	17	19	0.528	23	23	0.5	18	21	0.538	29	30	0.508	14	22	0.611	22	29	0.569	18	25	0.581	22	28	0.56	27	25	0.481	0.0316231	0.5642	0.5034	1.12078	Prmt10	Mus musculus protein arginine methyltransferase 10 (putative) (Prmt10); mRNA.
chr6	88103952	A	G	22	3	0.12	21	1	0.045	16	0	0	20	3	0.13	24	2	0.077	29	2	0.065	18	0	0	15	0	0	19	1	0.05	21	1	0.045	0.0317279	0.023	0.0834	0.275779	Rpn1	Mus musculus ribophorin I (Rpn1); mRNA.
chr14	54576353	C	G	47	37	0.44	28	29	0.509	30	49	0.62	37	35	0.486	28	16	0.364	24	27	0.529	26	26	0.5	29	25	0.463	16	26	0.619	36	20	0.357	0.0318396	0.5462	0.4312	1.2667	Jub;	Mus musculus ajuba (Jub); mRNA.;
chr6	140652241	G	C	33	43	0.566	36	29	0.446	45	42	0.483	27	34	0.557	45	47	0.511	46	43	0.483	49	38	0.437	43	37	0.463	48	33	0.407	42	50	0.543	0.0319252	0.4546	0.5246	0.866565	Aebp2 Aebp2; Aebp2	Mus musculus AE binding protein 2 (Aebp2); transcript variant 1; mRNA.; Mus musculus AE binding protein 2 (Aebp2); transcript variant 2; mRNA.;; Mus musculus AE binding protein 2 (Aebp2); transcript variant 1; mRNA.
chr7	18474604	T	A	61	76	0.555	140	155	0.525	50	45	0.474	267	276	0.508	149	185	0.554	205	195	0.487	135	137	0.504	219	236	0.519	191	193	0.503	143	150	0.512	0.0319538	0.4974	0.5308	0.937076	Psg26	Mus musculus pregnancy-specific glycoprotein 26 (Psg26); mRNA.
chr19	60527026	A	C	49	51	0.51	34	40	0.541	70	63	0.474	33	39	0.542	30	32	0.516	34	26	0.433	46	40	0.465	50	32	0.39	25	27	0.519	28	29	0.509	0.0319578	0.4562	0.5236	0.871276	Cacul1 Cacul1 Cacul1	Mus musculus CDK2 associated; cullin domain 1 (Cacul1); transcript variant 2; mRNA.; Mus musculus CDK2 associated; cullin domain 1 (Cacul1); transcript variant 1; mRNA.; Mus musculus CDK2 associated; cullin domain 1 (Cacul1); transcript variant 3; mRNA.
chr11	116873952	A	G	40	47	0.54	41	50	0.549	61	66	0.52	40	48	0.545	62	70	0.53	57	49	0.462	47	47	0.5	66	64	0.492	44	50	0.532	52	59	0.532	0.032044	0.5012	0.5392	0.929525	Mfsd11;	Mus musculus major facilitator superfamily domain containing 11 (Mfsd11); mRNA.;
chr7	18349063	G	T	52	11	0.175	106	27	0.203	24	9	0.273	91	29	0.242	142	28	0.165	132	44	0.25	96	25	0.207	154	50	0.245	166	52	0.239	117	17	0.127	0.0321167	0.2428	0.1824	1.33114	Psg18 Psg18	Mus musculus pregnancy specific glycoprotein 18 (Psg18); transcript variant 1; mRNA.; Mus musculus pregnancy specific glycoprotein 18 (Psg18); transcript variant 2; mRNA.
chr7	80390540	T	C	81	66	0.449	87	61	0.412	101	62	0.38	76	51	0.402	80	79	0.497	80	52	0.394	81	53	0.396	91	50	0.355	83	51	0.381	80	57	0.416	0.0322415	0.3812	0.4352	0.875919	Furin Furin	Mus musculus furin (paired basic amino acid cleaving enzyme) (Furin); transcript variant 1; mRNA.; Mus musculus furin (paired basic amino acid cleaving enzyme) (Furin); transcript variant 2; mRNA.
chr7	18345119	A	T	21	1	0.045	24	4	0.143	8	3	0.273	35	9	0.205	48	15	0.238	20	8	0.286	16	12	0.429	29	8	0.216	42	11	0.208	40	4	0.091	0.0323616	0.2824	0.1444	1.95568
chr8	72222563	C	T	68	109	0.616	74	96	0.565	106	107	0.502	66	98	0.598	69	78	0.531	72	93	0.564	85	89	0.511	96	112	0.538	73	87	0.544	69	101	0.594	0.0324624	0.5318	0.5808	0.915634	Fam32a	Mus musculus family with sequence similarity 32; member A (Fam32a); mRNA.
chr11	22956525	G	A	42	37	0.468	27	35	0.565	39	39	0.5	27	34	0.557	22	36	0.621	17	17	0.5	47	35	0.427	29	23	0.442	36	38	0.514	26	35	0.574	0.0325346	0.4766	0.557	0.855655	Commd1;	Mus musculus COMM domain containing 1 (Commd1); mRNA.;
chr7	18350752	C	G	447	170	0.276	1080	344	0.242	251	101	0.287	1311	459	0.259	1623	596	0.269	1391	529	0.276	998	391	0.281	1659	688	0.293	1561	773	0.331	1338	491	0.268	0.032561	0.2936	0.2628	1.1172	Psg18 Psg18	Mus musculus pregnancy specific glycoprotein 18 (Psg18); transcript variant 1; mRNA.; Mus musculus pregnancy specific glycoprotein 18 (Psg18); transcript variant 2; mRNA.
chr14	54361382	G	A	24	18	0.429	19	12	0.387	27	19	0.413	19	15	0.441	29	15	0.341	22	18	0.45	18	17	0.486	25	23	0.479	20	21	0.512	26	19	0.422	0.032737	0.468	0.404	1.15842	Oxa1l;	Mus musculus oxidase assembly 1-like (Oxa1l); mRNA.;
chr12	111670899	C	G	231	163	0.414	176	131	0.427	215	178	0.453	203	118	0.368	178	124	0.411	146	122	0.455	215	160	0.427	220	161	0.423	154	116	0.43	236	133	0.36	0.0328556	0.4376	0.396	1.10505	Ckb	Mus musculus creatine kinase; brain (Ckb); mRNA.
chr7	3667161	G	T	99	91	0.479	85	76	0.472	95	100	0.513	83	56	0.403	85	80	0.485	71	76	0.517	83	85	0.506	89	91	0.506	84	80	0.488	103	88	0.461	0.0328795	0.506	0.46	1.1	Tmc4;	Mus musculus transmembrane channel-like gene family 4 (Tmc4); mRNA.;
chr4	129626793	G	A	22	22	0.5	22	20	0.476	28	16	0.364	34	18	0.346	22	16	0.421	27	18	0.4	26	11	0.297	24	13	0.351	22	13	0.371	22	22	0.5	0.0330181	0.3566	0.4486	0.794918	Txlna Txlna	Mus musculus taxilin alpha (Txlna); transcript variant 2; mRNA.; Mus musculus taxilin alpha (Txlna); transcript variant 1; mRNA.
chr19	34493161	C	T	32	36	0.529	29	25	0.463	40	33	0.452	30	31	0.508	23	20	0.465	24	11	0.314	29	21	0.42	37	25	0.403	28	19	0.404	21	15	0.417	0.0330584	0.3986	0.4764	0.836692	Lipa Lipa	Mus musculus lysosomal acid lipase A (Lipa); transcript variant 2; mRNA.; Mus musculus lysosomal acid lipase A (Lipa); transcript variant 1; mRNA.
chr3	116895561	T	C	10	4	0.286	5	5	0.5	5	13	0.722	6	10	0.625	6	5	0.455	5	6	0.545	5	7	0.583	4	8	0.667	5	8	0.615	9	5	0.357	0.0331309	0.6264	0.4446	1.40891	Frrs1 Frrs1	Mus musculus ferric-chelate reductase 1 (Frrs1); transcript variant 1; mRNA.; Mus musculus ferric-chelate reductase 1 (Frrs1); transcript variant 2; mRNA.
chr11	87981166	A	G	210	235	0.528	199	241	0.548	226	238	0.513	157	192	0.55	224	252	0.529	187	199	0.516	225	244	0.52	212	249	0.54	206	219	0.515	211	244	0.536	0.0331502	0.5208	0.5382	0.96767	Dynll2 Dynll2 Dynll2	Mus musculus dynein light chain LC8-type 2 (Dynll2); transcript variant 1; mRNA.; Mus musculus dynein light chain LC8-type 2 (Dynll2); transcript variant 2; mRNA.; Mus musculus dynein light chain LC8-type 2 (Dynll2); transcript variant 3; mRNA.
chr16	3929876	T	C	14	13	0.481	21	15	0.417	27	17	0.386	13	18	0.581	14	18	0.562	14	12	0.462	19	15	0.441	20	13	0.394	23	10	0.303	19	17	0.472	0.0331724	0.3972	0.5026	0.79029	Cluap1;	Mus musculus clusterin associated protein 1 (Cluap1); mRNA.;
chr13	68234926	G	A	70	10	0.125	38	5	0.116	76	3	0.038	57	4	0.066	46	1	0.021	70	1	0.014	70	0	0	67	1	0.015	55	1	0.018	33	2	0.057	0.0333003	0.017	0.077	0.220779
chr17	67752883	G	A	0	84	1	8	13	0.619	40	35	0.467	0	37	1	1	37	0.974	24	21	0.467	31	31	0.5	16	14	0.467	0	53	1	0	26	1	0.0334462	0.5802	0.9186	0.631613	Lama1	Mus musculus laminin; alpha 1 (Lama1); mRNA.
chr9	70383940	G	T	55	40	0.421	53	40	0.43	46	42	0.477	46	42	0.477	60	43	0.417	47	43	0.478	51	48	0.485	50	49	0.495	50	41	0.451	68	39	0.364	0.0335639	0.4772	0.4218	1.13134	Myo1e;	Mus musculus myosin IE (Myo1e); mRNA.;
chr8	84835075	T	G	32	34	0.515	24	21	0.467	26	28	0.519	40	39	0.494	32	31	0.492	20	25	0.556	32	43	0.573	22	30	0.577	21	26	0.553	29	37	0.561	0.0335798	0.5556	0.5058	1.09846	Rad23a; Gadd45gip1	Mus musculus RAD23a homolog (S. cerevisiae) (Rad23a); mRNA.;; Mus musculus growth arrest and DNA-damage-inducible; gamma interacting protein 1 (Gadd45gip1); mRNA.
chr17	33848171	A	T	591	544	0.479	393	451	0.534	582	551	0.486	390	416	0.516	240	236	0.496	271	231	0.46	325	307	0.486	366	353	0.491	277	240	0.464	330	343	0.51	0.0336695	0.4774	0.507	0.941617	Cd320	Mus musculus CD320 antigen (Cd320); mRNA.
chr1	135254186	A	G	75	59	0.44	66	59	0.472	74	83	0.529	52	42	0.447	63	52	0.452	38	45	0.542	43	61	0.587	50	51	0.505	33	28	0.459	61	58	0.487	0.0338082	0.5244	0.4596	1.14099	Elf3 Elf3	Mus musculus E74-like factor 3 (Elf3); transcript variant 1; mRNA.; Mus musculus E74-like factor 3 (Elf3); transcript variant 2; mRNA.
chr14	52171432	T	A	18	19	0.514	11	13	0.542	13	20	0.606	18	14	0.438	13	14	0.519	12	16	0.571	9	21	0.7	11	22	0.667	16	16	0.5	20	19	0.487	0.0338513	0.6088	0.5	1.2176	Supt16h	Mus musculus suppressor of Ty 16 homolog (S. cerevisiae) (Supt16h); mRNA.
chr13	54991076	T	C	7	5	0.417	22	18	0.45	12	10	0.455	15	11	0.423	15	20	0.571	9	5	0.357	18	12	0.4	16	9	0.36	18	8	0.308	25	26	0.51	0.0339127	0.376	0.4742	0.792914	Unc5a;	Mus musculus unc-5 homolog A (C. elegans) (Unc5a); mRNA.;
chr15	86137452	C	T	19	8	0.296	21	10	0.323	24	20	0.455	12	8	0.4	15	4	0.211	10	5	0.333	21	20	0.488	12	11	0.478	11	8	0.421	21	13	0.382	0.0339373	0.435	0.3224	1.34926	Gramd4 Gramd4	Mus musculus GRAM domain containing 4 (Gramd4); transcript variant 1; mRNA.; Mus musculus GRAM domain containing 4 (Gramd4); transcript variant 2; mRNA.
chr13	53467982	G	A	22	17	0.436	21	16	0.432	24	25	0.51	22	7	0.241	16	9	0.36	11	12	0.522	20	11	0.355	18	30	0.625	18	23	0.561	17	10	0.37	0.0341015	0.5146	0.3678	1.39913	Msx2	Mus musculus homeobox; msh-like 2 (Msx2); mRNA.
chr8	36599373	A	G	47	32	0.405	24	24	0.5	51	56	0.523	39	33	0.458	27	23	0.46	28	31	0.525	41	38	0.481	28	28	0.5	24	22	0.478	29	20	0.408	0.0341298	0.5014	0.4462	1.12371	Dlc1 Dlc1 Dlc1;	Mus musculus deleted in liver cancer 1 (Dlc1); transcript variant 3; mRNA.; Mus musculus deleted in liver cancer 1 (Dlc1); transcript variant 1; mRNA.; Mus musculus deleted in liver cancer 1 (Dlc1); transcript variant 2; mRNA.;
chr13	112961183	T	C	6	9	0.6	10	10	0.5	9	8	0.471	5	5	0.5	9	12	0.571	8	4	0.333	10	9	0.474	10	11	0.524	12	7	0.368	3	9	0.75	0.0341344	0.434	0.5842	0.742896	Dhx29	Mus musculus DEAH (Asp-Glu-Ala-His) box polypeptide 29 (Dhx29); mRNA.
chr7	18345198	T	C	15	5	0.25	19	19	0.5	4	11	0.733	27	23	0.46	22	39	0.639	13	26	0.667	18	22	0.55	14	32	0.696	26	35	0.574	30	17	0.362	0.034161	0.644	0.4422	1.45635
chr12	80682391	G	C	23	25	0.521	30	21	0.412	47	21	0.309	19	25	0.568	29	27	0.482	30	28	0.483	37	14	0.275	40	27	0.403	26	19	0.422	23	24	0.511	0.0342418	0.3784	0.4988	0.758621	Slc39a9;	Mus musculus solute carrier family 39 (zinc transporter); member 9 (Slc39a9); mRNA.;
chr5	92301857	A	G	25	15	0.375	20	9	0.31	15	15	0.5	16	9	0.36	30	16	0.348	19	15	0.441	17	21	0.553	22	20	0.476	23	13	0.361	22	17	0.436	0.0342446	0.4662	0.3658	1.27447	Sdad1;	Mus musculus SDA1 domain containing 1 (Sdad1); mRNA.;
chr4	21873684	C	G	13	15	0.536	14	13	0.481	16	21	0.568	19	17	0.472	31	28	0.475	25	34	0.576	20	25	0.556	13	22	0.629	30	31	0.508	28	34	0.548	0.0342945	0.5674	0.5024	1.12938	Sfrs18	Mus musculus serine/arginine-rich splicing factor 18 (Sfrs18); mRNA.
chr3	135566543	A	G	31	28	0.475	23	22	0.489	25	16	0.39	21	18	0.462	27	23	0.46	31	12	0.279	28	13	0.317	21	9	0.3	25	23	0.479	22	18	0.45	0.0343083	0.353	0.4672	0.755565	Manba;	Mus musculus mannosidase; beta A; lysosomal (Manba); mRNA.;
chr19	57384218	T	C	21	14	0.4	16	12	0.429	18	15	0.455	13	7	0.35	16	12	0.429	13	20	0.606	13	13	0.5	12	9	0.429	12	12	0.5	18	13	0.419	0.0343669	0.498	0.4054	1.22842	Fam160b1	Mus musculus family with sequence similarity 160; member B1 (Fam160b1); mRNA.
chr9	71650333	G	A	47	42	0.472	64	42	0.396	46	44	0.489	55	45	0.45	67	58	0.464	73	61	0.455	63	60	0.488	62	59	0.488	81	82	0.503	72	50	0.41	0.0343874	0.4846	0.4384	1.10538	Cgnl1;	Mus musculus cingulin-like 1 (Cgnl1); mRNA.;
chr16	32822165	C	T	49	41	0.456	39	39	0.5	30	48	0.615	46	27	0.37	43	48	0.527	29	43	0.597	33	50	0.602	44	43	0.494	23	31	0.574	29	34	0.54	0.0344952	0.5764	0.4786	1.20435	1700021K19Rik; 1700021K19Rik	Mus musculus RIKEN cDNA 1700021K19 gene (1700021K19Rik); transcript variant 2; mRNA.;; Mus musculus RIKEN cDNA 1700021K19 gene (1700021K19Rik); transcript variant 1; mRNA.
chr15	79917754	T	C	67	104	0.608	34	76	0.691	59	79	0.572	15	74	0.831	5	50	0.909	76	83	0.522	78	71	0.477	17	63	0.787	64	75	0.54	2	84	0.977	0.0344973	0.5796	0.8032	0.721614	Cbx7;	Mus musculus chromobox 7 (Cbx7); mRNA.;
chr11	17946041	C	T	5	7	0.583	4	8	0.667	8	6	0.429	6	9	0.6	9	10	0.526	9	5	0.357	15	5	0.25	11	10	0.476	10	7	0.412	12	7	0.368	0.0345169	0.3848	0.5488	0.701166	Etaa1	Mus musculus Ewing's tumor-associated antigen 1 (Etaa1); mRNA.
chr17	32051753	C	G	36	60	0.625	25	32	0.561	53	55	0.509	29	39	0.574	24	37	0.607	26	31	0.544	38	53	0.582	43	42	0.494	29	37	0.561	28	39	0.582	0.0345818	0.538	0.5898	0.912174	Rrp1b Rrp1b	Mus musculus ribosomal RNA processing 1 homolog B (S. cerevisiae) (Rrp1b); transcript variant 1; mRNA.; Mus musculus ribosomal RNA processing 1 homolog B (S. cerevisiae) (Rrp1b); transcript variant 2; mRNA.
chr18	58679128	C	T	18	14	0.438	17	16	0.485	10	11	0.524	19	12	0.387	23	20	0.465	13	16	0.552	19	20	0.513	22	26	0.542	23	19	0.452	28	12	0.3	0.0345918	0.5166	0.415	1.24482	Isoc1	Mus musculus isochorismatase domain containing 1 (Isoc1); mRNA.
chr12	3977151	A	T	11	23	0.676	13	16	0.552	18	16	0.471	18	12	0.4	13	19	0.594	18	8	0.308	24	12	0.333	21	22	0.512	15	12	0.444	11	23	0.676	0.034654	0.4136	0.5796	0.713596	Efr3b;	Mus musculus EFR3 homolog B (S. cerevisiae) (Efr3b); mRNA.;
chr9	72618514	A	G	12	14	0.538	7	4	0.364	4	10	0.714	9	7	0.438	11	12	0.522	8	8	0.5	8	10	0.556	5	7	0.583	3	10	0.769	11	10	0.476	0.0347061	0.6244	0.4676	1.33533	Rfx7	Mus musculus regulatory factor X; 7 (Rfx7); mRNA.
chr17	24477268	A	G	19	31	0.62	16	19	0.543	28	18	0.391	11	18	0.621	20	17	0.459	23	16	0.41	27	18	0.4	22	22	0.5	18	22	0.55	25	32	0.561	0.0347532	0.4502	0.5608	0.802782	Mlst8 Mlst8 Mlst8 Mlst8;	Mus musculus MTOR associated protein; LST8 homolog (S. cerevisiae) (Mlst8); transcript variant 2; mRNA.; Mus musculus MTOR associated protein; LST8 homolog (S. cerevisiae) (Mlst8); transcript variant 3; mRNA.; Mus musculus MTOR associated protein; LST8 homolog (S. cerevisiae) (Mlst8); transcript variant 1; mRNA.; Mus musculus MTOR associated protein; LST8 homolog (S. cerevisiae) (Mlst8); transcri…
chr18	31931486	T	C	22	15	0.405	7	14	0.667	21	11	0.344	7	12	0.632	7	9	0.562	11	6	0.353	11	12	0.522	17	13	0.433	9	7	0.438	10	12	0.545	0.034825	0.418	0.5622	0.743508
chr17	35883137	C	T	11	15	0.577	6	11	0.647	8	11	0.579	9	12	0.571	9	17	0.654	10	6	0.375	11	16	0.593	13	11	0.458	13	14	0.519	9	21	0.7	0.0348524	0.5048	0.6298	0.801524	Dhx16	Mus musculus DEAH (Asp-Glu-Ala-His) box polypeptide 16 (Dhx16); mRNA.
chr2	80545103	G	A	113	93	0.451	89	62	0.411	121	81	0.401	78	71	0.477	94	88	0.484	103	67	0.394	108	82	0.432	110	80	0.421	109	79	0.42	99	79	0.444	0.0350636	0.4136	0.4534	0.912219	Nckap1;	Mus musculus NCK-associated protein 1 (Nckap1); mRNA.;
chr9	40307960	T	C	13	13	0.5	9	10	0.526	8	10	0.556	10	9	0.474	12	12	0.5	10	13	0.565	7	11	0.611	2	8	0.8	8	10	0.556	12	7	0.368	0.0351848	0.6176	0.4736	1.30405	Gramd1b;	Mus musculus GRAM domain containing 1B (Gramd1b); mRNA.;
chr8	35468413	T	G	16	9	0.36	9	7	0.438	13	9	0.409	7	10	0.588	13	12	0.48	19	6	0.24	13	6	0.316	14	3	0.176	16	9	0.36	15	9	0.375	0.0353306	0.3002	0.4482	0.66979	Eri1	Mus musculus exoribonuclease 1 (Eri1); mRNA.
chr1	88264271	A	G	8	8	0.5	4	13	0.765	11	6	0.353	4	12	0.75	7	8	0.533	8	6	0.429	8	7	0.467	10	5	0.333	5	10	0.667	3	12	0.8	0.0353347	0.4498	0.6696	0.671744	n/a Hjurp	n/a; Mus musculus Holliday junction recognition protein (Hjurp); mRNA.
chr6	142387356	C	T	51	48	0.485	34	51	0.6	47	33	0.412	41	37	0.474	48	46	0.489	41	32	0.438	40	33	0.452	54	38	0.413	41	39	0.487	37	38	0.507	0.0354006	0.4404	0.511	0.86184	Golt1b	Mus musculus golgi transport 1 homolog B (S. cerevisiae) (Golt1b); mRNA.
chr6	4077663	G	A	16	11	0.407	14	17	0.548	12	14	0.538	16	16	0.5	23	15	0.395	17	18	0.514	14	23	0.622	13	22	0.629	15	16	0.516	14	13	0.481	0.0354907	0.5638	0.4662	1.20935	Bet1	Mus musculus blocked early in transport 1 homolog (S. cerevisiae) (Bet1); mRNA.
chr3	101860157	C	T	14	9	0.391	7	4	0.364	12	3	0.2	3	9	0.75	6	4	0.4	12	3	0.2	12	5	0.294	15	7	0.318	14	3	0.176	11	7	0.389	0.0355422	0.2376	0.4588	0.517873	Slc22a15	Mus musculus solute carrier family 22 (organic anion/cation transporter); member 15 (Slc22a15); mRNA.
chr9	88371039	G	A	76	61	0.445	69	65	0.485	96	67	0.411	66	47	0.416	39	38	0.494	49	27	0.355	56	33	0.371	55	41	0.427	48	33	0.407	59	41	0.41	0.0355507	0.3942	0.45	0.876	Nt5e	Mus musculus 5' nucleotidase; ecto (Nt5e); mRNA.
chr9	22157929	C	T	41	27	0.397	23	23	0.5	35	20	0.364	25	21	0.457	31	26	0.456	27	19	0.413	30	24	0.444	24	15	0.385	27	15	0.357	25	20	0.444	0.0355593	0.3926	0.4508	0.870896	Mir680-2 Pigyl	Mus musculus microRNA 680-2 (Mir680-2); microRNA.; Mus musculus phosphatidylinositol glycan anchor biosynthesis; class Y-like (Pigyl); mRNA.
chr9	44699441	C	G	41	27	0.397	27	18	0.4	27	25	0.481	24	21	0.467	44	19	0.302	22	29	0.569	36	27	0.429	41	32	0.438	29	36	0.554	26	18	0.409	0.0356136	0.4942	0.395	1.25114	Phldb1;	Mus musculus pleckstrin homology-like domain; family B; member 1 (Phldb1); mRNA.;
chr9	96321339	C	T	12	16	0.571	6	10	0.625	12	17	0.586	4	6	0.6	9	13	0.591	8	7	0.467	18	10	0.357	13	9	0.409	7	7	0.5	10	11	0.524	0.0356711	0.4638	0.5822	0.796633	Tfdp2 Tfdp2 Tfdp2 Tfdp2 Tfdp2 Tfdp2	Mus musculus transcription factor Dp 2 (Tfdp2); transcript variant 1; mRNA.; Mus musculus transcription factor Dp 2 (Tfdp2); transcript variant 2; mRNA.; Mus musculus transcription factor Dp 2 (Tfdp2); transcript variant 4; mRNA.; Mus musculus transcription factor Dp 2 (Tfdp2); transcript variant 6; mRNA.; Mus musculus transcription factor Dp 2 (Tfdp2); transcript variant 5; mRNA.; Mus musculus t…
chr4	134354294	A	G	41	22	0.349	52	19	0.268	46	24	0.343	43	19	0.306	39	25	0.391	23	22	0.489	31	26	0.456	38	22	0.367	22	23	0.511	45	23	0.338	0.0358051	0.4332	0.3304	1.31114	Slc30a2;	Mus musculus solute carrier family 30 (zinc transporter); member 2 (Slc30a2); mRNA.;
chr17	35972969	A	G	8	13	0.619	11	10	0.476	18	7	0.28	13	9	0.409	12	9	0.429	21	6	0.222	13	10	0.435	17	14	0.452	18	8	0.308	13	13	0.5	0.0358364	0.3394	0.4866	0.697493	Prr3 Prr3; n/a	Mus musculus proline-rich polypeptide 3 (Prr3); transcript variant 4; non-coding RNA.; Mus musculus proline-rich polypeptide 3 (Prr3); transcript variant 1; mRNA.;Mus musculus proline-rich polypeptide 3 (Prr3); transcript variant 3; non-coding RNA.;; n/a
chr4	55530711	C	T	27	32	0.542	13	17	0.567	28	21	0.429	24	23	0.489	16	18	0.529	11	11	0.5	18	21	0.538	19	15	0.441	21	18	0.462	12	15	0.556	0.0358737	0.474	0.5366	0.88334	Klf4	Mus musculus Kruppel-like factor 4 (gut) (Klf4); mRNA.
chr12	21880313	G	A	3	12	0.8	7	12	0.632	9	11	0.55	4	6	0.6	5	10	0.667	9	6	0.4	12	10	0.455	7	10	0.588	7	15	0.682	3	15	0.833	0.035884	0.535	0.7064	0.757361
chr4	59220416	G	C	21	12	0.364	20	9	0.31	22	18	0.45	17	7	0.292	21	10	0.323	23	23	0.5	23	15	0.395	14	28	0.667	23	22	0.489	15	14	0.483	0.0358928	0.5002	0.3544	1.4114	Ugcg;	Mus musculus UDP-glucose ceramide glucosyltransferase (Ugcg); mRNA.;
chr8	41083402	C	T	42	27	0.391	52	25	0.325	65	44	0.404	46	26	0.361	40	25	0.385	55	37	0.402	55	38	0.409	53	31	0.369	52	39	0.429	41	19	0.317	0.0359308	0.4026	0.3558	1.13153	Mtus1;	Mus musculus mitochondrial tumor suppressor 1 (Mtus1); nuclear gene encoding mitochondrial protein; transcript variant 1; mRNA.;
chr17	24916198	T	C	5	17	0.773	4	8	0.667	6	13	0.684	5	16	0.762	4	15	0.789	8	16	0.667	5	15	0.75	13	16	0.552	11	16	0.593	5	20	0.8	0.0359521	0.6492	0.7582	0.856238	Mapk8ip3 Mapk8ip3 Mapk8ip3; Mapk8ip3 Mapk8ip3 Mapk8ip3 Mapk8ip3	Mus musculus mitogen-activated protein kinase 8 interacting protein 3 (Mapk8ip3); transcript variant 4; mRNA.; Mus musculus mitogen-activated protein kinase 8 interacting protein 3 (Mapk8ip3); transcript variant 6; mRNA.; Mus musculus mitogen-activated protein kinase 8 interacting protein 3 (Mapk8ip3); transcript variant 1; mRNA.;; Mus musculus mitogen-activated protein kinase 8 interacting prote…
chr8	94601637	C	T	12	12	0.5	9	6	0.4	10	9	0.474	6	5	0.455	10	3	0.231	6	14	0.7	5	13	0.722	7	9	0.562	6	7	0.538	12	13	0.52	0.0359717	0.5992	0.4212	1.4226	Fam192a	Mus musculus family with sequence similarity 192; member A (Fam192a); mRNA.
chr4	149118197	A	G	12	7	0.368	11	7	0.389	15	8	0.348	10	4	0.286	10	5	0.333	15	3	0.167	10	4	0.286	15	3	0.167	15	3	0.167	12	6	0.333	0.0359746	0.227	0.3418	0.664131	Dffa	Mus musculus DNA fragmentation factor; alpha subunit (Dffa); transcript variant 1; mRNA.
chr12	111787593	G	A	149	71	0.323	85	61	0.418	105	91	0.464	92	59	0.391	90	69	0.434	79	77	0.494	102	80	0.44	84	82	0.494	87	75	0.463	101	83	0.451	0.0359966	0.471	0.4034	1.16758	Klc1 Klc1 Klc1	Mus musculus kinesin light chain 1 (Klc1); transcript variant h; mRNA.; Mus musculus kinesin light chain 1 (Klc1); transcript variant d; mRNA.; Mus musculus kinesin light chain 1 (Klc1); transcript variant a; mRNA.
chr18	62504762	T	C	34	28	0.452	27	26	0.491	27	35	0.565	22	24	0.522	29	14	0.326	23	27	0.54	25	37	0.597	22	37	0.627	27	26	0.491	28	27	0.491	0.0360653	0.564	0.4564	1.23576	Fbxo38;	Mus musculus F-box protein 38 (Fbxo38); mRNA.;
chr3	89209225	C	T	30	36	0.545	23	29	0.558	33	35	0.515	21	25	0.543	30	27	0.474	30	21	0.412	23	19	0.452	36	31	0.463	27	26	0.491	34	35	0.507	0.0362304	0.4666	0.5254	0.888085	Mtx1 Mtx1;	Mus musculus metaxin 1 (Mtx1); nuclear gene encoding mitochondrial protein; transcript variant 2; mRNA.; Mus musculus metaxin 1 (Mtx1); nuclear gene encoding mitochondrial protein; transcript variant 1; mRNA.;
chr8	85056329	T	C	24	26	0.52	21	28	0.571	44	32	0.421	23	22	0.489	31	24	0.436	29	17	0.37	33	21	0.389	33	29	0.468	35	33	0.485	30	31	0.508	0.0362516	0.4266	0.5048	0.845087	Tnpo2 Tnpo2;	Mus musculus transportin 2 (importin 3; karyopherin beta 2b) (Tnpo2); transcript variant 2; mRNA.; Mus musculus transportin 2 (importin 3; karyopherin beta 2b) (Tnpo2); transcript variant 1; mRNA.;Mus musculus transportin 2 (importin 3; karyopherin beta 2b) (Tnpo2); transcript variant 2; mRNA.;
chr6	129428345	T	C	25	8	0.242	17	7	0.292	16	7	0.304	18	6	0.25	24	4	0.143	17	7	0.292	14	11	0.44	17	7	0.292	16	7	0.304	10	3	0.231	0.0362528	0.3264	0.2316	1.40933	Clec1a	Mus musculus C-type lectin domain family 1; member a (Clec1a); mRNA.
chr9	70383943	T	C	54	40	0.426	53	38	0.418	48	43	0.473	47	41	0.466	57	41	0.418	48	43	0.473	50	47	0.485	51	49	0.49	51	38	0.427	67	38	0.362	0.0364077	0.4696	0.418	1.12344	Myo1e;	Mus musculus myosin IE (Myo1e); mRNA.;
chr6	81961788	A	G	25	21	0.457	17	20	0.541	14	21	0.6	17	14	0.452	22	14	0.389	18	26	0.591	17	21	0.553	20	26	0.565	21	20	0.488	19	21	0.525	0.0364202	0.5594	0.4728	1.18316	Mrpl19	Mus musculus mitochondrial ribosomal protein L19 (Mrpl19); nuclear gene encoding mitochondrial protein; mRNA.
chr4	137921157	A	G	16	28	0.636	18	28	0.609	25	25	0.5	18	22	0.55	18	30	0.625	29	31	0.517	24	32	0.571	25	34	0.576	23	31	0.574	15	22	0.595	0.0364871	0.5476	0.603	0.908126	Ece1;	Mus musculus endothelin converting enzyme 1 (Ece1); mRNA.;
chr1	156065045	G	A	59	55	0.482	63	72	0.533	43	60	0.583	53	48	0.475	62	49	0.441	52	67	0.563	51	63	0.553	60	60	0.5	61	60	0.496	76	69	0.476	0.0365155	0.539	0.4814	1.11965	Tor1aip2;	Mus musculus torsin A interacting protein 2 (Tor1aip2); transcript variant 5; mRNA.;
chr10	24793634	T	C	8	6	0.429	13	11	0.458	8	4	0.333	6	11	0.647	22	17	0.436	11	11	0.5	12	6	0.333	13	7	0.35	19	9	0.321	13	15	0.536	0.0367251	0.3674	0.5012	0.733041	Enpp3;	Mus musculus ectonucleotide pyrophosphatase/phosphodiesterase 3 (Enpp3); mRNA.;
chr9	21594442	C	T	47	32	0.405	32	30	0.484	48	43	0.473	36	32	0.471	39	31	0.443	19	23	0.548	33	38	0.535	25	33	0.569	46	42	0.477	40	38	0.487	0.03678	0.5204	0.458	1.13624	1810026J23Rik	Mus musculus RIKEN cDNA 1810026J23 gene (1810026J23Rik); mRNA.
chr18	38253934	T	C	63	48	0.432	58	52	0.473	65	66	0.504	63	48	0.432	52	51	0.495	50	52	0.51	68	64	0.485	53	55	0.509	45	61	0.575	64	62	0.492	0.0367979	0.5166	0.4648	1.11145	0610009O20Rik;	Mus musculus RIKEN cDNA 0610009O20 gene (0610009O20Rik); nuclear gene encoding mitochondrial protein; mRNA.;
chr6	39523372	T	C	65	64	0.496	53	59	0.527	52	50	0.49	56	68	0.548	56	59	0.513	51	55	0.519	58	48	0.453	72	69	0.489	53	45	0.459	53	56	0.514	0.0368022	0.482	0.5196	0.927637	Dennd2a;	Mus musculus DENN/MADD domain containing 2A (Dennd2a); mRNA.;
chr5	92300161	C	G	22	12	0.353	18	9	0.333	16	14	0.467	13	6	0.316	26	11	0.297	15	8	0.348	21	14	0.4	22	14	0.389	24	18	0.429	18	12	0.4	0.0368414	0.4066	0.3398	1.19659	Sdad1;	Mus musculus SDA1 domain containing 1 (Sdad1); mRNA.;
chr8	70869036	T	C	55	38	0.409	47	34	0.42	69	35	0.337	57	35	0.38	49	37	0.43	39	24	0.381	58	32	0.356	43	29	0.403	59	36	0.379	56	37	0.398	0.036862	0.3712	0.4074	0.911144	Ccdc124	Mus musculus coiled-coil domain containing 124 (Ccdc124); mRNA.
chr1	172378191	G	A	32	37	0.536	34	46	0.575	29	39	0.574	31	39	0.557	36	49	0.576	30	31	0.508	34	37	0.521	38	39	0.506	45	40	0.471	40	57	0.588	0.0369268	0.516	0.5664	0.911017	Pigm	Mus musculus phosphatidylinositol glycan anchor biosynthesis; class M (Pigm); mRNA.
chr9	70008003	C	T	57	54	0.486	49	52	0.515	67	59	0.468	47	53	0.53	36	43	0.544	40	41	0.506	59	43	0.422	51	42	0.452	44	38	0.463	49	44	0.473	0.0370376	0.4622	0.5096	0.906986	Bnip2 Bnip2;	Mus musculus BCL2/adenovirus E1B interacting protein 2 (Bnip2); transcript variant beta; mRNA.; Mus musculus BCL2/adenovirus E1B interacting protein 2 (Bnip2); transcript variant beta; mRNA.;
chr12	81167556	G	C	39	26	0.4	50	30	0.375	49	20	0.29	44	14	0.241	60	29	0.326	67	20	0.23	62	19	0.235	82	13	0.137	87	13	0.13	87	28	0.243	0.0370759	0.2044	0.317	0.644795	Smoc1 Smoc1	Mus musculus SPARC related modular calcium binding 1 (Smoc1); transcript variant 2; mRNA.; Mus musculus SPARC related modular calcium binding 1 (Smoc1); transcript variant 1; mRNA.
chr2	120026578	A	G	12	11	0.478	12	13	0.52	8	14	0.636	16	11	0.407	18	13	0.419	11	24	0.686	10	16	0.615	13	26	0.667	19	14	0.424	16	16	0.5	0.0370905	0.6056	0.4648	1.30293	Mapkbp1;	Mus musculus mitogen-activated protein kinase binding protein 1 (Mapkbp1); mRNA.;
chr5	108124618	C	T	64	64	0.5	67	67	0.5	69	75	0.521	65	71	0.522	85	66	0.437	56	66	0.541	81	81	0.5	53	82	0.607	71	103	0.592	74	69	0.483	0.0372738	0.5522	0.4884	1.13063	Tmed5;	Mus musculus transmembrane emp24 protein transport domain containing 5 (Tmed5); mRNA.;
chr13	43169921	C	T	22	19	0.463	18	11	0.379	13	19	0.594	14	17	0.548	18	11	0.379	13	15	0.536	13	14	0.519	16	17	0.515	14	14	0.5	22	16	0.421	0.0373198	0.5328	0.438	1.21644	Tbc1d7 Tbc1d7; Tbc1d7	Mus musculus TBC1 domain family; member 7 (Tbc1d7); transcript variant 2; mRNA.; Mus musculus TBC1 domain family; member 7 (Tbc1d7); transcript variant 3; mRNA.;; Mus musculus TBC1 domain family; member 7 (Tbc1d7); transcript variant 1; mRNA.
chr4	137552896	G	A	70	44	0.386	118	63	0.348	74	51	0.408	83	37	0.308	96	52	0.351	89	50	0.36	73	57	0.438	84	50	0.373	102	62	0.378	91	43	0.321	0.0373659	0.3914	0.3428	1.14177	Hspg2;	Mus musculus perlecan (heparan sulfate proteoglycan 2) (Hspg2); mRNA.;
chr6	17340991	T	A	80	74	0.481	57	44	0.436	82	80	0.494	73	58	0.443	41	45	0.523	42	47	0.528	58	60	0.508	56	72	0.562	47	54	0.535	32	31	0.492	0.0375932	0.5254	0.475	1.10611	Cav1 Cav1	Mus musculus caveolin 1; caveolae protein (Cav1); transcript variant 2; mRNA.; Mus musculus caveolin 1; caveolae protein (Cav1); transcript variant 1; mRNA.
chr1	87986124	T	A	6	9	0.6	11	9	0.45	14	12	0.462	11	7	0.389	10	9	0.474	16	6	0.273	12	7	0.368	14	7	0.333	13	3	0.188	14	11	0.44	0.0376649	0.3248	0.4706	0.690183	Usp40; Usp40;	Mus musculus ubiquitin specific peptidase 40 (Usp40); transcript variant 1; mRNA.;; Mus musculus ubiquitin specific peptidase 40 (Usp40); transcript variant 2; mRNA.;
chr19	60525314	A	C	47	13	0.217	29	11	0.275	39	26	0.4	41	17	0.293	25	10	0.286	29	15	0.341	32	15	0.319	28	23	0.451	18	14	0.438	26	17	0.395	0.0378438	0.3898	0.2932	1.32947	Cacul1 Cacul1 Cacul1	Mus musculus CDK2 associated; cullin domain 1 (Cacul1); transcript variant 2; mRNA.; Mus musculus CDK2 associated; cullin domain 1 (Cacul1); transcript variant 1; mRNA.; Mus musculus CDK2 associated; cullin domain 1 (Cacul1); transcript variant 3; mRNA.
chr1	171344938	G	A	34	37	0.521	34	39	0.534	58	29	0.333	29	34	0.54	34	36	0.514	38	32	0.457	47	50	0.515	53	36	0.404	44	37	0.457	47	51	0.52	0.0379312	0.4332	0.5258	0.823887	Nit1 Nit1	Mus musculus nitrilase 1 (Nit1); transcript variant 1; mRNA.; Mus musculus nitrilase 1 (Nit1); transcript variant 2; mRNA.
chr14	47320777	A	G	31	27	0.466	33	25	0.431	23	30	0.566	33	17	0.34	40	28	0.412	30	28	0.483	34	36	0.514	37	34	0.479	45	32	0.416	37	14	0.275	0.0379399	0.4916	0.3848	1.27755	Mapk1ip1l;	Mus musculus mitogen-activated protein kinase 1 interacting protein 1-like (Mapk1ip1l); mRNA.;
chr8	93000327	T	G	47	40	0.46	56	40	0.417	48	28	0.368	38	31	0.449	39	34	0.466	46	33	0.418	49	26	0.347	37	30	0.448	38	23	0.377	40	31	0.437	0.0379768	0.3916	0.4458	0.878421	Slc6a2;	Mus musculus solute carrier family 6 (neurotransmitter transporter; noradrenalin); member 2 (Slc6a2); mRNA.;
chr4	142141357	T	G	140	101	0.419	97	82	0.458	123	136	0.525	122	88	0.419	92	91	0.497	88	83	0.485	96	96	0.5	97	96	0.497	77	69	0.473	90	78	0.464	0.0380687	0.496	0.4514	1.0988	Kazn Kazn n/a	Mus musculus kazrin; periplakin interacting protein (Kazn); transcript variant 3; mRNA.; Mus musculus kazrin; periplakin interacting protein (Kazn); transcript variant 1; mRNA.; n/a
chr4	137964976	G	C	32	23	0.418	20	12	0.375	41	15	0.268	25	17	0.405	36	11	0.234	28	6	0.176	29	12	0.293	27	10	0.27	30	12	0.286	23	13	0.361	0.0381247	0.2586	0.3586	0.721138	Ece1;	Mus musculus endothelin converting enzyme 1 (Ece1); mRNA.;
chr5	147017791	T	C	73	50	0.407	51	40	0.44	74	40	0.351	50	33	0.398	57	31	0.352	46	27	0.37	64	39	0.379	53	22	0.293	62	31	0.333	60	38	0.388	0.0382109	0.3452	0.397	0.869521	Lnx2	Mus musculus ligand of numb-protein X 2 (Lnx2); mRNA.
chr9	65694660	T	C	16	14	0.467	15	11	0.423	27	12	0.308	7	9	0.562	9	15	0.625	13	8	0.381	14	7	0.333	14	10	0.417	10	11	0.524	16	18	0.529	0.0382508	0.3926	0.5212	0.753262	Zfp609;	Mus musculus zinc finger protein 609 (Zfp609); mRNA.;
chr3	101860165	T	C	16	9	0.36	8	5	0.385	13	3	0.188	3	8	0.727	8	5	0.385	14	3	0.176	12	6	0.333	14	8	0.364	15	3	0.167	10	7	0.412	0.0383044	0.2456	0.4538	0.541208	Slc22a15	Mus musculus solute carrier family 22 (organic anion/cation transporter); member 15 (Slc22a15); mRNA.
chr5	147330998	A	G	17	4	0.19	17	12	0.414	17	10	0.37	14	2	0.125	18	7	0.28	14	6	0.3	5	11	0.688	7	12	0.632	3	8	0.727	8	5	0.385	0.0383635	0.5434	0.2788	1.94907	Flt3	Mus musculus FMS-like tyrosine kinase 3 (Flt3); mRNA.
chr3	98143023	A	G	26	23	0.469	22	17	0.436	36	12	0.25	25	16	0.39	23	20	0.465	26	14	0.35	28	15	0.349	21	18	0.462	23	13	0.361	19	21	0.525	0.0383937	0.3544	0.457	0.775492	Notch2	Mus musculus notch 2 (Notch2); mRNA.
chr14	54646781	G	A	30	43	0.589	29	36	0.554	33	35	0.515	25	33	0.569	36	38	0.514	51	52	0.505	42	39	0.481	35	34	0.493	53	34	0.391	49	50	0.505	0.0384054	0.477	0.5462	0.873306	Acin1 Acin1; Acin1 Acin1; Acin1 Acin1	Mus musculus apoptotic chromatin condensation inducer 1 (Acin1); transcript variant 2; mRNA.; Mus musculus apoptotic chromatin condensation inducer 1 (Acin1); transcript variant 4; mRNA.;; Mus musculus apoptotic chromatin condensation inducer 1 (Acin1); transcript variant 1; mRNA.; Mus musculus apoptotic chromatin condensation inducer 1 (Acin1); transcript variant 3; mRNA.;; Mus musculus apoptoti…
chr2	71818530	T	C	47	54	0.535	47	38	0.447	69	55	0.444	39	53	0.576	41	47	0.534	47	38	0.447	51	42	0.452	44	38	0.463	44	38	0.463	30	51	0.63	0.0384938	0.4538	0.5444	0.833578	Itga6;	Mus musculus integrin alpha 6 (Itga6); mRNA.;
chr9	115257440	G	A	33	37	0.529	42	35	0.455	53	27	0.338	37	36	0.493	53	52	0.495	48	39	0.448	59	32	0.352	46	45	0.495	64	50	0.439	44	53	0.546	0.0385144	0.4144	0.5036	0.822875	Stt3b	Mus musculus STT3; subunit of the oligosaccharyltransferase complex; homolog B (S. cerevisiae) (Stt3b); mRNA.
chr7	101411412	A	G	34	41	0.547	42	49	0.538	40	59	0.596	37	49	0.57	40	33	0.452	24	42	0.636	43	51	0.543	31	51	0.622	21	44	0.677	33	45	0.577	0.0385213	0.6148	0.5368	1.14531	Arap1 Arap1 Arap1; Arap1	Mus musculus ArfGAP with RhoGAP domain; ankyrin repeat and PH domain 1 (Arap1); transcript variant 1; mRNA.; Mus musculus ArfGAP with RhoGAP domain; ankyrin repeat and PH domain 1 (Arap1); transcript variant 4; mRNA.; Mus musculus ArfGAP with RhoGAP domain; ankyrin repeat and PH domain 1 (Arap1); transcript variant 3; mRNA.;; Mus musculus ArfGAP with RhoGAP domain; ankyrin repeat and PH domain 1 …
chr19	34670862	A	G	22	24	0.522	17	29	0.63	43	30	0.411	18	17	0.486	13	14	0.519	21	15	0.417	14	17	0.548	32	25	0.439	9	5	0.357	16	17	0.515	0.0385315	0.4344	0.5344	0.812874	Slc16a12	Mus musculus solute carrier family 16 (monocarboxylic acid transporters); member 12 (Slc16a12); mRNA.
chr1	155778474	T	C	20	6	0.231	11	10	0.476	24	1	0.04	16	2	0.111	19	9	0.321	19	3	0.136	16	3	0.158	30	4	0.118	19	3	0.136	18	10	0.357	0.0385715	0.1176	0.2992	0.393048	Qsox1; Qsox1	Mus musculus quiescin Q6 sulfhydryl oxidase 1 (Qsox1); transcript variant 2; mRNA.;Mus musculus quiescin Q6 sulfhydryl oxidase 1 (Qsox1); transcript variant 1; mRNA.;; Mus musculus quiescin Q6 sulfhydryl oxidase 1 (Qsox1); transcript variant 1; mRNA.
chr5	67289550	T	C	9	15	0.625	12	12	0.5	15	16	0.516	8	7	0.467	13	11	0.458	3	10	0.769	10	19	0.655	8	14	0.636	5	11	0.688	10	13	0.565	0.038611	0.6528	0.523	1.24818	Tmem33; Tmem33;	Mus musculus transmembrane protein 33 (Tmem33); transcript variant 2; mRNA.;; Mus musculus transmembrane protein 33 (Tmem33); transcript variant 1; mRNA.;
chr9	110204238	G	A	48	44	0.478	33	30	0.476	37	31	0.456	38	33	0.465	40	43	0.518	40	37	0.481	59	45	0.433	48	42	0.467	42	33	0.44	50	50	0.5	0.0386418	0.4554	0.4874	0.934346	Smarcc1;	Mus musculus SWI/SNF related; matrix associated; actin dependent regulator of chromatin; subfamily c; member 1 (Smarcc1); mRNA.;
chr6	134456239	A	G	23	35	0.603	22	35	0.614	31	27	0.466	16	34	0.68	20	24	0.545	32	18	0.36	23	22	0.489	22	35	0.614	31	35	0.53	15	26	0.634	0.0386662	0.4918	0.6152	0.799415	Lrp6;	Mus musculus low density lipoprotein receptor-related protein 6 (Lrp6); mRNA.;
chr6	128270896	A	G	84	72	0.462	70	68	0.493	51	77	0.602	64	63	0.496	44	41	0.482	51	56	0.523	53	57	0.518	71	77	0.52	44	44	0.5	64	56	0.467	0.0386908	0.5326	0.48	1.10958	Tead4 Tead4	Mus musculus TEA domain family member 4 (Tead4); transcript variant 1; mRNA.; Mus musculus TEA domain family member 4 (Tead4); transcript variant 2; mRNA.
chr17	36852594	G	A	25	41	0.621	34	31	0.477	31	20	0.392	31	35	0.53	46	41	0.471	31	32	0.508	42	28	0.4	33	27	0.45	35	25	0.417	46	46	0.5	0.038732	0.4334	0.5198	0.833782	Trim26;	Mus musculus tripartite motif-containing 26 (Trim26); transcript variant 1; mRNA.;
chr8	70018865	C	A	32	29	0.475	36	28	0.438	31	45	0.592	31	24	0.436	35	40	0.533	30	41	0.577	25	34	0.576	31	36	0.537	40	36	0.474	33	35	0.515	0.0387346	0.5512	0.4794	1.14977	Mau2; Mau2	Mus musculus MAU2 chromatid cohesion factor homolog (C. elegans) (Mau2); transcript variant 2; mRNA.;; Mus musculus MAU2 chromatid cohesion factor homolog (C. elegans) (Mau2); transcript variant 1; mRNA.
chr1	44143735	A	C	15	4	0.211	16	4	0.2	13	5	0.278	17	5	0.227	21	8	0.276	12	6	0.333	16	12	0.429	26	11	0.297	17	5	0.227	26	4	0.133	0.0388791	0.3128	0.2094	1.49379	Bivm;	Mus musculus basic; immunoglobulin-like variable motif containing (Bivm); mRNA.;
chr4	139619296	T	C	22	5	0.185	8	4	0.333	24	8	0.25	10	3	0.231	12	1	0.077	10	4	0.286	10	7	0.412	12	8	0.4	12	7	0.368	13	4	0.235	0.0388903	0.3432	0.2122	1.61734	Iffo2 Iffo2	Mus musculus intermediate filament family orphan 2 (Iffo2); transcript variant 2; mRNA.; Mus musculus intermediate filament family orphan 2 (Iffo2); transcript variant 1; mRNA.
chr2	114108133	T	C	30	15	0.333	30	15	0.333	35	28	0.444	24	13	0.351	26	16	0.381	19	16	0.457	31	18	0.367	24	23	0.489	14	21	0.6	27	18	0.4	0.038931	0.4714	0.3596	1.3109	Aqr;	Mus musculus aquarius (Aqr); mRNA.;
chr17	24695421	T	C	12	11	0.478	27	14	0.341	24	15	0.385	16	9	0.36	27	16	0.372	22	18	0.45	14	22	0.611	17	17	0.5	16	18	0.529	17	9	0.346	0.0389715	0.495	0.3794	1.30469	Gfer	Mus musculus growth factor; erv1 (S. cerevisiae)-like (augmenter of liver regeneration) (Gfer); mRNA.
chr13	58553669	T	C	11	6	0.353	10	9	0.474	20	6	0.231	7	7	0.5	5	6	0.545	11	5	0.312	12	6	0.333	14	12	0.462	10	7	0.412	8	14	0.636	0.0390059	0.35	0.5016	0.697767	Slc28a3	Mus musculus solute carrier family 28 (sodium-coupled nucleoside transporter); member 3 (Slc28a3); mRNA.
chr9	36793312	G	T	64	54	0.458	44	37	0.457	73	50	0.407	42	43	0.506	43	32	0.427	37	25	0.403	49	21	0.3	44	36	0.45	53	29	0.354	56	45	0.446	0.0390413	0.3828	0.4588	0.83435	Ei24 Ei24	Mus musculus etoposide induced 2.4 mRNA (Ei24); transcript variant 2; mRNA.; Mus musculus etoposide induced 2.4 mRNA (Ei24); transcript variant 1; mRNA.
chr6	136808474	C	T	24	35	0.593	34	28	0.452	38	44	0.537	39	27	0.409	27	35	0.565	26	41	0.612	33	45	0.577	22	50	0.694	20	39	0.661	40	42	0.512	0.039061	0.6162	0.5062	1.21731	H2afj	Mus musculus H2A histone family; member J (H2afj); mRNA.
chr12	73777496	T	C	99	57	0.365	98	43	0.305	94	63	0.401	67	48	0.417	66	42	0.389	48	46	0.489	80	59	0.424	66	54	0.45	58	54	0.482	63	47	0.427	0.0391302	0.4492	0.3806	1.18024	Prkch	Mus musculus protein kinase C; eta (Prkch); mRNA.
chr8	72152118	T	G	498	421	0.458	501	478	0.488	493	388	0.44	428	359	0.456	572	500	0.466	523	436	0.455	619	443	0.417	555	452	0.449	551	476	0.463	540	504	0.483	0.0391339	0.4448	0.4702	0.94598	Tpm4	Mus musculus tropomyosin 4 (Tpm4); mRNA.
chr1	86071664	G	A	47	44	0.484	44	38	0.463	61	67	0.523	39	29	0.426	44	42	0.488	37	31	0.456	39	52	0.571	50	54	0.519	36	50	0.581	47	40	0.46	0.0391353	0.53	0.4642	1.14175	Psmd1	Mus musculus proteasome (prosome; macropain) 26S subunit; non-ATPase; 1 (Psmd1); mRNA.
chr18	58679701	A	G	27	28	0.509	30	23	0.434	29	15	0.341	26	25	0.49	38	32	0.457	18	16	0.471	23	13	0.361	33	19	0.365	25	22	0.468	25	33	0.569	0.039149	0.4012	0.4918	0.815779
chr2	132309863	A	G	48	0	0	28	3	0.097	45	5	0.1	35	1	0.028	31	1	0.031	34	3	0.081	27	2	0.069	33	4	0.108	28	4	0.125	13	1	0.071	0.0391785	0.0966	0.0454	2.12775	Cds2;	Mus musculus CDP-diacylglycerol synthase (phosphatidate cytidylyltransferase) 2 (Cds2); mRNA.;
chr1	185329095	G	A	41	30	0.423	26	15	0.366	29	23	0.442	24	20	0.455	33	25	0.431	18	16	0.471	21	27	0.562	22	18	0.45	15	17	0.531	31	23	0.426	0.0392176	0.4912	0.4202	1.16897	Iars2;	Mus musculus isoleucine-tRNA synthetase 2; mitochondrial (Iars2); nuclear gene encoding mitochondrial protein; mRNA.;
chr2	69750217	A	G	62	37	0.374	47	28	0.373	46	44	0.489	53	40	0.43	66	44	0.4	52	44	0.458	58	45	0.437	71	43	0.377	53	51	0.49	72	41	0.363	0.0392942	0.4502	0.388	1.16031	Ppig;	Mus musculus peptidyl-prolyl isomerase G (cyclophilin G) (Ppig); mRNA.;
chr14	54645673	A	G	42	35	0.455	28	26	0.481	27	31	0.534	43	32	0.427	44	45	0.506	43	48	0.527	48	56	0.538	32	38	0.543	53	49	0.48	50	52	0.51	0.0392956	0.5244	0.4758	1.10214	Acin1 Acin1; Acin1 Acin1; Acin1 Acin1	Mus musculus apoptotic chromatin condensation inducer 1 (Acin1); transcript variant 2; mRNA.; Mus musculus apoptotic chromatin condensation inducer 1 (Acin1); transcript variant 4; mRNA.;; Mus musculus apoptotic chromatin condensation inducer 1 (Acin1); transcript variant 1; mRNA.; Mus musculus apoptotic chromatin condensation inducer 1 (Acin1); transcript variant 3; mRNA.;; Mus musculus apoptoti…
chr2	120317106	A	G	13	14	0.519	12	18	0.6	12	13	0.52	7	17	0.708	16	19	0.543	14	18	0.562	14	14	0.5	14	10	0.417	18	17	0.486	10	17	0.63	0.0393763	0.497	0.6	0.828333	Vps39 Vps39 Vps39	Mus musculus vacuolar protein sorting 39 (yeast) (Vps39); transcript variant 1; mRNA.; Mus musculus vacuolar protein sorting 39 (yeast) (Vps39); transcript variant 3; non-coding RNA.; Mus musculus vacuolar protein sorting 39 (yeast) (Vps39); transcript variant 2; mRNA.
chr6	34686072	A	G	68	50	0.424	50	44	0.468	62	62	0.5	47	36	0.434	45	41	0.477	44	37	0.457	35	36	0.507	56	55	0.495	30	27	0.474	41	35	0.461	0.0394359	0.4866	0.4528	1.07465
chr8	41341541	T	G	83	63	0.432	82	64	0.438	104	58	0.358	78	63	0.447	100	71	0.415	63	42	0.4	85	69	0.448	96	58	0.377	92	56	0.378	86	72	0.456	0.0394653	0.3922	0.4376	0.896252	Asah1;	Mus musculus N-acylsphingosine amidohydrolase 1 (Asah1); mRNA.;
chr17	24915652	A	G	11	18	0.621	11	24	0.686	14	20	0.588	10	21	0.677	9	15	0.625	13	12	0.48	16	17	0.515	13	20	0.606	9	16	0.64	10	19	0.655	0.0394962	0.5658	0.6528	0.866728	Mapk8ip3 Mapk8ip3 Mapk8ip3; Mapk8ip3 Mapk8ip3 Mapk8ip3 Mapk8ip3	Mus musculus mitogen-activated protein kinase 8 interacting protein 3 (Mapk8ip3); transcript variant 4; mRNA.; Mus musculus mitogen-activated protein kinase 8 interacting protein 3 (Mapk8ip3); transcript variant 6; mRNA.; Mus musculus mitogen-activated protein kinase 8 interacting protein 3 (Mapk8ip3); transcript variant 1; mRNA.;; Mus musculus mitogen-activated protein kinase 8 interacting prote…
chr15	79997082	C	G	160	93	0.368	125	56	0.309	165	100	0.377	122	63	0.341	61	38	0.384	53	45	0.459	63	49	0.438	102	74	0.42	57	43	0.43	72	53	0.424	0.0395005	0.4248	0.3652	1.1632	Pdgfb;	Mus musculus platelet derived growth factor; B polypeptide (Pdgfb); mRNA.;
chr2	84723221	A	T	12	15	0.556	9	13	0.591	11	9	0.45	9	8	0.471	11	10	0.476	11	11	0.5	15	12	0.444	8	7	0.467	9	7	0.438	9	12	0.571	0.039515	0.4598	0.533	0.862664	Clp1	Mus musculus CLP1; cleavage and polyadenylation factor I subunit (Clp1); mRNA.
chr1	82751838	G	A	40	61	0.604	36	46	0.561	51	43	0.457	34	31	0.477	36	49	0.576	36	35	0.493	56	55	0.495	34	33	0.493	40	39	0.494	44	50	0.532	0.0395407	0.4864	0.55	0.884364	Mff;	Mus musculus mitochondrial fission factor (Mff); nuclear gene encoding mitochondrial protein; mRNA.;
chr9	108796559	A	G	6	11	0.647	7	9	0.562	12	15	0.556	13	13	0.5	12	12	0.5	21	17	0.447	16	14	0.467	10	6	0.375	17	14	0.452	8	18	0.692	0.0395462	0.4594	0.5802	0.791796	Ip6k2;	Mus musculus inositol hexaphosphate kinase 2 (Ip6k2); mRNA.;
chr13	53468134	A	G	42	31	0.425	32	26	0.448	54	48	0.471	44	34	0.436	34	18	0.346	33	28	0.459	44	32	0.421	35	34	0.493	30	34	0.531	38	26	0.406	0.0395973	0.475	0.4122	1.15235	Msx2	Mus musculus homeobox; msh-like 2 (Msx2); mRNA.
chr12	112821520	C	G	34	31	0.477	37	22	0.373	33	35	0.515	27	28	0.509	32	23	0.418	20	28	0.583	32	25	0.439	24	28	0.538	22	28	0.56	32	25	0.439	0.0396473	0.527	0.4432	1.18908	Cdca4;	Mus musculus cell division cycle associated 4 (Cdca4); mRNA.;
chr12	70043915	T	C	8	11	0.579	11	15	0.577	5	9	0.643	14	12	0.462	17	16	0.485	11	16	0.593	7	13	0.65	8	11	0.579	11	18	0.621	23	12	0.343	0.0396688	0.6172	0.4892	1.26165	Nin Nin;	Mus musculus ninein (Nin); transcript variant 1; mRNA.; Mus musculus ninein (Nin); transcript variant 2; mRNA.;
chr19	7358160	A	C	25	13	0.342	17	6	0.261	28	8	0.222	13	7	0.35	25	7	0.219	16	5	0.238	38	10	0.208	24	8	0.25	23	5	0.179	42	17	0.288	0.0396771	0.2194	0.292	0.75137	AI846148	Mus musculus expressed sequence AI846148 (AI846148); transcript variant 1; mRNA.
chr8	123461476	C	T	28	26	0.481	32	17	0.347	21	19	0.475	21	22	0.512	20	16	0.444	17	18	0.514	15	21	0.583	25	27	0.519	15	20	0.571	28	23	0.451	0.039693	0.5324	0.447	1.19105	Def8; Def8 Def8 n/a	Mus musculus differentially expressed in FDCP 8 (Def8); transcript variant 3; mRNA.;Mus musculus differentially expressed in FDCP 8 (Def8); transcript variant 4; non-coding RNA.;Mus musculus differentially expressed in FDCP 8 (Def8); transcript variant 3; mRNA.;; Mus musculus differentially expressed in FDCP 8 (Def8); transcript variant 1; mRNA.; Mus musculus differentially expressed in FDCP 8 (D…
chr14	24495856	T	A	6	6	0.5	16	6	0.273	14	2	0.125	11	3	0.214	10	5	0.333	10	3	0.231	16	2	0.111	12	0	0	10	2	0.167	14	3	0.176	0.0397542	0.1268	0.2992	0.423797	Rps24; Rps24 Rps24;	Mus musculus ribosomal protein S24 (Rps24); transcript variant 3; mRNA.;; Mus musculus ribosomal protein S24 (Rps24); transcript variant 2; mRNA.; Mus musculus ribosomal protein S24 (Rps24); transcript variant 1; mRNA.;Mus musculus ribosomal protein S24 (Rps24); transcript variant 3; mRNA.;
chr4	43416016	C	T	5	10	0.667	4	21	0.84	15	13	0.464	6	9	0.6	16	19	0.543	17	16	0.485	10	6	0.375	15	10	0.4	17	25	0.595	16	18	0.529	0.0399083	0.4638	0.6358	0.729475	Rusc2 Rusc2	Mus musculus RUN and SH3 domain containing 2 (Rusc2); transcript variant 2; mRNA.; Mus musculus RUN and SH3 domain containing 2 (Rusc2); transcript variant 1; mRNA.
chr16	20157087	A	C	12	2	0.143	11	1	0.083	23	0	0	18	0	0	14	3	0.176	25	1	0.038	25	0	0	21	1	0.045	20	0	0	14	2	0.125	0.0400356	0.0166	0.1054	0.157495	Yeats2 Yeats2; Yeats2	Mus musculus YEATS domain containing 2 (Yeats2); transcript variant 1; mRNA.; Mus musculus YEATS domain containing 2 (Yeats2); transcript variant 2; mRNA.;; Mus musculus YEATS domain containing 2 (Yeats2); transcript variant 3; mRNA.
chr11	119283313	A	G	88	75	0.46	113	82	0.421	83	85	0.506	92	73	0.442	115	104	0.475	112	103	0.479	108	90	0.455	112	113	0.502	93	100	0.518	104	94	0.475	0.0400872	0.492	0.4546	1.08227	Gaa Gaa	Mus musculus glucosidase; alpha; acid (Gaa); transcript variant 1; mRNA.; Mus musculus glucosidase; alpha; acid (Gaa); transcript variant 2; mRNA.
chr8	20268857	C	G	14	7	0.333	10	6	0.375	20	10	0.333	8	4	0.333	15	6	0.286	19	5	0.208	19	6	0.24	19	6	0.24	9	4	0.308	12	10	0.455	0.0402476	0.2658	0.3564	0.745791	n/a	n/a
chr17	24217948	C	T	24	17	0.415	28	16	0.364	25	22	0.468	29	12	0.293	22	12	0.353	12	13	0.52	28	25	0.472	24	14	0.368	17	15	0.469	27	21	0.438	0.0403041	0.4594	0.3726	1.23296	1600002H07Rik	Mus musculus RIKEN cDNA 1600002H07 gene (1600002H07Rik); mRNA.
chr14	52073883	T	C	26	33	0.559	14	30	0.682	20	35	0.636	14	37	0.725	8	31	0.795	16	16	0.5	22	38	0.633	17	23	0.575	27	26	0.491	13	28	0.683	0.0404342	0.567	0.6888	0.823171	Hnrnpc Hnrnpc Hnrnpc; Hnrnpc Hnrnpc;	Mus musculus heterogeneous nuclear ribonucleoprotein C (Hnrnpc); transcript variant 3; mRNA.; Mus musculus heterogeneous nuclear ribonucleoprotein C (Hnrnpc); transcript variant 2; mRNA.; Mus musculus heterogeneous nuclear ribonucleoprotein C (Hnrnpc); transcript variant 1; mRNA.;; Mus musculus heterogeneous nuclear ribonucleoprotein C (Hnrnpc); transcript variant 5; mRNA.; Mus musculus heterogen…
chr19	34493618	T	C	23	10	0.303	18	7	0.28	23	8	0.258	19	7	0.269	11	7	0.389	21	7	0.25	14	4	0.222	18	7	0.28	15	5	0.25	20	10	0.333	0.0404454	0.252	0.3148	0.800508	Lipa Lipa	Mus musculus lysosomal acid lipase A (Lipa); transcript variant 2; mRNA.; Mus musculus lysosomal acid lipase A (Lipa); transcript variant 1; mRNA.
chr9	106885069	G	C	17	13	0.433	16	6	0.273	16	18	0.529	19	10	0.345	12	12	0.5	16	10	0.385	14	16	0.533	16	17	0.515	13	15	0.536	16	8	0.333	0.0404609	0.4996	0.3768	1.3259	Rbm15b	Mus musculus RNA binding motif protein 15B (Rbm15b); mRNA.
chr8	36568069	T	C	56	16	0.222	45	21	0.318	63	40	0.388	39	22	0.361	47	21	0.309	42	27	0.391	46	28	0.378	56	30	0.349	41	25	0.379	42	9	0.176	0.0405649	0.377	0.2772	1.36003	Dlc1 Dlc1 Dlc1;	Mus musculus deleted in liver cancer 1 (Dlc1); transcript variant 3; mRNA.; Mus musculus deleted in liver cancer 1 (Dlc1); transcript variant 1; mRNA.; Mus musculus deleted in liver cancer 1 (Dlc1); transcript variant 2; mRNA.;
chr14	47320482	G	A	23	3	0.115	19	6	0.24	32	4	0.111	15	3	0.167	27	3	0.1	20	1	0.048	26	2	0.071	23	1	0.042	22	0	0	23	2	0.08	0.0406143	0.0544	0.1404	0.387464	Mapk1ip1l;	Mus musculus mitogen-activated protein kinase 1 interacting protein 1-like (Mapk1ip1l); mRNA.;
chr4	55527547	A	G	70	34	0.327	43	21	0.328	63	51	0.447	50	34	0.405	41	20	0.328	40	30	0.429	65	39	0.375	55	28	0.337	42	34	0.447	44	19	0.302	0.0406498	0.407	0.338	1.20414	Klf4	Mus musculus Kruppel-like factor 4 (gut) (Klf4); mRNA.
chr10	28075160	T	A	8	10	0.556	5	7	0.583	16	10	0.385	2	10	0.833	10	12	0.545	11	7	0.389	9	8	0.471	12	10	0.455	8	3	0.273	12	9	0.429	0.0406704	0.3946	0.5892	0.669722	Ptprk;	Mus musculus protein tyrosine phosphatase; receptor type; K (Ptprk); mRNA.;
chr17	43457469	A	G	18	32	0.64	6	20	0.769	20	21	0.512	7	15	0.682	8	18	0.692	9	10	0.526	17	25	0.595	10	14	0.583	10	11	0.524	8	9	0.529	0.0406944	0.548	0.6624	0.827295	Gpr116;	Mus musculus G protein-coupled receptor 116 (Gpr116); mRNA.;
chr13	69573920	C	T	18	11	0.379	42	18	0.3	24	11	0.314	20	6	0.231	17	6	0.261	13	8	0.381	13	10	0.435	11	17	0.607	18	19	0.514	16	8	0.333	0.0407462	0.4502	0.3008	1.49668	Srd5a1;	Mus musculus steroid 5 alpha-reductase 1 (Srd5a1); mRNA.;
chr5	136987502	C	T	39	31	0.443	40	42	0.512	34	37	0.521	36	35	0.493	50	62	0.554	29	46	0.613	36	42	0.538	43	59	0.578	38	58	0.604	42	48	0.533	0.0407498	0.5708	0.507	1.12584	Znhit1; Plod3;	Mus musculus zinc finger; HIT domain containing 1 (Znhit1); mRNA.;; Mus musculus procollagen-lysine; 2-oxoglutarate 5-dioxygenase 3 (Plod3); mRNA.;
chr9	86494428	G	A	10	8	0.444	12	5	0.294	5	11	0.688	6	4	0.4	7	5	0.417	8	7	0.467	15	9	0.375	4	8	0.667	6	9	0.6	12	7	0.368	0.0407885	0.5594	0.3846	1.4545	Dopey1;	Mus musculus dopey family member 1 (Dopey1); mRNA.;
chr8	40548784	G	T	16	6	0.273	26	17	0.395	17	13	0.433	27	11	0.289	11	8	0.421	15	9	0.375	13	17	0.567	15	11	0.423	10	9	0.474	14	8	0.364	0.040806	0.4544	0.3484	1.30425	Vps37a;	Mus musculus vacuolar protein sorting 37A (yeast) (Vps37a); mRNA.;
chr1	88263914	A	G	17	28	0.622	11	13	0.542	15	24	0.615	8	13	0.619	19	18	0.486	11	22	0.667	7	19	0.731	9	20	0.69	17	22	0.564	18	16	0.471	0.040835	0.6534	0.548	1.19234	n/a Hjurp	n/a; Mus musculus Holliday junction recognition protein (Hjurp); mRNA.
chr1	13142322	G	C	49	41	0.456	44	36	0.45	49	50	0.505	40	33	0.452	37	33	0.471	36	44	0.55	40	55	0.579	40	41	0.506	29	37	0.561	38	48	0.558	0.040872	0.5402	0.4774	1.13155	Ncoa2; Ncoa2;	Mus musculus nuclear receptor coactivator 2 (Ncoa2); transcript variant 1; mRNA.;; Mus musculus nuclear receptor coactivator 2 (Ncoa2); transcript variant 2; mRNA.;
chr2	121216105	T	G	8	6	0.429	8	5	0.385	5	6	0.545	6	4	0.4	11	12	0.522	5	8	0.615	8	13	0.619	2	9	0.818	6	7	0.538	6	9	0.6	0.0408957	0.627	0.4672	1.34204	Trp53bp1;	Mus musculus transformation related protein 53 binding protein 1 (Trp53bp1); mRNA.;
chr19	53929270	G	A	54	2	0.036	58	2	0.033	39	6	0.133	26	4	0.133	80	7	0.08	63	7	0.1	46	10	0.179	37	5	0.119	49	5	0.093	45	2	0.043	0.0409192	0.1248	0.065	1.92	Pdcd4 Pdcd4 Pdcd4	Mus musculus programmed cell death 4 (Pdcd4); transcript variant 1; mRNA.; Mus musculus programmed cell death 4 (Pdcd4); transcript variant 3; mRNA.; Mus musculus programmed cell death 4 (Pdcd4); transcript variant 2; mRNA.
chr4	133196330	T	C	49	44	0.473	38	30	0.441	58	42	0.42	41	47	0.534	43	39	0.476	38	35	0.479	58	33	0.363	49	36	0.424	52	37	0.416	44	39	0.47	0.040938	0.4204	0.4788	0.878028	Wasf2;	Mus musculus WAS protein family; member 2 (Wasf2); mRNA.;
chr18	46241279	A	G	21	20	0.488	14	21	0.6	15	19	0.559	17	15	0.469	21	17	0.447	18	26	0.591	13	18	0.581	15	18	0.545	14	22	0.611	20	20	0.5	0.0409715	0.5774	0.5008	1.15296	Pggt1b	Mus musculus protein geranylgeranyltransferase type I; beta subunit (Pggt1b); mRNA.
chr4	129622623	G	A	11	19	0.633	17	16	0.485	17	18	0.514	12	23	0.657	8	8	0.5	19	14	0.424	16	12	0.429	12	14	0.538	14	8	0.364	10	13	0.565	0.0409806	0.4538	0.568	0.798944	Ccdc28b;	Mus musculus coiled coil domain containing 28B (Ccdc28b); mRNA.;
chr15	10476232	G	A	16	11	0.407	10	15	0.6	16	10	0.385	9	15	0.625	20	19	0.487	14	5	0.263	12	10	0.455	12	6	0.333	17	17	0.5	12	13	0.52	0.0410119	0.3872	0.5278	0.733611	Brix1	Mus musculus BRX1; biogenesis of ribosomes; homolog (S. cerevisiae) (Brix1); mRNA.
chr5	111338375	T	C	117	93	0.443	76	92	0.548	115	92	0.444	80	96	0.545	79	99	0.556	71	74	0.51	104	100	0.49	111	91	0.45	113	76	0.402	91	113	0.554	0.041215	0.4592	0.5292	0.867725	Pitpnb;	Mus musculus phosphatidylinositol transfer protein; beta (Pitpnb); mRNA.;
chr9	65461041	T	C	13	18	0.581	15	17	0.531	11	7	0.389	12	10	0.455	9	10	0.526	15	6	0.286	12	4	0.25	15	10	0.4	11	5	0.312	22	9	0.29	0.0413646	0.3274	0.4766	0.686949	Spg21;	Mus musculus spastic paraplegia 21 homolog (human) (Spg21); mRNA.;
chr15	54839179	A	G	57	49	0.462	45	42	0.483	54	64	0.542	52	42	0.447	58	43	0.426	46	49	0.516	71	66	0.482	62	50	0.446	41	49	0.544	32	25	0.439	0.0413912	0.506	0.4514	1.12096	Enpp2;	Mus musculus ectonucleotide pyrophosphatase/phosphodiesterase 2 (Enpp2); transcript variant 2; mRNA.;
chr9	107535087	G	A	48	50	0.51	39	31	0.443	46	32	0.41	27	31	0.534	31	27	0.466	33	29	0.468	48	35	0.422	34	27	0.443	39	25	0.391	40	33	0.452	0.0413968	0.4268	0.481	0.887318	Tmem115	Mus musculus transmembrane protein 115 (Tmem115); mRNA.
chr17	43458287	C	A	22	6	0.214	10	2	0.167	13	7	0.35	14	3	0.176	8	3	0.273	13	8	0.381	9	7	0.438	20	4	0.167	10	6	0.375	11	3	0.214	0.0413975	0.3422	0.2088	1.63889	Gpr116;	Mus musculus G protein-coupled receptor 116 (Gpr116); mRNA.;
chr16	96011781	T	A	27	9	0.25	24	4	0.143	19	13	0.406	24	6	0.2	21	5	0.192	24	17	0.415	23	15	0.395	19	8	0.296	33	7	0.175	32	10	0.238	0.041404	0.3374	0.2046	1.64907	Brwd1 Brwd1	Mus musculus bromodomain and WD repeat domain containing 1 (Brwd1); transcript variant 2; mRNA.; Mus musculus bromodomain and WD repeat domain containing 1 (Brwd1); transcript variant 1; mRNA.
chr9	66138565	G	A	68	65	0.489	53	56	0.514	76	63	0.453	58	45	0.437	63	67	0.515	65	52	0.444	71	56	0.441	68	57	0.456	73	61	0.455	73	77	0.513	0.041416	0.4498	0.4936	0.911264	Fam96a	Mus musculus family with sequence similarity 96; member A (Fam96a); mRNA.
chr7	81039229	G	A	14	26	0.65	19	23	0.548	24	27	0.529	21	26	0.553	21	26	0.553	19	13	0.406	26	16	0.381	24	25	0.51	24	26	0.52	27	29	0.518	0.0414524	0.4692	0.5644	0.831325	Zfp592	Mus musculus zinc finger protein 592 (Zfp592); mRNA.
chr15	36999422	T	G	83	69	0.454	71	56	0.441	96	91	0.487	87	57	0.396	68	51	0.429	63	52	0.452	77	64	0.454	51	66	0.564	58	66	0.532	61	50	0.45	0.0414648	0.4978	0.434	1.147	Zfp706	Mus musculus zinc finger protein 706 (Zfp706); mRNA.
chr10	93265369	A	G	38	29	0.433	30	26	0.464	31	35	0.53	34	27	0.443	38	27	0.415	36	27	0.429	22	32	0.593	33	39	0.542	28	30	0.517	27	24	0.471	0.0414803	0.5222	0.4452	1.17296	Elk3	Mus musculus ELK3; member of ETS oncogene family (Elk3); transcript variant 1; mRNA.
chr7	3620421	A	G	12	7	0.368	9	7	0.438	12	9	0.429	7	3	0.3	9	4	0.308	4	10	0.714	8	10	0.556	8	5	0.385	8	7	0.467	12	5	0.294	0.0415887	0.5102	0.3416	1.49356	Tfpt;	Mus musculus TCF3 (E2A) fusion partner (Tfpt); mRNA.;
chr4	140721114	T	C	47	57	0.548	45	49	0.521	51	40	0.44	38	44	0.537	50	40	0.444	48	42	0.467	56	48	0.462	66	41	0.383	55	37	0.402	68	55	0.447	0.0417599	0.4308	0.4994	0.862635	Rcc2	Mus musculus regulator of chromosome condensation 2 (Rcc2); mRNA.
chr6	135168160	A	G	12	21	0.636	9	9	0.5	19	5	0.208	15	13	0.464	15	13	0.464	11	4	0.267	16	9	0.36	15	6	0.286	7	10	0.588	7	11	0.611	0.0418598	0.3418	0.535	0.638879	Hebp1	Mus musculus heme binding protein 1 (Hebp1); mRNA.
chr2	120861454	A	G	11	16	0.593	14	16	0.533	16	11	0.407	12	9	0.429	14	13	0.481	23	11	0.324	10	9	0.474	18	10	0.357	25	6	0.194	15	11	0.423	0.0419006	0.3512	0.4918	0.714111	AV039307 Ubr1 AV039307	Mus musculus expressed sequence AV039307 (AV039307); transcript variant 1; non-coding RNA.; Mus musculus ubiquitin protein ligase E3 component n-recognin 1 (Ubr1); mRNA.; Mus musculus expressed sequence AV039307 (AV039307); transcript variant 2; non-coding RNA.
chr9	107687949	G	A	54	38	0.413	121	98	0.447	44	42	0.488	108	80	0.426	139	82	0.371	102	78	0.433	92	68	0.425	114	112	0.496	128	105	0.451	122	83	0.405	0.0420015	0.4586	0.4124	1.11203	Sema3f;	Mus musculus sema domain; immunoglobulin domain (Ig); short basic domain; secreted; (semaphorin) 3F (Sema3f); mRNA.;
chr18	43358391	G	A	7	14	0.667	7	8	0.533	9	4	0.308	7	13	0.65	11	15	0.577	7	4	0.364	15	9	0.375	8	12	0.6	12	12	0.5	11	11	0.5	0.0420189	0.4294	0.5854	0.733516	Dpysl3 Dpysl3;	Mus musculus dihydropyrimidinase-like 3 (Dpysl3); transcript variant 2; mRNA.; Mus musculus dihydropyrimidinase-like 3 (Dpysl3); transcript variant 1; mRNA.;
chr14	103585124	C	T	33	22	0.4	17	23	0.575	25	24	0.49	31	28	0.475	12	6	0.333	8	11	0.579	14	16	0.533	16	20	0.556	5	16	0.762	14	8	0.364	0.0420392	0.584	0.4294	1.36004	Scel;	Mus musculus sciellin (Scel); mRNA.;
chr16	32993764	A	G	19	17	0.472	25	22	0.468	22	19	0.463	17	18	0.514	18	19	0.514	20	18	0.474	27	25	0.481	21	18	0.462	25	20	0.444	21	22	0.512	0.0421031	0.4648	0.496	0.937097	Lrch3;	Mus musculus leucine-rich repeats and calponin homology (CH) domain containing 3 (Lrch3); mRNA.;
chr18	52488518	G	A	7	11	0.611	8	13	0.619	12	9	0.429	12	11	0.478	3	10	0.769	9	14	0.609	13	10	0.435	14	12	0.462	6	4	0.4	10	14	0.583	0.0421412	0.467	0.612	0.763072	Srfbp1	Mus musculus serum response factor binding protein 1 (Srfbp1); mRNA.
chr5	88650567	G	A	44	7	0.137	38	7	0.156	59	3	0.048	43	3	0.065	28	2	0.067	32	1	0.03	46	3	0.061	37	2	0.051	30	3	0.091	27	5	0.156	0.0422059	0.0562	0.1162	0.483649
chr10	93997017	A	C	17	19	0.528	12	10	0.455	16	11	0.407	12	14	0.538	21	17	0.447	11	12	0.522	18	13	0.419	17	9	0.346	21	12	0.364	13	21	0.618	0.0423938	0.4116	0.5172	0.795824	Vezt;	Mus musculus vezatin; adherens junctions transmembrane protein (Vezt); mRNA.;
chr1	88265034	G	A	13	10	0.435	12	7	0.368	5	8	0.615	20	14	0.412	15	17	0.531	12	10	0.455	13	14	0.519	14	14	0.5	15	16	0.516	17	8	0.32	0.0425131	0.521	0.4132	1.26089	n/a Hjurp Hjurp;	n/a; Mus musculus Holliday junction recognition protein (Hjurp); mRNA.; Mus musculus Holliday junction recognition protein (Hjurp); mRNA.;
chr5	118009070	A	G	87	78	0.473	81	88	0.521	124	66	0.347	89	64	0.418	115	69	0.375	85	57	0.401	114	61	0.349	113	67	0.372	96	64	0.4	114	89	0.438	0.0425165	0.3738	0.445	0.84	Fbxo21;	Mus musculus F-box protein 21 (Fbxo21); mRNA.;
chr2	71090339	A	C	20	8	0.286	18	9	0.333	17	11	0.393	14	4	0.222	16	3	0.158	14	7	0.333	9	12	0.571	19	6	0.24	11	9	0.45	19	4	0.174	0.0425239	0.3974	0.2346	1.69395	Dcaf17 Dcaf17	Mus musculus DDB1 and CUL4 associated factor 17 (Dcaf17); transcript variant 2; mRNA.; Mus musculus DDB1 and CUL4 associated factor 17 (Dcaf17); transcript variant 1; mRNA.
chr11	57532882	C	T	22	22	0.5	36	31	0.463	37	22	0.373	23	15	0.395	28	16	0.364	30	13	0.302	42	21	0.333	30	20	0.4	27	12	0.308	24	15	0.385	0.0425334	0.3432	0.4214	0.814428	Mfap3 Mfap3	Mus musculus microfibrillar-associated protein 3 (Mfap3); transcript variant 1; mRNA.; Mus musculus microfibrillar-associated protein 3 (Mfap3); transcript variant 2; mRNA.
chr17	43457044	A	C	15	33	0.688	12	24	0.667	16	29	0.644	8	22	0.733	6	12	0.667	6	12	0.667	13	16	0.552	11	17	0.607	7	15	0.682	4	13	0.765	0.0425415	0.6304	0.704	0.895455	Gpr116;	Mus musculus G protein-coupled receptor 116 (Gpr116); mRNA.;
chr6	48570195	G	A	16	8	0.333	12	12	0.5	5	7	0.583	10	5	0.333	7	3	0.3	20	10	0.333	9	13	0.591	11	9	0.45	14	16	0.533	21	7	0.25	0.042543	0.498	0.3432	1.45105	Rarres2 Lrrc61; Lrrc61	Mus musculus retinoic acid receptor responder (tazarotene induced) 2 (Rarres2); mRNA.; Mus musculus leucine rich repeat containing 61 (Lrrc61); transcript variant 1; mRNA.;; Mus musculus leucine rich repeat containing 61 (Lrrc61); transcript variant 2; mRNA.
chr14	64807320	C	T	34	23	0.404	26	22	0.458	34	31	0.477	22	21	0.488	19	24	0.558	23	13	0.361	35	16	0.314	29	22	0.431	32	19	0.373	22	23	0.511	0.0425653	0.3912	0.4838	0.808599
chr19	40451375	G	A	41	31	0.431	32	30	0.484	41	42	0.506	51	35	0.407	18	20	0.526	33	32	0.492	31	40	0.563	27	32	0.542	20	25	0.556	32	31	0.492	0.0426559	0.5318	0.468	1.13632	Sorbs1; Sorbs1 Sorbs1; Sorbs1	Mus musculus sorbin and SH3 domain containing 1 (Sorbs1); transcript variant 1; mRNA.;; Mus musculus sorbin and SH3 domain containing 1 (Sorbs1); transcript variant 4; mRNA.; Mus musculus sorbin and SH3 domain containing 1 (Sorbs1); transcript variant 2; mRNA.;; Mus musculus sorbin and SH3 domain containing 1 (Sorbs1); transcript variant 3; mRNA.
chr13	38061141	G	A	17	3	0.15	17	5	0.227	18	5	0.217	17	1	0.056	17	3	0.15	15	6	0.286	14	11	0.44	22	4	0.154	11	5	0.312	14	2	0.125	0.0427363	0.2818	0.1416	1.99011	Riok1	Mus musculus RIO kinase 1 (yeast) (Riok1); mRNA.
chr14	115045316	C	T	7	8	0.533	6	5	0.455	12	7	0.368	4	6	0.6	5	6	0.545	17	11	0.393	14	9	0.391	8	9	0.529	12	11	0.478	6	6	0.5	0.0428162	0.4318	0.5266	0.819977	n/a	n/a
chr15	9201053	T	G	11	4	0.267	9	9	0.5	8	20	0.714	13	7	0.35	8	9	0.529	13	10	0.435	14	16	0.533	11	16	0.593	7	13	0.65	18	15	0.455	0.0428834	0.585	0.4202	1.39219
chr19	41650807	G	A	11	30	0.732	27	53	0.662	9	8	0.471	39	62	0.614	32	43	0.573	44	67	0.604	26	28	0.519	50	78	0.609	46	69	0.6	25	61	0.709	0.0428928	0.5606	0.658	0.851976	Slit1	Mus musculus slit homolog 1 (Drosophila) (Slit1); mRNA.
chr1	78458583	A	G	43	73	0.629	37	40	0.519	53	59	0.527	42	53	0.558	52	75	0.591	46	48	0.511	44	57	0.564	69	61	0.469	56	54	0.491	59	75	0.56	0.0429275	0.5124	0.5714	0.896745	Farsb;	Mus musculus phenylalanyl-tRNA synthetase; beta subunit (Farsb); mRNA.;
chr4	101752180	T	G	1726	8	0.005	1555	14	0.009	2334	20	0.008	1380	5	0.004	992	3	0.003	1032	8	0.008	1264	10	0.008	1472	14	0.009	759	5	0.007	1150	4	0.003	0.0429681	0.008	0.0048	1.66667	Lepr Lepr Lepr;	Mus musculus leptin receptor (Lepr); transcript variant 1; mRNA.; Mus musculus leptin receptor (Lepr); transcript variant 3; mRNA.; Mus musculus leptin receptor (Lepr); transcript variant 2; mRNA.;
chr4	133199419	G	A	62	41	0.398	49	47	0.49	74	48	0.393	44	40	0.476	57	54	0.486	51	38	0.427	50	44	0.468	59	37	0.385	43	26	0.377	40	40	0.5	0.042978	0.41	0.47	0.87234
chr11	54996350	A	G	57	44	0.436	50	46	0.479	46	70	0.603	58	45	0.437	75	70	0.483	50	47	0.485	58	58	0.5	50	54	0.519	30	38	0.559	41	43	0.512	0.0430198	0.5332	0.4694	1.13592	Anxa6 Anxa6;	Mus musculus annexin A6 (Anxa6); transcript variant 1; mRNA.; Mus musculus annexin A6 (Anxa6); transcript variant 2; mRNA.;
chr12	10395251	C	T	24	16	0.4	19	14	0.424	16	20	0.556	13	12	0.48	17	18	0.514	14	13	0.481	13	16	0.552	21	23	0.523	16	14	0.467	24	18	0.429	0.0430425	0.5158	0.4494	1.14775	Rdh14	Mus musculus retinol dehydrogenase 14 (all-trans and 9-cis) (Rdh14); mRNA.
chr11	97448477	A	G	15	9	0.375	24	16	0.4	25	8	0.242	11	7	0.389	19	13	0.406	20	12	0.375	22	10	0.312	30	18	0.375	22	8	0.267	26	17	0.395	0.0430775	0.3142	0.393	0.799491
chr2	119816861	G	A	21	3	0.125	23	2	0.08	27	5	0.156	20	0	0	20	1	0.048	23	2	0.08	17	2	0.105	21	3	0.125	18	4	0.182	14	1	0.067	0.0432104	0.1296	0.064	2.025	Tyro3;	Mus musculus TYRO3 protein tyrosine kinase 3 (Tyro3); mRNA.;
chr19	17329276	G	C	30	11	0.268	24	10	0.294	30	24	0.444	19	11	0.367	12	13	0.52	19	20	0.513	25	24	0.49	20	22	0.524	17	15	0.469	28	16	0.364	0.0432284	0.488	0.3626	1.34584	Gcnt1 Gcnt1 Gcnt1	Mus musculus glucosaminyl (N-acetyl) transferase 1; core 2 (Gcnt1); transcript variant 1; mRNA.; Mus musculus glucosaminyl (N-acetyl) transferase 1; core 2 (Gcnt1); transcript variant 3; mRNA.; Mus musculus glucosaminyl (N-acetyl) transferase 1; core 2 (Gcnt1); transcript variant 2; mRNA.
chr4	156165623	C	A	61	68	0.527	35	46	0.568	70	62	0.47	48	61	0.56	35	46	0.568	42	44	0.512	50	47	0.485	51	39	0.433	33	44	0.571	33	45	0.577	0.0433203	0.4942	0.56	0.8825	Agrn	Mus musculus agrin (Agrn); mRNA.
chr6	146597925	C	T	45	22	0.328	39	28	0.418	37	21	0.362	33	22	0.4	37	23	0.383	39	18	0.316	58	30	0.341	35	16	0.314	31	18	0.367	40	29	0.42	0.0433232	0.34	0.3898	0.872242	Fgfr1op2	Mus musculus FGFR1 oncogene partner 2 (Fgfr1op2); mRNA.
chr2	146889252	G	A	12	13	0.52	6	10	0.625	7	5	0.417	7	15	0.682	5	12	0.706	12	5	0.294	10	7	0.412	7	8	0.533	10	7	0.412	14	9	0.391	0.0434603	0.4136	0.5848	0.70725	Plk1s1;	Mus musculus polo-like kinase 1 substrate 1 (Plk1s1); mRNA.;
chr11	113656262	G	A	28	30	0.517	30	17	0.362	20	19	0.487	23	10	0.303	31	20	0.392	17	20	0.541	31	32	0.508	33	29	0.468	21	17	0.447	25	15	0.375	0.0434952	0.4902	0.3898	1.25757	Cog1;	Mus musculus component of oligomeric golgi complex 1 (Cog1); mRNA.;
chr1	166998675	C	T	8	8	0.5	9	4	0.308	6	4	0.4	6	6	0.5	7	4	0.364	9	5	0.357	10	2	0.167	12	4	0.25	13	2	0.133	7	5	0.417	0.0435156	0.2614	0.4178	0.625658	Gm16701	Mus musculus predicted gene; 16701 (Gm16701); non-coding RNA.
chr7	18612251	C	T	1826	775	0.298	3094	1187	0.277	1090	504	0.316	3216	1603	0.333	3214	1553	0.326	3237	1633	0.335	3500	1683	0.325	2903	1560	0.35	1997	1118	0.359	3133	1237	0.283	0.0435317	0.337	0.3034	1.11074	Psg23	Mus musculus pregnancy-specific glycoprotein 23 (Psg23); mRNA.
chr11	98083895	A	G	11	12	0.522	9	9	0.5	12	9	0.429	9	7	0.438	10	10	0.5	11	6	0.353	14	10	0.417	8	7	0.467	7	5	0.417	5	10	0.667	0.0436521	0.4166	0.5254	0.79292	Fbxl20;	Mus musculus F-box and leucine-rich repeat protein 20 (Fbxl20); mRNA.;
chr7	38195339	A	G	49	38	0.437	40	35	0.467	50	56	0.528	34	35	0.507	45	26	0.366	23	40	0.635	44	46	0.511	34	33	0.493	31	30	0.492	39	33	0.458	0.0437303	0.5318	0.447	1.18971	1600014C10Rik 1600014C10Rik	Mus musculus RIKEN cDNA 1600014C10 gene (1600014C10Rik); transcript variant 1; mRNA.; Mus musculus RIKEN cDNA 1600014C10 gene (1600014C10Rik); transcript variant 2; mRNA.
chr19	60525997	A	G	34	33	0.493	26	28	0.519	29	33	0.532	25	27	0.519	25	20	0.444	22	15	0.405	37	13	0.26	30	17	0.362	28	18	0.391	12	19	0.613	0.0438412	0.39	0.5176	0.753478	Cacul1 Cacul1 Cacul1	Mus musculus CDK2 associated; cullin domain 1 (Cacul1); transcript variant 2; mRNA.; Mus musculus CDK2 associated; cullin domain 1 (Cacul1); transcript variant 1; mRNA.; Mus musculus CDK2 associated; cullin domain 1 (Cacul1); transcript variant 3; mRNA.
chr14	55569551	C	T	38	19	0.333	22	19	0.463	28	26	0.481	24	14	0.368	23	17	0.425	26	18	0.409	37	33	0.471	23	24	0.511	27	30	0.526	35	27	0.435	0.0438495	0.4796	0.4048	1.18478	Dcaf11 Dcaf11 Dcaf11	Mus musculus DDB1 and CUL4 associated factor 11 (Dcaf11); transcript variant 3; non-coding RNA.; Mus musculus DDB1 and CUL4 associated factor 11 (Dcaf11); transcript variant 2; mRNA.; Mus musculus DDB1 and CUL4 associated factor 11 (Dcaf11); transcript variant 1; mRNA.
chr8	33635325	G	A	53	54	0.505	70	51	0.421	63	41	0.394	54	47	0.465	56	56	0.5	50	42	0.457	62	49	0.441	66	52	0.441	63	40	0.388	52	47	0.475	0.0438561	0.4242	0.4732	0.89645	Ubxn8	Mus musculus UBX domain protein 8 (Ubxn8); mRNA.
chr5	32829748	G	T	10	11	0.524	10	15	0.6	10	7	0.412	9	10	0.526	10	12	0.545	11	7	0.389	15	14	0.483	10	9	0.474	9	12	0.571	5	13	0.722	0.0438921	0.4658	0.5834	0.798423	Prl14l	Mus musculus proline rich 14-like (Prl14l); mRNA.
chr12	116060172	C	T	11	10	0.476	12	12	0.5	10	8	0.444	11	12	0.522	11	18	0.621	17	9	0.346	24	10	0.294	13	16	0.552	20	13	0.394	14	17	0.548	0.0439078	0.406	0.5334	0.761155	Zfp386 Zfp386	Mus musculus zinc finger protein 386 (Kruppel-like) (Zfp386); transcript variant 2; mRNA.; Mus musculus zinc finger protein 386 (Kruppel-like) (Zfp386); transcript variant 1; mRNA.
chr16	30315872	A	G	91	91	0.5	89	74	0.454	91	107	0.54	78	62	0.443	65	67	0.508	60	63	0.512	67	77	0.535	66	90	0.577	48	53	0.525	62	71	0.534	0.0440728	0.5378	0.4878	1.1025	Atp13a3 Atp13a3	Mus musculus ATPase type 13A3 (Atp13a3); transcript variant 2; mRNA.; Mus musculus ATPase type 13A3 (Atp13a3); transcript variant 1; mRNA.
chr2	155225767	A	G	17	30	0.638	27	25	0.481	42	36	0.462	25	29	0.537	24	25	0.51	30	21	0.412	28	25	0.472	23	26	0.531	22	15	0.405	20	23	0.535	0.0441045	0.4564	0.5402	0.844872	Itch; Itch	Mus musculus itchy; E3 ubiquitin protein ligase (Itch); transcript variant 1; mRNA.;; Mus musculus itchy; E3 ubiquitin protein ligase (Itch); transcript variant 2; mRNA.
chr2	164568487	C	T	19	7	0.269	10	0	0	16	7	0.304	8	3	0.273	12	5	0.294	7	7	0.5	15	10	0.4	10	4	0.286	12	8	0.4	22	7	0.241	0.0441513	0.378	0.2154	1.75487	Wfdc2	Mus musculus WAP four-disulfide core domain 2 (Wfdc2); mRNA.
chr8	88329387	T	C	73	79	0.52	101	106	0.512	105	66	0.386	77	73	0.487	119	119	0.5	90	93	0.508	102	79	0.436	111	87	0.439	108	102	0.486	91	106	0.538	0.0441951	0.451	0.5114	0.881893	Adcy7 Adcy7 Adcy7 Adcy7	Mus musculus adenylate cyclase 7 (Adcy7); transcript variant 2; mRNA.; Mus musculus adenylate cyclase 7 (Adcy7); transcript variant 1; mRNA.; Mus musculus adenylate cyclase 7 (Adcy7); transcript variant 4; mRNA.; Mus musculus adenylate cyclase 7 (Adcy7); transcript variant 3; mRNA.
chr1	88263313	T	A	0	13	1	1	13	0.929	0	18	1	0	13	1	0	17	1	2	15	0.882	2	12	0.857	2	16	0.889	3	14	0.824	1	18	0.947	0.0442596	0.8904	0.9752	0.913043	n/a Hjurp	n/a; Mus musculus Holliday junction recognition protein (Hjurp); mRNA.
chr1	88266046	A	C	41	9	0.18	27	12	0.308	33	5	0.132	28	14	0.333	32	14	0.304	37	7	0.159	44	14	0.241	31	8	0.205	34	8	0.19	31	9	0.225	0.0444064	0.1854	0.27	0.686667	n/a Hjurp Hjurp;	n/a; Mus musculus Holliday junction recognition protein (Hjurp); mRNA.; Mus musculus Holliday junction recognition protein (Hjurp); mRNA.;
chr9	44944880	G	A	25	29	0.537	18	28	0.609	36	36	0.5	22	34	0.607	18	29	0.617	38	19	0.333	35	32	0.478	27	34	0.557	37	21	0.362	38	35	0.479	0.0444884	0.446	0.5698	0.782731	Ube4a	Mus musculus ubiquitination factor E4A; UFD2 homolog (S. cerevisiae) (Ube4a); mRNA.
chr10	23904772	G	A	483	312	0.392	361	238	0.397	466	339	0.421	361	224	0.383	174	112	0.392	201	144	0.417	332	207	0.384	296	236	0.444	231	197	0.46	255	155	0.378	0.0445187	0.4252	0.3884	1.09475	Vnn1	Mus musculus vanin 1 (Vnn1); mRNA.
chr5	136982264	C	G	11	8	0.421	11	4	0.267	7	12	0.632	18	9	0.333	13	6	0.316	9	8	0.471	7	10	0.588	5	9	0.643	9	4	0.308	10	7	0.412	0.044565	0.5284	0.3498	1.51058	Znhit1;	Mus musculus zinc finger; HIT domain containing 1 (Znhit1); mRNA.;
chr11	115820484	G	A	11	11	0.5	15	13	0.464	18	10	0.357	6	9	0.6	13	11	0.458	10	9	0.474	26	11	0.297	15	11	0.423	27	12	0.308	15	10	0.4	0.044615	0.3718	0.4844	0.767547	Tsen54;	Mus musculus tRNA splicing endonuclease 54 homolog (S. cerevisiae) (Tsen54); mRNA.;
chr5	105488625	T	C	15	5	0.25	11	10	0.476	7	7	0.5	7	5	0.417	19	14	0.424	7	8	0.533	6	10	0.625	12	8	0.4	13	12	0.48	15	7	0.318	0.0446424	0.5076	0.377	1.34642
chr11	31665279	G	A	30	32	0.516	25	18	0.419	54	18	0.25	39	17	0.304	29	21	0.42	26	12	0.316	24	15	0.385	31	12	0.279	28	16	0.364	22	18	0.45	0.0446431	0.3188	0.4218	0.755808	Bod1	Mus musculus biorientation of chromosomes in cell division 1 (Bod1); mRNA.
chr5	3559671	G	A	12	9	0.429	11	14	0.56	10	13	0.565	12	9	0.429	10	11	0.524	10	14	0.583	12	16	0.571	9	10	0.526	9	11	0.55	13	8	0.381	0.0446522	0.559	0.4646	1.20319	Fam133b	Mus musculus family with sequence similarity 133; member B (Fam133b); mRNA.
chr4	59885138	C	T	36	41	0.532	42	34	0.447	50	55	0.524	39	40	0.506	18	17	0.486	19	32	0.627	27	37	0.578	41	38	0.481	18	24	0.571	32	20	0.385	0.0446731	0.5562	0.4712	1.18039	Snx30	Mus musculus sorting nexin family member 30 (Snx30); mRNA.
chr2	71820082	A	G	34	45	0.57	29	30	0.508	47	39	0.453	28	38	0.576	35	33	0.485	28	25	0.472	36	40	0.526	31	29	0.483	38	32	0.457	25	27	0.519	0.044678	0.4782	0.5316	0.899549	Itga6;	Mus musculus integrin alpha 6 (Itga6); mRNA.;
chr4	32021261	C	A	16	16	0.5	8	11	0.579	15	17	0.531	11	15	0.577	11	18	0.621	12	10	0.455	14	10	0.417	15	18	0.545	16	19	0.543	13	22	0.629	0.0447248	0.4982	0.5812	0.857192	Map3k7; Map3k7	Mus musculus mitogen-activated protein kinase kinase kinase 7 (Map3k7); transcript variant A; mRNA.;; Mus musculus mitogen-activated protein kinase kinase kinase 7 (Map3k7); transcript variant B; mRNA.
chr15	80014377	G	T	90	77	0.461	57	52	0.477	65	81	0.555	70	55	0.44	28	19	0.404	25	32	0.561	33	25	0.431	40	38	0.487	34	33	0.493	36	19	0.345	0.0447338	0.5054	0.4254	1.18806	Pdgfb;	Mus musculus platelet derived growth factor; B polypeptide (Pdgfb); mRNA.;
chr15	10569823	C	T	13	22	0.629	21	29	0.58	24	13	0.351	21	22	0.512	34	24	0.414	34	22	0.393	31	32	0.508	33	19	0.365	29	30	0.508	20	33	0.623	0.0447732	0.425	0.5516	0.770486	Rai14; Rai14	Mus musculus retinoic acid induced 14 (Rai14); transcript variant 1; mRNA.;Mus musculus retinoic acid induced 14 (Rai14); transcript variant 2; mRNA.;; Mus musculus retinoic acid induced 14 (Rai14); transcript variant 2; mRNA.
chr3	137866850	A	T	20	19	0.487	22	21	0.488	18	12	0.4	28	15	0.349	24	21	0.467	18	13	0.419	15	10	0.4	17	8	0.32	24	9	0.273	18	25	0.581	0.0448791	0.3624	0.4744	0.763912	H2afz	Mus musculus H2A histone family; member Z (H2afz); mRNA.
chr4	131924942	T	C	44	30	0.405	36	29	0.446	30	35	0.538	19	22	0.537	25	14	0.359	29	25	0.463	19	37	0.661	12	32	0.727	18	35	0.66	27	35	0.565	0.0449086	0.6098	0.4624	1.31877	Epb4.1; Epb4.1; Epb4.1;	Mus musculus erythrocyte protein band 4.1 (Epb4.1); transcript variant 2; mRNA.;Mus musculus erythrocyte protein band 4.1 (Epb4.1); transcript variant 1; mRNA.;; Mus musculus erythrocyte protein band 4.1 (Epb4.1); transcript variant 3; mRNA.;; Mus musculus erythrocyte protein band 4.1 (Epb4.1); transcript variant 1; mRNA.;
chr9	87066697	C	A	83	57	0.407	59	51	0.464	67	65	0.492	72	37	0.339	51	38	0.427	53	45	0.459	68	54	0.443	73	73	0.5	55	48	0.466	60	45	0.429	0.0449421	0.472	0.4132	1.1423	Cyb5r4;	Mus musculus cytochrome b5 reductase 4 (Cyb5r4); mRNA.;
chr5	23963665	C	T	10	14	0.583	27	15	0.357	16	11	0.407	10	11	0.524	27	13	0.325	25	13	0.342	23	10	0.303	16	7	0.304	29	8	0.216	20	21	0.512	0.0449547	0.3144	0.4602	0.683181	Mir3471-1 Fam126a;	Mus musculus microRNA 3471-1 (Mir3471-1); microRNA.; Mus musculus family with sequence similarity 126; member A (Fam126a); mRNA.;
chr6	125109454	T	C	58	51	0.468	58	40	0.408	42	57	0.576	33	34	0.507	51	45	0.469	40	36	0.474	42	43	0.506	35	41	0.539	44	47	0.516	39	36	0.48	0.0450739	0.5222	0.4664	1.11964	Chd4;	Mus musculus chromodomain helicase DNA binding protein 4 (Chd4); mRNA.;
chr8	95109193	A	G	28	47	0.627	24	24	0.5	33	41	0.554	23	27	0.54	26	32	0.552	30	24	0.444	36	32	0.471	43	27	0.386	29	26	0.473	31	34	0.523	0.0452244	0.4656	0.5484	0.849015	Kifc3; Kifc3; Kifc3	Mus musculus kinesin family member C3 (Kifc3); transcript variant 3; mRNA.;; Mus musculus kinesin family member C3 (Kifc3); transcript variant 2; mRNA.;; Mus musculus kinesin family member C3 (Kifc3); transcript variant 1; mRNA.
chr6	134268636	G	A	12	10	0.455	6	8	0.571	14	8	0.364	8	8	0.5	12	11	0.478	7	8	0.533	13	7	0.35	12	4	0.25	15	11	0.423	11	15	0.577	0.0452392	0.384	0.5162	0.743898	Etv6;	Mus musculus ets variant gene 6 (TEL oncogene) (Etv6); mRNA.;
chr17	35823486	G	C	37	28	0.431	24	22	0.478	47	42	0.472	26	20	0.435	25	18	0.419	35	34	0.493	45	37	0.451	29	38	0.567	29	46	0.613	46	31	0.403	0.045246	0.5192	0.4332	1.19852	Flot1	Mus musculus flotillin 1 (Flot1); mRNA.
chr17	24409819	A	G	60	9	0.13	39	7	0.152	63	5	0.074	47	17	0.266	29	10	0.256	35	4	0.103	62	5	0.075	35	9	0.205	41	7	0.146	35	12	0.255	0.0452789	0.1206	0.2118	0.569405	Abca3; Abca3 D330041H03Rik	Mus musculus ATP-binding cassette; sub-family A (ABC1); member 3 (Abca3); transcript variant 1; mRNA.;Mus musculus ATP-binding cassette; sub-family A (ABC1); member 3 (Abca3); transcript variant 2; mRNA.;Mus musculus ATP-binding cassette; sub-family A (ABC1); member 3 (Abca3); transcript variant 1; mRNA.;Mus musculus ATP-binding cassette; sub-family A (ABC1); member 3 (Abca3); transcript variant …
chr8	26028408	G	A	13	3	0.188	9	6	0.4	9	8	0.471	9	4	0.308	15	6	0.286	13	6	0.316	8	7	0.467	12	7	0.368	12	7	0.368	14	5	0.263	0.0454212	0.398	0.289	1.37716	Hook3	Mus musculus hook homolog 3 (Drosophila) (Hook3); mRNA.
chr1	151717801	A	G	24	21	0.467	17	32	0.653	27	23	0.46	19	25	0.568	33	34	0.507	19	21	0.525	38	30	0.441	31	25	0.446	24	19	0.442	20	26	0.565	0.0454885	0.4628	0.552	0.838406	Fam129a;	Mus musculus family with sequence similarity 129; member A (Fam129a); mRNA.;
chr11	90033378	T	C	6	28	0.824	3	16	0.842	9	27	0.75	7	27	0.794	4	19	0.826	8	18	0.692	9	26	0.743	9	33	0.786	5	14	0.737	6	16	0.727	0.0455095	0.7416	0.8026	0.923997	Tmem100	Mus musculus transmembrane protein 100 (Tmem100); mRNA.
chr17	56617870	G	A	70	61	0.466	51	49	0.49	83	57	0.407	58	44	0.431	66	57	0.463	72	43	0.374	78	38	0.328	58	31	0.348	55	50	0.476	74	60	0.448	0.0455125	0.3866	0.4596	0.841166	Lonp1	Mus musculus lon peptidase 1; mitochondrial (Lonp1); nuclear gene encoding mitochondrial protein; mRNA.
chr1	151717642	C	T	30	8	0.211	21	4	0.16	23	14	0.378	18	5	0.217	30	7	0.189	18	5	0.217	24	8	0.25	23	11	0.324	10	7	0.412	18	7	0.28	0.0457144	0.3162	0.2114	1.49574	Fam129a;	Mus musculus family with sequence similarity 129; member A (Fam129a); mRNA.;
chr5	23492303	G	A	12	16	0.571	10	15	0.6	15	11	0.423	9	10	0.526	7	15	0.682	18	12	0.4	11	13	0.542	8	10	0.556	15	9	0.375	10	10	0.5	0.0457952	0.4592	0.5758	0.797499	Mll5	Mus musculus myeloid/lymphoid or mixed-lineage leukemia 5 (Mll5); mRNA.
chr19	6077131	T	C	7	6	0.462	6	6	0.5	10	3	0.231	3	7	0.7	4	6	0.6	7	4	0.364	10	15	0.6	8	3	0.273	11	7	0.389	9	10	0.526	0.0459067	0.3714	0.5576	0.666069	1110014N23Rik;	Mus musculus RIKEN cDNA 1110014N23 gene (1110014N23Rik); mRNA.;
chr9	32757010	A	G	19	20	0.513	14	16	0.533	18	19	0.514	14	23	0.622	17	18	0.514	9	15	0.625	10	26	0.722	14	25	0.641	7	22	0.759	9	8	0.471	0.0460435	0.6522	0.5306	1.22917	Ets1 Ets1	Mus musculus E26 avian leukemia oncogene 1; 5' domain (Ets1); transcript variant 1; mRNA.; Mus musculus E26 avian leukemia oncogene 1; 5' domain (Ets1); transcript variant 2; mRNA.
chr7	18319163	G	C	0	34	1	1	94	0.989	0	14	1	1	53	0.981	1	56	0.982	0	172	1	1	103	0.99	1	197	0.995	0	109	1	1	51	0.981	0.0460569	0.997	0.9866	1.01054
chr9	103498887	T	C	64	39	0.379	95	61	0.391	44	25	0.362	95	57	0.375	138	76	0.355	114	61	0.349	98	57	0.368	124	72	0.367	115	62	0.35	108	69	0.39	0.0461233	0.3592	0.378	0.950265	Tmem108;	Mus musculus transmembrane protein 108 (Tmem108); mRNA.;
chr9	86654646	G	A	57	34	0.374	43	47	0.522	62	37	0.374	32	37	0.536	45	34	0.43	52	26	0.333	64	40	0.385	47	32	0.405	51	38	0.427	44	42	0.488	0.0461353	0.3848	0.47	0.818723	Me1 Me1;	Mus musculus malic enzyme 1; NADP(+)-dependent; cytosolic (Me1); transcript variant 2; mRNA.; Mus musculus malic enzyme 1; NADP(+)-dependent; cytosolic (Me1); transcript variant 1; mRNA.;
chr15	84944718	A	G	9	10	0.526	10	9	0.474	13	8	0.381	13	9	0.409	17	13	0.433	11	10	0.476	13	5	0.278	15	7	0.318	8	3	0.273	15	11	0.423	0.0462336	0.3452	0.453	0.762031
chr11	115607282	G	A	17	22	0.564	23	14	0.378	22	11	0.333	15	22	0.595	29	19	0.396	19	11	0.367	20	9	0.31	25	16	0.39	28	21	0.429	24	25	0.51	0.0462985	0.3658	0.4886	0.74867	Mrps7	Mus musculus mitchondrial ribosomal protein S7 (Mrps7); mRNA.
chr6	108523349	G	A	20	17	0.459	11	14	0.56	17	16	0.485	17	10	0.37	11	5	0.312	9	15	0.625	13	18	0.581	10	8	0.444	8	11	0.579	10	5	0.333	0.0463635	0.5428	0.4068	1.33432	Itpr1;	Mus musculus inositol 1;4;5-trisphosphate receptor 1 (Itpr1); mRNA.;
chr9	57253515	A	G	36	37	0.507	32	27	0.458	49	43	0.467	32	29	0.475	53	41	0.436	31	34	0.523	39	37	0.487	25	33	0.569	33	37	0.529	52	34	0.395	0.0464558	0.515	0.4542	1.13386	1700017B05Rik;	Mus musculus RIKEN cDNA 1700017B05 gene (1700017B05Rik); mRNA.;
chr11	70986973	G	C	13	9	0.409	8	6	0.429	20	16	0.444	19	11	0.367	9	10	0.526	9	12	0.571	12	10	0.455	8	9	0.529	12	16	0.571	12	7	0.368	0.0465656	0.514	0.4198	1.22439	Dhx33	Mus musculus DEAH (Asp-Glu-Ala-His) box polypeptide 33 (Dhx33); mRNA.
chr19	42105347	C	T	24	21	0.467	27	23	0.46	18	42	0.7	31	24	0.436	30	27	0.474	34	25	0.424	22	32	0.593	26	31	0.544	20	36	0.643	29	20	0.408	0.046592	0.5808	0.449	1.29354	Pi4k2a;	Mus musculus phosphatidylinositol 4-kinase type 2 alpha (Pi4k2a); mRNA.;
chr1	135751844	C	T	247	311	0.557	225	287	0.561	228	300	0.568	212	302	0.588	199	251	0.558	195	304	0.609	212	293	0.58	240	327	0.577	244	357	0.594	202	245	0.548	0.0466718	0.5856	0.5624	1.04125	Csrp1	Mus musculus cysteine and glycine-rich protein 1 (Csrp1); mRNA.
chr14	52293815	A	G	90	7	0.072	64	7	0.099	89	6	0.063	62	6	0.088	62	5	0.075	59	2	0.033	89	2	0.022	78	5	0.06	67	3	0.043	98	4	0.039	0.0467035	0.0442	0.0746	0.592493	Tox4	Mus musculus TOX high mobility group box family member 4 (Tox4); mRNA.
chr7	101504738	C	T	20	21	0.512	14	11	0.44	14	15	0.517	19	18	0.486	16	18	0.529	17	9	0.346	20	11	0.355	16	11	0.407	11	9	0.45	9	15	0.625	0.0468223	0.415	0.5184	0.80054	Pde2a Pde2a Pde2a Pde2a Pde2a;	Mus musculus phosphodiesterase 2A; cGMP-stimulated (Pde2a); transcript variant 1; mRNA.; Mus musculus phosphodiesterase 2A; cGMP-stimulated (Pde2a); transcript variant 2; mRNA.; Mus musculus phosphodiesterase 2A; cGMP-stimulated (Pde2a); transcript variant 5; mRNA.; Mus musculus phosphodiesterase 2A; cGMP-stimulated (Pde2a); transcript variant 3; mRNA.; Mus musculus phosphodiesterase 2A; cGMP-sti…
chr11	97629177	G	A	52	29	0.358	21	17	0.447	37	15	0.288	33	24	0.421	30	19	0.388	32	17	0.347	21	9	0.3	30	21	0.412	32	19	0.373	29	29	0.5	0.0468667	0.344	0.4228	0.813623	E130012A19Rik	Mus musculus RIKEN cDNA E130012A19 gene (E130012A19Rik); mRNA.
chr12	76109942	G	A	11	11	0.5	17	11	0.393	11	14	0.56	19	7	0.269	16	12	0.429	9	16	0.64	10	8	0.444	19	15	0.441	12	11	0.478	17	6	0.261	0.0468802	0.5126	0.3704	1.38391	Syne2;	Mus musculus synaptic nuclear envelope 2 (Syne2); mRNA.;
chr13	112944558	A	G	9	12	0.571	6	11	0.647	9	18	0.667	10	12	0.545	9	26	0.743	14	9	0.391	14	11	0.44	11	9	0.45	16	13	0.448	10	15	0.6	0.0469106	0.4792	0.6212	0.77141	Dhx29	Mus musculus DEAH (Asp-Glu-Ala-His) box polypeptide 29 (Dhx29); mRNA.
chr8	95374895	G	T	25	17	0.405	27	33	0.55	21	16	0.432	22	23	0.511	49	41	0.456	36	18	0.333	36	21	0.368	27	19	0.413	38	33	0.465	20	19	0.487	0.0469679	0.4022	0.4818	0.834786
chr4	123283498	G	T	34	37	0.521	35	23	0.397	36	26	0.419	33	19	0.365	27	22	0.449	23	26	0.531	28	46	0.622	29	39	0.574	26	30	0.536	35	28	0.444	0.0471414	0.5364	0.4352	1.23254	Pabpc4; Pabpc4	Mus musculus poly(A) binding protein; cytoplasmic 4 (Pabpc4); transcript variant 1; mRNA.;; Mus musculus poly(A) binding protein; cytoplasmic 4 (Pabpc4); transcript variant 1; mRNA.
chr17	36032268	A	C	38	6	0.136	30	9	0.231	24	0	0	44	4	0.083	22	5	0.185	39	2	0.049	26	0	0	33	1	0.029	28	7	0.2	19	11	0.367	0.0472159	0.0556	0.2004	0.277445	H2-T23; A930015D03Rik	Mus musculus histocompatibility 2; T region locus 23 (H2-T23); mRNA.;; Mus musculus RIKEN cDNA A930015D03 gene (A930015D03Rik); non-coding RNA.
chr4	11333398	G	A	29	40	0.58	26	28	0.519	30	31	0.508	20	21	0.512	35	39	0.527	38	25	0.397	48	41	0.461	34	36	0.514	47	44	0.484	38	42	0.525	0.0472707	0.4728	0.5326	0.887721	Esrp1;	Mus musculus epithelial splicing regulatory protein 1 (Esrp1); mRNA.;
chr4	58800119	T	A	18	21	0.538	15	20	0.571	18	17	0.486	13	17	0.567	19	26	0.578	20	20	0.5	17	21	0.553	9	12	0.571	16	17	0.515	18	27	0.6	0.0473886	0.525	0.5708	0.919762	AI314180;	Mus musculus expressed sequence AI314180 (AI314180); mRNA.;
chr4	129626552	C	T	41	46	0.529	24	32	0.571	49	31	0.388	26	28	0.519	36	32	0.471	21	21	0.5	28	25	0.472	31	30	0.492	31	28	0.475	21	35	0.625	0.0473995	0.4654	0.543	0.85709	Txlna Txlna	Mus musculus taxilin alpha (Txlna); transcript variant 2; mRNA.; Mus musculus taxilin alpha (Txlna); transcript variant 1; mRNA.
chr15	79921417	C	T	41	91	0.689	19	70	0.787	37	90	0.709	4	64	0.941	3	55	0.948	40	62	0.608	47	71	0.602	10	76	0.884	32	58	0.644	2	77	0.975	0.0474218	0.6894	0.868	0.79424	Cbx7;	Mus musculus chromobox 7 (Cbx7); mRNA.;
chr19	37012286	A	G	33	1	0.029	24	0	0	37	1	0.026	31	0	0	28	0	0	25	1	0.038	35	3	0.079	33	3	0.083	23	5	0.179	37	0	0	0.0475659	0.081	0.0058	13.9655	Btaf1	Mus musculus BTAF1 RNA polymerase II; B-TFIID transcription factor-associated; (Mot1 homolog; S. cerevisiae) (Btaf1); mRNA.
chr9	86582050	A	G	49	30	0.38	50	23	0.315	43	28	0.394	44	20	0.312	50	20	0.286	34	23	0.404	51	37	0.42	53	30	0.361	45	21	0.318	46	22	0.324	0.0475853	0.3794	0.3234	1.17316	Me1 Me1;	Mus musculus malic enzyme 1; NADP(+)-dependent; cytosolic (Me1); transcript variant 2; mRNA.; Mus musculus malic enzyme 1; NADP(+)-dependent; cytosolic (Me1); transcript variant 1; mRNA.;
chr11	57829545	A	G	120	116	0.492	129	131	0.504	118	115	0.494	110	117	0.515	154	149	0.492	145	125	0.463	162	153	0.486	184	133	0.42	159	134	0.457	171	169	0.497	0.047612	0.464	0.5	0.928	Hand1	Mus musculus heart and neural crest derivatives expressed transcript 1 (Hand1); mRNA.
chr19	17326600	T	C	13	12	0.48	18	10	0.357	24	24	0.5	11	9	0.45	10	10	0.5	9	10	0.526	9	19	0.679	6	18	0.75	8	14	0.636	11	16	0.593	0.0476305	0.6182	0.476	1.29874	Gcnt1 Gcnt1 Gcnt1	Mus musculus glucosaminyl (N-acetyl) transferase 1; core 2 (Gcnt1); transcript variant 1; mRNA.; Mus musculus glucosaminyl (N-acetyl) transferase 1; core 2 (Gcnt1); transcript variant 3; mRNA.; Mus musculus glucosaminyl (N-acetyl) transferase 1; core 2 (Gcnt1); transcript variant 2; mRNA.
chr19	17330098	G	A	10	7	0.412	9	5	0.357	23	18	0.439	14	6	0.3	10	7	0.412	17	17	0.5	26	18	0.409	16	16	0.5	10	9	0.474	12	10	0.455	0.047632	0.4644	0.3872	1.19938	Gcnt1 Gcnt1 Gcnt1	Mus musculus glucosaminyl (N-acetyl) transferase 1; core 2 (Gcnt1); transcript variant 1; mRNA.; Mus musculus glucosaminyl (N-acetyl) transferase 1; core 2 (Gcnt1); transcript variant 3; mRNA.; Mus musculus glucosaminyl (N-acetyl) transferase 1; core 2 (Gcnt1); transcript variant 2; mRNA.
chr8	41084750	A	G	57	29	0.337	41	22	0.349	51	31	0.378	51	34	0.4	44	17	0.279	43	26	0.377	61	37	0.378	47	35	0.427	45	32	0.416	35	18	0.34	0.0476364	0.3952	0.341	1.15894	Mtus1;	Mus musculus mitochondrial tumor suppressor 1 (Mtus1); nuclear gene encoding mitochondrial protein; transcript variant 1; mRNA.;
chr19	43901603	C	T	9	18	0.667	11	15	0.577	15	10	0.4	9	14	0.609	14	16	0.533	11	8	0.421	12	16	0.571	10	14	0.583	14	15	0.517	11	20	0.645	0.0476591	0.4984	0.6062	0.822171	Dnmbp;	Mus musculus dynamin binding protein (Dnmbp); mRNA.;
chr8	26024382	T	C	9	13	0.591	9	10	0.526	14	15	0.517	13	11	0.458	13	14	0.519	17	14	0.452	18	14	0.438	12	9	0.429	14	11	0.44	10	10	0.5	0.0476718	0.4552	0.5188	0.877409	Hook3	Mus musculus hook homolog 3 (Drosophila) (Hook3); mRNA.
chr4	107568238	G	A	19	24	0.558	21	27	0.562	19	22	0.537	14	23	0.622	14	29	0.674	13	15	0.536	21	19	0.475	20	16	0.444	15	20	0.571	22	26	0.542	0.0477651	0.5126	0.5916	0.866464	Glis1;	Mus musculus GLIS family zinc finger 1 (Glis1); mRNA.;
chr4	43426706	A	G	9	4	0.308	13	13	0.5	4	11	0.733	8	9	0.529	14	13	0.481	5	11	0.688	9	6	0.4	9	11	0.55	8	15	0.652	20	8	0.286	0.0478218	0.6046	0.4208	1.43679	Rusc2 Rusc2	Mus musculus RUN and SH3 domain containing 2 (Rusc2); transcript variant 2; mRNA.; Mus musculus RUN and SH3 domain containing 2 (Rusc2); transcript variant 1; mRNA.
chr14	54650155	C	T	8	5	0.385	12	3	0.2	9	3	0.25	16	5	0.238	13	5	0.278	16	18	0.529	14	11	0.44	14	8	0.364	12	12	0.5	22	8	0.267	0.0478973	0.4166	0.2736	1.52266	Acin1 Acin1; Acin1 Acin1; Acin1 Acin1	Mus musculus apoptotic chromatin condensation inducer 1 (Acin1); transcript variant 2; mRNA.; Mus musculus apoptotic chromatin condensation inducer 1 (Acin1); transcript variant 4; mRNA.;; Mus musculus apoptotic chromatin condensation inducer 1 (Acin1); transcript variant 1; mRNA.; Mus musculus apoptotic chromatin condensation inducer 1 (Acin1); transcript variant 3; mRNA.;; Mus musculus apoptoti…
chr9	44607167	C	T	91	13	0.125	88	9	0.093	96	20	0.172	68	5	0.068	87	5	0.054	77	9	0.105	90	18	0.167	90	11	0.109	96	12	0.111	75	8	0.096	0.0479266	0.1328	0.0872	1.52294	Ddx6 Ddx6 Ddx6;	Mus musculus DEAD (Asp-Glu-Ala-Asp) box polypeptide 6 (Ddx6); transcript variant 1; mRNA.; Mus musculus DEAD (Asp-Glu-Ala-Asp) box polypeptide 6 (Ddx6); transcript variant 3; mRNA.; Mus musculus DEAD (Asp-Glu-Ala-Asp) box polypeptide 6 (Ddx6); transcript variant 2; mRNA.;Mus musculus DEAD (Asp-Glu-Ala-Asp) box polypeptide 6 (Ddx6); transcript variant 1; mRNA.;
chr9	71656145	C	T	28	30	0.517	34	41	0.547	30	19	0.388	37	33	0.471	66	45	0.405	58	46	0.442	46	35	0.432	62	47	0.431	68	47	0.409	45	44	0.494	0.0479746	0.4204	0.4868	0.863599	Cgnl1;	Mus musculus cingulin-like 1 (Cgnl1); mRNA.;
chr1	156681400	T	C	31	13	0.295	31	9	0.225	30	19	0.388	26	8	0.235	34	14	0.292	27	11	0.289	28	9	0.243	27	18	0.4	21	13	0.382	29	8	0.216	0.0479753	0.3404	0.2526	1.34759	Fam20b;	Mus musculus family with sequence similarity 20; member B (Fam20b); mRNA.;
chr11	3130915	A	G	1	120	0.992	1	149	0.993	0	55	1	3	128	0.977	1	115	0.991	0	104	1	1	96	0.99	0	66	1	0	92	1	1	140	0.993	0.0480745	0.998	0.9892	1.0089	Pisd-ps1	Mus musculus phosphatidylserine decarboxylase; pseudogene 1 (Pisd-ps1); non-coding RNA.
chr6	137483652	T	C	28	10	0.263	23	11	0.324	22	17	0.436	26	10	0.278	31	16	0.34	19	28	0.596	33	16	0.327	31	18	0.367	28	25	0.472	28	15	0.349	0.0480977	0.4396	0.3108	1.41441	n/a n/a n/a n/a Eps8;	n/a; n/a; n/a; n/a; Mus musculus epidermal growth factor receptor pathway substrate 8 (Eps8); mRNA.;
chr14	103603304	A	G	30	18	0.375	29	15	0.341	28	25	0.472	24	15	0.385	9	7	0.438	7	10	0.588	14	8	0.364	10	14	0.583	7	7	0.5	9	6	0.4	0.0482887	0.5014	0.3878	1.29293	Scel;	Mus musculus sciellin (Scel); mRNA.;
chrX	134589079	T	C	19	1	0.05	16	3	0.158	23	1	0.042	25	2	0.074	39	1	0.025	35	1	0.028	35	0	0	39	0	0	38	1	0.026	23	3	0.115	0.0483544	0.0192	0.0844	0.227488	Gla	Mus musculus galactosidase; alpha (Gla); mRNA.
chr1	20996993	G	T	18	18	0.5	12	24	0.667	7	28	0.8	12	17	0.586	16	29	0.644	11	27	0.711	8	22	0.733	12	33	0.733	12	23	0.657	10	25	0.714	0.0483859	0.7268	0.6222	1.16811
chr18	46238225	C	T	12	11	0.478	9	9	0.5	12	15	0.556	10	7	0.412	15	13	0.464	13	12	0.48	11	12	0.522	11	15	0.577	17	18	0.514	14	6	0.3	0.0484072	0.5298	0.4308	1.22981
chr17	24420365	C	T	70	58	0.453	67	52	0.437	79	67	0.459	89	63	0.414	72	72	0.5	65	76	0.539	75	79	0.513	69	67	0.493	72	71	0.497	86	76	0.469	0.048473	0.5002	0.4546	1.10031	Rnps1 Rnps1 Rnps1	Mus musculus ribonucleic acid binding protein S1 (Rnps1); transcript variant 2; mRNA.; Mus musculus ribonucleic acid binding protein S1 (Rnps1); transcript variant 3; mRNA.; Mus musculus ribonucleic acid binding protein S1 (Rnps1); transcript variant 1; mRNA.
chr7	102268005	T	G	32	32	0.5	28	24	0.462	46	29	0.387	22	34	0.607	9	22	0.71	18	13	0.419	20	15	0.429	29	26	0.473	17	19	0.528	17	22	0.564	0.0484809	0.4472	0.5686	0.786493	Stim1	Mus musculus stromal interaction molecule 1 (Stim1); mRNA.
chrX	150984540	T	C	11	3	0.214	14	6	0.3	12	4	0.25	15	4	0.211	10	4	0.286	11	3	0.214	17	2	0.105	18	2	0.1	20	0	0	8	3	0.273	0.0485123	0.1338	0.2568	0.521028	Gnl3l Gnl3l	Mus musculus guanine nucleotide binding protein-like 3 (nucleolar)-like (Gnl3l); transcript variant 2; mRNA.; Mus musculus guanine nucleotide binding protein-like 3 (nucleolar)-like (Gnl3l); transcript variant 1; mRNA.
chr1	169692535	A	G	57	9	0.136	100	10	0.091	34	5	0.128	43	8	0.157	124	18	0.127	98	10	0.093	78	7	0.082	65	2	0.03	123	6	0.047	92	12	0.115	0.0485167	0.076	0.1252	0.607029	Rgs5	Mus musculus regulator of G-protein signaling 5 (Rgs5); mRNA.
chr10	14403410	C	T	48	38	0.442	53	43	0.448	49	52	0.515	37	32	0.464	62	42	0.404	51	37	0.42	37	44	0.543	41	42	0.506	41	44	0.518	41	34	0.453	0.0485451	0.5004	0.4422	1.13161	Gpr126	Mus musculus G protein-coupled receptor 126 (Gpr126); mRNA.
chr15	3982818	C	A	32	34	0.515	25	25	0.5	42	27	0.391	22	25	0.532	43	27	0.386	29	24	0.453	36	23	0.39	33	24	0.421	31	23	0.426	32	33	0.508	0.0486508	0.4162	0.4882	0.852519	AW549877;	Mus musculus expressed sequence AW549877 (AW549877); mRNA.;
chr2	156018189	C	T	80	54	0.403	89	83	0.483	69	67	0.493	81	78	0.491	110	74	0.402	57	67	0.54	64	71	0.526	93	86	0.48	86	89	0.509	95	89	0.484	0.0487493	0.5096	0.4526	1.12594	Ergic3;	Mus musculus ERGIC and golgi 3 (Ergic3); mRNA.;
chr11	61709392	C	T	24	22	0.478	26	24	0.48	28	21	0.429	20	18	0.474	19	18	0.486	27	19	0.413	28	28	0.5	27	19	0.413	23	15	0.395	20	19	0.487	0.0488571	0.43	0.481	0.893971	Fam83g Slc5a10;	Mus musculus family with sequence similarity 83; member G (Fam83g); mRNA.; Mus musculus solute carrier family 5 (sodium/glucose cotransporter); member 10 (Slc5a10); mRNA.;
chr3	103178620	A	G	76	76	0.5	67	61	0.477	81	87	0.518	57	58	0.504	59	54	0.478	53	51	0.49	66	66	0.5	40	51	0.56	46	54	0.54	46	41	0.471	0.0488706	0.5216	0.486	1.07325	Bcas2	Mus musculus breast carcinoma amplified sequence 2 (Bcas2); mRNA.
chr8	106666324	C	T	122	117	0.49	112	90	0.446	165	164	0.498	109	73	0.401	87	76	0.466	100	89	0.471	111	101	0.476	97	105	0.52	90	83	0.48	118	87	0.424	0.04889	0.489	0.4454	1.09789	Cdh1	Mus musculus cadherin 1 (Cdh1); mRNA.
chr1	62818295	T	C	15	7	0.318	8	4	0.333	6	10	0.625	9	4	0.308	14	8	0.364	7	5	0.417	11	11	0.5	9	10	0.526	13	10	0.435	7	8	0.533	0.0489136	0.5006	0.3712	1.3486	Nrp2 Nrp2 Nrp2 Nrp2	Mus musculus neuropilin 2 (Nrp2); transcript variant 3; mRNA.; Mus musculus neuropilin 2 (Nrp2); transcript variant 1; mRNA.; Mus musculus neuropilin 2 (Nrp2); transcript variant 2; mRNA.; Mus musculus neuropilin 2 (Nrp2); transcript variant 4; mRNA.
chr4	127326630	A	G	97	103	0.515	90	101	0.529	98	92	0.484	89	98	0.524	110	117	0.515	102	87	0.46	93	90	0.492	122	115	0.485	115	91	0.442	131	112	0.461	0.0489749	0.4726	0.5088	0.928852	Gjb3 Gjb3	Mus musculus gap junction protein; beta 3 (Gjb3); transcript variant 1; mRNA.; Mus musculus gap junction protein; beta 3 (Gjb3); transcript variant 2; mRNA.
chr4	57895139	A	G	184	11	0.056	116	8	0.065	207	11	0.05	165	8	0.046	115	9	0.073	126	7	0.053	152	5	0.032	161	7	0.042	113	4	0.034	100	5	0.048	0.0490056	0.0422	0.0576	0.732639	Akap2; Akap2; Akap2;	Mus musculus A kinase (PRKA) anchor protein 2 (Akap2); transcript variant 3; mRNA.;; Mus musculus A kinase (PRKA) anchor protein 2 (Akap2); transcript variant 1; mRNA.;; Mus musculus A kinase (PRKA) anchor protein 2 (Akap2); transcript variant 2; mRNA.;Mus musculus A kinase (PRKA) anchor protein 2 (Akap2); transcript variant 1; mRNA.;
chr19	45512651	G	A	11	14	0.56	10	7	0.412	21	12	0.364	12	8	0.4	9	11	0.55	15	6	0.286	17	9	0.346	18	10	0.357	14	15	0.517	13	20	0.606	0.0490645	0.374	0.5056	0.739715	Btrc; Btrc;	Mus musculus beta-transducin repeat containing protein (Btrc); transcript variant 2; mRNA.;; Mus musculus beta-transducin repeat containing protein (Btrc); transcript variant 1; mRNA.;
chr10	80288229	G	T	18	2	0.1	17	0	0	25	0	0	14	2	0.125	14	3	0.176	20	1	0.048	21	0	0	14	0	0	14	1	0.067	16	2	0.111	0.0490849	0.023	0.1024	0.224609	Bc1; Dazap1 Dazap1 Dazap1	Mus musculus brain cytoplasmic RNA 1 (Bc1); non-coding RNA.;; Mus musculus DAZ associated protein 1 (Dazap1); transcript variant 1; mRNA.; Mus musculus DAZ associated protein 1 (Dazap1); transcript variant 3; mRNA.; Mus musculus DAZ associated protein 1 (Dazap1); transcript variant 2; mRNA.
chr2	174095065	A	G	11	17	0.607	11	15	0.577	10	15	0.6	14	21	0.6	17	29	0.63	17	22	0.564	17	25	0.595	17	20	0.541	20	20	0.5	8	15	0.652	0.0491794	0.56	0.6132	0.913242	Stx16 Stx16; Stx16 Stx16	Mus musculus syntaxin 16 (Stx16); transcript variant 2; mRNA.; Mus musculus syntaxin 16 (Stx16); transcript variant 1; mRNA.;; Mus musculus syntaxin 16 (Stx16); transcript variant 3; mRNA.; Mus musculus syntaxin 16 (Stx16); transcript variant 4; mRNA.
chr10	94143595	C	T	10	4	0.286	26	3	0.103	13	2	0.133	17	4	0.19	20	7	0.259	19	3	0.136	20	1	0.048	20	2	0.091	16	1	0.059	21	3	0.125	0.0491848	0.0934	0.1926	0.484943	Fgd6	Mus musculus FYVE; RhoGEF and PH domain containing 6 (Fgd6); mRNA.
chr6	87088714	A	G	27	34	0.557	36	38	0.514	29	34	0.54	32	35	0.522	42	54	0.562	48	49	0.505	51	50	0.495	51	43	0.457	64	60	0.484	31	55	0.64	0.0493012	0.4962	0.559	0.887657	Gfpt1;	Mus musculus glutamine fructose-6-phosphate transaminase 1 (Gfpt1); mRNA.;
chr11	43420356	C	T	15	2	0.118	25	4	0.138	22	4	0.154	20	4	0.167	24	6	0.2	19	5	0.208	8	5	0.385	15	5	0.25	23	8	0.258	25	3	0.107	0.0493963	0.251	0.146	1.71918	Pttg1 Pttg1	Mus musculus pituitary tumor-transforming gene 1 (Pttg1); transcript variant 2; mRNA.; Mus musculus pituitary tumor-transforming gene 1 (Pttg1); transcript variant 1; mRNA.
chr14	30031124	T	A	8	3	0.273	18	5	0.217	12	7	0.368	9	5	0.357	37	10	0.213	20	14	0.412	13	9	0.409	21	7	0.25	13	13	0.5	21	9	0.3	0.0494574	0.3878	0.272	1.42574	Chdh Chdh Chdh	Mus musculus choline dehydrogenase (Chdh); nuclear gene encoding mitochondrial protein; transcript variant 1; mRNA.; Mus musculus choline dehydrogenase (Chdh); nuclear gene encoding mitochondrial protein; transcript variant 2; mRNA.; Mus musculus choline dehydrogenase (Chdh); nuclear gene encoding mitochondrial protein; transcript variant 3; mRNA.
chr4	151047340	C	T	15	5	0.25	13	5	0.278	11	6	0.353	11	3	0.214	10	5	0.333	7	3	0.3	4	8	0.667	6	4	0.4	7	8	0.533	11	4	0.267	0.0496476	0.4506	0.2684	1.67884	Vamp3	Mus musculus vesicle-associated membrane protein 3 (Vamp3); mRNA.
chr14	75719719	T	C	20	36	0.643	18	28	0.609	20	35	0.636	18	35	0.66	28	36	0.562	22	26	0.542	27	35	0.565	29	24	0.453	29	30	0.508	19	36	0.655	0.0498635	0.5408	0.6258	0.864174	Cog3	Mus musculus component of oligomeric golgi complex 3 (Cog3); mRNA.
chr1	16643011	C	A	15	20	0.571	18	16	0.471	23	21	0.477	18	18	0.5	17	24	0.585	16	15	0.484	20	18	0.474	19	20	0.513	23	17	0.425	11	17	0.607	0.0498889	0.4746	0.5468	0.867959	Tceb1;	Mus musculus transcription elongation factor B (SIII); polypeptide 1 (Tceb1); mRNA.;
chr4	115834644	T	G	57	39	0.406	37	32	0.464	44	44	0.5	32	38	0.543	39	27	0.409	23	30	0.566	50	42	0.457	27	45	0.625	19	25	0.568	43	35	0.449	0.0499219	0.5432	0.4542	1.19595	Mob3c	Mus musculus MOB kinase activator 3C (Mob3c); mRNA.
chr11	116245220	C	G	25	19	0.432	22	20	0.476	19	24	0.558	15	15	0.5	25	25	0.5	18	19	0.514	27	29	0.518	28	24	0.462	19	25	0.568	33	23	0.411	0.0501125	0.524	0.4638	1.1298	Srp68	Mus musculus signal recognition particle 68 (Srp68); mRNA.
chr4	137720372	G	A	27	8	0.229	23	9	0.281	23	5	0.179	13	7	0.35	41	18	0.305	25	10	0.286	24	8	0.25	29	10	0.256	34	8	0.19	30	17	0.362	0.0501984	0.2322	0.3054	0.760314	Rap1gap Rap1gap Rap1gap	Mus musculus Rap1 GTPase-activating protein (Rap1gap); transcript variant 3; mRNA.; Mus musculus Rap1 GTPase-activating protein (Rap1gap); transcript variant 2; mRNA.; Mus musculus Rap1 GTPase-activating protein (Rap1gap); transcript variant 1; mRNA.
chr5	92053230	A	T	36	33	0.478	34	35	0.507	31	33	0.516	23	26	0.531	27	40	0.597	31	24	0.436	41	33	0.446	36	33	0.478	37	25	0.403	37	36	0.493	0.0502696	0.4558	0.5212	0.87452	G3bp2 G3bp2 G3bp2 G3bp2 G3bp2	Mus musculus GTPase activating protein (SH3 domain) binding protein 2 (G3bp2); transcript variant 5; mRNA.; Mus musculus GTPase activating protein (SH3 domain) binding protein 2 (G3bp2); transcript variant 1; mRNA.; Mus musculus GTPase activating protein (SH3 domain) binding protein 2 (G3bp2); transcript variant 4; mRNA.; Mus musculus GTPase activating protein (SH3 domain) binding protein 2 (G3bp…
chr2	127284162	T	C	56	56	0.5	55	35	0.389	57	59	0.509	53	47	0.47	47	44	0.484	41	51	0.554	51	51	0.5	52	62	0.544	60	57	0.487	54	49	0.476	0.0502779	0.5188	0.4638	1.11859	Stard7;	Mus musculus START domain containing 7 (Stard7); mRNA.;
chr4	129076272	C	T	33	28	0.459	30	27	0.474	45	30	0.4	30	29	0.492	30	32	0.516	31	26	0.456	32	25	0.439	41	24	0.369	33	28	0.459	36	28	0.438	0.0502854	0.4246	0.4758	0.892392	Rnf19b;	Mus musculus ring finger protein 19B (Rnf19b); mRNA.;
chr2	119733806	T	C	71	7	0.09	38	10	0.208	50	8	0.138	43	8	0.157	29	5	0.147	33	7	0.175	43	16	0.271	37	13	0.26	34	11	0.244	50	5	0.091	0.0502928	0.2176	0.1386	1.56999	Rtf1	Mus musculus Rtf1; Paf1/RNA polymerase II complex component; homolog (S. cerevisiae) (Rtf1); mRNA.
chr6	136662111	C	T	18	11	0.379	22	5	0.185	11	8	0.421	10	3	0.231	7	4	0.364	9	4	0.308	11	6	0.353	11	9	0.45	6	6	0.5	13	1	0.071	0.0503033	0.4064	0.246	1.65203
chr15	81365324	T	C	142	164	0.536	120	126	0.512	157	156	0.498	114	119	0.511	141	169	0.545	138	142	0.507	186	207	0.527	143	142	0.498	150	141	0.485	153	167	0.522	0.0503958	0.503	0.5252	0.95773	St13	Mus musculus suppression of tumorigenicity 13 (St13); mRNA.
chr4	156126202	T	C	8	10	0.556	9	10	0.526	6	9	0.6	7	6	0.462	6	7	0.538	5	8	0.615	8	13	0.619	9	10	0.526	8	14	0.636	13	6	0.316	0.0504158	0.5992	0.4796	1.24937	9430015G10Rik 9430015G10Rik	Mus musculus RIKEN cDNA 9430015G10 gene (9430015G10Rik); transcript variant 1; mRNA.; Mus musculus RIKEN cDNA 9430015G10 gene (9430015G10Rik); transcript variant 2; mRNA.
chr16	87368382	C	T	16	7	0.304	13	6	0.316	18	7	0.28	11	4	0.267	15	8	0.348	10	10	0.5	9	14	0.609	10	11	0.524	10	12	0.545	11	9	0.45	0.0504285	0.4916	0.337	1.45875	N6amt1; N6amt1	Mus musculus N-6 adenine-specific DNA methyltransferase 1 (putative) (N6amt1); transcript variant 2; mRNA.;Mus musculus N-6 adenine-specific DNA methyltransferase 1 (putative) (N6amt1); transcript variant 1; mRNA.;Mus musculus N-6 adenine-specific DNA methyltransferase 1 (putative) (N6amt1); transcript variant 2; mRNA.;; Mus musculus N-6 adenine-specific DNA methyltransferase 1 (putative) (N6amt1…
chr11	98822945	C	T	22	35	0.614	22	32	0.593	48	39	0.448	22	33	0.6	23	39	0.629	32	32	0.5	28	33	0.541	24	33	0.579	19	27	0.587	30	40	0.571	0.0504643	0.531	0.6014	0.88294	Casc3	Mus musculus cancer susceptibility candidate 3 (Casc3); mRNA.
chr13	112801046	T	C	69	50	0.42	66	46	0.411	74	61	0.452	60	43	0.417	70	43	0.381	45	46	0.505	73	51	0.411	50	42	0.457	39	46	0.541	65	49	0.43	0.0504865	0.4732	0.4118	1.1491	Ppap2a Ppap2a	Mus musculus phosphatidic acid phosphatase type 2A (Ppap2a); transcript variant 1; mRNA.; Mus musculus phosphatidic acid phosphatase type 2A (Ppap2a); transcript variant 1; mRNA.
chr4	132386932	C	T	71	11	0.134	65	7	0.097	84	10	0.106	51	9	0.15	62	10	0.139	53	6	0.102	81	5	0.058	55	7	0.113	51	6	0.105	59	8	0.119	0.0505455	0.0968	0.1278	0.757433	Phactr4 Phactr4	Mus musculus phosphatase and actin regulator 4 (Phactr4); transcript variant 2; mRNA.; Mus musculus phosphatase and actin regulator 4 (Phactr4); transcript variant 1; mRNA.
chr19	25433737	C	T	108	67	0.383	77	55	0.417	105	89	0.459	68	46	0.404	79	63	0.444	61	63	0.508	83	72	0.465	79	90	0.533	59	62	0.512	73	77	0.513	0.0506663	0.4954	0.4322	1.14623	Kank1;	Mus musculus KN motif and ankyrin repeat domains 1 (Kank1); mRNA.;
chr12	30590778	G	C	12	18	0.6	8	14	0.636	14	12	0.462	8	9	0.529	12	12	0.5	7	7	0.5	16	15	0.484	14	12	0.462	13	12	0.48	8	8	0.5	0.0506942	0.4776	0.553	0.863653	Tmem18	Mus musculus transmembrane protein 18 (Tmem18); mRNA.
chr4	143268026	C	T	44	40	0.476	14	9	0.391	46	70	0.603	24	29	0.547	22	31	0.585	14	21	0.6	35	37	0.514	18	24	0.571	13	23	0.639	18	13	0.419	0.0507488	0.5854	0.4836	1.2105	Pdpn	Mus musculus podoplanin (Pdpn); mRNA.
chr18	57381714	T	C	43	35	0.449	37	31	0.456	26	40	0.606	38	46	0.548	62	51	0.451	53	48	0.475	33	43	0.566	51	53	0.51	48	56	0.538	58	47	0.448	0.0507818	0.539	0.4704	1.14583	Prrc1	Mus musculus proline-rich coiled-coil 1 (Prrc1); mRNA.
chr10	89805511	T	C	17	3	0.15	13	7	0.35	9	12	0.571	14	4	0.222	18	10	0.357	19	11	0.367	8	10	0.556	10	10	0.5	16	8	0.333	13	10	0.435	0.0508412	0.4654	0.3028	1.53699	Uhrf1bp1l	Mus musculus UHRF1 (ICBP90) binding protein 1-like (Uhrf1bp1l); mRNA.
chr8	72496506	A	G	7	6	0.462	10	9	0.474	6	12	0.667	9	9	0.5	10	10	0.5	6	7	0.538	11	11	0.5	11	16	0.593	4	9	0.692	8	10	0.556	0.0508999	0.598	0.4984	1.19984	Med26	Mus musculus mediator complex subunit 26 (Med26); mRNA.
chr8	70015644	A	C	13	11	0.458	12	10	0.455	17	10	0.37	10	4	0.286	15	10	0.4	10	4	0.286	20	7	0.259	15	5	0.25	15	4	0.211	16	7	0.304	0.0509356	0.2752	0.3806	0.723069
chr14	55564417	A	G	29	20	0.408	22	15	0.405	23	30	0.566	20	22	0.524	32	22	0.407	27	29	0.518	32	31	0.492	36	27	0.429	20	23	0.535	30	22	0.423	0.0509696	0.508	0.4334	1.17213	Dcaf11 Dcaf11 Dcaf11	Mus musculus DDB1 and CUL4 associated factor 11 (Dcaf11); transcript variant 3; non-coding RNA.; Mus musculus DDB1 and CUL4 associated factor 11 (Dcaf11); transcript variant 2; mRNA.; Mus musculus DDB1 and CUL4 associated factor 11 (Dcaf11); transcript variant 1; mRNA.
chr19	34492616	A	G	34	8	0.19	30	11	0.268	33	15	0.312	30	15	0.333	21	4	0.16	24	8	0.25	16	12	0.429	19	12	0.387	17	7	0.292	13	1	0.071	0.0509801	0.334	0.2044	1.63405	Lipa Lipa	Mus musculus lysosomal acid lipase A (Lipa); transcript variant 2; mRNA.; Mus musculus lysosomal acid lipase A (Lipa); transcript variant 1; mRNA.
chr4	33043962	A	G	37	38	0.507	48	33	0.407	36	24	0.4	43	32	0.427	59	35	0.372	45	22	0.328	50	27	0.351	57	35	0.38	48	31	0.392	47	39	0.453	0.0510176	0.3702	0.4332	0.854571	Ube2j1	Mus musculus ubiquitin-conjugating enzyme E2J 1 (Ube2j1); mRNA.
chr1	88263907	T	C	37	7	0.159	16	6	0.273	33	6	0.154	18	4	0.182	26	11	0.297	28	6	0.176	25	3	0.107	23	3	0.115	28	8	0.222	26	9	0.257	0.0511064	0.1548	0.2336	0.662671	n/a Hjurp	n/a; Mus musculus Holliday junction recognition protein (Hjurp); mRNA.
chr19	3884545	T	A	21	11	0.344	15	8	0.348	25	15	0.375	20	15	0.429	18	7	0.28	15	18	0.545	23	15	0.395	11	10	0.476	17	23	0.575	16	11	0.407	0.0512308	0.4732	0.3616	1.30863	Chka; n/a n/a	Mus musculus choline kinase alpha (Chka); transcript variant 1; mRNA.;; n/a; n/a
chr4	137964828	G	A	24	12	0.333	26	6	0.188	41	7	0.146	16	14	0.467	32	12	0.273	25	4	0.138	23	7	0.233	44	6	0.12	29	7	0.194	27	8	0.229	0.0512628	0.1662	0.298	0.557718	Ece1;	Mus musculus endothelin converting enzyme 1 (Ece1); mRNA.;
chr2	27019433	C	T	44	9	0.17	38	6	0.136	32	22	0.407	27	8	0.229	25	12	0.324	24	14	0.368	20	12	0.375	17	9	0.346	33	6	0.154	38	5	0.116	0.0513369	0.33	0.195	1.69231	Cacfd1;	Mus musculus calcium channel flower domain containing 1 (Cacfd1); transcript variant 1; mRNA.;
chr10	59897978	A	G	43	1	0.023	34	4	0.105	38	4	0.095	25	3	0.107	29	2	0.065	20	2	0.091	50	7	0.123	48	10	0.172	27	4	0.129	28	2	0.067	0.0514911	0.122	0.0734	1.66213	Dnajb12;	Mus musculus DnaJ (Hsp40) homolog; subfamily B; member 12 (Dnajb12); mRNA.;
chr12	21324952	G	A	46	37	0.446	44	33	0.429	51	42	0.452	40	32	0.444	35	41	0.539	45	23	0.338	44	33	0.429	43	17	0.283	36	23	0.39	36	31	0.463	0.051503	0.3784	0.4642	0.815166	Adam17;	Mus musculus a disintegrin and metallopeptidase domain 17 (Adam17); mRNA.;
chr4	139363211	C	A	11	4	0.267	17	6	0.261	11	12	0.522	14	4	0.222	13	8	0.381	15	6	0.286	12	7	0.368	7	6	0.462	8	4	0.333	13	4	0.235	0.0515098	0.3942	0.2732	1.4429	Emc1; Emc1	Mus musculus ER membrane protein complex subunit 1 (Emc1); transcript variant 1; mRNA.;; Mus musculus ER membrane protein complex subunit 1 (Emc1); transcript variant 2; mRNA.
chr18	46235908	C	T	13	17	0.567	13	14	0.519	13	4	0.235	7	12	0.632	9	21	0.7	9	12	0.571	16	16	0.5	10	9	0.474	14	9	0.391	10	12	0.545	0.0515403	0.4342	0.5926	0.732703
chr11	31101041	T	A	19	10	0.345	14	7	0.333	12	14	0.538	21	11	0.344	14	14	0.5	8	9	0.529	18	14	0.438	13	14	0.519	10	14	0.583	14	15	0.517	0.0515978	0.5214	0.4078	1.27857	Asb3;	Mus musculus ankyrin repeat and SOCS box-containing 3 (Asb3); mRNA.;
chr15	82185351	T	C	17	18	0.514	18	21	0.538	22	20	0.476	14	15	0.517	26	18	0.409	23	16	0.41	22	18	0.45	25	16	0.39	26	20	0.435	26	26	0.5	0.0516388	0.4322	0.4956	0.872074	Srebf2;	Mus musculus sterol regulatory element binding factor 2 (Srebf2); mRNA.;
chr1	88264978	G	A	17	13	0.433	7	7	0.5	10	5	0.333	11	8	0.421	17	10	0.37	14	10	0.417	16	8	0.333	15	6	0.286	10	7	0.412	7	10	0.588	0.0516524	0.3562	0.4624	0.770329	n/a Hjurp Hjurp;	n/a; Mus musculus Holliday junction recognition protein (Hjurp); mRNA.; Mus musculus Holliday junction recognition protein (Hjurp); mRNA.;
chr11	118268873	G	A	8	7	0.467	6	6	0.5	15	7	0.318	6	7	0.538	8	9	0.529	10	9	0.474	8	8	0.5	11	10	0.476	10	6	0.375	5	10	0.667	0.0516652	0.4286	0.5402	0.79341	Usp36;	Mus musculus ubiquitin specific peptidase 36 (Usp36); mRNA.;
chr5	148330045	A	G	151	135	0.472	86	105	0.55	133	158	0.543	106	83	0.439	79	74	0.484	67	75	0.528	82	91	0.526	80	93	0.538	63	73	0.537	84	78	0.481	0.0517129	0.5344	0.4852	1.1014	Slc7a1;	Mus musculus solute carrier family 7 (cationic amino acid transporter; y+ system); member 1 (Slc7a1); mRNA.;
chr1	170142570	G	A	47	21	0.309	41	36	0.468	31	26	0.456	41	24	0.369	65	33	0.337	46	45	0.495	52	34	0.395	52	41	0.441	51	49	0.49	47	32	0.405	0.0517633	0.4554	0.3776	1.20604	Uap1;	Mus musculus UDP-N-acetylglucosamine pyrophosphorylase 1 (Uap1); mRNA.;
chr9	67043730	T	A	35	29	0.453	23	29	0.558	46	33	0.418	31	20	0.392	40	30	0.429	47	20	0.299	52	40	0.435	48	24	0.333	47	28	0.373	48	40	0.455	0.0517639	0.3716	0.4574	0.812418	Tpm1; Tpm1 Tpm1 Tpm1 Tpm1 Tpm1 Tpm1 Tpm1 Tpm1 Tpm1	Mus musculus tropomyosin 1; alpha (Tpm1); transcript variant 1; mRNA.;; Mus musculus tropomyosin 1; alpha (Tpm1); transcript variant 3; mRNA.; Mus musculus tropomyosin 1; alpha (Tpm1); transcript variant 9; mRNA.; Mus musculus tropomyosin 1; alpha (Tpm1); transcript variant 8; mRNA.; Mus musculus tropomyosin 1; alpha (Tpm1); transcript variant 7; mRNA.; Mus musculus tropomyosin 1; alpha (Tpm1); t…
chr5	129786963	T	C	7	4	0.364	9	5	0.357	15	11	0.423	8	6	0.429	9	9	0.5	5	11	0.688	6	6	0.5	8	9	0.529	8	8	0.5	16	10	0.385	0.0519045	0.528	0.407	1.2973	Psph	Mus musculus phosphoserine phosphatase (Psph); mRNA.
chr17	34119859	G	C	12	15	0.556	12	8	0.4	8	11	0.579	11	14	0.56	15	20	0.571	6	21	0.778	7	16	0.696	6	12	0.667	9	17	0.654	11	22	0.667	0.0519616	0.6748	0.5508	1.22513	Brd2; Brd2 Brd2	Mus musculus bromodomain containing 2 (Brd2); transcript variant 1; mRNA.;; Mus musculus bromodomain containing 2 (Brd2); transcript variant 3; non-coding RNA.; Mus musculus bromodomain containing 2 (Brd2); transcript variant 2; mRNA.
chr1	170327545	T	C	15	5	0.25	19	12	0.387	21	18	0.462	11	4	0.267	19	11	0.367	7	6	0.462	13	14	0.519	21	12	0.364	8	7	0.467	20	17	0.459	0.0521411	0.4548	0.346	1.31445	Nos1ap Nos1ap;	Mus musculus nitric oxide synthase 1 (neuronal) adaptor protein (Nos1ap); transcript variant 1; mRNA.; Mus musculus nitric oxide synthase 1 (neuronal) adaptor protein (Nos1ap); transcript variant 2; mRNA.;Mus musculus nitric oxide synthase 1 (neuronal) adaptor protein (Nos1ap); transcript variant 1; mRNA.;
chr8	36568124	A	G	55	36	0.396	43	33	0.434	63	54	0.462	50	28	0.359	50	32	0.39	41	43	0.512	53	41	0.436	58	36	0.383	42	32	0.432	53	24	0.312	0.0522392	0.445	0.3782	1.17663	Dlc1 Dlc1 Dlc1;	Mus musculus deleted in liver cancer 1 (Dlc1); transcript variant 3; mRNA.; Mus musculus deleted in liver cancer 1 (Dlc1); transcript variant 1; mRNA.; Mus musculus deleted in liver cancer 1 (Dlc1); transcript variant 2; mRNA.;
chr15	80235865	T	C	29	21	0.42	28	18	0.391	20	16	0.444	19	19	0.5	22	21	0.488	14	19	0.576	15	28	0.651	23	30	0.566	10	21	0.677	22	26	0.542	0.0522474	0.5828	0.4682	1.24477	Smcr7l;	Mus musculus Smith-Magenis syndrome chromosome region; candidate 7-like (human) (Smcr7l); nuclear gene encoding mitochondrial protein; mRNA.;
chr1	164049324	A	G	7	5	0.417	10	13	0.565	4	9	0.692	12	8	0.4	18	14	0.438	6	12	0.667	11	14	0.56	5	8	0.615	16	13	0.448	7	8	0.533	0.0523294	0.5964	0.4706	1.26732	Sele	Mus musculus selectin; endothelial cell (Sele); mRNA.
chr5	36673040	A	T	59	37	0.385	44	19	0.302	55	33	0.375	40	19	0.322	38	17	0.309	36	21	0.368	49	26	0.347	53	31	0.369	28	17	0.378	34	16	0.32	0.0524104	0.3674	0.3276	1.12149	D5Ertd579e	Mus musculus DNA segment; Chr 5; ERATO Doi 579; expressed (D5Ertd579e); mRNA.
chr4	133586018	A	G	14	7	0.333	9	11	0.55	14	15	0.517	15	10	0.4	15	15	0.5	8	8	0.5	6	13	0.684	11	14	0.56	11	12	0.522	15	11	0.423	0.0526458	0.5566	0.4412	1.26156	Gpn2	Mus musculus GPN-loop GTPase 2 (Gpn2); mRNA.
chr1	151457938	T	C	16	21	0.568	15	17	0.531	26	25	0.49	13	13	0.5	21	18	0.462	20	10	0.333	22	18	0.45	23	20	0.465	16	12	0.429	19	18	0.486	0.052655	0.4334	0.5094	0.850805	1190005F20Rik;	Mus musculus RIKEN cDNA 1190005F20 gene (1190005F20Rik); mRNA.;
chr7	18346868	A	T	21	0	0	35	3	0.079	10	1	0.091	40	1	0.024	38	3	0.073	57	5	0.081	38	5	0.116	46	4	0.08	53	3	0.054	52	2	0.037	0.052675	0.0844	0.0426	1.98122	Psg18	Mus musculus pregnancy specific glycoprotein 18 (Psg18); transcript variant 1; mRNA.
chr13	112963341	A	G	11	22	0.667	12	11	0.478	16	14	0.467	11	16	0.593	10	20	0.667	10	15	0.6	19	22	0.537	6	5	0.455	14	13	0.481	10	19	0.655	0.0527269	0.508	0.612	0.830065	Dhx29	Mus musculus DEAH (Asp-Glu-Ala-His) box polypeptide 29 (Dhx29); mRNA.
chr3	89206200	A	G	78	81	0.509	89	79	0.47	85	74	0.465	75	86	0.534	104	84	0.447	73	69	0.486	97	71	0.423	113	87	0.435	105	78	0.426	102	101	0.498	0.0528576	0.447	0.4916	0.909276	Gba Gba	Mus musculus glucosidase; beta; acid (Gba); transcript variant 1; mRNA.; Mus musculus glucosidase; beta; acid (Gba); transcript variant 2; mRNA.
chr13	59635763	C	T	72	90	0.556	86	129	0.6	68	62	0.477	97	103	0.515	115	132	0.534	94	101	0.518	93	107	0.535	107	127	0.543	154	139	0.474	96	150	0.61	0.0528706	0.5094	0.563	0.904796	Golm1 Golm1	Mus musculus golgi membrane protein 1 (Golm1); transcript variant 1; mRNA.; Mus musculus golgi membrane protein 1 (Golm1); transcript variant 2; mRNA.
chr10	7822269	G	T	22	22	0.5	23	17	0.425	29	24	0.453	20	12	0.375	30	23	0.434	21	17	0.447	26	26	0.5	23	33	0.589	23	30	0.566	30	21	0.412	0.052874	0.511	0.4292	1.19059	Ppil4	Mus musculus peptidylprolyl isomerase (cyclophilin)-like 4 (Ppil4); mRNA.
chr9	65238382	T	C	6	12	0.667	6	15	0.714	11	12	0.522	5	13	0.722	8	19	0.704	4	12	0.75	10	15	0.6	6	7	0.538	6	11	0.647	2	9	0.818	0.0529032	0.6114	0.725	0.84331	Parp16;	Mus musculus poly (ADP-ribose) polymerase family; member 16 (Parp16); mRNA.;
chr2	83792625	G	A	36	39	0.52	38	44	0.537	29	43	0.597	48	49	0.505	50	49	0.495	49	60	0.55	42	47	0.528	54	56	0.509	47	69	0.595	57	53	0.482	0.0529038	0.5558	0.5078	1.09453	Itgav	Mus musculus integrin alpha V (Itgav); mRNA.
chr17	35822422	G	A	36	27	0.429	28	22	0.44	17	27	0.614	25	21	0.457	20	19	0.487	18	21	0.538	25	18	0.419	17	21	0.553	20	21	0.512	20	13	0.394	0.0529431	0.5272	0.4414	1.19438	Ier3	Mus musculus immediate early response 3 (Ier3); mRNA.
chr19	43515792	G	A	62	57	0.479	47	49	0.51	59	40	0.404	55	41	0.427	63	53	0.457	50	40	0.444	49	33	0.402	55	51	0.481	63	40	0.388	47	52	0.525	0.0529859	0.4238	0.4796	0.883653	Got1	Mus musculus glutamate oxaloacetate transaminase 1; soluble (Got1); mRNA.
chr3	88895267	G	T	22	14	0.389	32	18	0.36	23	22	0.489	34	27	0.443	45	19	0.297	30	24	0.444	41	30	0.423	36	28	0.438	24	16	0.4	36	22	0.379	0.0529866	0.4388	0.3736	1.17452	Gon4l;5830417I10Rik; Gon4l;	Mus musculus gon-4-like (C.elegans) (Gon4l); transcript variant 2; mRNA.;Mus musculus RIKEN cDNA 5830417I10 gene (5830417I10Rik); non-coding RNA.;; Mus musculus gon-4-like (C.elegans) (Gon4l); transcript variant 1; mRNA.;
chr6	144999809	C	T	11	21	0.656	27	38	0.585	9	7	0.438	19	34	0.642	26	33	0.559	33	39	0.542	16	19	0.543	29	33	0.532	36	42	0.538	35	38	0.521	0.0531463	0.5186	0.5926	0.875127	Bcat1; Bcat1	Mus musculus branched chain aminotransferase 1; cytosolic (Bcat1); transcript variant 2; mRNA.;; Mus musculus branched chain aminotransferase 1; cytosolic (Bcat1); transcript variant 1; mRNA.
chr10	92691895	G	A	22	10	0.312	12	14	0.538	13	17	0.567	23	10	0.303	14	11	0.44	20	15	0.429	21	17	0.447	12	14	0.538	13	20	0.606	13	7	0.35	0.0531642	0.5174	0.3886	1.33145	Nedd1;	Mus musculus neural precursor cell expressed; developmentally down-regulated gene 1 (Nedd1); mRNA.;
chr1	156065236	A	C	62	48	0.436	63	46	0.422	79	41	0.342	43	35	0.449	63	42	0.4	50	35	0.412	71	46	0.393	63	44	0.411	62	43	0.41	54	52	0.491	0.0532017	0.3936	0.4396	0.895359	Tor1aip2;	Mus musculus torsin A interacting protein 2 (Tor1aip2); transcript variant 5; mRNA.;
chr12	80338224	C	A	24	11	0.314	11	13	0.542	13	15	0.536	18	11	0.379	13	10	0.435	6	16	0.727	7	10	0.588	14	17	0.548	10	13	0.565	12	17	0.586	0.0532101	0.5928	0.4512	1.31383	Dcaf5	Mus musculus DDB1 and CUL4 associated factor 5 (Dcaf5); nuclear gene encoding mitochondrial protein; mRNA.
chr15	86130510	T	C	38	22	0.367	31	25	0.446	29	29	0.5	37	16	0.302	22	12	0.353	26	17	0.395	27	26	0.491	31	24	0.436	19	22	0.537	24	20	0.455	0.0533656	0.4718	0.3846	1.22673	Gramd4 Gramd4	Mus musculus GRAM domain containing 4 (Gramd4); transcript variant 1; mRNA.; Mus musculus GRAM domain containing 4 (Gramd4); transcript variant 2; mRNA.
chr16	57153137	T	C	13	16	0.552	11	19	0.633	16	15	0.484	12	18	0.6	13	15	0.536	11	13	0.542	11	13	0.542	12	13	0.52	20	11	0.355	13	19	0.594	0.0533783	0.4886	0.583	0.838079	Tomm70a	Mus musculus translocase of outer mitochondrial membrane 70 homolog A (yeast) (Tomm70a); nuclear gene encoding mitochondrial protein; mRNA.
chr6	142387318	A	G	21	28	0.571	20	30	0.6	25	19	0.432	27	19	0.413	28	28	0.5	26	17	0.395	24	22	0.478	33	21	0.389	24	23	0.489	17	21	0.553	0.05345	0.4366	0.5274	0.827835	Golt1b	Mus musculus golgi transport 1 homolog B (S. cerevisiae) (Golt1b); mRNA.
chr2	30446869	T	C	20	27	0.574	26	17	0.395	15	22	0.595	17	17	0.5	24	22	0.478	20	19	0.487	15	29	0.659	27	33	0.55	19	27	0.587	22	20	0.476	0.0534827	0.5756	0.4846	1.18778	Ppp2r4	Mus musculus protein phosphatase 2A; regulatory subunit B (PR 53) (Ppp2r4); mRNA.
chr9	75387772	C	T	84	54	0.391	72	54	0.429	57	57	0.5	73	54	0.425	84	71	0.458	52	62	0.544	65	56	0.463	86	65	0.43	73	61	0.455	83	60	0.42	0.0535244	0.4784	0.4246	1.12671	Mapk6; Mapk6	Mus musculus mitogen-activated protein kinase 6 (Mapk6); transcript variant 2; mRNA.;Mus musculus mitogen-activated protein kinase 6 (Mapk6); transcript variant 1; mRNA.;; Mus musculus mitogen-activated protein kinase 6 (Mapk6); transcript variant 1; mRNA.
chr17	35687180	G	A	199	161	0.447	168	125	0.427	184	173	0.485	150	110	0.423	118	102	0.464	112	100	0.472	120	129	0.518	163	140	0.462	101	109	0.519	145	142	0.495	0.0536541	0.4912	0.4512	1.08865	Ddr1 Ddr1; Ddr1; Ddr1	Mus musculus discoidin domain receptor family; member 1 (Ddr1); transcript variant 3; mRNA.; Mus musculus discoidin domain receptor family; member 1 (Ddr1); transcript variant 2; mRNA.;Mus musculus discoidin domain receptor family; member 1 (Ddr1); transcript variant 3; mRNA.;; Mus musculus discoidin domain receptor family; member 1 (Ddr1); transcript variant 1; mRNA.;; Mus musculus discoidin dom…
chr6	146776412	C	T	11	12	0.522	11	11	0.5	12	8	0.4	14	10	0.417	17	14	0.452	19	10	0.345	19	16	0.457	18	8	0.308	19	9	0.321	20	12	0.375	0.0536872	0.3662	0.4532	0.808032	Stk38l;	Mus musculus serine/threonine kinase 38 like (Stk38l); mRNA.;
chr6	146598067	T	G	28	16	0.364	25	15	0.375	27	17	0.386	27	11	0.289	23	18	0.439	22	20	0.476	28	21	0.429	26	18	0.409	21	17	0.447	29	11	0.275	0.053736	0.4294	0.3484	1.23249	Fgfr1op2	Mus musculus FGFR1 oncogene partner 2 (Fgfr1op2); mRNA.
chr7	80893004	C	T	7	8	0.533	12	11	0.478	16	17	0.515	8	8	0.5	13	9	0.409	17	9	0.346	17	11	0.393	16	7	0.304	15	6	0.286	20	18	0.474	0.0538541	0.3688	0.4788	0.770259	Wdr73 Wdr73	Mus musculus WD repeat domain 73 (Wdr73); transcript variant 2; non-coding RNA.; Mus musculus WD repeat domain 73 (Wdr73); transcript variant 1; mRNA.
chr1	152383778	A	G	13	8	0.381	10	4	0.286	19	9	0.321	11	2	0.154	17	4	0.19	11	8	0.421	12	11	0.478	13	11	0.458	13	8	0.381	14	9	0.391	0.0539309	0.4118	0.2804	1.46862	Tsen15	Mus musculus tRNA splicing endonuclease 15 homolog (S. cerevisiae) (Tsen15); mRNA.
chr5	105812108	C	T	21	17	0.447	19	20	0.513	22	23	0.511	19	19	0.5	12	20	0.625	18	12	0.4	23	19	0.452	22	14	0.389	19	16	0.457	16	19	0.543	0.0539325	0.4418	0.5256	0.840563	Lrrc8d Lrrc8d	Mus musculus leucine rich repeat containing 8D (Lrrc8d); transcript variant 2; mRNA.; Mus musculus leucine rich repeat containing 8D (Lrrc8d); transcript variant 1; mRNA.
chr1	155791064	A	G	82	100	0.549	65	124	0.656	71	89	0.556	62	101	0.62	94	138	0.595	79	90	0.533	70	86	0.551	76	110	0.591	76	99	0.566	65	135	0.675	0.0539537	0.5594	0.619	0.903716	Qsox1; Qsox1	Mus musculus quiescin Q6 sulfhydryl oxidase 1 (Qsox1); transcript variant 2; mRNA.;Mus musculus quiescin Q6 sulfhydryl oxidase 1 (Qsox1); transcript variant 1; mRNA.;; Mus musculus quiescin Q6 sulfhydryl oxidase 1 (Qsox1); transcript variant 1; mRNA.
chr2	118758590	A	G	14	13	0.481	8	11	0.579	9	8	0.471	9	12	0.571	14	13	0.481	15	10	0.4	15	11	0.423	13	7	0.35	10	13	0.565	6	10	0.625	0.053965	0.4418	0.5474	0.807088	A430105I19Rik	Mus musculus RIKEN cDNA A430105I19 gene (A430105I19Rik); mRNA.
chr11	55395239	C	T	2589	2757	0.516	2737	2935	0.517	2421	2582	0.516	2419	2592	0.517	3155	3391	0.518	2284	2350	0.507	2588	2547	0.496	2604	2723	0.511	2565	2534	0.497	2574	2695	0.511	0.0540606	0.5054	0.5158	0.979837	Sparc;	Mus musculus secreted acidic cysteine rich glycoprotein (Sparc); mRNA.;
chr9	65832043	T	C	8	9	0.529	10	14	0.583	8	15	0.652	11	14	0.56	19	17	0.472	10	14	0.583	9	20	0.69	16	16	0.5	6	12	0.667	15	9	0.375	0.0541345	0.6184	0.5038	1.22747	Trip4 Trip4	Mus musculus thyroid hormone receptor interactor 4 (Trip4); transcript variant 1; mRNA.; Mus musculus thyroid hormone receptor interactor 4 (Trip4); transcript variant 1; mRNA.
chr6	142378207	A	C	13	5	0.278	10	5	0.333	5	6	0.545	7	5	0.417	17	5	0.227	5	5	0.5	12	7	0.368	9	9	0.5	14	7	0.333	13	8	0.381	0.054234	0.4492	0.3272	1.37286	Recql; Recql Recql	Mus musculus RecQ protein-like (Recql); transcript variant 1; mRNA.;Mus musculus RecQ protein-like (Recql); transcript variant 2; mRNA.;; Mus musculus RecQ protein-like (Recql); transcript variant 2; mRNA.; Mus musculus RecQ protein-like (Recql); transcript variant 3; mRNA.
chr8	106661951	G	A	148	144	0.493	127	98	0.436	187	205	0.523	103	93	0.474	93	91	0.495	107	95	0.47	121	146	0.547	123	130	0.514	105	125	0.543	116	114	0.496	0.0542518	0.5194	0.4788	1.0848	Cdh1	Mus musculus cadherin 1 (Cdh1); mRNA.
chr4	109453244	G	A	58	67	0.536	55	70	0.56	78	65	0.455	55	66	0.545	44	61	0.581	54	57	0.514	61	48	0.44	65	71	0.522	63	67	0.515	58	55	0.487	0.0542548	0.4892	0.5418	0.902916	Rnf11;	Mus musculus ring finger protein 11 (Rnf11); mRNA.;
chr17	47378341	T	A	25	15	0.375	22	15	0.405	29	19	0.396	25	11	0.306	30	17	0.362	18	18	0.5	27	26	0.491	22	19	0.463	20	20	0.5	21	20	0.488	0.054303	0.47	0.3872	1.21384	Mrps10; Mrps10 Mrps10	Mus musculus mitochondrial ribosomal protein S10 (Mrps10); nuclear gene encoding mitochondrial protein; transcript variant 3; mRNA.;; Mus musculus mitochondrial ribosomal protein S10 (Mrps10); nuclear gene encoding mitochondrial protein; transcript variant 1; mRNA.; Mus musculus mitochondrial ribosomal protein S10 (Mrps10); nuclear gene encoding mitochondrial protein; transcript variant 2; mRNA.
chr11	115578515	G	A	22	17	0.436	13	15	0.536	17	24	0.585	23	14	0.378	28	23	0.451	16	26	0.619	19	26	0.578	22	19	0.463	25	30	0.545	27	31	0.534	0.0543153	0.558	0.467	1.19486	Nup85	Mus musculus nucleoporin 85 (Nup85); mRNA.
chr9	44262244	G	A	22	5	0.185	20	6	0.231	22	2	0.083	16	2	0.111	14	4	0.222	18	2	0.1	18	4	0.182	19	1	0.05	16	3	0.158	13	3	0.188	0.0543347	0.1146	0.1874	0.611526	Nlrx1; Nlrx1 Nlrx1	Mus musculus NLR family member X1 (Nlrx1); transcript variant 2; mRNA.;Mus musculus NLR family member X1 (Nlrx1); transcript variant 1; mRNA.;; Mus musculus NLR family member X1 (Nlrx1); transcript variant 1; mRNA.; Mus musculus NLR family member X1 (Nlrx1); transcript variant 3; mRNA.
chr8	70018005	C	T	6	5	0.455	13	12	0.48	17	9	0.346	6	11	0.647	11	6	0.353	12	5	0.294	14	3	0.176	12	10	0.455	7	5	0.417	9	10	0.526	0.0543445	0.3376	0.4922	0.6859	Mau2; Mau2	Mus musculus MAU2 chromatid cohesion factor homolog (C. elegans) (Mau2); transcript variant 2; mRNA.;; Mus musculus MAU2 chromatid cohesion factor homolog (C. elegans) (Mau2); transcript variant 1; mRNA.
chr1	155860718	A	G	36	33	0.478	41	39	0.487	35	34	0.493	29	28	0.491	20	27	0.574	34	31	0.477	51	40	0.44	52	28	0.35	40	33	0.452	34	39	0.534	0.0544769	0.4424	0.5128	0.862715	Cep350	Mus musculus centrosomal protein 350 (Cep350); mRNA.
chr15	10479631	G	A	31	35	0.53	43	34	0.442	41	44	0.518	45	39	0.464	53	42	0.442	31	37	0.544	46	42	0.477	41	41	0.5	40	43	0.518	52	42	0.447	0.0544912	0.5114	0.465	1.09978	Brix1	Mus musculus BRX1; biogenesis of ribosomes; homolog (S. cerevisiae) (Brix1); mRNA.
chr8	88329252	G	A	71	72	0.503	90	90	0.5	60	76	0.559	71	59	0.454	99	93	0.484	69	96	0.582	70	79	0.53	84	81	0.491	81	75	0.481	117	83	0.415	0.0545987	0.5286	0.4712	1.12182	Adcy7 Adcy7 Adcy7 Adcy7	Mus musculus adenylate cyclase 7 (Adcy7); transcript variant 2; mRNA.; Mus musculus adenylate cyclase 7 (Adcy7); transcript variant 1; mRNA.; Mus musculus adenylate cyclase 7 (Adcy7); transcript variant 4; mRNA.; Mus musculus adenylate cyclase 7 (Adcy7); transcript variant 3; mRNA.
chr3	129983709	T	C	56	61	0.521	50	51	0.505	72	50	0.41	49	51	0.51	54	51	0.486	55	44	0.444	49	52	0.515	46	36	0.439	57	39	0.406	57	48	0.457	0.054651	0.4428	0.4958	0.893102	Sec24b;	Mus musculus Sec24 related gene family; member B (S. cerevisiae) (Sec24b); mRNA.;
chr8	123401716	A	C	13	17	0.567	10	15	0.6	16	10	0.385	10	12	0.545	17	15	0.469	11	14	0.56	19	11	0.367	20	10	0.333	13	10	0.435	12	10	0.455	0.0546962	0.416	0.5272	0.789074	Tcf25; Tcf25; Tcf25	Mus musculus transcription factor 25 (basic helix-loop-helix) (Tcf25); transcript variant 2; mRNA.;Mus musculus transcription factor 25 (basic helix-loop-helix) (Tcf25); transcript variant 3; mRNA.;Mus musculus transcription factor 25 (basic helix-loop-helix) (Tcf25); transcript variant 2; mRNA.;; Mus musculus transcription factor 25 (basic helix-loop-helix) (Tcf25); transcript variant 3; mRNA.;;…
chr2	49308519	G	A	0	228	1	0	203	1	1	265	0.996	0	207	1	0	168	1	2	163	0.988	0	241	1	1	201	0.995	1	206	0.995	0	212	1	0.054723	0.9948	1	0.9948	Mbd5;	Mus musculus methyl-CpG binding domain protein 5 (Mbd5); mRNA.;
chr18	75434549	G	A	11	2	0.154	10	2	0.167	17	0	0	10	0	0	13	1	0.071	15	0	0	23	0	0	13	1	0.071	15	0	0	11	1	0.083	0.0548018	0.0142	0.095	0.149474	Ctif;	Mus musculus CBP80/20-dependent translation initiation factor (Ctif); mRNA.;
chr19	5382724	A	G	29	27	0.482	21	20	0.488	25	23	0.479	20	14	0.412	28	15	0.349	18	16	0.471	26	25	0.49	23	34	0.596	27	27	0.5	29	21	0.42	0.0548719	0.5072	0.4302	1.17899	Sart1	Mus musculus squamous cell carcinoma antigen recognized by T cells 1 (Sart1); mRNA.
chr13	93498667	G	A	12	2	0.143	17	6	0.261	8	8	0.5	7	6	0.462	9	4	0.308	5	11	0.688	12	8	0.4	11	12	0.522	11	4	0.267	12	3	0.2	0.0548851	0.4754	0.2748	1.72999	Jmy	Mus musculus junction-mediating and regulatory protein (Jmy); mRNA.
chr3	87869877	C	T	64	50	0.439	50	33	0.398	56	54	0.491	45	37	0.451	63	58	0.479	41	40	0.494	50	50	0.5	53	44	0.454	46	37	0.446	56	39	0.411	0.0548906	0.477	0.4356	1.09504	Prcc	Mus musculus papillary renal cell carcinoma (translocation-associated) (Prcc); mRNA.
chr1	170707337	A	T	13	11	0.458	15	14	0.483	11	17	0.607	20	17	0.459	19	12	0.387	14	12	0.462	12	22	0.647	18	16	0.471	13	14	0.519	16	12	0.429	0.0548961	0.5412	0.4432	1.22112	Atf6	Mus musculus activating transcription factor 6 (Atf6); mRNA.
chr3	95734876	T	C	22	22	0.5	15	15	0.5	12	14	0.538	17	24	0.585	22	21	0.488	8	20	0.714	14	21	0.6	16	22	0.579	18	25	0.581	13	15	0.536	0.0550679	0.6024	0.5218	1.15447	Ecm1 Ecm1;	Mus musculus extracellular matrix protein 1 (Ecm1); transcript variant 2; mRNA.; Mus musculus extracellular matrix protein 1 (Ecm1); transcript variant 1; mRNA.;
chr5	137373776	C	A	19	20	0.513	18	21	0.538	19	24	0.558	26	25	0.49	21	23	0.523	22	15	0.405	34	21	0.382	33	26	0.441	20	16	0.444	11	24	0.686	0.0551079	0.446	0.55	0.810909	Ephb4 Ephb4;	Mus musculus Eph receptor B4 (Ephb4); transcript variant 1; mRNA.; Mus musculus Eph receptor B4 (Ephb4); transcript variant 2; mRNA.;
chr5	134244783	C	A	15	13	0.464	7	11	0.611	29	15	0.341	8	17	0.68	9	12	0.571	11	15	0.577	22	11	0.333	11	10	0.476	12	11	0.478	11	13	0.542	0.0552092	0.441	0.5736	0.768828	Gtf2i; Gtf2i; Gtf2i; Gtf2i; Gtf2i	Mus musculus general transcription factor II I (Gtf2i); transcript variant 2; mRNA.;; Mus musculus general transcription factor II I (Gtf2i); transcript variant 3; mRNA.;; Mus musculus general transcription factor II I (Gtf2i); transcript variant 1; mRNA.;; Mus musculus general transcription factor II I (Gtf2i); transcript variant 4; mRNA.;; Mus musculus general transcription factor II I (Gtf2i);…
chr8	69705486	A	G	9	7	0.438	11	7	0.389	5	9	0.643	14	6	0.3	22	16	0.421	9	7	0.438	11	11	0.5	11	7	0.389	14	13	0.481	13	6	0.316	0.0552797	0.4902	0.3728	1.31491	Zfp869 Zfp869; Zfp869	Mus musculus zinc finger protein 869 (Zfp869); transcript variant 1; mRNA.; Mus musculus zinc finger protein 869 (Zfp869); transcript variant 3; mRNA.;Mus musculus zinc finger protein 869 (Zfp869); transcript variant 1; mRNA.;; Mus musculus zinc finger protein 869 (Zfp869); transcript variant 2; mRNA.
chr3	157947206	A	T	22	24	0.522	17	11	0.393	22	21	0.488	16	8	0.333	15	8	0.348	15	10	0.4	21	21	0.5	16	21	0.568	13	14	0.519	17	11	0.393	0.0553227	0.495	0.3978	1.24434
chr9	66970750	C	T	45	22	0.328	51	20	0.282	48	23	0.324	28	20	0.417	41	21	0.339	36	7	0.163	42	20	0.323	47	19	0.288	33	7	0.175	34	23	0.404	0.0554004	0.2546	0.354	0.719209	Lactb	Mus musculus lactamase; beta (Lactb); nuclear gene encoding mitochondrial protein; mRNA.
chr17	67845634	T	A	27	21	0.438	24	15	0.385	14	19	0.576	22	8	0.267	28	29	0.509	18	26	0.591	23	24	0.511	18	20	0.526	14	23	0.622	19	24	0.558	0.055404	0.5652	0.4314	1.31015	Arhgap28;	Mus musculus Rho GTPase activating protein 28 (Arhgap28); mRNA.;
chr8	70699447	T	C	89	141	0.613	60	75	0.556	100	97	0.492	81	73	0.474	51	68	0.571	53	62	0.539	78	73	0.483	74	76	0.507	58	51	0.468	59	92	0.609	0.0554187	0.4978	0.5646	0.881686	Jund	Mus musculus Jun proto-oncogene related gene d (Jund); mRNA.
chr16	96121849	C	T	838	825	0.496	716	706	0.496	794	741	0.483	605	620	0.506	632	700	0.526	645	570	0.469	760	731	0.49	734	701	0.489	613	635	0.509	680	713	0.512	0.055485	0.488	0.5072	0.962145	Hmgn1	Mus musculus high mobility group nucleosomal binding domain 1 (Hmgn1); mRNA.
chr7	75608802	G	C	15	17	0.531	9	13	0.591	16	23	0.59	10	8	0.444	9	10	0.526	10	13	0.565	12	13	0.52	6	11	0.647	8	13	0.619	9	7	0.438	0.0555648	0.5882	0.506	1.16245	Akap13;	Mus musculus A kinase (PRKA) anchor protein 13 (Akap13); mRNA.;
chr1	170198565	G	A	31	27	0.466	26	23	0.469	32	21	0.396	21	21	0.5	23	32	0.582	21	18	0.462	29	24	0.453	34	18	0.346	25	26	0.51	18	25	0.581	0.0555854	0.4334	0.5196	0.834103
chr2	165875751	G	A	9	9	0.5	12	8	0.4	10	18	0.643	8	13	0.619	10	9	0.474	11	19	0.633	12	16	0.571	9	14	0.609	13	13	0.5	12	10	0.455	0.0555866	0.5912	0.4896	1.20752	Zmynd8; Zmynd8; n/a Zmynd8;	Mus musculus zinc finger; MYND-type containing 8 (Zmynd8); transcript variant 1; mRNA.;; Mus musculus zinc finger; MYND-type containing 8 (Zmynd8); transcript variant 2; mRNA.;Mus musculus zinc finger; MYND-type containing 8 (Zmynd8); transcript variant 5; non-coding RNA.;; n/a; Mus musculus zinc finger; MYND-type containing 8 (Zmynd8); transcript variant 4; mRNA.;
chr19	46656508	C	T	106	82	0.436	88	76	0.463	89	66	0.426	95	75	0.441	113	76	0.402	90	83	0.48	64	72	0.529	111	100	0.474	100	97	0.492	108	83	0.435	0.0556572	0.4802	0.4354	1.10289	D19Wsu162e D19Wsu162e D19Wsu162e	Mus musculus DNA segment; Chr 19; Wayne State University 162; expressed (D19Wsu162e); transcript variant 2; mRNA.; Mus musculus DNA segment; Chr 19; Wayne State University 162; expressed (D19Wsu162e); transcript variant 3; mRNA.; Mus musculus DNA segment; Chr 19; Wayne State University 162; expressed (D19Wsu162e); transcript variant 1; mRNA.
chr7	17095163	T	C	1365	1050	0.435	2674	2074	0.437	726	537	0.425	4362	3318	0.432	2990	2051	0.407	3358	2390	0.416	2368	1477	0.384	3579	2332	0.395	2523	1562	0.382	2315	1623	0.412	0.0558256	0.4004	0.4246	0.943005	Psg16	Mus musculus pregnancy specific glycoprotein 16 (Psg16); mRNA.
chr17	43458102	C	A	18	17	0.486	11	12	0.522	14	8	0.364	12	9	0.429	8	11	0.579	12	3	0.2	6	5	0.455	12	4	0.25	5	6	0.545	7	14	0.667	0.0559276	0.3628	0.5366	0.676109	Gpr116;	Mus musculus G protein-coupled receptor 116 (Gpr116); mRNA.;
chr4	116806736	G	A	20	10	0.333	14	8	0.364	18	21	0.538	16	14	0.467	21	16	0.432	16	17	0.515	18	22	0.55	21	13	0.382	20	18	0.474	23	17	0.425	0.0559475	0.4918	0.4042	1.21672	Toe1	Mus musculus target of EGR1; member 1 (nuclear) (Toe1); mRNA.
chr11	75300577	T	C	9	3	0.25	10	3	0.231	13	1	0.071	11	6	0.353	15	2	0.118	15	1	0.062	17	4	0.19	11	3	0.214	16	3	0.158	13	7	0.35	0.0559974	0.139	0.2604	0.533794	Rpa1 Rpa1	Mus musculus replication protein A1 (Rpa1); transcript variant 1; mRNA.; Mus musculus replication protein A1 (Rpa1); transcript variant 2; mRNA.
chr8	68901262	T	C	14	13	0.481	10	13	0.565	8	17	0.68	14	9	0.391	9	19	0.679	9	13	0.591	9	18	0.667	8	16	0.667	4	12	0.75	7	10	0.588	0.0560836	0.671	0.5408	1.24075	Lpl;	Mus musculus lipoprotein lipase (Lpl); mRNA.;
chr14	65077898	A	G	28	23	0.451	34	19	0.358	31	19	0.38	28	21	0.429	15	24	0.615	20	16	0.444	25	10	0.286	27	14	0.341	22	11	0.333	22	24	0.522	0.0561346	0.3568	0.475	0.751158	Extl3	Mus musculus exostoses (multiple)-like 3 (Extl3); mRNA.
chr11	70961632	C	T	38	23	0.377	31	22	0.415	33	22	0.4	24	17	0.415	30	25	0.455	25	27	0.519	38	34	0.472	27	23	0.46	38	32	0.457	38	19	0.333	0.0561899	0.4616	0.399	1.15689	Nup88; Nup88	Mus musculus nucleoporin 88 (Nup88); transcript variant 1; mRNA.;; Mus musculus nucleoporin 88 (Nup88); transcript variant 2; mRNA.
chr17	35959248	G	A	73	64	0.467	71	66	0.482	72	67	0.482	69	68	0.496	82	72	0.468	96	68	0.415	89	72	0.447	83	71	0.461	79	66	0.455	67	78	0.538	0.056191	0.452	0.4902	0.922073	Abcf1	Mus musculus ATP-binding cassette; sub-family F (GCN20); member 1 (Abcf1); mRNA.
chr7	18354937	C	G	298	148	0.332	732	279	0.276	174	82	0.32	801	330	0.292	1106	420	0.275	858	402	0.319	692	314	0.312	1018	562	0.356	1089	487	0.309	965	397	0.291	0.0562187	0.3232	0.2932	1.10232	Psg18 Psg18	Mus musculus pregnancy specific glycoprotein 18 (Psg18); transcript variant 1; mRNA.; Mus musculus pregnancy specific glycoprotein 18 (Psg18); transcript variant 2; mRNA.
chr4	129075693	C	T	55	42	0.433	49	46	0.484	47	43	0.478	41	20	0.328	35	31	0.47	37	34	0.479	31	30	0.492	40	38	0.487	29	39	0.574	54	39	0.419	0.0562517	0.502	0.4268	1.17619	Rnf19b;	Mus musculus ring finger protein 19B (Rnf19b); mRNA.;
chr11	31665285	G	A	31	32	0.508	25	18	0.419	55	18	0.247	40	17	0.298	28	20	0.417	24	12	0.333	24	15	0.385	32	12	0.273	29	16	0.356	24	18	0.429	0.0562713	0.3188	0.4142	0.769676	Bod1	Mus musculus biorientation of chromosomes in cell division 1 (Bod1); mRNA.
chr19	34493844	G	A	21	9	0.3	15	13	0.464	19	3	0.136	20	8	0.286	11	3	0.214	10	4	0.286	18	4	0.182	12	3	0.2	12	4	0.25	9	8	0.471	0.05635	0.2108	0.347	0.607493	Lipa Lipa	Mus musculus lysosomal acid lipase A (Lipa); transcript variant 2; mRNA.; Mus musculus lysosomal acid lipase A (Lipa); transcript variant 1; mRNA.
chr9	107682155	T	C	19	23	0.548	46	50	0.521	26	22	0.458	40	47	0.54	70	59	0.457	51	47	0.48	41	30	0.423	49	40	0.449	47	45	0.489	56	51	0.477	0.0563678	0.4598	0.5086	0.90405	Sema3f;	Mus musculus sema domain; immunoglobulin domain (Ig); short basic domain; secreted; (semaphorin) 3F (Sema3f); mRNA.;
chr9	21352526	C	T	48	40	0.455	49	45	0.479	41	45	0.523	36	46	0.561	81	58	0.417	42	62	0.596	52	54	0.509	48	73	0.603	72	71	0.497	56	45	0.446	0.0564672	0.5456	0.4716	1.15691	Slc44a2 Slc44a2	Mus musculus solute carrier family 44; member 2 (Slc44a2); transcript variant 1; mRNA.; Mus musculus solute carrier family 44; member 2 (Slc44a2); transcript variant 2; mRNA.
chr2	27018383	G	A	44	25	0.362	37	15	0.288	36	19	0.345	37	17	0.315	31	16	0.34	16	24	0.6	26	25	0.49	25	25	0.5	45	26	0.366	44	27	0.38	0.0565483	0.4602	0.337	1.36558	Cacfd1;	Mus musculus calcium channel flower domain containing 1 (Cacfd1); transcript variant 1; mRNA.;
chr5	66026803	G	A	13	20	0.606	18	19	0.514	23	15	0.395	15	12	0.444	13	15	0.536	15	8	0.348	17	20	0.541	15	14	0.483	23	13	0.361	21	25	0.543	0.0570687	0.4256	0.5286	0.805146	Rbm47 Rbm47 Rbm47;	Mus musculus RNA binding motif protein 47 (Rbm47); transcript variant 2; mRNA.; Mus musculus RNA binding motif protein 47 (Rbm47); transcript variant 3; mRNA.; Mus musculus RNA binding motif protein 47 (Rbm47); transcript variant 1; mRNA.;Mus musculus RNA binding motif protein 47 (Rbm47); transcript variant 3; mRNA.;Mus musculus RNA binding motif protein 47 (Rbm47); transcript variant 1; mRNA.;
chr7	18344686	A	C	8	15	0.652	18	36	0.667	2	10	0.833	21	66	0.759	24	61	0.718	19	43	0.694	13	43	0.768	19	68	0.782	12	68	0.85	18	52	0.743	0.0571155	0.7854	0.7078	1.10964
chr8	85051615	C	G	33	44	0.571	32	25	0.439	46	33	0.418	28	33	0.541	49	47	0.49	31	29	0.483	43	31	0.419	45	44	0.494	52	31	0.373	37	37	0.5	0.0572318	0.4374	0.5082	0.860685	Tnpo2 Tnpo2;	Mus musculus transportin 2 (importin 3; karyopherin beta 2b) (Tnpo2); transcript variant 2; mRNA.; Mus musculus transportin 2 (importin 3; karyopherin beta 2b) (Tnpo2); transcript variant 1; mRNA.;Mus musculus transportin 2 (importin 3; karyopherin beta 2b) (Tnpo2); transcript variant 2; mRNA.;
chr19	47897131	A	G	39	33	0.458	51	36	0.414	48	41	0.461	35	29	0.453	30	25	0.455	27	28	0.509	24	27	0.529	34	31	0.477	35	29	0.453	37	31	0.456	0.0572474	0.4858	0.4472	1.08631	Itprip;	Mus musculus inositol 1;4;5-triphosphate receptor interacting protein (Itprip); mRNA.;
chr10	67009970	G	T	28	11	0.282	25	9	0.265	31	16	0.34	27	8	0.229	17	18	0.514	15	19	0.559	19	15	0.441	15	18	0.545	25	18	0.419	20	8	0.286	0.0573309	0.4608	0.3152	1.46193	Reep3 Reep3	Mus musculus receptor accessory protein 3 (Reep3); transcript variant 1; mRNA.; Mus musculus receptor accessory protein 3 (Reep3); transcript variant 2; mRNA.
chr14	31700924	T	C	26	2	0.071	24	0	0	34	3	0.081	35	2	0.054	20	0	0	21	3	0.125	30	2	0.062	25	1	0.038	33	2	0.057	28	0	0	0.0573348	0.0726	0.025	2.904	Ankrd28;	Mus musculus ankyrin repeat domain 28 (Ankrd28); mRNA.;
chr11	11931407	T	C	79	254	0.763	77	195	0.717	77	290	0.79	61	181	0.748	35	169	0.828	30	143	0.827	40	232	0.853	37	187	0.835	23	145	0.863	35	163	0.823	0.0574184	0.8336	0.7758	1.0745	Grb10 Grb10	Mus musculus growth factor receptor bound protein 10 (Grb10); transcript variant 1; mRNA.; Mus musculus growth factor receptor bound protein 10 (Grb10); transcript variant 2; mRNA.
chr17	39843503	C	T	59	16	0.213	51	19	0.271	82	23	0.219	48	20	0.294	100	27	0.213	43	13	0.232	60	14	0.189	54	11	0.169	44	7	0.137	53	15	0.221	0.0574887	0.1892	0.2424	0.780528	Rn45s	Mus musculus non-coding RNA; oocyte_piRNA3616; complete sequence.
chr5	32685244	A	G	47	35	0.427	35	39	0.527	24	35	0.593	33	32	0.492	27	25	0.481	27	26	0.491	34	33	0.493	27	36	0.571	32	40	0.556	30	28	0.483	0.0575212	0.5408	0.482	1.12199	Yes1 Yes1 Yes1	Mus musculus Yamaguchi sarcoma viral (v-yes) oncogene homolog 1 (Yes1); transcript variant 2; mRNA.; Mus musculus Yamaguchi sarcoma viral (v-yes) oncogene homolog 1 (Yes1); transcript variant 1; mRNA.; Mus musculus Yamaguchi sarcoma viral (v-yes) oncogene homolog 1 (Yes1); transcript variant 3; mRNA.
chr7	104233772	A	T	25	31	0.554	15	19	0.559	19	26	0.578	10	12	0.545	20	21	0.512	26	29	0.527	23	32	0.582	17	24	0.585	20	33	0.623	25	27	0.519	0.0576133	0.579	0.5378	1.07661	Trim6;	Mus musculus tripartite motif-containing 6 (Trim6); mRNA.;
chr2	144532380	C	T	9	13	0.591	11	18	0.621	11	12	0.522	15	13	0.464	13	16	0.552	12	11	0.478	21	21	0.5	11	9	0.45	14	5	0.263	9	14	0.609	0.057685	0.4426	0.5674	0.780049	Polr3f	Mus musculus polymerase (RNA) III (DNA directed) polypeptide F (Polr3f); mRNA.
chr19	6839285	G	T	13	14	0.519	17	10	0.37	10	10	0.5	17	4	0.19	14	9	0.391	7	17	0.708	5	10	0.667	18	9	0.333	11	20	0.645	13	9	0.409	0.0577331	0.5706	0.3758	1.51836	Rps6ka4	Mus musculus ribosomal protein S6 kinase; polypeptide 4 (Rps6ka4); mRNA.
chr15	12851852	C	G	22	34	0.607	21	20	0.488	30	22	0.423	27	27	0.5	30	28	0.483	31	31	0.5	24	18	0.429	25	21	0.457	32	32	0.5	21	29	0.58	0.0578689	0.4618	0.5316	0.868698	Drosha Drosha	Mus musculus drosha; ribonuclease type III (Drosha); transcript variant 2; mRNA.; Mus musculus drosha; ribonuclease type III (Drosha); transcript variant 1; mRNA.
chr2	158075727	G	A	32	15	0.319	29	34	0.54	24	42	0.636	26	27	0.509	26	26	0.5	20	29	0.592	30	34	0.531	25	35	0.583	26	32	0.552	31	32	0.508	0.0579199	0.5788	0.4752	1.21801	Rprd1b; 2010009K17Rik	Mus musculus regulation of nuclear pre-mRNA domain containing 1B (Rprd1b); mRNA.;; Mus musculus RIKEN cDNA 2010009K17 gene (2010009K17Rik); non-coding RNA.
chr16	50720471	C	T	17	4	0.19	21	5	0.192	18	10	0.357	18	5	0.217	11	5	0.312	13	5	0.278	16	10	0.385	5	7	0.583	8	8	0.5	7	5	0.417	0.0579287	0.4206	0.2656	1.58358
chr9	107683617	T	C	45	50	0.526	85	88	0.509	53	27	0.338	86	64	0.427	125	93	0.427	107	96	0.473	97	63	0.394	131	80	0.379	126	102	0.447	91	90	0.497	0.05798	0.4062	0.4772	0.851215	Sema3f;	Mus musculus sema domain; immunoglobulin domain (Ig); short basic domain; secreted; (semaphorin) 3F (Sema3f); mRNA.;
chr15	79917253	C	G	31	79	0.718	14	68	0.829	34	83	0.709	6	50	0.893	2	49	0.961	49	50	0.505	36	50	0.581	4	56	0.933	32	49	0.605	6	66	0.917	0.0580465	0.6666	0.8636	0.771885	Cbx7;	Mus musculus chromobox 7 (Cbx7); mRNA.;
chr13	68234802	T	C	30	3	0.091	21	2	0.087	27	0	0	47	2	0.041	20	5	0.2	27	1	0.036	22	1	0.043	18	0	0	25	2	0.074	11	1	0.083	0.0581097	0.0306	0.1004	0.304781
chr11	76221034	T	G	19	9	0.321	12	6	0.333	10	13	0.565	11	14	0.56	10	8	0.444	8	10	0.556	8	9	0.529	10	12	0.545	10	9	0.474	10	8	0.444	0.058203	0.5338	0.4204	1.26974	Glod4;	Mus musculus glyoxalase domain containing 4 (Glod4); mRNA.;
chr14	21794284	T	A	12	19	0.613	18	17	0.486	23	31	0.574	15	21	0.583	12	11	0.478	19	24	0.558	19	34	0.642	10	23	0.697	11	16	0.593	17	14	0.452	0.0582192	0.6128	0.5224	1.17305	Samd8;	Mus musculus sterile alpha motif domain containing 8 (Samd8); mRNA.;
chr6	86999935	A	G	9	9	0.5	14	17	0.548	14	17	0.548	2	16	0.889	12	13	0.52	13	10	0.435	18	7	0.28	19	12	0.387	13	13	0.5	8	16	0.667	0.0583479	0.43	0.6248	0.68822	Aak1; Aak1	Mus musculus AP2 associated kinase 1 (Aak1); transcript variant 2; mRNA.;; Mus musculus AP2 associated kinase 1 (Aak1); transcript variant 1; mRNA.
chr1	156698818	G	T	20	12	0.375	30	21	0.412	19	16	0.457	15	8	0.348	20	20	0.5	22	19	0.463	24	22	0.478	27	26	0.491	20	21	0.512	20	15	0.429	0.0584408	0.4802	0.4128	1.16328	Fam20b;	Mus musculus family with sequence similarity 20; member B (Fam20b); mRNA.;
chr7	55895109	G	T	40	40	0.5	45	22	0.328	40	41	0.506	40	27	0.403	47	37	0.44	42	41	0.494	45	60	0.571	44	37	0.457	40	42	0.512	35	31	0.47	0.0584559	0.508	0.4282	1.18636	Cyfip1 Cyfip1 Cyfip1;	Mus musculus cytoplasmic FMR1 interacting protein 1 (Cyfip1); transcript variant 1; mRNA.; Mus musculus cytoplasmic FMR1 interacting protein 1 (Cyfip1); transcript variant 3; mRNA.; Mus musculus cytoplasmic FMR1 interacting protein 1 (Cyfip1); transcript variant 2; mRNA.;Mus musculus cytoplasmic FMR1 interacting protein 1 (Cyfip1); transcript variant 3; mRNA.;
chr2	122264248	C	T	27	23	0.46	31	13	0.295	32	29	0.475	23	16	0.41	31	20	0.392	22	21	0.488	24	29	0.547	29	25	0.463	26	23	0.469	29	26	0.473	0.0587221	0.4884	0.406	1.20296	Sord	Mus musculus sorbitol dehydrogenase (Sord); mRNA.
chr9	107616447	A	G	230	215	0.483	248	236	0.488	270	218	0.447	209	209	0.5	308	254	0.452	267	187	0.412	262	190	0.42	275	258	0.484	295	247	0.456	280	248	0.47	0.0587376	0.4438	0.4786	0.927288	Gnai2;	Mus musculus guanine nucleotide binding protein (G protein); alpha inhibiting 2 (Gnai2); mRNA.;
chr13	99320019	C	T	23	15	0.395	10	1	0.091	12	14	0.538	11	9	0.45	20	13	0.394	11	11	0.5	11	14	0.56	10	9	0.474	13	18	0.581	11	9	0.45	0.0587816	0.5306	0.356	1.49045	Ptcd2	Mus musculus pentatricopeptide repeat domain 2 (Ptcd2); mRNA.
chr2	101698182	G	A	15	7	0.318	13	13	0.5	11	17	0.607	14	10	0.417	10	6	0.375	11	9	0.45	13	11	0.458	10	12	0.545	9	12	0.571	9	9	0.5	0.0588857	0.5262	0.422	1.24692	Traf6;	Mus musculus TNF receptor-associated factor 6 (Traf6); mRNA.;
chr19	5370997	T	G	25	14	0.359	16	13	0.448	19	24	0.558	21	14	0.4	21	18	0.462	13	16	0.552	17	14	0.452	23	20	0.465	23	16	0.41	24	9	0.273	0.0590459	0.4874	0.3884	1.25489	Eif1ad	Mus musculus eukaryotic translation initiation factor 1A domain containing (Eif1ad); mRNA.
chr7	4828846	C	A	13	6	0.316	8	6	0.429	16	8	0.333	7	8	0.533	9	5	0.357	11	6	0.353	16	7	0.304	19	10	0.345	19	7	0.269	8	8	0.5	0.0591624	0.3208	0.427	0.751288	Shisa7;	Mus musculus shisa homolog 7 (Xenopus laevis) (Shisa7); mRNA.;
chr13	114959116	A	G	13	11	0.458	9	12	0.571	6	4	0.4	10	12	0.545	12	11	0.478	10	8	0.444	12	12	0.5	8	8	0.5	14	11	0.44	10	14	0.583	0.0591877	0.4568	0.527	0.866793	Itga1;	Mus musculus integrin alpha 1 (Itga1); mRNA.;
chr17	5311879	T	C	59	62	0.512	39	54	0.581	53	69	0.566	28	45	0.616	45	51	0.531	31	46	0.597	38	66	0.635	21	44	0.677	32	49	0.605	35	43	0.551	0.0593421	0.616	0.5582	1.10355	Arid1b	Mus musculus AT rich interactive domain 1B (SWI-like) (Arid1b); mRNA.
chr15	81117395	C	T	13	11	0.458	11	9	0.45	14	9	0.391	13	13	0.5	17	8	0.32	8	9	0.529	14	15	0.517	11	16	0.593	11	17	0.607	19	9	0.321	0.0594231	0.5274	0.4098	1.28697	Mkl1;	Mus musculus MKL (megakaryoblastic leukemia)/myocardin-like 1 (Mkl1); transcript variant 2; mRNA.;Mus musculus MKL (megakaryoblastic leukemia)/myocardin-like 1 (Mkl1); transcript variant 1; mRNA.;
chr11	104667403	C	A	30	16	0.348	44	32	0.421	26	26	0.5	36	27	0.429	51	62	0.549	38	36	0.486	28	35	0.556	45	45	0.5	50	56	0.528	56	36	0.391	0.0595357	0.514	0.4276	1.20206	Itgb3;	Mus musculus integrin beta 3 (Itgb3); mRNA.;
chr19	3981371	C	T	14	1	0.067	20	5	0.2	14	10	0.417	23	3	0.115	28	8	0.222	21	7	0.25	19	10	0.345	19	11	0.367	27	5	0.156	24	9	0.273	0.0596202	0.307	0.1754	1.75029	Aldh3b2	Mus musculus aldehyde dehydrogenase 3 family; member B2 (Aldh3b2); mRNA.
chr16	52205188	C	T	14	14	0.5	16	6	0.273	14	16	0.533	13	8	0.381	15	15	0.5	10	10	0.5	16	14	0.467	17	15	0.469	13	21	0.618	15	7	0.318	0.0597963	0.5174	0.3944	1.31187	Cblb;	Mus musculus Casitas B-lineage lymphoma b (Cblb); mRNA.;
chr8	69827565	G	A	41	21	0.339	36	17	0.321	40	26	0.394	40	21	0.344	37	18	0.327	27	16	0.372	32	21	0.396	32	28	0.467	14	17	0.548	33	24	0.421	0.0599206	0.4354	0.3504	1.24258	Lpar2;	Mus musculus lysophosphatidic acid receptor 2 (Lpar2); mRNA.;
chr2	119297064	G	A	23	26	0.531	23	32	0.582	26	23	0.469	28	28	0.5	21	23	0.523	26	19	0.422	26	24	0.48	34	17	0.333	26	28	0.519	19	19	0.5	0.0599295	0.4446	0.5272	0.843323	Vps18;	Mus musculus vacuolar protein sorting 18 (yeast) (Vps18); mRNA.;
chr11	76727754	T	C	19	12	0.387	18	15	0.455	14	12	0.462	19	16	0.457	16	16	0.5	12	13	0.52	12	22	0.647	10	20	0.667	14	19	0.576	18	22	0.55	0.0600675	0.5744	0.4698	1.22265	Gosr1	Mus musculus golgi SNAP receptor complex member 1 (Gosr1); mRNA.
chr1	45348846	T	G	152	159	0.511	197	204	0.509	152	184	0.548	115	105	0.477	165	136	0.452	102	140	0.579	105	106	0.502	103	122	0.542	114	120	0.513	101	112	0.526	0.0600811	0.5368	0.495	1.08444	Col3a1	Mus musculus collagen; type III; alpha 1 (Col3a1); mRNA.
chr2	33827729	G	T	9	13	0.591	7	9	0.562	15	13	0.464	5	14	0.737	13	11	0.458	10	6	0.375	9	4	0.308	10	8	0.444	7	8	0.533	10	9	0.474	0.0601185	0.4248	0.5644	0.752658	Fam125b;	Mus musculus family with sequence similarity 125; member B (Fam125b); mRNA.;
chr19	46377041	C	T	149	122	0.45	110	110	0.5	178	125	0.413	96	115	0.545	119	141	0.542	121	100	0.452	132	114	0.463	138	151	0.522	132	101	0.433	117	129	0.524	0.0602252	0.4566	0.5122	0.891449	Actr1a	Mus musculus ARP1 actin-related protein 1A; centractin alpha (Actr1a); mRNA.
chr9	35054520	T	G	58	22	0.275	52	48	0.48	55	56	0.505	52	36	0.409	69	48	0.41	46	43	0.483	67	70	0.511	49	49	0.5	51	39	0.433	53	39	0.424	0.0603549	0.4864	0.3996	1.21722	St3gal4	Mus musculus ST3 beta-galactoside alpha-2;3-sialyltransferase 4 (St3gal4); mRNA.
chr4	33019449	A	G	24	0	0	15	1	0.062	22	3	0.12	13	2	0.133	11	2	0.154	13	5	0.278	20	7	0.259	8	9	0.529	8	3	0.273	13	4	0.235	0.0603782	0.2918	0.1168	2.49829	Rragd;	Mus musculus Ras-related GTP binding D (Rragd); mRNA.;
chr1	175609773	C	T	94	100	0.515	88	103	0.539	114	111	0.493	70	78	0.527	107	146	0.577	97	84	0.464	127	115	0.475	94	114	0.548	125	116	0.481	110	115	0.511	0.0603802	0.4922	0.5338	0.922068	Fh1	Mus musculus fumarate hydratase 1 (Fh1); mRNA.
chr5	120898378	G	C	14	17	0.548	16	15	0.484	11	15	0.577	24	16	0.4	29	17	0.37	17	22	0.564	18	19	0.514	18	17	0.486	18	21	0.538	24	21	0.467	0.0604603	0.5358	0.4538	1.1807	Oas1a	Mus musculus 2'-5' oligoadenylate synthetase 1A (Oas1a); mRNA.
chr2	122746735	A	G	17	18	0.514	11	17	0.607	27	14	0.341	10	13	0.565	14	11	0.44	15	14	0.483	14	13	0.481	11	12	0.522	10	7	0.412	16	24	0.6	0.0605486	0.4478	0.5452	0.82135	Bloc1s6	Mus musculus biogenesis of organelles complex-1; subunit 6; pallidin (Bloc1s6); mRNA.
chr6	134268653	G	A	11	12	0.522	6	10	0.625	12	7	0.368	10	9	0.474	13	11	0.458	7	9	0.562	13	7	0.35	16	8	0.333	20	16	0.444	13	16	0.552	0.0605807	0.4114	0.5262	0.781832	Etv6;	Mus musculus ets variant gene 6 (TEL oncogene) (Etv6); mRNA.;
chr2	118757527	C	G	6	10	0.625	9	8	0.471	11	5	0.312	7	14	0.667	8	11	0.579	10	9	0.474	9	9	0.5	9	8	0.471	15	2	0.118	11	10	0.476	0.0606825	0.375	0.5636	0.665366	A430105I19Rik	Mus musculus RIKEN cDNA A430105I19 gene (A430105I19Rik); mRNA.
chr15	44376288	T	C	15	11	0.423	13	12	0.48	9	9	0.5	11	9	0.45	10	10	0.5	12	15	0.556	11	14	0.56	11	16	0.593	13	13	0.5	14	17	0.548	0.0607532	0.5418	0.4802	1.12828	Nudcd1; Nudcd1	Mus musculus NudC domain containing 1 (Nudcd1); transcript variant 1; mRNA.;; Mus musculus NudC domain containing 1 (Nudcd1); transcript variant 2; mRNA.
chr12	101082842	A	C	17	3	0.15	19	1	0.05	21	0	0	25	0	0	24	3	0.111	18	0	0	22	0	0	16	0	0	27	0	0	26	1	0.037	0.0608358	1.28943e-12	0.0696	1.85263e-11	Smek1 Smek1; D130020L05Rik D130020L05Rik D130020L05Rik D130020L05Rik	Mus musculus SMEK homolog 1; suppressor of mek1 (Dictyostelium) (Smek1); transcript variant 2; mRNA.; Mus musculus SMEK homolog 1; suppressor of mek1 (Dictyostelium) (Smek1); transcript variant 1; mRNA.;; Mus musculus RIKEN cDNA D130020L05 gene (D130020L05Rik); transcript variant 4; non-coding RNA.; Mus musculus RIKEN cDNA D130020L05 gene (D130020L05Rik); transcript variant 3; non-coding RNA.; Mu…
chr5	32155342	A	C	19	19	0.5	19	17	0.472	8	10	0.556	16	12	0.429	17	15	0.469	20	20	0.5	17	15	0.469	19	23	0.548	21	23	0.523	13	13	0.5	0.0608979	0.5192	0.474	1.09536	Fosl2;	Mus musculus fos-like antigen 2 (Fosl2); mRNA.;
chr5	113940466	T	C	17	0	0	29	2	0.065	22	4	0.154	13	0	0	19	0	0	12	1	0.077	18	4	0.182	15	2	0.118	22	0	0	17	1	0.056	0.0609985	0.1062	0.0242	4.38843
chr17	24409818	C	T	60	11	0.155	38	7	0.156	62	5	0.075	47	14	0.23	28	9	0.243	35	5	0.125	59	7	0.106	34	9	0.209	39	8	0.17	34	11	0.244	0.0610144	0.137	0.2056	0.666342	Abca3; Abca3 D330041H03Rik	Mus musculus ATP-binding cassette; sub-family A (ABC1); member 3 (Abca3); transcript variant 1; mRNA.;Mus musculus ATP-binding cassette; sub-family A (ABC1); member 3 (Abca3); transcript variant 2; mRNA.;Mus musculus ATP-binding cassette; sub-family A (ABC1); member 3 (Abca3); transcript variant 1; mRNA.;Mus musculus ATP-binding cassette; sub-family A (ABC1); member 3 (Abca3); transcript variant …
chr14	21794966	C	A	27	44	0.62	24	31	0.564	40	40	0.5	21	24	0.533	22	29	0.569	25	25	0.5	23	34	0.596	26	29	0.527	34	31	0.477	26	38	0.594	0.0610768	0.52	0.576	0.902778	Samd8;	Mus musculus sterile alpha motif domain containing 8 (Samd8); mRNA.;
chr5	151645584	G	A	12	10	0.455	10	12	0.545	18	8	0.308	11	8	0.421	12	14	0.538	11	11	0.5	17	9	0.346	13	10	0.435	10	7	0.412	9	9	0.5	0.0610988	0.4002	0.4918	0.813745	Rfc3;	Mus musculus replication factor C (activator 1) 3 (Rfc3); mRNA.;
chr10	121601341	T	C	23	17	0.425	20	16	0.444	22	15	0.405	30	24	0.444	27	19	0.413	23	16	0.41	26	20	0.435	25	15	0.375	22	13	0.371	22	24	0.522	0.0611451	0.3992	0.4496	0.8879	Xpot	Mus musculus exportin; tRNA (nuclear export receptor for tRNAs) (Xpot); mRNA.
chr9	111275530	G	T	9	13	0.591	11	7	0.389	9	13	0.591	8	6	0.429	8	6	0.429	10	12	0.545	11	9	0.45	6	10	0.625	12	14	0.538	13	8	0.381	0.0612576	0.5498	0.4438	1.23885	Epm2aip1;	Mus musculus EPM2A (laforin) interacting protein 1 (Epm2aip1); mRNA.;
chr13	114955175	T	C	12	18	0.6	10	16	0.615	10	7	0.412	13	9	0.409	8	12	0.6	9	12	0.571	15	10	0.4	11	11	0.5	14	9	0.391	6	12	0.667	0.0612603	0.4548	0.5782	0.786579
chr4	155824254	C	G	34	15	0.306	17	13	0.433	20	16	0.444	19	14	0.424	24	11	0.314	25	16	0.39	21	18	0.462	15	18	0.545	20	19	0.487	24	18	0.429	0.0612892	0.4656	0.3812	1.22141	Ccnl2;	Mus musculus cyclin L2 (Ccnl2); mRNA.;
chr19	60525616	T	C	33	37	0.529	30	35	0.538	43	45	0.511	39	46	0.541	18	32	0.64	25	25	0.5	33	44	0.571	37	36	0.493	26	21	0.447	21	30	0.588	0.0612946	0.5044	0.5672	0.889281	Cacul1 Cacul1 Cacul1	Mus musculus CDK2 associated; cullin domain 1 (Cacul1); transcript variant 2; mRNA.; Mus musculus CDK2 associated; cullin domain 1 (Cacul1); transcript variant 1; mRNA.; Mus musculus CDK2 associated; cullin domain 1 (Cacul1); transcript variant 3; mRNA.
chr12	30017094	G	T	22	38	0.633	20	25	0.556	25	27	0.519	17	35	0.673	19	34	0.642	26	36	0.581	21	33	0.611	15	21	0.583	24	34	0.586	16	30	0.652	0.061367	0.576	0.6312	0.912548	Pxdn;	Mus musculus peroxidasin homolog (Drosophila) (Pxdn); mRNA.;
chr15	79916547	T	G	33	81	0.711	8	88	0.917	28	95	0.772	8	61	0.884	3	55	0.948	28	68	0.708	30	57	0.655	6	53	0.898	24	64	0.727	1	74	0.987	0.0613696	0.752	0.8894	0.845514	Cbx7;	Mus musculus chromobox 7 (Cbx7); mRNA.;
chr17	24886983	G	C	15	2	0.118	15	6	0.286	9	11	0.55	14	1	0.067	13	5	0.278	10	5	0.333	13	4	0.235	17	13	0.433	14	6	0.3	14	6	0.3	0.0613779	0.3702	0.2098	1.76454	Spsb3; Spsb3;	Mus musculus splA/ryanodine receptor domain and SOCS box containing 3 (Spsb3); transcript variant 1; mRNA.;; Mus musculus splA/ryanodine receptor domain and SOCS box containing 3 (Spsb3); transcript variant 2; mRNA.;
chr5	108582936	G	A	29	47	0.618	33	32	0.492	42	37	0.468	38	38	0.5	37	41	0.526	34	33	0.493	48	43	0.473	44	29	0.397	30	31	0.508	47	52	0.525	0.061389	0.4678	0.5322	0.878993	Gak;	Mus musculus cyclin G associated kinase (Gak); mRNA.;
chr8	31160026	G	T	22	13	0.371	12	9	0.429	15	9	0.375	18	10	0.357	19	11	0.367	17	13	0.433	15	14	0.483	11	11	0.5	22	14	0.389	19	9	0.321	0.0613972	0.436	0.369	1.18157	Tti2 Tti2 Tti2 Mak16	Mus musculus TELO2 interacting protein 2 (Tti2); transcript variant 2; mRNA.; Mus musculus TELO2 interacting protein 2 (Tti2); transcript variant 1; mRNA.; Mus musculus TELO2 interacting protein 2 (Tti2); transcript variant 3; mRNA.; Mus musculus MAK16 homolog (S. cerevisiae) (Mak16); mRNA.
chr4	127325908	C	T	91	40	0.305	88	41	0.318	64	43	0.402	78	42	0.35	111	59	0.347	68	49	0.419	83	50	0.376	98	56	0.364	97	52	0.349	115	72	0.385	0.0614681	0.382	0.341	1.12023	Gjb3 Gjb3	Mus musculus gap junction protein; beta 3 (Gjb3); transcript variant 1; mRNA.; Mus musculus gap junction protein; beta 3 (Gjb3); transcript variant 2; mRNA.
chr14	54262914	G	A	33	30	0.476	31	16	0.34	24	25	0.51	25	19	0.432	24	25	0.51	22	24	0.522	20	20	0.5	21	30	0.588	24	19	0.442	28	15	0.349	0.0616497	0.5124	0.4214	1.21595	Abhd4 Abhd4;	Mus musculus abhydrolase domain containing 4 (Abhd4); transcript variant 2; mRNA.; Mus musculus abhydrolase domain containing 4 (Abhd4); transcript variant 1; mRNA.;
chr2	163618213	T	G	22	13	0.371	20	9	0.31	21	17	0.447	20	11	0.355	27	20	0.426	12	12	0.5	18	11	0.379	13	11	0.458	27	15	0.357	21	9	0.3	0.0616754	0.4282	0.3524	1.2151	Ttpal Ttpal;	Mus musculus tocopherol (alpha) transfer protein-like (Ttpal); transcript variant 1; mRNA.; Mus musculus tocopherol (alpha) transfer protein-like (Ttpal); transcript variant 2; mRNA.;
chr2	60247960	G	A	72	22	0.234	62	15	0.195	74	12	0.14	59	7	0.106	71	16	0.184	57	11	0.162	77	10	0.115	56	5	0.082	59	8	0.119	52	11	0.175	0.0616759	0.1236	0.1788	0.691275	March7;	Mus musculus membrane-associated ring finger (C3HC4) 7 (March7); mRNA.;
chr18	46237016	C	T	8	5	0.385	11	13	0.542	11	14	0.56	8	4	0.333	10	8	0.444	10	7	0.412	12	13	0.52	7	11	0.611	8	8	0.5	11	6	0.353	0.061681	0.5206	0.4114	1.26544
chr19	32673535	T	C	41	25	0.379	47	30	0.39	45	30	0.4	44	18	0.29	51	30	0.37	37	20	0.351	49	45	0.479	39	31	0.443	40	29	0.42	46	26	0.361	0.0617134	0.4186	0.358	1.16927	Atad1;	Mus musculus ATPase family; AAA domain containing 1 (Atad1); mRNA.;
chr17	34593546	C	A	33	38	0.535	34	40	0.541	22	37	0.627	30	25	0.455	40	49	0.551	41	43	0.512	29	38	0.567	31	44	0.587	23	44	0.657	37	42	0.532	0.0619067	0.59	0.5228	1.12854	Pbx2	Mus musculus pre B cell leukemia homeobox 2 (Pbx2); mRNA.
chr13	61004077	C	T	2740	2503	0.477	2930	2651	0.475	3254	2908	0.472	2849	2645	0.481	3423	2981	0.465	2915	2467	0.458	3259	2819	0.464	3195	2824	0.469	3561	2938	0.452	3081	2705	0.468	0.0620689	0.463	0.4732	0.978445	Ctsj;	Mus musculus cathepsin J (Ctsj); mRNA.;
chr14	118979252	A	C	46	65	0.586	63	63	0.5	51	48	0.485	64	59	0.48	48	64	0.571	53	53	0.5	65	53	0.449	58	59	0.504	57	56	0.496	54	74	0.578	0.0621036	0.4868	0.543	0.896501	Dnajc3	Mus musculus DnaJ (Hsp40) homolog; subfamily C; member 3 (Dnajc3); mRNA.
chr7	18353612	A	G	574	256	0.308	1163	564	0.327	273	160	0.37	1525	655	0.3	1920	841	0.305	1657	762	0.315	1264	578	0.314	1904	1023	0.35	1890	993	0.344	1607	744	0.316	0.0621709	0.3386	0.3112	1.08805	Psg18 Psg18	Mus musculus pregnancy specific glycoprotein 18 (Psg18); transcript variant 1; mRNA.; Mus musculus pregnancy specific glycoprotein 18 (Psg18); transcript variant 2; mRNA.
chr8	84890759	A	G	25	12	0.324	13	17	0.567	22	8	0.267	21	11	0.344	22	16	0.421	16	12	0.429	15	5	0.25	19	8	0.296	20	8	0.286	19	17	0.472	0.0622097	0.3056	0.4256	0.718045	Gcdh Gcdh	Mus musculus glutaryl-Coenzyme A dehydrogenase (Gcdh); nuclear gene encoding mitochondrial protein; transcript variant 1; mRNA.; Mus musculus glutaryl-Coenzyme A dehydrogenase (Gcdh); nuclear gene encoding mitochondrial protein; transcript variant 2; mRNA.
chr13	99433575	C	T	14	11	0.44	10	10	0.5	10	7	0.412	13	11	0.458	22	17	0.436	18	23	0.561	12	16	0.571	16	16	0.5	16	22	0.579	21	10	0.323	0.0622151	0.5246	0.4314	1.21604	Mtap1b;	Mus musculus microtubule-associated protein 1B (Mtap1b); mRNA.;
chr14	19803059	C	T	132	119	0.474	53	66	0.555	155	102	0.397	84	86	0.506	73	71	0.493	81	74	0.477	109	110	0.502	99	92	0.482	101	83	0.451	55	63	0.534	0.0622239	0.4618	0.5124	0.901249	Nid2;	Mus musculus nidogen 2 (Nid2); mRNA.;
chr4	43415883	T	G	4	11	0.733	5	7	0.583	9	2	0.182	8	7	0.467	6	14	0.7	6	5	0.455	9	6	0.4	9	7	0.438	9	16	0.64	6	9	0.6	0.0622501	0.423	0.6166	0.68602	Rusc2 Rusc2	Mus musculus RUN and SH3 domain containing 2 (Rusc2); transcript variant 2; mRNA.; Mus musculus RUN and SH3 domain containing 2 (Rusc2); transcript variant 1; mRNA.
chr12	35144701	G	A	13	11	0.458	11	7	0.389	16	12	0.429	9	11	0.55	7	7	0.5	13	8	0.381	19	11	0.367	11	9	0.45	10	7	0.412	9	13	0.591	0.0622515	0.4078	0.4976	0.819534	Snx13;	Mus musculus sorting nexin 13 (Snx13); mRNA.;
chr11	31666768	G	A	115	44	0.277	79	36	0.313	116	58	0.333	90	43	0.323	60	38	0.388	55	32	0.368	78	44	0.361	78	50	0.391	60	38	0.388	98	41	0.295	0.0623114	0.3682	0.3192	1.15351	Bod1	Mus musculus biorientation of chromosomes in cell division 1 (Bod1); mRNA.
chr19	47735447	C	A	20	14	0.412	13	9	0.409	12	23	0.657	17	12	0.414	20	24	0.545	17	21	0.553	18	17	0.486	21	20	0.488	14	12	0.462	13	6	0.316	0.0623537	0.5292	0.4192	1.2624	Sfr1	Mus musculus SWI5 dependent recombination repair 1 (Sfr1); mRNA.
chr12	111828793	C	T	17	10	0.37	10	15	0.6	17	7	0.292	16	13	0.448	14	9	0.391	17	7	0.292	18	9	0.333	13	12	0.48	19	10	0.345	11	14	0.56	0.0623599	0.3484	0.4738	0.735331	Ppp1r13b;	Mus musculus protein phosphatase 1; regulatory (inhibitor) subunit 13B (Ppp1r13b); mRNA.;
chr7	80328773	C	T	36	39	0.52	39	30	0.435	29	39	0.574	31	26	0.456	32	18	0.36	31	26	0.456	26	31	0.544	34	33	0.493	35	32	0.478	36	23	0.39	0.0624036	0.509	0.4322	1.1777	Unc45a	Mus musculus unc-45 homolog A (C. elegans) (Unc45a); mRNA.
chr5	23961908	G	A	16	10	0.385	8	11	0.579	10	7	0.412	14	15	0.517	26	17	0.395	12	10	0.455	15	9	0.375	19	7	0.269	21	11	0.344	17	18	0.514	0.0624917	0.371	0.478	0.776151	Mir3471-1 Fam126a;	Mus musculus microRNA 3471-1 (Mir3471-1); microRNA.; Mus musculus family with sequence similarity 126; member A (Fam126a); mRNA.;
chr7	18686088	G	T	0	21	1	1	47	0.979	0	15	1	2	70	0.972	3	64	0.955	0	66	1	0	45	1	1	88	0.989	0	87	1	4	51	0.927	0.0625395	0.9978	0.9666	1.03228
chr4	142103187	A	G	40	16	0.286	41	19	0.317	43	17	0.283	27	12	0.308	15	14	0.483	20	10	0.333	28	9	0.243	36	6	0.143	23	6	0.207	26	13	0.333	0.0625675	0.2418	0.3454	0.700058	Kazn	Mus musculus kazrin; periplakin interacting protein (Kazn); transcript variant 1; mRNA.
chr2	121350630	C	T	17	27	0.614	19	18	0.486	13	26	0.667	10	6	0.375	16	7	0.304	13	15	0.536	12	30	0.714	13	13	0.5	14	16	0.533	18	14	0.438	0.0626171	0.59	0.4434	1.33063	Ppip5k1;	Mus musculus diphosphoinositol pentakisphosphate kinase 1 (Ppip5k1); mRNA.;
chr5	67394787	G	A	9	10	0.526	11	9	0.45	16	5	0.238	10	6	0.375	9	4	0.308	16	10	0.385	19	6	0.24	10	4	0.286	7	5	0.417	9	9	0.5	0.0626381	0.3132	0.4318	0.725336	Bend4	Mus musculus BEN domain containing 4 (Bend4); mRNA.
chr15	79917252	C	T	31	77	0.713	14	67	0.827	34	83	0.709	6	49	0.891	3	48	0.941	46	49	0.516	36	46	0.561	4	55	0.932	32	47	0.595	7	64	0.901	0.0627112	0.6626	0.8546	0.775333	Cbx7;	Mus musculus chromobox 7 (Cbx7); mRNA.;
chr4	149898298	G	A	12	10	0.455	20	14	0.412	9	5	0.357	19	25	0.568	17	13	0.433	21	14	0.4	18	11	0.379	19	17	0.472	31	20	0.392	23	24	0.511	0.0627633	0.4	0.4758	0.840689	Spsb1;	Mus musculus splA/ryanodine receptor domain and SOCS box containing 1 (Spsb1); mRNA.;
chr2	180198804	A	G	38	32	0.457	51	36	0.414	29	38	0.567	17	18	0.514	33	37	0.529	28	29	0.509	36	37	0.507	16	22	0.579	38	38	0.5	30	25	0.455	0.0628049	0.5324	0.4738	1.12368	Lama5	Mus musculus laminin; alpha 5 (Lama5); mRNA.
chr15	81454986	A	G	19	2	0.095	14	1	0.067	23	2	0.08	21	1	0.045	12	1	0.077	16	0	0	20	0	0	19	1	0.05	21	0	0	12	3	0.2	0.0628715	0.026	0.0968	0.268595
chr3	87758040	G	A	16	12	0.429	6	6	0.5	3	14	0.824	7	12	0.632	8	8	0.5	7	6	0.462	8	14	0.636	5	11	0.688	5	8	0.615	11	6	0.353	0.0628846	0.645	0.4828	1.33596	Pear1 Pear1 Pear1 Pear1	Mus musculus platelet endothelial aggregation receptor 1 (Pear1); transcript variant 2; mRNA.; Mus musculus platelet endothelial aggregation receptor 1 (Pear1); transcript variant 1; mRNA.; Mus musculus platelet endothelial aggregation receptor 1 (Pear1); transcript variant 4; mRNA.; Mus musculus platelet endothelial aggregation receptor 1 (Pear1); transcript variant 3; mRNA.
chr14	49013116	T	C	14	16	0.533	20	7	0.259	28	11	0.282	20	10	0.333	14	8	0.364	8	14	0.636	6	11	0.647	13	19	0.594	10	20	0.667	20	13	0.394	0.0629723	0.5652	0.3766	1.5008	Exoc5	Mus musculus exocyst complex component 5 (Exoc5); mRNA.
chr2	166070285	C	A	33	25	0.431	31	23	0.426	27	23	0.46	26	9	0.257	21	12	0.364	21	23	0.523	20	16	0.444	21	15	0.417	18	19	0.514	22	17	0.436	0.0629779	0.4716	0.3828	1.23197	Ncoa3;	Mus musculus nuclear receptor coactivator 3 (Ncoa3); mRNA.;
chr5	139393018	C	G	8	12	0.6	16	11	0.407	21	13	0.382	7	6	0.462	6	14	0.7	18	8	0.308	7	8	0.533	14	9	0.391	7	6	0.462	4	9	0.692	0.0629851	0.4152	0.5722	0.72562	Gpr146 3110082I17Rik; Gpr146	Mus musculus G protein-coupled receptor 146 (Gpr146); transcript variant 1; mRNA.; Mus musculus RIKEN cDNA 3110082I17 gene (3110082I17Rik); mRNA.;; Mus musculus G protein-coupled receptor 146 (Gpr146); transcript variant 2; mRNA.
chr17	36858903	C	T	20	24	0.545	25	28	0.528	20	24	0.545	23	26	0.531	32	41	0.562	30	30	0.5	28	24	0.462	29	33	0.532	38	39	0.506	31	40	0.563	0.0630781	0.509	0.5458	0.932576	Trim26;	Mus musculus tripartite motif-containing 26 (Trim26); transcript variant 1; mRNA.;
chr11	103366800	G	C	25	28	0.528	20	24	0.545	26	42	0.618	18	19	0.514	24	15	0.385	11	21	0.656	27	39	0.591	22	30	0.577	22	19	0.463	30	26	0.464	0.0633004	0.581	0.4872	1.19253	Plekhm1	Mus musculus pleckstrin homology domain containing; family M (with RUN domain) member 1 (Plekhm1); mRNA.
chr16	56034140	A	G	18	19	0.514	22	19	0.463	23	12	0.343	14	16	0.533	20	23	0.535	18	11	0.379	19	13	0.406	23	15	0.395	18	24	0.571	19	23	0.548	0.0633382	0.4188	0.5186	0.807559	Trmt10c	Mus musculus tRNA methyltransferase 10 homolog C (S. cerevisiae) (Trmt10c); nuclear gene encoding mitochondrial protein; mRNA.
chr17	35221219	T	C	12	3	0.2	15	4	0.211	8	2	0.2	10	5	0.333	14	5	0.263	8	6	0.429	6	7	0.538	9	6	0.4	10	7	0.412	13	5	0.278	0.0633541	0.3958	0.257	1.54008	Nfkbil1	Mus musculus nuclear factor of kappa light polypeptide gene enhancer in B cells inhibitor like 1 (Nfkbil1); mRNA.
chr3	142395598	G	A	20	13	0.394	14	18	0.562	15	9	0.375	13	15	0.536	11	10	0.476	14	14	0.5	21	13	0.382	18	11	0.379	16	7	0.304	10	8	0.444	0.0634532	0.388	0.4824	0.804312	Pdlim5 Pdlim5 Pdlim5 Pdlim5 Pdlim5 Pdlim5 Pdlim5	Mus musculus PDZ and LIM domain 5 (Pdlim5); transcript variant 8; mRNA.; Mus musculus PDZ and LIM domain 5 (Pdlim5); transcript variant 2; mRNA.; Mus musculus PDZ and LIM domain 5 (Pdlim5); transcript variant 7; mRNA.; Mus musculus PDZ and LIM domain 5 (Pdlim5); transcript variant 6; mRNA.; Mus musculus PDZ and LIM domain 5 (Pdlim5); transcript variant 4; mRNA.; Mus musculus PDZ and LIM domain 5 …
chr15	94586487	C	A	37	27	0.422	39	22	0.361	36	30	0.455	41	28	0.406	40	32	0.444	25	28	0.528	29	34	0.54	33	31	0.484	31	24	0.436	30	29	0.492	0.063485	0.4886	0.425	1.14965	Twf1	Mus musculus twinfilin; actin-binding protein; homolog 1 (Drosophila) (Twf1); mRNA.
chr7	122970036	A	T	18	6	0.25	15	5	0.25	9	9	0.5	13	12	0.48	18	16	0.471	14	15	0.517	16	14	0.467	17	16	0.485	16	12	0.429	21	7	0.25	0.0635303	0.4796	0.3402	1.40976	4930413G21Rik	Mus musculus RIKEN cDNA 4930413G21 gene (4930413G21Rik); non-coding RNA.
chr13	38196871	T	C	140	131	0.483	143	159	0.526	143	158	0.525	121	117	0.492	144	147	0.505	162	127	0.439	166	139	0.456	170	145	0.46	157	139	0.47	128	162	0.559	0.0635874	0.47	0.513	0.916179	Dsp	Mus musculus desmoplakin (Dsp); mRNA.
chr7	55926320	A	G	61	47	0.435	39	28	0.418	38	49	0.563	34	39	0.534	36	39	0.52	34	36	0.514	46	43	0.483	33	46	0.582	32	44	0.579	47	45	0.489	0.0636134	0.5442	0.4792	1.13564	Cyfip1 Cyfip1 Cyfip1;	Mus musculus cytoplasmic FMR1 interacting protein 1 (Cyfip1); transcript variant 1; mRNA.; Mus musculus cytoplasmic FMR1 interacting protein 1 (Cyfip1); transcript variant 3; mRNA.; Mus musculus cytoplasmic FMR1 interacting protein 1 (Cyfip1); transcript variant 2; mRNA.;Mus musculus cytoplasmic FMR1 interacting protein 1 (Cyfip1); transcript variant 3; mRNA.;
chr13	95513821	T	C	65	76	0.539	52	57	0.523	69	81	0.54	53	44	0.454	35	35	0.5	34	37	0.521	37	47	0.56	42	58	0.58	37	38	0.507	40	35	0.467	0.0636223	0.5416	0.4966	1.09062	F2rl1	Mus musculus coagulation factor II (thrombin) receptor-like 1 (F2rl1); mRNA.
chr1	20996657	T	C	12	23	0.657	12	35	0.745	13	34	0.723	15	36	0.706	13	35	0.729	9	34	0.791	11	25	0.694	9	51	0.85	9	40	0.816	13	25	0.658	0.063705	0.7748	0.699	1.10844
chr6	127964260	A	G	241	188	0.438	220	193	0.467	210	218	0.509	255	157	0.381	245	193	0.441	188	179	0.488	210	168	0.444	248	213	0.462	183	167	0.477	235	195	0.453	0.063746	0.476	0.436	1.09174	Tspan9;	Mus musculus tetraspanin 9 (Tspan9); mRNA.;
chr4	136010234	G	T	75	58	0.436	72	65	0.474	59	72	0.55	72	55	0.433	80	76	0.487	72	66	0.478	86	72	0.456	80	86	0.518	73	75	0.507	83	72	0.465	0.0637729	0.5018	0.459	1.09325	Tceb3	Mus musculus transcription elongation factor B (SIII); polypeptide 3 (Tceb3); mRNA.
chr1	66831209	G	A	27	15	0.357	26	11	0.297	32	17	0.347	32	3	0.086	27	9	0.25	24	14	0.368	25	11	0.306	30	18	0.375	25	17	0.405	31	10	0.244	0.063784	0.3602	0.2468	1.45948	Acadl	Mus musculus acyl-Coenzyme A dehydrogenase; long-chain (Acadl); nuclear gene encoding mitochondrial protein; mRNA.
chr2	10590926	A	G	92	7	0.071	90	39	0.302	84	4	0.045	73	7	0.087	114	16	0.123	106	6	0.054	93	1	0.011	117	3	0.025	119	3	0.025	92	11	0.107	0.0638349	0.032	0.138	0.231884	Sfmbt2 Sfmbt2;	Mus musculus Scm-like with four mbt domains 2 (Sfmbt2); transcript variant 2; mRNA.; Mus musculus Scm-like with four mbt domains 2 (Sfmbt2); transcript variant 1; mRNA.;Mus musculus Scm-like with four mbt domains 2 (Sfmbt2); transcript variant 2; mRNA.;Mus musculus Scm-like with four mbt domains 2 (Sfmbt2); transcript variant 1; mRNA.;
chr6	113152176	C	T	59	51	0.464	46	52	0.531	64	51	0.443	44	52	0.542	49	61	0.555	47	30	0.39	55	52	0.486	48	50	0.51	56	55	0.495	48	53	0.525	0.0638662	0.4648	0.5234	0.88804	Setd5;	Mus musculus SET domain containing 5 (Setd5); mRNA.;
chr17	78951340	C	T	16	14	0.467	24	14	0.368	23	20	0.465	18	14	0.438	13	22	0.629	12	22	0.647	6	21	0.778	13	21	0.618	15	23	0.605	16	16	0.5	0.0639006	0.6226	0.4804	1.296	Prkd3 Prkd3; Prkd3	Mus musculus protein kinase D3 (Prkd3); transcript variant 1; mRNA.; Mus musculus protein kinase D3 (Prkd3); transcript variant 3; mRNA.;; Mus musculus protein kinase D3 (Prkd3); transcript variant 2; mRNA.
chr1	88263515	A	C	16	21	0.568	6	17	0.739	15	19	0.559	9	19	0.679	16	23	0.59	12	15	0.556	18	12	0.4	12	19	0.613	10	13	0.565	10	17	0.63	0.0639255	0.5386	0.6412	0.839988	n/a Hjurp	n/a; Mus musculus Holliday junction recognition protein (Hjurp); mRNA.
chr19	44571981	C	G	25	21	0.457	26	16	0.381	25	26	0.51	25	16	0.39	21	15	0.417	17	18	0.514	26	21	0.447	21	16	0.432	15	18	0.545	20	19	0.487	0.0640101	0.4896	0.4264	1.14822	Hif1an;	Mus musculus hypoxia-inducible factor 1; alpha subunit inhibitor (Hif1an); mRNA.;
chr11	98068440	C	T	7	4	0.364	12	4	0.25	8	6	0.429	9	5	0.357	16	6	0.273	14	7	0.333	17	9	0.346	13	7	0.35	18	12	0.4	17	4	0.19	0.0640648	0.3716	0.2868	1.29568
chr8	121907265	T	C	371	301	0.448	248	211	0.46	404	295	0.422	244	218	0.472	105	94	0.472	144	124	0.463	202	158	0.439	187	163	0.466	154	108	0.412	171	167	0.494	0.064126	0.4404	0.4692	0.938619	Slc7a5	Mus musculus solute carrier family 7 (cationic amino acid transporter; y+ system); member 5 (Slc7a5); mRNA.
chr6	143205237	G	A	33	27	0.45	31	25	0.446	39	26	0.4	13	22	0.629	41	26	0.388	37	26	0.413	44	32	0.421	64	21	0.247	50	26	0.342	45	40	0.471	0.0641686	0.3646	0.4768	0.764681	Etnk1;	Mus musculus ethanolamine kinase 1 (Etnk1); mRNA.;
chr9	21116027	A	G	8	10	0.556	9	15	0.625	12	16	0.571	9	8	0.471	7	13	0.65	11	9	0.45	9	10	0.526	8	5	0.385	12	8	0.4	10	12	0.545	0.0641689	0.4664	0.5694	0.819108	Tyk2 Tyk2	Mus musculus tyrosine kinase 2 (Tyk2); transcript variant 1; mRNA.; Mus musculus tyrosine kinase 2 (Tyk2); transcript variant 2; mRNA.
chr14	49078841	G	C	21	24	0.533	9	10	0.526	7	9	0.562	12	13	0.52	11	19	0.633	12	18	0.6	14	19	0.576	10	21	0.677	10	21	0.677	16	18	0.529	0.0642048	0.6184	0.5482	1.12806	Mudeng;	Mus musculus MU-2/AP1M2 domain containing; death-inducing (Mudeng); mRNA.;
chr14	54440489	G	A	95	59	0.383	69	39	0.361	55	34	0.382	76	46	0.377	55	42	0.433	47	35	0.427	45	41	0.477	47	41	0.466	42	36	0.462	62	45	0.421	0.0643214	0.4428	0.395	1.12101	Mmp14	Mus musculus matrix metallopeptidase 14 (membrane-inserted) (Mmp14); mRNA.
chr4	133588599	A	G	13	7	0.35	8	3	0.273	18	4	0.182	8	4	0.333	9	4	0.308	7	3	0.3	10	2	0.167	13	4	0.235	14	1	0.067	12	3	0.2	0.0643505	0.1902	0.2928	0.64959	Gpn2	Mus musculus GPN-loop GTPase 2 (Gpn2); mRNA.
chr19	44575703	C	T	47	35	0.427	39	35	0.473	58	60	0.508	44	36	0.45	32	30	0.484	30	32	0.516	38	42	0.525	41	32	0.438	28	37	0.569	36	30	0.455	0.0644124	0.5112	0.4578	1.11664	Hif1an;	Mus musculus hypoxia-inducible factor 1; alpha subunit inhibitor (Hif1an); mRNA.;
chr11	3133133	T	A	9	34	0.791	6	21	0.778	5	20	0.8	7	20	0.741	6	34	0.85	8	50	0.862	3	34	0.919	4	28	0.875	6	42	0.875	8	48	0.857	0.0645415	0.8662	0.8034	1.07817	Sfi1;	Mus musculus Sfi1 homolog; spindle assembly associated (yeast) (Sfi1); mRNA.;
chr10	128327058	A	T	59	41	0.41	41	32	0.438	54	45	0.455	59	35	0.372	58	48	0.453	47	45	0.489	63	51	0.447	56	44	0.44	46	49	0.516	60	49	0.45	0.0645748	0.4694	0.4246	1.10551	Cnpy2	Mus musculus canopy 2 homolog (zebrafish) (Cnpy2); mRNA.
chr14	50926631	T	A	34	40	0.541	25	25	0.5	41	23	0.359	20	25	0.556	39	33	0.458	35	26	0.426	41	34	0.453	31	21	0.404	34	33	0.493	41	31	0.431	0.0647029	0.427	0.4972	0.858809	Tmem55b; Apex1	Mus musculus transmembrane protein 55b (Tmem55b); mRNA.;; Mus musculus apurinic/apyrimidinic endonuclease 1 (Apex1); nuclear gene encoding mitochondrial protein; mRNA.
chr8	88328854	G	A	97	72	0.426	128	112	0.467	92	82	0.471	98	67	0.406	149	115	0.436	92	107	0.538	115	86	0.428	121	106	0.467	115	116	0.502	141	109	0.436	0.0647524	0.4812	0.4342	1.10825	Adcy7 Adcy7 Adcy7 Adcy7	Mus musculus adenylate cyclase 7 (Adcy7); transcript variant 2; mRNA.; Mus musculus adenylate cyclase 7 (Adcy7); transcript variant 1; mRNA.; Mus musculus adenylate cyclase 7 (Adcy7); transcript variant 4; mRNA.; Mus musculus adenylate cyclase 7 (Adcy7); transcript variant 3; mRNA.
chr15	76500735	T	C	28	47	0.627	32	26	0.448	32	36	0.529	28	30	0.517	37	37	0.5	48	41	0.461	43	30	0.411	38	26	0.406	54	36	0.4	30	33	0.524	0.0648253	0.4414	0.5232	0.843654	Hsf1	Mus musculus heat shock factor 1 (Hsf1); mRNA.
chr19	40724934	C	T	79	51	0.392	70	57	0.449	108	42	0.28	84	40	0.323	108	58	0.349	86	45	0.344	114	35	0.235	126	54	0.3	90	50	0.357	110	57	0.341	0.0648728	0.3032	0.3708	0.817691	Entpd1;	Mus musculus ectonucleoside triphosphate diphosphohydrolase 1 (Entpd1); mRNA.;
chr7	92648943	G	T	10	10	0.5	12	8	0.4	7	9	0.562	20	14	0.412	15	13	0.464	10	15	0.6	13	12	0.48	11	11	0.5	16	14	0.467	17	16	0.485	0.0649915	0.5218	0.4522	1.15391	Pcf11;	Mus musculus cleavage and polyadenylation factor subunit homolog (S. cerevisiae) (Pcf11); mRNA.;
chr15	27590396	T	C	77	94	0.55	60	73	0.549	72	101	0.584	59	67	0.532	46	42	0.477	35	65	0.65	64	78	0.549	48	73	0.603	53	69	0.566	46	64	0.582	0.0650304	0.5904	0.538	1.0974	Ank;	Mus musculus progressive ankylosis (Ank); mRNA.;
chr4	59474838	C	T	233	8	0.033	275	8	0.028	280	10	0.034	224	3	0.013	247	4	0.016	233	13	0.053	271	6	0.022	271	24	0.081	258	14	0.051	221	6	0.026	0.0650314	0.0482	0.0232	2.07759	Rod1 Rod1	Mus musculus ROD1 regulator of differentiation 1 (S. pombe) (Rod1); transcript variant 1; mRNA.; Mus musculus ROD1 regulator of differentiation 1 (S. pombe) (Rod1); transcript variant 2; mRNA.
chr9	86586988	C	T	63	58	0.479	65	52	0.444	59	50	0.459	66	67	0.504	60	56	0.483	53	50	0.485	69	57	0.452	75	54	0.419	74	52	0.413	75	76	0.503	0.065035	0.4456	0.4826	0.923332	Me1 Me1;	Mus musculus malic enzyme 1; NADP(+)-dependent; cytosolic (Me1); transcript variant 2; mRNA.; Mus musculus malic enzyme 1; NADP(+)-dependent; cytosolic (Me1); transcript variant 1; mRNA.;
chr7	123162638	C	A	11	15	0.577	15	8	0.348	8	17	0.68	13	14	0.519	17	7	0.292	9	11	0.55	12	19	0.613	15	13	0.464	12	16	0.571	16	13	0.448	0.0651246	0.5756	0.4368	1.31777	Tnrc6a;	Mus musculus trinucleotide repeat containing 6a (Tnrc6a); mRNA.;
chr14	31701507	T	C	15	6	0.286	8	6	0.429	11	3	0.214	10	4	0.286	14	5	0.263	16	1	0.059	14	3	0.176	18	5	0.217	15	8	0.348	9	5	0.357	0.0651469	0.2028	0.3242	0.62554	Ankrd28;	Mus musculus ankyrin repeat domain 28 (Ankrd28); mRNA.;
chr17	40961484	T	C	8	8	0.5	6	5	0.455	9	6	0.4	5	10	0.667	7	9	0.562	9	3	0.25	8	7	0.467	6	7	0.538	13	5	0.278	11	10	0.476	0.0651571	0.3866	0.532	0.726692	Mut	Mus musculus methylmalonyl-Coenzyme A mutase (Mut); nuclear gene encoding mitochondrial protein; mRNA.
chr1	91555932	C	T	12	13	0.52	10	13	0.565	16	11	0.407	9	10	0.526	11	9	0.45	14	4	0.222	22	7	0.241	16	12	0.429	12	9	0.429	16	8	0.333	0.0651982	0.3456	0.4788	0.721805	Asb1 Asb1;	Mus musculus ankyrin repeat and SOCS box-containing 1 (Asb1); transcript variant 1; mRNA.; Mus musculus ankyrin repeat and SOCS box-containing 1 (Asb1); transcript variant 2; mRNA.;
chr17	35685462	T	C	161	134	0.454	131	103	0.44	161	106	0.397	122	89	0.422	111	83	0.428	103	80	0.437	147	89	0.377	131	99	0.43	109	73	0.401	132	103	0.438	0.0652654	0.4084	0.4364	0.935839	Ddr1 Ddr1; Ddr1; Ddr1	Mus musculus discoidin domain receptor family; member 1 (Ddr1); transcript variant 3; mRNA.; Mus musculus discoidin domain receptor family; member 1 (Ddr1); transcript variant 2; mRNA.;Mus musculus discoidin domain receptor family; member 1 (Ddr1); transcript variant 3; mRNA.;; Mus musculus discoidin domain receptor family; member 1 (Ddr1); transcript variant 1; mRNA.;; Mus musculus discoidin dom…
chr13	43137146	A	T	18	14	0.438	41	25	0.379	29	21	0.42	31	18	0.367	45	21	0.318	23	30	0.566	25	13	0.342	27	28	0.509	24	25	0.51	36	19	0.345	0.0653115	0.4694	0.3694	1.27071	Phactr1; Phactr1; Phactr1;	Mus musculus phosphatase and actin regulator 1 (Phactr1); transcript variant 1; mRNA.;; Mus musculus phosphatase and actin regulator 1 (Phactr1); transcript variant 2; mRNA.;; Mus musculus phosphatase and actin regulator 1 (Phactr1); transcript variant 3; mRNA.;
chr7	81037940	A	G	14	14	0.5	23	17	0.425	16	13	0.448	14	13	0.481	18	16	0.471	12	6	0.333	22	17	0.436	22	15	0.405	16	13	0.448	18	16	0.471	0.0653319	0.414	0.4696	0.881601	Zfp592	Mus musculus zinc finger protein 592 (Zfp592); mRNA.
chr6	129428657	A	G	43	27	0.386	20	21	0.512	31	26	0.456	30	17	0.362	25	14	0.359	24	33	0.579	21	27	0.562	21	19	0.475	19	16	0.457	9	8	0.471	0.0653436	0.5058	0.418	1.21005	Clec1a	Mus musculus C-type lectin domain family 1; member a (Clec1a); mRNA.
chr6	134450142	T	C	21	23	0.523	31	29	0.483	29	21	0.42	22	23	0.511	23	15	0.395	17	26	0.605	19	34	0.642	21	35	0.625	16	25	0.61	19	17	0.472	0.0653501	0.5804	0.4768	1.21728	Lrp6;	Mus musculus low density lipoprotein receptor-related protein 6 (Lrp6); mRNA.;
chr4	127325861	T	C	74	39	0.345	74	42	0.362	72	29	0.287	57	41	0.418	95	37	0.28	65	30	0.316	74	34	0.315	92	39	0.298	79	31	0.282	96	57	0.373	0.0653696	0.2996	0.3556	0.84252	Gjb3 Gjb3	Mus musculus gap junction protein; beta 3 (Gjb3); transcript variant 1; mRNA.; Mus musculus gap junction protein; beta 3 (Gjb3); transcript variant 2; mRNA.
chr19	34674923	T	C	38	30	0.441	36	16	0.308	39	31	0.443	31	16	0.34	20	15	0.429	18	21	0.538	30	26	0.464	32	19	0.373	20	21	0.512	18	12	0.4	0.0654384	0.466	0.3836	1.21481	Slc16a12	Mus musculus solute carrier family 16 (monocarboxylic acid transporters); member 12 (Slc16a12); mRNA.
chr7	27243365	T	C	15	7	0.318	10	10	0.5	11	12	0.522	10	8	0.444	9	7	0.438	6	12	0.667	8	14	0.636	10	7	0.412	12	10	0.455	14	7	0.333	0.0654513	0.5384	0.4066	1.32415	Adck4;	Mus musculus aarF domain containing kinase 4 (Adck4); mRNA.;
chr8	88747473	A	G	6	4	0.4	10	6	0.375	10	6	0.375	6	4	0.4	11	10	0.476	7	7	0.5	13	15	0.536	7	9	0.562	6	5	0.455	18	6	0.25	0.0655583	0.4856	0.3802	1.27722	n/a Cyld Cyld; Cyld	n/a; Mus musculus cylindromatosis (turban tumor syndrome) (Cyld); transcript variant 1; mRNA.; Mus musculus cylindromatosis (turban tumor syndrome) (Cyld); transcript variant 2; mRNA.;Mus musculus cylindromatosis (turban tumor syndrome) (Cyld); transcript variant 4; mRNA.;Mus musculus cylindromatosis (turban tumor syndrome) (Cyld); transcript variant 2; mRNA.;; Mus musculus cylindromatosis (turba…
chr3	9252032	A	G	52	45	0.464	68	52	0.433	61	49	0.445	47	29	0.382	77	56	0.421	60	54	0.474	64	56	0.467	58	77	0.57	76	58	0.433	86	49	0.363	0.065616	0.4778	0.4126	1.15802	Zbtb10	Mus musculus zinc finger and BTB domain containing 10 (Zbtb10); mRNA.
chr4	108179028	G	A	68	71	0.511	42	39	0.481	54	69	0.561	41	37	0.474	52	47	0.475	65	54	0.454	54	68	0.557	52	58	0.527	55	61	0.526	74	57	0.435	0.0656609	0.525	0.4752	1.1048	Echdc2 Echdc2;	Mus musculus enoyl Coenzyme A hydratase domain containing 2 (Echdc2); transcript variant 1; mRNA.; Mus musculus enoyl Coenzyme A hydratase domain containing 2 (Echdc2); transcript variant 2; mRNA.;
chr1	155778951	G	A	16	21	0.568	19	33	0.635	18	26	0.591	11	22	0.667	17	46	0.73	15	22	0.595	21	23	0.523	12	20	0.625	18	27	0.6	12	36	0.75	0.065756	0.5868	0.67	0.875821	Qsox1; Qsox1	Mus musculus quiescin Q6 sulfhydryl oxidase 1 (Qsox1); transcript variant 2; mRNA.;Mus musculus quiescin Q6 sulfhydryl oxidase 1 (Qsox1); transcript variant 1; mRNA.;; Mus musculus quiescin Q6 sulfhydryl oxidase 1 (Qsox1); transcript variant 1; mRNA.
chr2	10091923	T	A	27	21	0.438	18	17	0.486	18	21	0.538	21	21	0.5	25	36	0.59	22	25	0.532	24	32	0.571	22	31	0.585	20	27	0.574	35	30	0.462	0.0657918	0.56	0.4952	1.13086	Kin	Mus musculus antigenic determinant of rec-A protein (Kin); mRNA.
chr6	147108634	G	A	14	12	0.462	11	15	0.577	14	8	0.364	13	11	0.458	5	8	0.615	11	7	0.389	11	6	0.353	14	13	0.481	8	5	0.385	11	7	0.389	0.0658265	0.3944	0.5002	0.788485	Klhdc5	Mus musculus kelch domain containing 5 (Klhdc5); mRNA.
chr6	33972680	A	G	9	11	0.55	14	9	0.391	14	12	0.462	10	6	0.375	14	8	0.364	9	9	0.5	8	9	0.529	7	8	0.533	4	13	0.765	14	10	0.417	0.0658732	0.5578	0.4194	1.33	Exoc4;	Mus musculus exocyst complex component 4 (Exoc4); mRNA.;
chr10	79895303	A	C	33	0	0	26	0	0	31	4	0.114	22	0	0	28	1	0.034	26	0	0	36	2	0.053	29	1	0.033	26	2	0.071	32	0	0	0.0659232	0.0542	0.0068	7.97059	Bc1; Med16 Med16;	Mus musculus brain cytoplasmic RNA 1 (Bc1); non-coding RNA.;; Mus musculus mediator complex subunit 16 (Med16); transcript variant 2; mRNA.; Mus musculus mediator complex subunit 16 (Med16); transcript variant 1; mRNA.;
chr14	50777793	C	T	13	12	0.48	18	11	0.379	9	22	0.71	9	9	0.5	18	11	0.379	21	21	0.5	16	20	0.556	20	19	0.487	16	21	0.568	13	15	0.536	0.0660162	0.5642	0.4548	1.24055	Ttc5 Ttc5	Mus musculus tetratricopeptide repeat domain 5 (Ttc5); transcript variant 2; mRNA.; Mus musculus tetratricopeptide repeat domain 5 (Ttc5); transcript variant 1; mRNA.
chr14	30039970	A	G	15	15	0.5	34	22	0.393	18	17	0.486	22	27	0.551	42	23	0.354	19	20	0.513	20	23	0.535	21	27	0.562	29	38	0.567	27	19	0.413	0.0660502	0.5326	0.4422	1.20443	Cacna1d Cacna1d; Chdh Chdh Chdh	Mus musculus calcium channel; voltage-dependent; L type; alpha 1D subunit (Cacna1d); transcript variant 1; mRNA.; Mus musculus calcium channel; voltage-dependent; L type; alpha 1D subunit (Cacna1d); transcript variant 2; mRNA.;Mus musculus calcium channel; voltage-dependent; L type; alpha 1D subunit (Cacna1d); transcript variant 1; mRNA.;; Mus musculus choline dehydrogenase (Chdh); nuclear gene e…
chr18	20863492	T	C	22	20	0.476	17	16	0.485	36	25	0.41	19	19	0.5	21	23	0.523	19	19	0.5	26	15	0.366	28	26	0.481	25	17	0.405	25	24	0.49	0.0660891	0.4324	0.4948	0.873888	Trappc8 Trappc8;	Mus musculus trafficking protein particle complex 8 (Trappc8); transcript variant 1; mRNA.; Mus musculus trafficking protein particle complex 8 (Trappc8); transcript variant 2; mRNA.;
chr14	31701506	T	C	16	6	0.273	11	3	0.214	14	0	0	11	2	0.154	16	3	0.158	14	2	0.125	13	4	0.235	21	2	0.087	22	1	0.043	12	3	0.2	0.066121	0.098	0.1998	0.49049	Ankrd28;	Mus musculus ankyrin repeat domain 28 (Ankrd28); mRNA.;
chr17	79013309	T	C	24	2	0.077	18	1	0.053	25	2	0.074	18	2	0.1	14	4	0.222	17	1	0.056	25	1	0.038	23	0	0	15	1	0.062	12	3	0.2	0.0661798	0.046	0.1304	0.352761	Prkd3 Prkd3	Mus musculus protein kinase D3 (Prkd3); transcript variant 1; mRNA.; Mus musculus protein kinase D3 (Prkd3); transcript variant 2; mRNA.
chr17	5343793	G	A	32	37	0.536	21	30	0.588	23	44	0.657	23	29	0.558	23	27	0.54	13	38	0.745	11	27	0.711	19	26	0.578	13	20	0.606	15	29	0.659	0.0662204	0.6594	0.5762	1.14439	Arid1b	Mus musculus AT rich interactive domain 1B (SWI-like) (Arid1b); mRNA.
chr11	119143211	C	G	11	19	0.633	13	12	0.48	12	9	0.429	13	17	0.567	21	18	0.462	21	16	0.432	15	14	0.483	11	11	0.5	25	21	0.457	15	18	0.545	0.0662279	0.4602	0.5374	0.856345	Tbc1d16;	Mus musculus TBC1 domain family; member 16 (Tbc1d16); mRNA.;
chr3	137909769	T	A	18	14	0.438	30	11	0.268	35	12	0.255	27	9	0.25	29	16	0.356	14	4	0.222	21	5	0.192	28	6	0.176	23	6	0.207	17	5	0.227	0.0662789	0.2104	0.3078	0.683561
chr15	79921375	T	C	57	78	0.578	24	57	0.704	38	62	0.62	9	53	0.855	3	43	0.935	55	46	0.455	51	55	0.519	11	56	0.836	32	41	0.562	3	54	0.947	0.0662946	0.5984	0.8038	0.744464	Cbx7;	Mus musculus chromobox 7 (Cbx7); mRNA.;
chr2	144542423	A	G	12	2	0.143	9	2	0.182	10	7	0.412	14	5	0.263	7	4	0.364	7	3	0.3	10	5	0.333	15	6	0.286	14	6	0.3	12	2	0.143	0.0664034	0.3262	0.219	1.4895	Rbbp9	Mus musculus retinoblastoma binding protein 9 (Rbbp9); mRNA.
chr1	131292602	C	T	11	15	0.577	14	9	0.391	11	7	0.389	6	10	0.625	3	12	0.8	15	8	0.348	14	9	0.391	7	6	0.462	11	12	0.522	5	6	0.545	0.0664367	0.4224	0.5876	0.718856	Srgap2;	Mus musculus SLIT-ROBO Rho GTPase activating protein 2 (Srgap2); mRNA.;
chr14	47384755	C	A	589	692	0.54	689	825	0.545	536	673	0.557	647	717	0.526	849	1087	0.561	726	963	0.57	659	854	0.564	770	1052	0.577	814	1083	0.571	780	1036	0.57	0.0664391	0.5678	0.5484	1.03538	Lgals3 Lgals3;	Mus musculus lectin; galactose binding; soluble 3 (Lgals3); transcript variant 1; mRNA.; Mus musculus lectin; galactose binding; soluble 3 (Lgals3); transcript variant 2; mRNA.;Mus musculus lectin; galactose binding; soluble 3 (Lgals3); transcript variant 1; mRNA.;
chr8	35467463	G	A	16	20	0.556	10	9	0.474	22	11	0.333	12	11	0.478	13	16	0.552	14	9	0.391	19	15	0.441	13	10	0.435	18	18	0.5	21	16	0.432	0.0664513	0.42	0.4984	0.842697	Eri1	Mus musculus exoribonuclease 1 (Eri1); mRNA.
chr4	98437365	G	A	45	40	0.471	26	32	0.552	43	38	0.469	26	24	0.48	22	24	0.522	32	28	0.467	31	29	0.483	35	30	0.462	29	21	0.42	39	36	0.48	0.0664548	0.4602	0.501	0.918563	Inadl Inadl;	Mus musculus InaD-like (Drosophila) (Inadl); transcript variant 1; mRNA.; Mus musculus InaD-like (Drosophila) (Inadl); transcript variant 2; mRNA.;
chr17	24943467	G	A	97	98	0.503	94	89	0.486	145	98	0.403	90	74	0.451	101	88	0.466	104	72	0.409	107	95	0.47	128	92	0.418	107	79	0.425	133	96	0.419	0.0664786	0.425	0.465	0.913978	Hn1l;	Mus musculus hematological and neurological expressed 1-like (Hn1l); mRNA.;
chr18	80117170	A	G	43	51	0.543	62	63	0.504	51	54	0.514	38	36	0.486	46	46	0.5	48	42	0.467	43	37	0.463	47	38	0.447	62	42	0.404	63	60	0.488	0.066516	0.459	0.5042	0.910353	Pard6g	Mus musculus par-6 partitioning defective 6 homolog gamma (C. elegans) (Pard6g); mRNA.
chr6	136929687	G	C	54	101	0.652	55	120	0.686	40	79	0.664	52	95	0.646	80	172	0.683	60	152	0.717	57	128	0.692	54	175	0.764	79	181	0.696	84	161	0.657	0.0665596	0.7066	0.6648	1.06288	Arhgdib;	Mus musculus Rho; GDP dissociation inhibitor (GDI) beta (Arhgdib); mRNA.;
chr5	147018908	T	C	61	60	0.496	76	51	0.402	84	67	0.444	63	43	0.406	55	45	0.45	42	50	0.543	56	59	0.513	65	61	0.484	53	47	0.47	64	51	0.443	0.0665755	0.4908	0.4394	1.11698	Lnx2	Mus musculus ligand of numb-protein X 2 (Lnx2); mRNA.
chr2	91767089	C	A	11	14	0.56	11	12	0.522	17	17	0.5	9	13	0.591	15	15	0.5	15	13	0.464	14	14	0.5	15	15	0.5	14	8	0.364	14	14	0.5	0.0665932	0.4656	0.5346	0.870932	Ambra1; Ambra1;	Mus musculus autophagy/beclin 1 regulator 1 (Ambra1); transcript variant 2; mRNA.;; Mus musculus autophagy/beclin 1 regulator 1 (Ambra1); transcript variant 1; mRNA.;
chr3	5860672	T	C	6	6087	0.999	1	3626	1	1	4942	1	3	4019	0.999	3	2649	0.999	1	2247	1	2	1367	0.999	1	2084	1	0	1475	1	2	3086	0.999	0.066688	0.9998	0.9992	1.0006
chr17	17527445	G	A	29	45	0.608	34	46	0.575	41	50	0.549	20	31	0.608	27	35	0.565	28	40	0.588	48	38	0.442	29	32	0.525	24	20	0.455	32	39	0.549	0.0667101	0.5118	0.581	0.880895
chr4	129517851	A	G	89	123	0.58	85	119	0.583	93	122	0.567	80	111	0.581	93	117	0.557	68	82	0.547	91	105	0.536	90	115	0.561	92	106	0.535	99	120	0.548	0.0667217	0.5492	0.5698	0.963847	Hdac1	Mus musculus histone deacetylase 1 (Hdac1); mRNA.
chr13	96666533	A	G	24	30	0.556	26	41	0.612	28	25	0.472	22	27	0.551	27	27	0.5	23	24	0.511	26	28	0.519	32	32	0.5	29	16	0.356	29	32	0.525	0.0668471	0.4716	0.5488	0.859329	Hmgcr;	Mus musculus 3-hydroxy-3-methylglutaryl-Coenzyme A reductase (Hmgcr); mRNA.;
chr14	52161222	G	A	32	32	0.5	28	20	0.417	18	28	0.609	18	20	0.526	28	32	0.533	17	33	0.66	29	32	0.525	28	30	0.517	30	31	0.508	33	25	0.431	0.0668653	0.5638	0.4814	1.17117	Supt16h Rpgrip1; Rpgrip1;	Mus musculus suppressor of Ty 16 homolog (S. cerevisiae) (Supt16h); mRNA.; Mus musculus retinitis pigmentosa GTPase regulator interacting protein 1 (Rpgrip1); transcript variant 2; mRNA.;Mus musculus retinitis pigmentosa GTPase regulator interacting protein 1 (Rpgrip1); transcript variant 1; mRNA.;; Mus musculus retinitis pigmentosa GTPase regulator interacting protein 1 (Rpgrip1); transcript var…
chr4	134347404	G	A	91	40	0.305	89	26	0.226	99	31	0.238	88	24	0.214	94	39	0.293	86	25	0.225	93	17	0.155	100	29	0.225	84	22	0.208	83	29	0.259	0.0669112	0.2102	0.2594	0.810332	Slc30a2;	Mus musculus solute carrier family 30 (zinc transporter); member 2 (Slc30a2); mRNA.;
chr9	65082345	T	C	32	25	0.439	34	25	0.424	33	44	0.571	20	30	0.6	28	28	0.5	27	40	0.597	29	28	0.491	28	38	0.576	27	37	0.578	35	24	0.407	0.066934	0.5626	0.474	1.18692	Dpp8	Mus musculus dipeptidylpeptidase 8 (Dpp8); mRNA.
chr1	127483591	A	T	14	19	0.576	14	21	0.6	21	19	0.475	18	17	0.486	15	17	0.531	12	10	0.455	19	9	0.321	14	10	0.417	31	9	0.225	21	12	0.364	0.0669908	0.3786	0.5114	0.740321
chr10	94144766	A	G	22	7	0.241	23	7	0.233	18	3	0.143	20	5	0.2	18	9	0.333	26	3	0.103	27	8	0.229	26	9	0.257	19	2	0.095	24	8	0.25	0.0671331	0.1654	0.2514	0.657916	Fgd6	Mus musculus FYVE; RhoGEF and PH domain containing 6 (Fgd6); mRNA.
chr2	119802294	A	G	29	10	0.256	13	6	0.316	21	10	0.323	12	5	0.294	20	9	0.31	13	11	0.458	22	10	0.312	15	10	0.4	17	7	0.292	20	5	0.2	0.0671438	0.357	0.2752	1.29724	Tyro3;	Mus musculus TYRO3 protein tyrosine kinase 3 (Tyro3); mRNA.;
chr4	134353398	A	C	47	60	0.561	55	66	0.545	59	66	0.528	33	53	0.616	37	64	0.634	41	38	0.481	47	61	0.565	40	53	0.57	37	41	0.526	44	57	0.564	0.0671542	0.534	0.584	0.914384	Slc30a2;	Mus musculus solute carrier family 30 (zinc transporter); member 2 (Slc30a2); mRNA.;
chr19	45024114	C	G	110	105	0.488	94	99	0.513	136	100	0.424	82	87	0.515	84	82	0.494	100	78	0.438	129	86	0.4	98	86	0.467	90	94	0.511	101	89	0.468	0.0671825	0.448	0.4956	0.903955	Lzts2 Lzts2 Lzts2	Mus musculus leucine zipper; putative tumor suppressor 2 (Lzts2); transcript variant 1; mRNA.; Mus musculus leucine zipper; putative tumor suppressor 2 (Lzts2); transcript variant 2; mRNA.; Mus musculus leucine zipper; putative tumor suppressor 2 (Lzts2); transcript variant 3; mRNA.
chr9	25110697	C	T	34	23	0.404	35	25	0.417	28	32	0.533	27	34	0.557	36	31	0.463	18	36	0.667	18	21	0.538	31	34	0.523	15	30	0.667	23	31	0.574	0.0671929	0.5856	0.483	1.21242	Herpud2	Mus musculus HERPUD family member 2 (Herpud2); mRNA.
chr11	57831274	A	G	255	281	0.524	228	272	0.544	253	269	0.515	296	294	0.498	298	343	0.535	285	288	0.503	316	333	0.513	348	353	0.504	339	343	0.503	331	403	0.549	0.0672399	0.5076	0.53	0.957736	Hand1	Mus musculus heart and neural crest derivatives expressed transcript 1 (Hand1); mRNA.
chr14	64807604	C	G	34	23	0.404	27	17	0.386	23	37	0.617	23	18	0.439	30	23	0.434	9	16	0.64	28	28	0.5	29	22	0.431	26	22	0.458	28	24	0.462	0.0672654	0.5292	0.425	1.24518
chr2	92330761	C	G	15	15	0.5	14	22	0.611	17	13	0.433	12	13	0.52	20	14	0.412	15	10	0.4	18	16	0.471	19	14	0.424	15	11	0.423	23	23	0.5	0.0672781	0.4302	0.5086	0.845851	Phf21a; Phf21a; Phf21a	Mus musculus PHD finger protein 21A (Phf21a); transcript variant 3; mRNA.;Mus musculus PHD finger protein 21A (Phf21a); transcript variant 2; mRNA.;; Mus musculus PHD finger protein 21A (Phf21a); transcript variant 2; mRNA.;; Mus musculus PHD finger protein 21A (Phf21a); transcript variant 1; mRNA.
chr9	110890318	T	G	23	2	0.08	22	1	0.043	16	0	0	15	1	0.062	10	2	0.167	20	1	0.048	29	1	0.033	23	0	0	30	1	0.032	21	1	0.045	0.0673213	0.0226	0.0794	0.284635	Als2cl Als2cl Als2cl	Mus musculus ALS2 C-terminal like (Als2cl); transcript variant 1; mRNA.; Mus musculus ALS2 C-terminal like (Als2cl); transcript variant 3; mRNA.; Mus musculus ALS2 C-terminal like (Als2cl); transcript variant 2; mRNA.
chr9	123185168	A	G	34	26	0.433	30	21	0.412	30	40	0.571	19	19	0.5	17	14	0.452	13	22	0.629	22	28	0.56	23	23	0.5	16	12	0.429	17	15	0.469	0.0673507	0.5378	0.4532	1.18667	Cdcp1;	Mus musculus CUB domain containing protein 1 (Cdcp1); mRNA.;
chr5	31036645	C	A	96	48	0.333	89	46	0.341	94	67	0.416	75	47	0.385	51	31	0.378	52	28	0.35	62	54	0.466	73	45	0.381	52	47	0.475	75	41	0.353	0.0673886	0.4176	0.358	1.16648	Slc5a6 Slc5a6 Slc5a6	Mus musculus solute carrier family 5 (sodium-dependent vitamin transporter); member 6 (Slc5a6); transcript variant 2; mRNA.; Mus musculus solute carrier family 5 (sodium-dependent vitamin transporter); member 6 (Slc5a6); transcript variant 3; mRNA.; Mus musculus solute carrier family 5 (sodium-dependent vitamin transporter); member 6 (Slc5a6); transcript variant 1; mRNA.
chr1	171246149	C	G	212	106	0.333	165	91	0.355	205	142	0.409	170	85	0.333	209	98	0.319	189	101	0.348	181	105	0.367	176	102	0.367	194	102	0.345	209	113	0.351	0.0673921	0.3672	0.3382	1.08575	Ndufs2	Mus musculus NADH dehydrogenase (ubiquinone) Fe-S protein 2 (Ndufs2); nuclear gene encoding mitochondrial protein; mRNA.
chr5	23811744	A	G	18	13	0.419	10	9	0.474	5	11	0.688	13	11	0.458	13	11	0.458	18	15	0.455	13	16	0.552	13	16	0.552	12	11	0.478	17	12	0.414	0.067669	0.545	0.4446	1.22582	Rint1;	Mus musculus RAD50 interactor 1 (Rint1); mRNA.;
chr13	99415028	C	T	23	12	0.343	13	14	0.519	13	20	0.606	13	11	0.458	16	16	0.5	13	24	0.649	11	16	0.593	25	22	0.468	19	16	0.457	19	14	0.424	0.067695	0.5546	0.4488	1.23574	Mrps27	Mus musculus mitochondrial ribosomal protein S27 (Mrps27); nuclear gene encoding mitochondrial protein; mRNA.
chr2	121451700	T	C	42	51	0.548	54	52	0.491	41	49	0.544	60	38	0.388	59	43	0.422	41	43	0.512	43	48	0.527	40	40	0.5	40	65	0.619	52	48	0.48	0.0676986	0.5404	0.4658	1.16015	Serf2 Serinc4	Mus musculus small EDRK-rich factor 2 (Serf2); mRNA.; Mus musculus serine incorporator 4 (Serinc4); mRNA.
chr9	44262364	T	C	17	12	0.414	14	12	0.462	22	11	0.333	16	8	0.333	6	5	0.455	11	9	0.45	18	3	0.143	21	9	0.3	13	6	0.316	7	7	0.5	0.0678137	0.3084	0.4328	0.712569	Nlrx1; Nlrx1 Nlrx1	Mus musculus NLR family member X1 (Nlrx1); transcript variant 2; mRNA.;Mus musculus NLR family member X1 (Nlrx1); transcript variant 1; mRNA.;; Mus musculus NLR family member X1 (Nlrx1); transcript variant 1; mRNA.; Mus musculus NLR family member X1 (Nlrx1); transcript variant 3; mRNA.
chr2	69796844	A	T	19	5	0.208	10	6	0.375	17	14	0.452	18	15	0.455	15	13	0.464	8	11	0.579	19	12	0.387	7	11	0.611	7	12	0.632	15	12	0.444	0.0678434	0.5322	0.3892	1.36742	Phospho2;	Mus musculus phosphatase; orphan 2 (Phospho2); mRNA.;
chr1	169676932	A	C	56	26	0.317	86	48	0.358	42	17	0.288	45	27	0.375	121	77	0.389	90	45	0.333	77	37	0.325	77	29	0.274	117	48	0.291	116	49	0.297	0.0679718	0.3022	0.3472	0.870392	Rgs5	Mus musculus regulator of G-protein signaling 5 (Rgs5); mRNA.
chr2	121337644	T	G	8	18	0.692	11	17	0.607	16	28	0.636	5	17	0.773	12	14	0.538	8	8	0.5	19	28	0.596	14	16	0.533	12	14	0.538	5	17	0.773	0.0680594	0.5606	0.6766	0.828555	Ppip5k1;	Mus musculus diphosphoinositol pentakisphosphate kinase 1 (Ppip5k1); mRNA.;
chr16	87469747	G	A	23	18	0.439	21	15	0.417	20	14	0.412	23	17	0.425	23	27	0.54	25	17	0.405	28	15	0.349	33	23	0.411	27	19	0.413	21	29	0.58	0.0681286	0.398	0.4802	0.828821	Usp16;	Mus musculus ubiquitin specific peptidase 16 (Usp16); mRNA.;
chr10	89805549	A	G	20	8	0.286	15	13	0.464	10	8	0.444	13	7	0.35	16	10	0.385	15	14	0.483	18	11	0.379	17	13	0.433	16	13	0.448	20	9	0.31	0.0681427	0.4374	0.359	1.21838	Uhrf1bp1l	Mus musculus UHRF1 (ICBP90) binding protein 1-like (Uhrf1bp1l); mRNA.
chr6	136821217	A	C	70	56	0.444	61	48	0.44	74	63	0.46	62	48	0.436	71	64	0.474	58	42	0.42	78	52	0.4	90	52	0.366	85	65	0.433	58	56	0.491	0.068146	0.4158	0.457	0.909847	Wbp11	Mus musculus WW domain binding protein 11 (Wbp11); mRNA.
chr10	94144804	T	G	20	14	0.412	16	16	0.5	18	7	0.28	22	10	0.312	28	15	0.349	26	9	0.257	26	15	0.366	31	14	0.311	29	9	0.237	27	13	0.325	0.0682426	0.2902	0.3796	0.764489	Fgd6	Mus musculus FYVE; RhoGEF and PH domain containing 6 (Fgd6); mRNA.
chr14	54437665	T	C	126	110	0.466	89	73	0.451	88	74	0.457	100	83	0.454	68	72	0.514	53	58	0.523	57	75	0.568	80	79	0.497	57	69	0.548	96	82	0.461	0.0682756	0.5186	0.4692	1.10529	Mmp14	Mus musculus matrix metallopeptidase 14 (membrane-inserted) (Mmp14); mRNA.
chr1	171259896	T	A	10	7	0.412	11	12	0.522	5	5	0.5	4	8	0.667	6	9	0.6	6	5	0.455	12	4	0.25	7	5	0.417	10	2	0.167	9	7	0.438	0.0682954	0.3578	0.5278	0.677908	Adamts4;	Mus musculus a disintegrin-like and metallopeptidase (reprolysin type) with thrombospondin type 1 motif; 4 (Adamts4); mRNA.;
chr13	46750163	T	C	23	15	0.395	20	12	0.375	19	18	0.486	20	7	0.259	14	15	0.517	19	25	0.568	28	28	0.5	19	15	0.441	20	17	0.459	23	15	0.395	0.0683565	0.4908	0.3882	1.2643	Kif13a;	Mus musculus kinesin family member 13A (Kif13a); mRNA.;
chr4	149360571	A	G	13	16	0.552	21	16	0.432	26	22	0.458	28	25	0.472	25	33	0.569	30	16	0.348	23	24	0.511	30	17	0.362	26	16	0.381	24	21	0.467	0.0684402	0.412	0.4984	0.826645	Ube4b;	Mus musculus ubiquitination factor E4B; UFD2 homolog (S. cerevisiae) (Ube4b); mRNA.;
chr8	40992754	A	G	80	42	0.344	60	37	0.381	73	62	0.459	80	33	0.292	67	33	0.33	48	55	0.534	67	39	0.368	67	42	0.385	55	37	0.402	55	38	0.409	0.0684489	0.4296	0.3512	1.22323	Mtus1; Mtus1 Mtus1;	Mus musculus mitochondrial tumor suppressor 1 (Mtus1); nuclear gene encoding mitochondrial protein; transcript variant 4; mRNA.;; Mus musculus mitochondrial tumor suppressor 1 (Mtus1); nuclear gene encoding mitochondrial protein; transcript variant 3; mRNA.; Mus musculus mitochondrial tumor suppressor 1 (Mtus1); nuclear gene encoding mitochondrial protein; transcript variant 1; mRNA.;
chr7	18348617	T	G	50	6	0.107	104	14	0.119	25	3	0.107	128	21	0.141	156	22	0.124	131	39	0.229	107	22	0.171	174	43	0.198	169	50	0.228	159	31	0.163	0.0684808	0.1866	0.1308	1.42661	Psg18 Psg18	Mus musculus pregnancy specific glycoprotein 18 (Psg18); transcript variant 1; mRNA.; Mus musculus pregnancy specific glycoprotein 18 (Psg18); transcript variant 2; mRNA.
chr8	69612059	C	T	10	11	0.524	7	8	0.533	9	9	0.5	13	13	0.5	18	14	0.438	10	20	0.667	14	24	0.632	17	16	0.485	10	18	0.643	12	10	0.455	0.0686288	0.5854	0.49	1.19469	Zfp868 Zfp868	Mus musculus zinc finger protein 868 (Zfp868); transcript variant 1; mRNA.; Mus musculus zinc finger protein 868 (Zfp868); transcript variant 2; mRNA.
chr8	85718922	G	A	62	52	0.456	64	76	0.543	82	58	0.414	66	57	0.463	86	83	0.491	81	66	0.449	81	75	0.481	81	60	0.426	78	58	0.426	79	67	0.459	0.0686292	0.4392	0.4824	0.910448	Itfg1	Mus musculus integrin alpha FG-GAP repeat containing 1 (Itfg1); mRNA.
chr5	137373770	A	G	17	19	0.528	18	24	0.571	21	26	0.553	27	23	0.46	19	21	0.525	22	14	0.389	33	22	0.4	30	31	0.508	18	12	0.4	14	23	0.622	0.068897	0.45	0.5412	0.831486	Ephb4 Ephb4;	Mus musculus Eph receptor B4 (Ephb4); transcript variant 1; mRNA.; Mus musculus Eph receptor B4 (Ephb4); transcript variant 2; mRNA.;
chr2	121492422	T	C	32	11	0.256	25	3	0.107	31	14	0.311	24	5	0.172	28	6	0.176	14	4	0.222	16	11	0.407	23	11	0.324	22	4	0.154	21	4	0.16	0.069041	0.2836	0.1742	1.62801
chr2	114108118	A	G	36	14	0.28	25	16	0.39	34	24	0.414	20	13	0.394	23	16	0.41	15	15	0.5	29	18	0.383	26	20	0.435	11	17	0.607	28	16	0.364	0.0690719	0.4678	0.3676	1.27258	Aqr;	Mus musculus aquarius (Aqr); mRNA.;
chr4	43447341	G	C	35	9	0.205	22	7	0.241	28	9	0.243	18	8	0.308	28	14	0.333	24	9	0.273	38	7	0.156	38	11	0.224	24	4	0.143	33	16	0.327	0.0690889	0.2078	0.2828	0.734795	Tesk1	Mus musculus testis specific protein kinase 1 (Tesk1); mRNA.
chr17	35060659	G	A	107	115	0.518	86	98	0.533	144	152	0.514	98	92	0.484	57	58	0.504	82	68	0.453	117	109	0.482	115	98	0.46	94	63	0.401	93	93	0.5	0.0691697	0.462	0.5078	0.909807	Ddah2 Ddah2	Mus musculus dimethylarginine dimethylaminohydrolase 2 (Ddah2); transcript variant 2; mRNA.; Mus musculus dimethylarginine dimethylaminohydrolase 2 (Ddah2); transcript variant 1; mRNA.
chr13	112964726	T	C	13	15	0.536	11	18	0.621	13	22	0.629	9	15	0.625	16	19	0.543	7	14	0.667	11	26	0.703	15	20	0.571	5	15	0.75	19	29	0.604	0.0691708	0.664	0.5858	1.13349	Dhx29	Mus musculus DEAH (Asp-Glu-Ala-His) box polypeptide 29 (Dhx29); mRNA.
chr4	155886912	T	C	13	25	0.658	20	28	0.583	25	27	0.519	21	26	0.553	22	26	0.542	24	27	0.529	26	26	0.5	23	35	0.603	30	31	0.508	14	29	0.674	0.069217	0.5318	0.602	0.883389	Cpsf3l	Mus musculus cleavage and polyadenylation specific factor 3-like (Cpsf3l); mRNA.
chr13	93192223	G	C	29	15	0.341	15	16	0.516	19	16	0.457	18	11	0.379	20	7	0.259	10	9	0.474	10	11	0.524	9	13	0.591	12	8	0.4	17	11	0.393	0.0693472	0.4892	0.3776	1.29555	Papd4;	Mus musculus PAP associated domain containing 4 (Papd4); mRNA.;
chr3	115940480	G	A	6	5	0.455	10	4	0.286	8	3	0.273	11	3	0.214	13	5	0.278	10	1	0.091	12	1	0.077	8	3	0.273	12	2	0.143	9	3	0.25	0.0694193	0.1714	0.2966	0.577883	Slc30a7	Mus musculus solute carrier family 30 (zinc transporter); member 7 (Slc30a7); mRNA.
chr4	108165568	T	C	55	45	0.45	34	27	0.443	47	50	0.515	27	32	0.542	26	30	0.536	29	34	0.54	48	61	0.56	22	33	0.6	39	49	0.557	39	43	0.524	0.0694329	0.5544	0.499	1.11102	Echdc2 Echdc2;	Mus musculus enoyl Coenzyme A hydratase domain containing 2 (Echdc2); transcript variant 1; mRNA.; Mus musculus enoyl Coenzyme A hydratase domain containing 2 (Echdc2); transcript variant 2; mRNA.;
chr4	33043971	G	A	38	44	0.537	44	33	0.429	34	26	0.433	40	31	0.437	56	35	0.385	46	24	0.343	56	25	0.309	49	36	0.424	51	32	0.386	44	39	0.47	0.0694385	0.379	0.4516	0.839238	Ube2j1	Mus musculus ubiquitin-conjugating enzyme E2J 1 (Ube2j1); mRNA.
chr17	65849851	T	C	102	134	0.568	134	143	0.516	95	94	0.497	139	121	0.465	157	156	0.498	145	127	0.467	159	128	0.446	186	153	0.451	161	161	0.5	138	160	0.537	0.0695579	0.4722	0.5168	0.9137	Ralbp1; Ralbp1	Mus musculus ralA binding protein 1 (Ralbp1); transcript variant 1; mRNA.;Mus musculus ralA binding protein 1 (Ralbp1); transcript variant 2; mRNA.;; Mus musculus ralA binding protein 1 (Ralbp1); transcript variant 2; mRNA.
chr8	123929323	G	A	12	18	0.6	9	13	0.591	14	17	0.548	7	15	0.682	12	17	0.586	9	5	0.357	13	14	0.519	12	12	0.5	16	14	0.467	17	14	0.452	0.0695876	0.4782	0.5822	0.821367	Nup133;	Mus musculus nucleoporin 133 (Nup133); mRNA.;
chr9	83600914	C	T	15	15	0.5	25	8	0.242	11	17	0.607	9	13	0.591	14	11	0.44	8	15	0.652	10	15	0.6	10	13	0.565	8	12	0.6	10	11	0.524	0.0696651	0.6048	0.4594	1.3165
chr17	78661820	G	A	17	5	0.227	16	11	0.407	28	18	0.391	12	9	0.429	22	8	0.267	17	13	0.433	20	18	0.474	15	11	0.423	11	13	0.542	22	15	0.405	0.0696767	0.4526	0.347	1.30432	Strn;	Mus musculus striatin; calmodulin binding protein (Strn); mRNA.;
chr18	63904154	T	C	5	8	0.615	7	7	0.5	7	14	0.667	10	6	0.375	13	5	0.278	4	8	0.667	11	8	0.421	9	11	0.55	6	10	0.625	10	6	0.375	0.0697564	0.586	0.4286	1.36724	Wdr7;	Mus musculus WD repeat domain 7 (Wdr7); mRNA.;
chr12	8750269	A	G	51	33	0.393	67	30	0.309	49	43	0.467	38	17	0.309	51	21	0.292	49	22	0.31	34	31	0.477	40	25	0.385	36	21	0.368	49	22	0.31	0.0697588	0.4014	0.3226	1.24427	Pum2 Pum2 Pum2; Pum2 Pum2 Pum2	Mus musculus pumilio 2 (Drosophila) (Pum2); transcript variant 2; mRNA.; Mus musculus pumilio 2 (Drosophila) (Pum2); transcript variant 6; non-coding RNA.; Mus musculus pumilio 2 (Drosophila) (Pum2); transcript variant 5; mRNA.;; Mus musculus pumilio 2 (Drosophila) (Pum2); transcript variant 4; mRNA.; Mus musculus pumilio 2 (Drosophila) (Pum2); transcript variant 3; mRNA.; Mus musculus pumilio 2 …
chr2	73868002	C	T	3	102	0.971	6	75	0.926	3	85	0.966	3	75	0.962	4	80	0.952	2	50	0.962	2	86	0.977	3	95	0.969	2	77	0.975	5	83	0.943	0.0697619	0.9698	0.9508	1.01998	Atf2; Atf2;	Mus musculus activating transcription factor 2 (Atf2); transcript variant 2; mRNA.;; Mus musculus activating transcription factor 2 (Atf2); transcript variant 1; mRNA.;
chr19	46701521	A	G	17	13	0.433	15	12	0.444	12	14	0.538	20	13	0.394	17	8	0.32	13	15	0.536	15	7	0.318	11	14	0.56	12	15	0.556	21	11	0.344	0.0698587	0.5016	0.387	1.29612	2010012O05Rik	Mus musculus RIKEN cDNA 2010012O05 gene (2010012O05Rik); mRNA.
chr13	96639683	A	G	26	18	0.409	21	12	0.364	25	24	0.49	14	17	0.548	20	16	0.444	16	19	0.543	12	18	0.6	16	26	0.619	20	22	0.524	16	19	0.543	0.0698717	0.5552	0.4616	1.20277	Col4a3bp; Col4a3bp	Mus musculus collagen; type IV; alpha 3 (Goodpasture antigen) binding protein (Col4a3bp); transcript variant 2; mRNA.;; Mus musculus collagen; type IV; alpha 3 (Goodpasture antigen) binding protein (Col4a3bp); transcript variant 1; mRNA.
chr11	3134796	C	G	1	28	0.966	0	14	1	1	10	0.909	1	25	0.962	1	20	0.952	1	23	0.958	1	14	0.933	1	14	0.933	1	25	0.962	1	20	0.952	0.069875	0.939	0.9664	0.971647	Sfi1;	Mus musculus Sfi1 homolog; spindle assembly associated (yeast) (Sfi1); mRNA.;
chr12	100209087	C	T	66	51	0.436	70	52	0.426	78	72	0.48	64	53	0.453	57	61	0.517	54	52	0.491	73	75	0.507	67	58	0.464	43	51	0.543	60	41	0.406	0.0699764	0.497	0.4476	1.11037	Calm1	Mus musculus calmodulin 1 (Calm1); mRNA.
chr19	4884035	T	C	8	16	0.667	6	7	0.538	8	9	0.529	7	9	0.562	3	12	0.8	9	4	0.308	10	9	0.474	10	10	0.5	5	11	0.688	3	11	0.786	0.0700783	0.4998	0.6706	0.745303	Zdhhc24 Zdhhc24 Zdhhc24	Mus musculus zinc finger; DHHC domain containing 24 (Zdhhc24); transcript variant 1; mRNA.; Mus musculus zinc finger; DHHC domain containing 24 (Zdhhc24); transcript variant 3; mRNA.; Mus musculus zinc finger; DHHC domain containing 24 (Zdhhc24); transcript variant 2; mRNA.
chr4	126256199	C	G	16	20	0.556	18	13	0.419	17	12	0.414	14	16	0.533	25	12	0.324	11	5	0.312	17	8	0.32	15	10	0.4	15	9	0.375	13	18	0.581	0.0701719	0.3642	0.4826	0.754662	Mtap7d1 Mtap7d1;	Mus musculus microtubule-associated protein 7 domain containing 1 (Mtap7d1); transcript variant 2; mRNA.; Mus musculus microtubule-associated protein 7 domain containing 1 (Mtap7d1); transcript variant 1; mRNA.;
chr11	43446940	T	C	10	13	0.565	12	13	0.52	13	11	0.458	10	14	0.583	13	17	0.567	9	12	0.571	13	8	0.381	18	18	0.5	15	11	0.423	10	10	0.5	0.0701819	0.4666	0.547	0.853016	Slu7 Slu7	Mus musculus SLU7 splicing factor homolog (S. cerevisiae) (Slu7); transcript variant 2; mRNA.; Mus musculus SLU7 splicing factor homolog (S. cerevisiae) (Slu7); transcript variant 1; mRNA.
chr16	32827891	C	T	38	31	0.449	22	32	0.593	42	34	0.447	26	28	0.519	17	21	0.553	31	21	0.404	29	32	0.525	37	26	0.413	20	22	0.524	23	33	0.589	0.0702013	0.4626	0.5406	0.855716	1700021K19Rik; 1700021K19Rik	Mus musculus RIKEN cDNA 1700021K19 gene (1700021K19Rik); transcript variant 2; mRNA.;; Mus musculus RIKEN cDNA 1700021K19 gene (1700021K19Rik); transcript variant 1; mRNA.
chr8	40548785	A	G	16	6	0.273	26	17	0.395	17	13	0.433	27	11	0.289	11	9	0.45	15	9	0.375	13	17	0.567	14	11	0.44	9	9	0.5	13	9	0.409	0.0702583	0.463	0.3632	1.27478	Vps37a;	Mus musculus vacuolar protein sorting 37A (yeast) (Vps37a); mRNA.;
chr17	70963742	A	C	1	5452	1	5	4204	0.999	2	5331	1	3	5530	0.999	5	5700	0.999	1	4656	1	1	6147	1	0	7035	1	1	5370	1	2	6789	1	0.070484	1	0.9994	1.0006
chr17	70963741	A	G	4	5446	0.999	3	4210	0.999	2	5328	1	4	5524	0.999	4	5702	0.999	2	4660	1	4	6142	0.999	3	7033	1	3	5362	0.999	5	6786	0.999	0.070484	0.9996	0.999	1.0006
chr4	139616626	A	C	32	28	0.467	33	26	0.441	30	20	0.4	29	15	0.341	27	28	0.509	27	14	0.341	26	17	0.395	27	13	0.325	31	7	0.184	21	14	0.4	0.0705265	0.329	0.4316	0.76228	Iffo2 Iffo2	Mus musculus intermediate filament family orphan 2 (Iffo2); transcript variant 2; mRNA.; Mus musculus intermediate filament family orphan 2 (Iffo2); transcript variant 1; mRNA.
chr18	38327979	A	G	54	12	0.182	53	9	0.145	69	14	0.169	44	9	0.17	66	12	0.154	53	10	0.159	53	8	0.131	60	6	0.091	56	7	0.111	46	11	0.193	0.070531	0.1322	0.1688	0.783175	Gnpda1;Gm8615;	Mus musculus glucosamine-6-phosphate deaminase 1 (Gnpda1); mRNA.;Mus musculus predicted pseudogene 8615 (Gm8615); non-coding RNA.;
chr1	63311754	T	C	25	7	0.219	30	2	0.062	29	2	0.065	30	7	0.189	14	2	0.125	19	3	0.136	25	2	0.074	20	2	0.091	21	1	0.045	11	2	0.154	0.0705575	0.0822	0.1498	0.548732	Zdbf2; n/a	Mus musculus zinc finger; DBF-type containing 2 (Zdbf2); transcript variant 1; mRNA.;Mus musculus zinc finger; DBF-type containing 2 (Zdbf2); transcript variant 2; mRNA.;; n/a
chr2	155911766	T	C	41	32	0.438	49	33	0.402	39	51	0.567	37	30	0.448	33	33	0.5	27	27	0.5	43	34	0.442	40	43	0.518	29	42	0.592	31	30	0.492	0.0705956	0.5238	0.456	1.14868	Uqcc; n/a	Mus musculus ubiquinol-cytochrome c reductase complex chaperone; CBP3 homolog (yeast) (Uqcc); transcript variant 2; non-coding RNA.;Mus musculus ubiquinol-cytochrome c reductase complex chaperone; CBP3 homolog (yeast) (Uqcc); nuclear gene encoding mitochondrial protein; transcript variant 1; mRNA.;; n/a
chr2	156749165	C	T	112	104	0.481	84	93	0.525	122	109	0.472	83	88	0.515	95	75	0.441	79	73	0.48	109	84	0.435	99	86	0.465	83	61	0.424	96	102	0.515	0.0706799	0.4552	0.4954	0.918853	Dlgap4; Dlgap4; Dlgap4	Mus musculus discs; large homolog-associated protein 4 (Drosophila) (Dlgap4); transcript variant 1; mRNA.;; Mus musculus discs; large homolog-associated protein 4 (Drosophila) (Dlgap4); transcript variant 3; mRNA.;; Mus musculus discs; large homolog-associated protein 4 (Drosophila) (Dlgap4); transcript variant 2; mRNA.
chr10	14403987	T	G	34	28	0.452	40	42	0.512	34	34	0.5	40	28	0.412	49	41	0.456	27	37	0.578	37	41	0.526	48	41	0.461	34	35	0.507	45	41	0.477	0.0706986	0.5144	0.4618	1.1139	Gpr126	Mus musculus G protein-coupled receptor 126 (Gpr126); mRNA.
chr19	34493678	A	G	19	20	0.513	13	17	0.567	28	12	0.3	23	29	0.558	19	12	0.387	20	11	0.355	25	11	0.306	15	13	0.464	16	17	0.515	17	16	0.485	0.0707476	0.388	0.502	0.772908	Lipa Lipa	Mus musculus lysosomal acid lipase A (Lipa); transcript variant 2; mRNA.; Mus musculus lysosomal acid lipase A (Lipa); transcript variant 1; mRNA.
chr2	121492874	T	C	14	4	0.222	12	3	0.2	18	4	0.182	19	4	0.174	16	4	0.2	13	1	0.071	13	0	0	13	3	0.188	16	1	0.059	17	3	0.15	0.0707883	0.1	0.1892	0.528541	Mfap1a	Mus musculus microfibrillar-associated protein 1A (Mfap1a); mRNA.
chr15	79918254	C	T	33	42	0.56	14	47	0.77	26	45	0.634	3	24	0.889	2	25	0.926	29	37	0.561	29	26	0.473	5	27	0.844	27	38	0.585	3	36	0.923	0.0708068	0.6194	0.8136	0.761308	Cbx7;	Mus musculus chromobox 7 (Cbx7); mRNA.;
chr15	36999883	C	T	108	127	0.54	104	100	0.49	87	142	0.62	78	93	0.544	84	66	0.44	63	82	0.566	80	92	0.535	89	88	0.497	67	86	0.562	95	84	0.469	0.0709909	0.556	0.4966	1.11961	Zfp706	Mus musculus zinc finger protein 706 (Zfp706); mRNA.
chr11	30159387	C	T	67	58	0.464	62	49	0.441	84	84	0.5	55	75	0.577	42	48	0.533	59	45	0.433	81	53	0.396	65	53	0.449	53	45	0.459	37	50	0.575	0.0710824	0.4474	0.518	0.863707	Spnb2 Spnb2	Mus musculus spectrin beta 2 (Spnb2); transcript variant 1; mRNA.; Mus musculus spectrin beta 2 (Spnb2); transcript variant 2; mRNA.
chr19	3622628	G	A	49	19	0.279	44	12	0.214	59	21	0.263	44	22	0.333	39	16	0.291	39	8	0.17	48	15	0.238	47	13	0.217	59	21	0.263	22	13	0.371	0.0712755	0.2302	0.2976	0.773522	Lrp5;	Mus musculus low density lipoprotein receptor-related protein 5 (Lrp5); mRNA.;
chr14	50927444	G	A	20	21	0.512	22	12	0.353	21	14	0.4	15	7	0.318	21	16	0.432	20	15	0.429	17	19	0.528	20	24	0.545	14	17	0.548	24	8	0.25	0.0713339	0.49	0.373	1.31367	Tmem55b;	Mus musculus transmembrane protein 55b (Tmem55b); mRNA.;
chr4	130166170	T	C	1478	1372	0.481	1114	1074	0.491	1463	1148	0.44	1036	1016	0.495	969	776	0.445	746	625	0.456	922	760	0.452	1063	819	0.435	921	717	0.438	1078	861	0.444	0.0713344	0.4442	0.4712	0.942699	Tinagl1; Tinagl1	Mus musculus tubulointerstitial nephritis antigen-like 1 (Tinagl1); transcript variant 1; mRNA.;Mus musculus tubulointerstitial nephritis antigen-like 1 (Tinagl1); transcript variant 2; mRNA.;; Mus musculus tubulointerstitial nephritis antigen-like 1 (Tinagl1); transcript variant 2; mRNA.
chr14	75719720	T	C	47	8	0.145	38	7	0.156	51	3	0.056	47	5	0.096	64	1	0.015	46	2	0.042	55	3	0.052	52	1	0.019	57	2	0.034	49	5	0.093	0.0713475	0.0406	0.101	0.40198	Cog3	Mus musculus component of oligomeric golgi complex 3 (Cog3); mRNA.
chr15	85807433	T	C	18	6	0.25	11	6	0.353	19	10	0.345	16	13	0.448	16	8	0.333	10	8	0.444	15	10	0.4	13	12	0.48	12	9	0.429	18	6	0.25	0.0713719	0.4196	0.3268	1.28397	2210021J22Rik 2210021J22Rik 2210021J22Rik	Mus musculus RIKEN cDNA 2210021J22 gene (2210021J22Rik); transcript variant 1; mRNA.; Mus musculus RIKEN cDNA 2210021J22 gene (2210021J22Rik); transcript variant 3; mRNA.; Mus musculus RIKEN cDNA 2210021J22 gene (2210021J22Rik); transcript variant 2; mRNA.
chr2	118916015	G	A	72	58	0.446	67	56	0.455	58	64	0.525	62	53	0.461	68	58	0.46	59	50	0.459	67	67	0.5	62	61	0.496	58	49	0.458	87	74	0.46	0.0714701	0.4876	0.4564	1.06836	Bahd1;	Mus musculus bromo adjacent homology domain containing 1 (Bahd1); mRNA.;
chr6	143205566	G	T	35	38	0.521	22	30	0.577	37	28	0.431	22	17	0.436	30	38	0.559	34	25	0.424	43	35	0.449	26	32	0.552	43	31	0.419	30	36	0.545	0.0714729	0.455	0.5276	0.862396	Etnk1;	Mus musculus ethanolamine kinase 1 (Etnk1); mRNA.;
chr16	97856452	A	T	60	79	0.568	54	72	0.571	99	91	0.479	62	65	0.512	25	49	0.662	36	40	0.526	57	71	0.555	52	66	0.559	40	39	0.494	38	63	0.624	0.0714799	0.5226	0.5874	0.889683	C2cd2;	Mus musculus C2 calcium-dependent domain containing 2 (C2cd2); mRNA.;
chr1	88266121	G	A	51	21	0.292	33	19	0.365	32	6	0.158	26	18	0.409	37	14	0.275	38	11	0.224	38	12	0.24	27	13	0.325	48	19	0.284	32	13	0.289	0.0715304	0.2462	0.326	0.755215	n/a Hjurp Hjurp;	n/a; Mus musculus Holliday junction recognition protein (Hjurp); mRNA.; Mus musculus Holliday junction recognition protein (Hjurp); mRNA.;
chr13	112504376	A	G	64	38	0.373	69	47	0.405	54	49	0.476	55	48	0.466	69	47	0.405	60	51	0.459	54	40	0.426	52	49	0.485	73	51	0.411	67	42	0.385	0.0716079	0.4514	0.4068	1.10964	Il6st	Mus musculus interleukin 6 signal transducer (Il6st); mRNA.
chr9	21749374	A	C	33	41	0.554	43	46	0.517	54	20	0.27	25	21	0.457	52	58	0.527	35	34	0.493	52	36	0.409	49	34	0.41	44	37	0.457	56	46	0.451	0.0716618	0.4078	0.5012	0.813647	Ldlr Ldlr; Ldlr	Mus musculus low density lipoprotein receptor (Ldlr); transcript variant 1; mRNA.; Mus musculus low density lipoprotein receptor (Ldlr); transcript variant 2; mRNA.;; Mus musculus low density lipoprotein receptor (Ldlr); transcript variant 3; mRNA.
chr1	171276572	T	A	32	29	0.475	35	61	0.635	45	39	0.464	32	34	0.515	34	53	0.609	44	29	0.397	45	47	0.511	40	34	0.459	36	43	0.544	36	43	0.544	0.0717515	0.475	0.5556	0.854932	B4galt3;	Mus musculus UDP-Gal:betaGlcNAc beta 1;4-galactosyltransferase; polypeptide 3 (B4galt3); mRNA.;
chr4	129196838	A	G	67	68	0.504	53	41	0.436	65	80	0.552	48	60	0.556	55	49	0.471	51	68	0.571	70	72	0.507	60	82	0.577	42	67	0.615	62	76	0.551	0.0717934	0.5644	0.5036	1.12073	Yars	Mus musculus tyrosyl-tRNA synthetase (Yars); mRNA.
chr13	95512665	T	G	64	49	0.434	52	31	0.373	74	80	0.519	37	39	0.513	41	27	0.397	36	29	0.446	50	55	0.524	50	50	0.5	37	33	0.471	49	39	0.443	0.0718325	0.492	0.432	1.13889	F2rl1	Mus musculus coagulation factor II (thrombin) receptor-like 1 (F2rl1); mRNA.
chr12	16825865	G	A	11	12	0.522	8	19	0.704	22	26	0.542	9	20	0.69	14	18	0.562	14	13	0.481	9	12	0.571	9	9	0.5	14	9	0.391	15	17	0.531	0.0718389	0.497	0.6018	0.825856	n/a E2f6;	n/a; Mus musculus E2F transcription factor 6 (E2f6); transcript variant 2; non-coding RNA.;Mus musculus E2F transcription factor 6 (E2f6); transcript variant 1; mRNA.;Mus musculus E2F transcription factor 6 (E2f6); transcript variant 2; non-coding RNA.;
chr13	100067535	T	C	7	7	0.5	11	8	0.421	4	12	0.75	9	7	0.438	10	7	0.412	9	12	0.571	15	9	0.375	7	12	0.632	7	10	0.588	10	7	0.412	0.0718699	0.5832	0.4366	1.33578	Bdp1	Mus musculus B double prime 1; subunit of RNA polymerase III transcription initiation factor IIIB (Bdp1); mRNA.
chr13	19370338	T	C	50	58	0.537	49	50	0.505	46	73	0.613	54	41	0.432	43	56	0.566	41	60	0.594	48	48	0.5	51	61	0.545	39	54	0.581	53	47	0.47	0.071952	0.5666	0.502	1.12869	Stard3nl;	Mus musculus STARD3 N-terminal like (Stard3nl); mRNA.;
chr4	129684417	T	C	36	35	0.493	19	38	0.667	31	34	0.523	30	31	0.508	31	49	0.613	31	14	0.311	32	32	0.5	29	30	0.508	38	25	0.397	38	40	0.513	0.0721001	0.4478	0.5588	0.80136	Tmem39b	Mus musculus transmembrane protein 39b (Tmem39b); mRNA.
chr15	102339951	C	T	11	12	0.522	19	10	0.345	7	13	0.65	11	7	0.389	14	12	0.462	8	13	0.619	14	8	0.364	13	16	0.552	16	16	0.5	18	7	0.28	0.0721282	0.537	0.3996	1.34384	Aaas;	Mus musculus achalasia; adrenocortical insufficiency; alacrimia (Aaas); mRNA.;
chr2	71900988	C	G	45	23	0.338	38	32	0.457	43	18	0.295	32	27	0.458	41	22	0.349	35	20	0.364	37	21	0.362	52	19	0.268	43	22	0.338	31	18	0.367	0.0721458	0.3254	0.3938	0.826308	Pdk1;	Mus musculus pyruvate dehydrogenase kinase; isoenzyme 1 (Pdk1); nuclear gene encoding mitochondrial protein; mRNA.;
chr1	36439655	G	A	31	16	0.34	30	29	0.492	34	29	0.46	22	12	0.353	41	26	0.388	34	23	0.404	37	29	0.439	35	39	0.527	25	34	0.576	35	24	0.407	0.0722045	0.4812	0.396	1.21515	Lman2l;	Mus musculus lectin; mannose-binding 2-like (Lman2l); mRNA.;
chr4	141193804	G	A	13	11	0.458	14	9	0.391	27	8	0.229	16	10	0.385	13	17	0.567	16	12	0.429	19	8	0.296	19	13	0.406	14	9	0.391	9	8	0.471	0.0722668	0.3502	0.4544	0.770687	Fbxo42	Mus musculus F-box protein 42 (Fbxo42); mRNA.
chr4	11227224	C	T	35	25	0.417	21	22	0.512	12	24	0.667	17	19	0.528	30	23	0.434	20	31	0.608	28	27	0.491	16	31	0.66	23	18	0.439	35	24	0.407	0.0723258	0.573	0.4596	1.24674	Ints8 Ints8	Mus musculus integrator complex subunit 8 (Ints8); transcript variant 2; mRNA.; Mus musculus integrator complex subunit 8 (Ints8); transcript variant 1; mRNA.
chr1	155911954	T	C	27	24	0.471	37	18	0.327	35	22	0.386	19	14	0.424	26	15	0.366	25	23	0.479	23	29	0.558	23	21	0.477	26	20	0.435	29	10	0.256	0.0723374	0.467	0.3688	1.26627	Cep350	Mus musculus centrosomal protein 350 (Cep350); mRNA.
chr4	149984056	C	T	52	38	0.422	35	34	0.493	68	34	0.333	35	30	0.462	14	10	0.417	26	17	0.395	25	19	0.432	34	28	0.452	21	14	0.4	18	17	0.486	0.0724506	0.4024	0.456	0.882456	H6pd;	Mus musculus hexose-6-phosphate dehydrogenase (glucose 1-dehydrogenase) (H6pd); mRNA.;
chr5	118009054	A	G	103	73	0.415	85	97	0.533	133	65	0.328	88	64	0.421	118	76	0.392	90	69	0.434	111	63	0.362	119	74	0.383	104	71	0.406	110	105	0.488	0.0725366	0.3826	0.4498	0.8506	Fbxo21;	Mus musculus F-box protein 21 (Fbxo21); mRNA.;
chr19	5708819	C	T	2	9	0.818	5	14	0.737	4	8	0.667	3	13	0.812	8	13	0.619	10	6	0.375	6	16	0.727	10	11	0.524	11	10	0.476	11	17	0.607	0.0725393	0.5538	0.7186	0.770665	Ehbp1l1 Ehbp1l1; Ehbp1l1 Ehbp1l1	Mus musculus EH domain binding protein 1-like 1 (Ehbp1l1); transcript variant A; mRNA.; Mus musculus EH domain binding protein 1-like 1 (Ehbp1l1); transcript variant B; mRNA.;Mus musculus EH domain binding protein 1-like 1 (Ehbp1l1); transcript variant A; mRNA.;; Mus musculus EH domain binding protein 1-like 1 (Ehbp1l1); transcript variant D; mRNA.; Mus musculus EH domain binding protein 1-like 1…
chr11	43441451	G	A	43	41	0.488	42	44	0.512	38	47	0.553	46	39	0.459	47	34	0.42	40	37	0.481	44	46	0.511	42	49	0.538	48	43	0.473	41	33	0.446	0.0726642	0.5112	0.465	1.09935	Slu7 Slu7	Mus musculus SLU7 splicing factor homolog (S. cerevisiae) (Slu7); transcript variant 2; mRNA.; Mus musculus SLU7 splicing factor homolog (S. cerevisiae) (Slu7); transcript variant 1; mRNA.
chr8	71624598	T	C	87	28	0.243	56	36	0.391	56	39	0.411	76	29	0.276	85	36	0.298	55	36	0.396	52	41	0.441	71	33	0.317	65	33	0.337	63	32	0.337	0.0727263	0.3804	0.309	1.23107	Glt25d1	Mus musculus glycosyltransferase 25 domain containing 1 (Glt25d1); mRNA.
chr9	119084693	C	T	19	9	0.321	15	9	0.375	21	12	0.364	15	9	0.375	22	15	0.405	13	14	0.519	22	12	0.353	12	16	0.571	13	11	0.458	15	3	0.167	0.0727264	0.453	0.3286	1.37858	Plcd1;	Mus musculus phospholipase C; delta 1 (Plcd1); mRNA.;
chr6	33839014	T	A	29	10	0.256	19	19	0.5	13	18	0.581	13	15	0.536	17	18	0.514	13	16	0.552	17	27	0.614	14	15	0.517	15	19	0.559	19	12	0.387	0.0727368	0.5646	0.4386	1.28728	Exoc4;	Mus musculus exocyst complex component 4 (Exoc4); mRNA.;
chr19	17223532	T	C	6	4	0.4	18	7	0.28	7	9	0.562	11	4	0.267	11	11	0.5	11	11	0.5	7	6	0.462	2	10	0.833	14	13	0.481	9	9	0.5	0.0727956	0.5676	0.3894	1.45763	Prune2	Mus musculus prune homolog 2 (Drosophila) (Prune2); mRNA.
chr11	103118006	G	C	46	60	0.566	39	34	0.466	44	53	0.546	47	36	0.434	55	60	0.522	37	49	0.57	45	63	0.583	43	47	0.522	47	54	0.535	54	52	0.491	0.0728242	0.5512	0.4958	1.11174	Hexim1	Mus musculus hexamethylene bis-acetamide inducible 1 (Hexim1); mRNA.
chr16	87368235	A	C	11	10	0.476	8	3	0.273	14	1	0.067	10	6	0.375	9	6	0.4	8	5	0.385	18	3	0.143	15	3	0.167	10	6	0.375	12	8	0.4	0.0728426	0.2274	0.3848	0.590956	N6amt1; N6amt1	Mus musculus N-6 adenine-specific DNA methyltransferase 1 (putative) (N6amt1); transcript variant 2; mRNA.;Mus musculus N-6 adenine-specific DNA methyltransferase 1 (putative) (N6amt1); transcript variant 1; mRNA.;Mus musculus N-6 adenine-specific DNA methyltransferase 1 (putative) (N6amt1); transcript variant 2; mRNA.;; Mus musculus N-6 adenine-specific DNA methyltransferase 1 (putative) (N6amt1…
chr8	95346732	A	T	68	70	0.507	50	50	0.5	54	54	0.5	43	57	0.57	61	55	0.474	50	37	0.425	75	52	0.409	65	62	0.488	61	56	0.479	72	72	0.5	0.0728456	0.4602	0.5102	0.901999	AA960436	Mus musculus expressed sequence AA960436 (AA960436); mRNA.
chr17	25927089	T	C	32	5	0.135	50	1	0.02	40	2	0.048	43	3	0.065	50	2	0.038	46	1	0.021	38	0	0	37	0	0	46	0	0	37	2	0.051	0.072875	0.0138	0.0618	0.223301	Pigq;	Mus musculus phosphatidylinositol glycan anchor biosynthesis; class Q (Pigq); mRNA.;
chr1	134490683	C	T	23	13	0.361	24	17	0.415	13	17	0.567	24	12	0.333	12	15	0.556	9	14	0.609	10	16	0.615	10	12	0.545	9	18	0.667	12	21	0.636	0.0728757	0.6006	0.4602	1.30508	Klhl12;	Mus musculus kelch-like 12 (Drosophila) (Klhl12); mRNA.;
chr17	32198776	C	T	50	54	0.519	40	52	0.565	49	55	0.529	41	50	0.549	37	48	0.565	51	44	0.463	53	52	0.495	51	63	0.553	44	46	0.511	45	53	0.541	0.07288	0.5102	0.5478	0.931362	Brd4;	Mus musculus bromodomain containing 4 (Brd4); transcript variant 1; mRNA.;
chr5	34630916	A	G	92	85	0.48	80	79	0.497	92	82	0.471	68	71	0.511	94	99	0.513	84	83	0.497	100	91	0.476	92	83	0.474	84	85	0.503	73	81	0.526	0.0729771	0.4842	0.5054	0.958053	Add1 Add1 Add1	Mus musculus adducin 1 (alpha) (Add1); transcript variant 3; mRNA.; Mus musculus adducin 1 (alpha) (Add1); transcript variant 2; mRNA.; Mus musculus adducin 1 (alpha) (Add1); transcript variant 1; mRNA.
chr7	18349029	A	C	67	8	0.107	126	30	0.192	34	7	0.171	119	32	0.212	171	31	0.153	169	46	0.214	110	29	0.209	146	63	0.301	188	56	0.23	144	30	0.172	0.0730045	0.225	0.1672	1.34569	Psg18 Psg18	Mus musculus pregnancy specific glycoprotein 18 (Psg18); transcript variant 1; mRNA.; Mus musculus pregnancy specific glycoprotein 18 (Psg18); transcript variant 2; mRNA.
chr11	5862052	C	T	34	24	0.414	31	17	0.354	34	26	0.433	23	20	0.465	14	14	0.5	31	14	0.311	29	12	0.293	22	10	0.312	18	8	0.308	31	16	0.34	0.0730461	0.3314	0.4146	0.799325	Aebp1;	Mus musculus AE binding protein 1 (Aebp1); mRNA.;
chr16	3865455	A	G	8	13	0.619	8	15	0.652	14	9	0.391	11	11	0.5	13	10	0.435	7	6	0.462	9	10	0.526	7	7	0.5	18	14	0.438	7	13	0.65	0.0730555	0.4634	0.5712	0.811275	Zfp597	Mus musculus zinc finger protein 597 (Zfp597); mRNA.
chr4	133062100	C	T	21	21	0.5	18	31	0.633	17	16	0.485	11	15	0.577	7	22	0.759	15	23	0.605	19	19	0.5	33	25	0.431	18	13	0.419	23	28	0.549	0.0730585	0.488	0.6036	0.808482	Ahdc1;	Mus musculus AT hook; DNA binding motif; containing 1 (Ahdc1); mRNA.;
chr11	44564896	G	A	44	37	0.457	35	22	0.386	55	30	0.353	25	29	0.537	43	33	0.434	28	18	0.391	35	23	0.397	30	26	0.464	32	16	0.333	33	29	0.468	0.0730878	0.3876	0.4564	0.849255	Rnf145	Mus musculus ring finger protein 145 (Rnf145); transcript variant 1; mRNA.
chr11	88169821	T	C	11	15	0.577	2	11	0.846	11	5	0.312	7	6	0.462	4	10	0.714	6	7	0.538	7	10	0.588	10	9	0.474	11	3	0.214	6	7	0.538	0.0730968	0.4252	0.6274	0.677718	Cuedc1 Cuedc1;	Mus musculus CUE domain containing 1 (Cuedc1); transcript variant 2; mRNA.; Mus musculus CUE domain containing 1 (Cuedc1); transcript variant 1; mRNA.;
chr9	105685171	A	G	14	13	0.481	16	14	0.467	15	18	0.545	11	10	0.476	12	14	0.538	12	13	0.52	9	17	0.654	12	12	0.5	10	11	0.524	10	8	0.444	0.0731135	0.5486	0.4812	1.14007	Pik3r4;	Mus musculus phosphatidylinositol 3 kinase; regulatory subunit; polypeptide 4; p150 (Pik3r4); mRNA.;
chr7	28368681	T	C	29	25	0.463	31	30	0.492	29	41	0.586	22	28	0.56	40	20	0.333	24	32	0.571	28	34	0.548	31	27	0.466	23	28	0.549	34	21	0.382	0.0733536	0.544	0.446	1.21973	Plekhg2; Plekhg2;	Mus musculus pleckstrin homology domain containing; family G (with RhoGef domain) member 2 (Plekhg2); transcript variant 1; mRNA.;Mus musculus pleckstrin homology domain containing; family G (with RhoGef domain) member 2 (Plekhg2); transcript variant 2; mRNA.;; Mus musculus pleckstrin homology domain containing; family G (with RhoGef domain) member 2 (Plekhg2); transcript variant 2; mRNA.;
chr2	120599449	G	A	64	50	0.439	42	39	0.481	53	57	0.518	56	34	0.378	54	45	0.455	37	52	0.584	60	46	0.434	37	56	0.602	46	45	0.495	39	38	0.494	0.0733728	0.5266	0.4494	1.17178	Snap23 Snap23 Snap23	Mus musculus synaptosomal-associated protein 23 (Snap23); transcript variant 3; mRNA.; Mus musculus synaptosomal-associated protein 23 (Snap23); transcript variant 1; mRNA.; Mus musculus synaptosomal-associated protein 23 (Snap23); transcript variant 2; mRNA.
chr9	119238577	C	A	39	29	0.426	27	20	0.426	28	29	0.509	21	19	0.475	26	23	0.469	23	22	0.489	22	23	0.511	24	25	0.51	18	22	0.55	21	24	0.533	0.0733889	0.5138	0.4658	1.10305	Oxsr1; n/a	Mus musculus oxidative-stress responsive 1 (Oxsr1); transcript variant 2; non-coding RNA.;Mus musculus oxidative-stress responsive 1 (Oxsr1); transcript variant 1; mRNA.;; n/a
chr12	21325133	T	G	36	32	0.471	41	33	0.446	52	36	0.409	26	30	0.536	41	26	0.388	37	26	0.413	34	28	0.452	39	25	0.391	37	22	0.373	26	28	0.519	0.0734617	0.4076	0.472	0.863559	Adam17;	Mus musculus a disintegrin and metallopeptidase domain 17 (Adam17); mRNA.;
chr12	4677825	G	A	27	4	0.129	28	0	0	27	1	0.036	24	1	0.04	22	1	0.043	18	0	0	24	0	0	32	0	0	29	0	0	26	3	0.103	0.0734713	0.0072	0.063	0.114286	Itsn2 Itsn2;	Mus musculus intersectin 2 (Itsn2); transcript variant 1; mRNA.; Mus musculus intersectin 2 (Itsn2); transcript variant 2; mRNA.;
chr2	71857801	C	T	38	52	0.578	25	45	0.643	69	58	0.457	38	39	0.506	39	42	0.519	35	30	0.462	40	43	0.518	33	46	0.582	47	28	0.373	26	38	0.594	0.0734774	0.4784	0.568	0.842254
chr19	44555362	G	A	62	73	0.541	44	39	0.47	67	78	0.538	45	49	0.521	48	52	0.52	35	41	0.539	45	55	0.55	47	69	0.595	41	59	0.59	52	66	0.559	0.0735515	0.5624	0.5222	1.07698	Ndufb8;	Mus musculus NADH dehydrogenase (ubiquinone) 1 beta subcomplex 8 (Ndufb8); nuclear gene encoding mitochondrial protein; mRNA.;
chr13	55005129	C	T	13	11	0.458	9	7	0.438	8	9	0.529	10	8	0.444	11	6	0.353	8	7	0.467	6	5	0.455	9	12	0.571	8	6	0.429	13	4	0.235	0.0735879	0.4902	0.3856	1.27127	Unc5a;	Mus musculus unc-5 homolog A (C. elegans) (Unc5a); mRNA.;
chr6	127963522	A	C	109	108	0.498	95	93	0.495	113	86	0.432	100	81	0.448	103	83	0.446	105	84	0.444	106	70	0.398	114	104	0.477	109	77	0.414	109	93	0.46	0.0737836	0.433	0.4694	0.922454	Tspan9;	Mus musculus tetraspanin 9 (Tspan9); mRNA.;
chr9	27006399	T	C	43	62	0.59	43	40	0.482	50	40	0.444	46	34	0.425	27	49	0.645	42	33	0.44	54	44	0.449	58	46	0.442	50	38	0.432	45	51	0.531	0.0738406	0.4414	0.5346	0.825664	Thyn1 Vps26b;	Mus musculus thymocyte nuclear protein 1 (Thyn1); mRNA.; Mus musculus vacuolar protein sorting 26 homolog B (yeast) (Vps26b); mRNA.;
chr1	155846399	A	T	27	24	0.471	26	19	0.422	34	26	0.433	25	19	0.432	18	14	0.438	21	22	0.512	28	23	0.451	19	23	0.548	23	21	0.477	22	15	0.405	0.0738856	0.4842	0.4336	1.1167	Cep350	Mus musculus centrosomal protein 350 (Cep350); mRNA.
chr4	149245649	T	C	15	17	0.531	12	10	0.455	16	13	0.448	10	16	0.615	10	13	0.565	17	20	0.541	12	13	0.52	15	12	0.444	16	11	0.407	6	8	0.571	0.0739173	0.472	0.5474	0.862258	Kif1b Kif1b;	Mus musculus kinesin family member 1B (Kif1b); transcript variant 1; mRNA.; Mus musculus kinesin family member 1B (Kif1b); transcript variant 2; mRNA.;
chr9	107688051	A	G	66	46	0.411	128	88	0.407	50	41	0.451	130	90	0.409	153	111	0.42	113	87	0.435	103	79	0.434	121	127	0.512	143	135	0.486	143	127	0.47	0.0739191	0.4636	0.4234	1.09495	Sema3f;	Mus musculus sema domain; immunoglobulin domain (Ig); short basic domain; secreted; (semaphorin) 3F (Sema3f); mRNA.;
chr10	94043870	G	A	12	19	0.613	27	21	0.438	15	27	0.643	22	18	0.45	24	19	0.442	23	30	0.566	10	28	0.737	21	23	0.523	25	25	0.5	20	17	0.459	0.073973	0.5938	0.4804	1.23605	Fgd6	Mus musculus FYVE; RhoGEF and PH domain containing 6 (Fgd6); mRNA.
chr7	18520941	T	A	457	383	0.456	1053	772	0.423	237	214	0.475	1103	929	0.457	1495	1149	0.435	1412	1122	0.443	940	804	0.461	1518	1225	0.447	1354	1198	0.469	1080	798	0.425	0.0739845	0.459	0.4392	1.04508	Psg25	Mus musculus pregnancy-specific glycoprotein 25 (Psg25); mRNA.
chr5	104504284	A	G	15	1	0.062	10	0	0	9	5	0.357	13	4	0.235	12	0	0	11	5	0.312	12	3	0.2	10	3	0.231	14	2	0.125	10	3	0.231	0.0740114	0.245	0.1056	2.32008	Pkd2;	Mus musculus polycystic kidney disease 2 (Pkd2); mRNA.;
chr10	127521031	C	T	45	29	0.392	28	36	0.562	40	27	0.403	28	42	0.6	50	48	0.49	47	24	0.338	62	39	0.386	46	43	0.483	53	38	0.418	62	51	0.451	0.0740709	0.4056	0.499	0.812826	Shmt2 Shmt2	Mus musculus serine hydroxymethyltransferase 2 (mitochondrial) (Shmt2); nuclear gene encoding mitochondrial protein; transcript variant 1; mRNA.; Mus musculus serine hydroxymethyltransferase 2 (mitochondrial) (Shmt2); transcript variant 2; mRNA.
chr11	116541583	G	A	56	54	0.491	58	72	0.554	51	43	0.457	58	57	0.496	66	66	0.5	66	50	0.431	72	64	0.471	66	60	0.476	68	68	0.5	73	66	0.475	0.0741496	0.467	0.5032	0.92806	Ube2o	Mus musculus ubiquitin-conjugating enzyme E2O (Ube2o); mRNA.
chr4	129148428	G	A	49	51	0.51	45	48	0.516	72	54	0.429	47	40	0.46	56	54	0.491	52	39	0.429	71	48	0.403	30	36	0.545	64	42	0.396	49	62	0.559	0.0742403	0.4404	0.5072	0.868297
chr6	125136964	G	A	38	25	0.397	35	22	0.386	42	37	0.468	22	18	0.45	44	33	0.429	30	34	0.531	35	42	0.545	41	34	0.453	42	32	0.432	48	44	0.478	0.0743192	0.4858	0.428	1.13505	Nop2	Mus musculus NOP2 nucleolar protein homolog (yeast) (Nop2); mRNA.
chr8	14999869	G	C	18	15	0.455	10	11	0.524	21	13	0.382	15	11	0.423	15	15	0.5	13	6	0.316	24	9	0.273	19	12	0.387	20	15	0.429	22	11	0.333	0.0744805	0.3574	0.447	0.799553	Arhgef10; Arhgef10	Mus musculus Rho guanine nucleotide exchange factor (GEF) 10 (Arhgef10); transcript variant 1; mRNA.;; Mus musculus Rho guanine nucleotide exchange factor (GEF) 10 (Arhgef10); transcript variant 2; mRNA.
chr7	38194937	G	A	59	38	0.392	40	23	0.365	31	30	0.492	28	27	0.491	46	24	0.343	31	24	0.436	33	28	0.459	38	34	0.472	37	27	0.422	47	29	0.382	0.0744926	0.4562	0.3946	1.15611	1600014C10Rik 1600014C10Rik	Mus musculus RIKEN cDNA 1600014C10 gene (1600014C10Rik); transcript variant 1; mRNA.; Mus musculus RIKEN cDNA 1600014C10 gene (1600014C10Rik); transcript variant 2; mRNA.
[truncated: 52,516 more rows]
