# Supplementary material for: Smchd1 regulates a subset of autosomal genes subject to monoallelic expression in addition to being critical for X inactivation
Source: Epigenetics Chromatin. 2013 Jul 2;6:19. doi: 10.1186/1756-8935-6-19 (PMC3707822; doi:10.1186/1756-8935-6-19)
Supplement: Additional file 13 — The complete list of PCR primers used. [file 1756-8935-6-19-S13.xlsx]

## Sheet: Primers for qRT-PCR and RT-PCR
Primers for qRT-PCR
Gene	Forward Primer	Sequence	Reverse Primer	Sequence
Atp10a	Atp10a cDNA F1	CCAGTGGGCTGGGAAGTGTC	Atp10a cDNA R1	AGGTCCTGCTCTGGCTGTGG
Ube3a	Ube3a cDNA F2	TCATTGGAAGGGGAAAAGGATG	Ube3a cDNA R2	CCTTATCACAATATGGAACGCACTG
Snrpn	Snurf /Snrpn cDNA F1	TCGAGGTCCAGGTCAAACGTC	Snurf cDNA R1	GCCTGGAAATCCACCACAGG
Ndn	Ndn gDNA F	GGTCCCCGACTGTGAGATGC	Ndn gDNA R	CGAGGTTAGCGGCCAGAGAA
Magel2	Magel2 CpG F	CAGTCCATAGCCGCCCTACG	Magel2 CpG R	GACCATTGGGGCCCCTAGAC
Mkrn3	Mkrn3 gDNA F	GGTCGAGCCATCTCCAGCTC	Mkrn3 gDNA R	GAGCTGACTCCCGCAGAAGC
Frat3	Frat3 CpG F3	TTCCCGCTCACTCGTTCCTC	Frat3 CpG R3	TGAGCTGTGCCCTCCATCAC
DOKist4	DOKist4 cDNA F	TGTGTGAATTTGGTTCTGTCATGG	DOKist4 cDNA R	TTCTCCGTGGCTCATTCAAGC
AK045535	AK045535 cDNA F	AACACCAGGAGGAGGCGAAG	AK045535 cDNA R	TCGTGATGCTGGGAAGAAGC
AK086712	AK086712 cDNA F	TGGATCTGAACAGGCACTGGAG	AK086712 cDNA R	GCTGCTGTGGCATTCTGAGG
Rala	Rala F1	GGTCAAGGAGACACTCAGGCATT	Rala R1	GGCTGGGGTTACACAGGGAACTC
Snord115	Snord115F	GGGCCTCAGCGTAATCCTAT	Snord115R	GGTCAATGATGACAACCCAAT
Snord116	Snord116F	GGACCTCAGTTCCGATGAGA	Snord116F	CCCAGTCAAACATTCCTTGG
Igf2r	Igf2r F1	GACCAATGGGGACAACTACC	Igf2r R1	TGTCATCATGGAAGGACACC
Slc22a3	Slc22a3 F1	GGAAGCAGGATGAACAAACC	Slc22a3 R1	AGCATCACACTCCGTTCTCC
Pcdha1	Pcdha1 F	GTGACCACGCAGAAGTAAATTCAG	PcdhaCR R	GACTGTTTGGGGTTGCCTG
Pcdha2	Pcdha2 F	GAAGAGAGACAACCACCCTTAGAGG	PcdhaCR R
Pcdha3	Pcdha3 F	AGACAAACTGGTTGGAGACATTG	PcdhaCR R
Pcdha4	Pcdha4 F	AATTGCAGTCTGCAGAGGATTC	PcdhaCR R
Pcdha5	Pcdha5 F	ACCTCAGGGACCCAGCTCTAC	PcdhaCR R
Pcdha6	Pcdha6 F	GCATCAGGATTTGAACGACG	PcdhaCR R
Pcdha7	Pcdha7 F	CTACCTCAGGGTCCCAGCTC	PcdhaCR R
Pcdha8	Pcdha8 F	CATCTGTTTCTTTGGACTCCTCC	PcdhaCR R
Pcdha9	Pcdha9 F	GGAAAGTCATTCTGTTGGAGGAG	PcdhaCR R
Pcdha10	Pcdha10 F	GTTCTGGAGATAGTGGAGTCCAGC	PcdhaCR R
Pcdha11	Pcdha11 F	GGAAAGACAGGAGTCAGAGTCAAG	PcdhaCR R
Pcdha12	Pcdha12 F	GTCAGAGAGAAAGGCAGGTAGAAC	PcdhaCR R
PcdhaC1	PcdhaC1 F	GGGGATCATTCAAATGTGGAAG	PcdhaCR R
PcdhaC2	PcdhaC2 F	AGTACCGGGAACCTGATTATCC	PcdhaCR R
PcdhaCR	PcdhaCR F	TGACTGGCGCTACTCTGCC	PcdhaCR R
Pcdhb1	Pcdhb1 F	GCAGAGTGCCCAGGATTTGG	Pcdhb1 R	GACTTCAGGCTGCGCCTCTC
Pcdhb2	Pcdhb2 F	GGGCACACCCAGGCTAACAG	Pcdhb2 R	GGAATGGAGGGCCAACTGTG
Pcdhb3	Pcdhb3 F	CATGTCGGTCCGTGAGAACAAC	Pcdhb3 R	CCCGTTGTCAGCATTGATGG
Pcdhb4	Pcdhb4 F	ACCCAGAGCTGGTGCTGGAC	Pcdhb4 R	TTCTCGGGAACCTGCACCTC
Pcdhb5	Pcdhb5 F	ATGCGCCCTTCGTGCTCTAC	Pcdhb5 R	TGGGTGCATCTCGCTCACTC
Pcdhb6	Pcdhb6 F	CTGGGTTGTTCAGCGTGTGG	Pcdhb6 R	TCAGGCAGAGGCAGGTAGGG
Pcdhb7	Pcdhb7 F	GCCGGGCACTCTGTTACCAC	Pcdhb7 R	TCCTGACCTCGGTGGAGACC
Pcdhb8	Pcdhb8 F	TGCTGCTGCTGGTCAAGGAC	Pcdhb8 R	AAGCCTCCCTGGCCTTCTTG
Pcdhb9	Pcdhb9 F	CAATGGGCAGCTGTTTGCAC	Pcdhb9 R	AGCCGAGGCGTTCTGCATAG
Pcdhb10	Pcdhb10 F	TCGTGCTCTACCCGTTGCAG	Pcdhb10 R	TGGGTGCATCTCGCTCACTC
Pcdhb11	Pcdhb11 F	AGGACAATGGCGAGCCTCAG	Pcdhb11 R	CGAAGACACGGAAGCCAAGG
Pcdhb12	Pcdhb12 F	ACCCAGAGCTGGTGCTGGAC	Pcdhb12 R	TCCGTGGCAGAGACCATGAC
Pcdhb13	Pcdhb13 F	ATGCTGAAGATGCGCTCACG	Pcdhb13 R	CCGCTGACATCCACCAGATG
Pcdhb14	Pcdhb14 F	CTTCCAGGTGCCGTGTTTCC	Pcdhb14 R	CTGTTCCTCCCGGTCCAGTG
Pcdhb15	Pcdhb15 F	GGCCAGAGATGGTGGTGGAC	Pcdhb15 R	CATTCGCAATGGAGCACAGG
Pcdhb16	Pcdhb16 F	GACAACGCCCCCATCTTCAC	Pcdhb16 R	GCCCATTGTCTGCGTTGATG
Pcdhb17	Pcdhb17 F	ATGCGCCCTTCGTGCTCTAC	Pcdhb17 R	GTGCGTACCTCGCCATTGTG
Pcdhb18	Pcdhb18 F	TCGTTCGCGAGAACAACAGC	Pcdhb18 R	AGGTGAGCCTCGGTCTGTGG
Pcdhb19	Pcdhb19 F	GGACAAGGCGCTGGATTACG	Pcdhb19 R	CAAACTCGGGGGAGTTGTCG
Pcdhb20	Pcdhb20 F	CATCACTGCCTCCGACATGG	Pcdhb20 R	TCTGGGTCCTGAGCCGGTAG
Pcdhb21	Pcdhb21 F	ATGCGCCCTTCGTGCTCTAC	Pcdhb21 R	GTGCGCACCTCTCCATTGTG
Pcdhb22	Pcdhb22 F	ACCCAGAGCTGGTGCTGGAC	Pcdhb22 R	AACCGCCATCTAGCGCTGTC
Pcdhga1	Pcdhga1 F	TTCCCGCAACCCAACTATGC	PcdhgCR R	GGCCAGGTGCCAGTTTCATC
Pcdhga2	Pcdhga2 F	CTCGCTCACCGCAGACTCAG	PcdhgCR R
Pcdhga3	Pcdhga3 F	GCTCATCAGCCAGGAGAGCTG	PcdhgCR R
Pcdhga4	Pcdhga4 F	TTCCCACAGCCCAACTACGC	PcdhgCR R
Pcdhga5	Pcdhga5 F	CCAGCCCAATTATGCTGACAGG	PcdhgCR R
Pcdhga6	Pcdhga6 F	GCCCAACTATGCCCACACAC	PcdhgCR R
Pcdhga7	Pcdhga7 F	TTCCCTCAGCCCAATTACGTG	PcdhgCR R
Pcdhga8	Pcdhga8 F	CTTCAGGCTCCCAGACAAGC	PcdhgCR R
Pcdhga9	Pcdhga9 F	CCCAGCCCAACTACGCAGAC	PcdhgCR R
Pcdhga10	Pcdhga10 F	TGCTGATTCGCGGAAGAGTC	PcdhgCR R
Pcdhga11	Pcdhga11 F	GGAAAAGCGAGCCTCTCCTG	PcdhgCR R
Pcdhga12	Pcdhga12 F	GCTCATCAGCCAGGAGAGCTG	PcdhgCR R
Pcdhgb1	Pcdhgb1 F	TTTTCACCACGTGGCACCAG	PcdhgCR R
Pcdhgb2	Pcdhgb2 F	GCTCCTCAGGACCTCCTCTGC	PcdhgCR R
Pcdhgb4	Pcdhgb4 F	GAGGGGACTTTGCCGTATTCC	PcdhgCR R
Pcdhgb5	Pcdhgb5 F	TCATCTGGGGCCTTGTTTCC	PcdhgCR R
Pcdhgb6	Pcdhgb6 F	TGGGGCCTTAATTCCGCTTC	PcdhgCR R
Pcdhgb7	Pcdhgb7 F	TAGCTCCTCGGCACTGTTGG	PcdhgCR R
Pcdhgb8	Pcdhgb8 F	TCCGCGAGACCTTTGTACGG	PcdhgCR R
Pcdhgc3	Pcdhgc3 F	ACGCTGCGAAGTTGTGATCC	PcdhgCR R
Pcdhgc4	Pcdhgc4 F	CCATTGGCTTCTGCGCCTAC	PcdhgCR R
Pcdhgc5	Pcdhgc5 F	TTCAGCAGCCCTCAGCCTTG	PcdhgCR R
PcdhgcR	PcdhgCR F	CCCAACACTGACTGGCGTTTC	PcdhgCR R
Pisd-ps1	Pisd-ps1 F	GCTGGCTGAATCCTTTTGCTG	Pisd-ps1 R	AGGCCTCAACCTGCCCTTTC

## Sheet: Primers for qPCR
Primers for qPCR
Gene	Forward Primer	Sequence	Reverse Primer	Sequence
Atp10a CpG	Atp10a CpG F	AATCTGGGCGCTGAGTGAGG	Atp10a CpG R	GGGACGCACAGACACCACAG
Ube3a CpG	Ube3a CpG F	CAGGCGAAGGCGAGCTAGAG	Ube3a CpG R	AGAGGAGCGCCACCATCTTG
Snrpn ICR	Snrpn ICR F	CAGAGCCACAGCCTTGGACA	Snrpn ICR R	CTGGGGGTGGGTGTGGATAG
Ndn DMR	Ndn DMR F	GGTCCCCGACTGTGAGATGC	Ndn DMR R	CGAGGTTAGCGGCCAGAGAA
Magel2 DMR	Magel2 DMR F	CAGTCCATAGCCGCCCTACG	Magel2 DMR R	GACCATTGGGGCCCCTAGAC
Mkrn3 DMR	Mkrn3 DMR F	GGTCGAGCCATCTCCAGCTC	Mkrn3 DMR R	GAGCTGACTCCCGCAGAAGC
Frat3 DMR	Frat3 DMR F2	CTGGGTGGAGGCCAAGTCTG	Frat3 DMR R2	CAAGAATGAGAAGCCCAGGTTCC
Cdkn1c DMR	Cdkn1c DMR F2	GGAGCCGTCCATCACCAATC	Cdkn1c DMR R2	GGGAACGGGAGGAGAAGGAA
Igf2r DMR	Igf2r DMR F	GGAAGGGCTCTACGCGAGGT	Igf2r DMR R	TCGCGTAGGGGAACCTTTGA
H19 DMR	H19 DMR F	ACTGAGGCATAGCGGCTTCG	H19 DMR R	TGGTTCGATGCCAGAAAGCA
Igf2 DMR1	Igf2 DMR1 F	CATGCCCTGGTGGCTCTTC	Igf2 DMR1 R	GGGCACAGGCCAGAGATGAG
Igf2 DMR2	Igf2 DMR2 F	GGGATCCCAGTGGGGAAGTC	Igf2 DMR2 R	CTTAAGAGCAAGGCCAGACCAGTG
Lit1 DMR (Kcnq1ot1)	Lit1 DMR F	TCTGCTTCTGGCCGTGAGTG	Lit1 DMR R	TTCTCAGCGCGGGTTTCTTC
Rhox6/9	Rhox 6/9 F2	TCAGGGAAGAAGCCCACAGC	Rhox 6/9 R2	TTTTCTTCTGGCGCCTCACC

## Sheet: Primers for Bisulphite seq
Primers for Bisulphite sequencing
Ndn DMR	Bis Ndn F1	TTTTTAGATTTTAGTGGTTGGGTTTTGTTG	Bis Ndn R1	CTACAAAATTTTAAAATCAACATCTTCTATC	Bis Ndn F2	TTAGTTTTATTATTTTTTTGGTTTTTTAATA
Magel2 DMR	Bis Magel2 F1	TTGTTGAGAGTTGTTGAGAGAGTTTAGTTG	Bis Magel2 R1	TACCAAACAACCATAAAAACCTACAAATCC	Bis Magel2 R2	CCACTAAAAATAAATCCCAAAAAACAAAAAA
Frat3 DMR	Bis Frat3 F1	GATTGTTGTAGTAGGAGGAAGTTGTTGT	Bis Frat3 R1	CATCTCATTCTATTTATAATTATTTATATACTAAAC	Bis Frat3 R2	TCTCTTAATCAAAAATAAAAAACCCAAATT
Snrpn ICR region 1	Bis Snrpn #1 F1	AAGGATTGTTTATTAATTTTTAAAAATAAAGGTAT	Bis Snrpn #1 R1	CTTTTAATAACTACCTTTTAACAAAACATTC	Bis Snrpn #1F2	TTGGGTTGTTAAAAATTTTAATAAGTTTAAATTTA
Snrpn ICR region 2	Bis Snrpn #2 F1	TATGTAATATGATATAGTTTAGAAATTAG	Bis Snrpn #2 R1	AATAAACCCAAATCTAAAATATTTTAATC	Bis Snrpn #2 F2	AATTTGTGTGATGTTTGTAATTATTTGG	Bis Snrpn #2 R2	ATAAAATACACTTTCACTACTAAAATCC
Igf2r ICR region	Airn Bis F1	TGAAAAGTTGTATAAGGAGGGGATT	Airn Bis F2	AGGGAAGGGAAAGTTTAGAGGGTTT	Airn Bis R1	ACATAACCAAAATCACAACCCAACC
Airn ICR	Airn Bis F1	TGAAAAGTTGTATAAGGAGGGGAT T	Airn Bis F2	AGGGAAGGGAAAGTTTAGAGGGTT T	Airn Bis R1	ACATAACCAAAATCACAACCCAACC
T7	T7seq	TAATACGACTCACTATAGGG
SP6	SP6seq	ATTTAGGTGACACTATAG

## Sheet: Primers for Genotyping
Primers for genotyping
Gene	Forward Primer	Sequence	Reverse Primer	Sequence	Taqman probe		Taqman probe
Smchd1	SmcHD1 AD F	GGAAGTTGTGGATGAGTCAGACA	SmcHD1 AD R	ACCTCACCTTACAGTGGACGAT	SmcHD1 mutant probe	6FAM-CAGCTTTGGTTATGCTGT-MGBNFQ	SmcHD1 wild-type probe	VIC-CAGCTTTGGTTGTGCTGT-MGBNFQ
Oct (X chr gene)	OTC FOR	GTTCTTTCGTTTTCCCCTCTC	OTC REV	GGCATTATCTAAGGAGAAGCATC
Zfy (Y chr gene)	Zfy 1.8b	GACTAGACATGTCTTAACATCTGTCC	YNLS.5	CCTATTGCATGGACAGCAGCTTATG

## Sheet: Primers for cloning genes
Primers for cloning genes
Gene	Forward Primer	Sequence	Reverse Primer	Sequence
Ndn	Ndn FISH F1	CACTTCCTCTGCTGGTCTCC	Ndn FISH R1	TGCGTTGCTGTTAAGTCCTG
Magel2	Magel2 FISH F1	GCTGTGAGCTGAGAGCTGTG	Magel2 FISH R1	ACTGAGGGTACGCCATCTTG
